# Supplementary material for: Diverse anti-defence systems are encoded in the leading region of plasmids
Source: Nature. 2024 Oct 9;635(8037):186–92. doi: 10.1038/s41586-024-07994-w (PMC11541004; doi:10.1038/s41586-024-07994-w)
Supplement: Supplementary file 3 — Statistical analysis for 300 largest protein families, alongside sequence-based annotation and structural analysis of 100 largest protein families, and unannotated families enriched in the leading region. [file 41586_2024_7994_MOESM3_ESM.xlsx]

## Sheet: Top 100 leading region families
Family	p-value after FDR	Family size	Position median, related to oriT	Strand	Product annotations	Genes	Top product annotation	Top gene annotation	Selected annotation	Selected Annotation source	Representative accession	DIAMOND vs. UniProt sequences	DIAMOND vs. Anti-CRISPR sequences	DIAMOND vs. Anti-restriction sequences	Foldseek vs. UniProt50 structures	Foldseek vs. Anti-CRISPR structures	Foldseek vs. Anti-restriction structures
1	0	4739	6	1	hypothetical protein : 4739	hypo': 4739	hypothetical protein	hypo	Uncharacterized; Phage protein	NA	NA	2014 YdaB; 1794 YdfB; 566 NA; 341 YgdA; 13 YDFB; 4 Phage; 3 30S ribosomal S14; 2 Transposase; 1 YchA-1; 1 Post-segregation killing PndC;	4739 NA;	4739 NA;	4265 NA; 460 YdfB; 14 YdaB;	4739 NA;	4739 NA;
2	0	4709	12	1	hypothetical protein : 4709	hypo': 4709	hypothetical protein	hypo	Uncharacterized; DUF905; SSB	UniProtKB	A0A220SXH4	2189 Cytoplasmic; 557 UPF0401 YubL; 492 UPF0401 YkfF; 480 NA; 287 Phage; 198 YdeA; 183 Single-stranded DNA-binding; 85 YkfF; 61 PF06006 family; 59 Transcriptional regulator; 36 Orf18; 34 YubL; 21 Nonstructural C; 14 YkfF_5; 12 UPF0401 yubL; 1 YdcB;	4709 NA;	4709 NA;	1770 UPF0401 YubL; 1295 Cytoplasmic; 852 Transcriptional regulator; 563 NA; 225 Single-stranded DNA-binding; 4 CP4-57 prophage; toxin of the YpjF-YfjZ toxin-antitoxin system;	4709 NA;	4709 NA;
3	0	4661	1	1	hypothetical protein : 4629, amidase : 31, map kinase interacting serine/threonine kinase : 1	hypo': 4629, 'amie': 31, 'mnk': 1	hypothetical protein	hypo	Uncharacterized; DUF945; Phage protein; Anti-restriction	Structure vs. anti-restriction and UniProtKB	S1P7E6	1751 Phage; 1112 YubP; 755 NA; 339 Unnamed product; 282 UPF0380 YubP; 190 UPF0380s YafZ-like; 49 Transglycosylase SLT domain-containing; 38 Phosphoribosylamine--glycine ligase; 21 Protein 32 of plasmid; 20 UPF0380 yubP; 20 YafZ; 17 Prophage; 15 F plasmid gene 32-like; 8 PF06067 domain; 8 W0067; 8 YgeB; 7 Protein yubp; 5 UPF0380s YafZ and-like; 3 Domain-containing; 3 UPF0380; 3 Flagellar biosynthe…	4661 NA;	4661 NA;	3543 UPF0380 YubP; 904 NA; 43 UPF0380 yubP; 37 Phosphoribosylamine--glycine ligase; 31 UPF0380s YafZ and-like; 31 YubP; 22 Integrase; 21 Protein 32 of plasmid; 8 UPF0380s YafZ-like; 6 CP4-57 prophage; 5 YhcG PDDEXK nuclease domain-containing; 4 Antirestriction; 2 F plasmid gene 32-like; 2 Phosphoribosylamine-glycine ligase; 1 Plasmid-like; 1 Gene 32;	4661 NA;	4660 NA; 1 YP_006495.1 Hdf [Escherichia virus P1];
4	3.45161e-14	4529	7	1	psia sos inhibitor : 3699, parb family transcriptional regulator, chromosome partitioning protein : 830	psia': 3699, 'K03497': 830	psia sos inhibitor	psia	SOS-inhibitor PsiA	Pfam	PF06952.10	-	-	-	-	-	-
5	0	4529	11	1	parb family transcriptional regulator, chromosome partitioning protein : 4529	K03497': 4529	parb family transcriptional regulator, chromosome partitioning protein	K03497	ParB transcriptional regulator (*Hok/Sok TA related)	KEGG	K03497	-	-	-	-	-	-
6	0	4048	15	1	hypothetical protein : 4048	hypo': 4048	hypothetical protein	hypo	Uncharacterized	NA	NA	2852 Plasmid; 913 NA; 150 AreA; 73 YffA; 39 YchA; 14 Orf14; 4 Yffa; 3 Phage;	4048 NA;	4048 NA;	2981 Plasmid; 924 NA; 114 Cytosolic; 26 AreA; 3 YffA;	4048 NA;	4048 NA;
7	0	3957	19	1	hypothetical protein : 3957	hypo': 3957	hypothetical protein	hypo	Uncharacterized; DUF1380; Adenine-specific methyltransferase	UniProtKB	A0A0J2GRK4	2336 YcgB; 585 Adenine-specific methyltransferase; 402 NA; 389 Cytosolic; 165 YceB; 23 Flagellar biosynthesis FlgF; 17 PF07128 family; 16 Protein YcgB; 15 YfcB; 4 Protein YubF; 3 Transcription-repair coupling factor (Superfamily II helicase)-like; 1 Inner membrane; 1 Single-stranded DNA-binding;	3957 NA;	3957 NA;	3124 Adenine-specific methyltransferase; 744 NA; 88 IncF plasmid conjugative transfer TraD; 1 YcgB;	3957 NA;	3957 NA;
8	0	3753	21	1	adenine-specific dna-methyltransferase : 3715, site-specific dna-methyltransferase (adenine-specific) : 29, site-specific dna-methyltransferase (cytosine-n4-specific) : 7, modification methylase : 2	K07319': 3715, 'K00571': 29, 'K00590': 7, 'K13581': 2	adenine-specific dna-methyltransferase	K07319	Adenine-specific DNA-methyltransferase	KEGG	K07319	-	-	-	-	-	-
9	0	3645	16	1	antirestriction protein : 3386, antirestriction protein (plasmid) : 241, antirestriction protein klca : 16, hypothetical protein : 2	klcahs': 3386, 'ardb': 241, 'klca_1': 8, 'klca_2': 5, 'klca': 3, 'hypo': 2	antirestriction protein	klcahs	Antirestriction KlcAHS	HMM	AHH27809.1	-	-	-	-	-	-
10	0	3556	18	1	hypothetical protein : 3541, antirestriction protein (plasmid) : 10, single-strand dna-binding protein : 5	hypo': 3541, 'arda': 10, 'K03111': 3, 'ssb': 2	hypothetical protein	hypo	Uncharacterized; Anti-restriction ArdA	HMM	YP_308744.1	2547 YchA; 485 Inner membrane; 333 NA; 74 YfdA; 48 YcfA; 25 NgrC; 14 W0055; 14 Protein YchA; 5 Membrane; 5 Antirestriction (ArdA); 4 Antirestriction ArdA; 1 YgbA-ard; 1 YubG;	3553 NA; 3 YP_008997727.1 Ssb (plasmid) [Vibrio cholerae];	3546 NA; 10 YP_308744.1 antirestriction (plasmid) [Escherichia coli];	3056 NA; 416 YchA; 61 Inner membrane; 11 YfdA; 5 Antirestriction ArdA; 3 Integron gene cassette; 3 Single-stranded DNA-binding; 1 Antirestriction;	3553 NA; 2 YP_008997727.1 Ssb (plasmid) [Vibrio cholerae]; 1 Ssb (plasmid) [Vibrio cholerae];	3546 NA; 10 antirestriction (plasmid) [Escherichia coli];
11	0	3388	20	1	hypothetical protein : 3382, adenine-specific dna-methyltransferase : 5, single-strand dna-binding protein : 1	hypo': 3382, 'yhdj': 4, 'K03111': 1, 'K07319': 1	hypothetical protein	hypo	Uncharacterized; Adenine-specific DNA-methyltransferase	KEGG	K07319	3027 Cytoplasmic; 316 NA; 43 YfcA; 1 Gp50; 1 Single-stranded DNA-binding;	3388 NA;	3388 NA;	1773 NA; 1614 Cytoplasmic; 1 Single-stranded DNA binding Ssb;	3388 NA;	3388 NA;
12	0	3350	11	1	single-strand dna-binding protein : 3334, crispr-cas evasion by repairing dsdna breaks via recombination between repeats; ssb protein : 10, plasmid-derived single-stranded dna-binding protein : 6	K03111': 3333, 'vcrx091': 10, 'ssb_3': 3, 'ssb_2': 1, 'ssb_4': 1, 'ssb_1': 1, 'ssb': 1	single-strand dna-binding protein	K03111	Single-strand DNA-binding protein	KEGG	K03111	-	-	-	-	-	-
13	0	3253	7	1	psib sos inhibitor : 3252, adenine-specific dna-methyltransferase : 1	pisb': 3252, 'K07319': 1	psib sos inhibitor	pisb	SOS inhibitor PsiB	Pfam	PF06290.10	-	-	-	-	-	-
14	0	3145	15	1	hypothetical protein : 3109, antirestriction protein klca : 17, antirestriction protein : 11, putative transposase : 4, adenine-specific dna-methyltransferase : 4	hypo': 3109, 'klcahs': 11, 'K07496': 4, 'klca_1': 4, 'K07319': 4, 'klca': 3, 'klca_2': 3, 'klca_3': 3, 'klca_4': 2, 'klca_6': 1, 'klca_5': 1	hypothetical protein	hypo	Uncharacterized; Adenine-specific methyltransferase; Antirestriction KlcAHS	UniProtKB; HMM	AHH27809.1	1082 Adenine-specific methyltransferase; 653 YcjA; 435 YcgC-1; 276 YcgC; 201 Orf52; 179 NA; 115 YfeC; 45 Collagenase/protease; 30 PF07128 family; 27 Orf13; 23 Protein YcgC; 19 DNA methylase; 16 YubJ; 16 Antirestriction KlcA; 13 Antirestriction; 10 Membrane; 4 Transposase; 1 Antirestriction YubI;	3145 NA;	3145 NA;	2795 YcgC-1; 303 NA; 28 KlcA; 9 Orf52; 4 DNA methylase N-4/N-6 domain-containing; 3 Antirestriction; 3 Transposase, IS605 family;	3145 NA;	3114 NA; 29 YP_008826438.1 ArdB Antirestriction (plasmid) [Escherichia coli]; 2 ArdB Antirestriction (plasmid) [Escherichia coli];
15	0	2814	8	1	antirestriction protein (plasmid) : 2796, antirestriction protein : 16, hypothetical protein : 2	arda': 2796, 'ardu': 16, 'hypo': 2	antirestriction protein (plasmid)	arda	Antirestriction ArdA	HMM	YP_308744.1	-	-	-	-	-	-
16	0	2672	4	1	protein flmc : 2597, hypothetical protein : 74, protein hokb : 1	flmc': 2020, 'flmc_1': 303, 'flmc_2': 249, 'hypo': 74, 'flmc_3': 22, 'K18921': 1, 'flmc_5': 1, 'flmc_4': 1, 'flmc_9': 1	protein flmc	flmc	Flmc protein (Hok/Sok TA related)	UniProtKB	P11519	-	-	-	-	-	-
17	0	2659	24	-1	dna polymerase v : 2576, dna polymerase iv : 83	K03502': 2576, 'K02346': 83	dna polymerase v	K03502	UmuC homolog; DNA polymerase v	KEGG	K03502	-	-	-	-	-	-
18	0	2601	4	1	recombination-promoting nuclease rpnb : 2601	K24087': 2600, 'K01157': 1	recombination-promoting nuclease rpnb	K24087	Recombination-promoting nuclease RpnB	KEGG	K24087	-	-	-	-	-	-
19	8.12462e-43	2462	10	1	psib sos inhibitor : 1855, single-strand dna-binding protein : 606, hypothetical protein : 1	pisb': 1855, 'K03111': 606, 'hypo': 1	psib sos inhibitor	pisb	SOS inhibitor PsiB	Pfam	PF06290.10	-	-	-	-	-	-
20	0	2372	3	1	recombination-promoting nuclease rpne : 1028, hypothetical protein : 1019, recombination-promoting nuclease rpnb : 302, recombination-promoting nuclease rpna : 21, flagellar assembly protein flih : 1, recombination-promoting nuclease rpnd : 1	hypo': 1019, 'rpne': 972, 'K24087': 247, 'K24090': 56, 'rpnb': 55, 'K01157': 21, 'K02411': 1, 'K24089': 1	recombination-promoting nuclease rpne	rpne	Recombination-promoting nuclease RpnE	KEGG	K24090	-	-	-	-	-	-
21	0.00441962	2370	2	1	transposase : 2153, hypothetical protein : 217	k07484': 1684, 'K07484': 469, 'hypo': 217	transposase	K07484	IS66 transposase TnpB	KEGG; NCBI	K07484; WP_010562499.1	-	-	-	-	-	-
22	0	2333	2	-1	hypothetical protein : 2326, putative transcriptional regulator : 4, anti-crispr-associated gene 6 : 3	hypo': 2326, 'aca6': 3, 'K07729': 2, 'k07726': 1, 'k07729': 1	hypothetical protein	hypo	HTH transcriptional regulator; anti-CRISPR-associated gene 6	NCBI; HMM	WP_151333485.1	-	-	-	-	-	-
23	0	2203	7	1	hypothetical protein : 2190, recombination-promoting nuclease rpnb : 13	hypo': 2190, 'rpnb': 8, 'K24087': 5	hypothetical protein	hypo	Post-segregation killing protein PndC (Hok/Sok TA related)	NCBI	WP_137556657.1	-	-	-	-	-	-
24	0	2171	1	1	hypothetical protein : 2171	hypo': 2171	hypothetical protein	hypo	Uncharacterized; DUF4942; Methyltransferase	UniProtKB	A0A161IPH6	924 YdiA; 407 Methyltransferase; 283 YgfB; 219 Protein YdiA; 99 NA; 57 Z1226; 57 YdiA-1; 43 Restriction methylase; 40 Orf25; 21 Protein YdiA homolog; 15 Methyltransferase domain, ydiA; 6 Methyltransferase domain;	2171 NA;	2171 NA;	1721 Methyltransferase domain; 290 YgfB; 117 NA; 26 Protein YdiA; 9 YdiA-1; 8 Methyltransferase;	2171 NA;	2171 NA;
25	0	1972	25	1	plasmid segregation protein parm : 1972	K18640': 1972	plasmid segregation protein parm	K18640	Plasmid segregation protein ParM	KEGG	K18640	-	-	-	-	-	-
26	0	1957	11	1	adenine-specific dna-methyltransferase : 1540, 23s rrna (adenine-n6)-dimethyltransferase : 401, hypothetical protein : 15, phosphatidylethanolamine/phosphatidyl-n-methylethanolamine n-methyltransferase : 1	K07317': 1540, 'K00561': 400, 'hypo': 15, 'erma': 1, 'K00570': 1	adenine-specific dna-methyltransferase	K07317	Adenine-specific DNA-methyltransferase	KEGG	K07317	-	-	-	-	-	-
27	0	1949	22	1	hypothetical protein : 1948, protein hokb : 1	hypo': 1948, 'K18921': 1	hypothetical protein	hypo	Uncharacterized; DUF1281	NCBI	WP_108943949.1	1049 YubB ferredoxin-like domain-containing; 266 YccB; 179 YfdA; 126 NA; 107 Yccb; 92 YfdA_2; 52 YfaB; 48 Protein YafB; 25 W0052; 4 YfdA_4; 1 W0052-like;	1949 NA;	1949 NA;	1649 YubB ferredoxin-like domain-containing; 168 YccB; 130 NA; 2 YfdA;	1949 NA;	1949 NA;
28	0	1913	12	1	hypothetical protein : 1912, single-strand dna-binding protein : 1	hypo': 1912, 'K03111': 1	hypothetical protein	hypo	Uncharacterized; DUF3560; Methyltransferase domain protein	Structure vs. UniprotKB	A0A212J123	1186 Hydrolase; 399 YdbA; 182 NA; 55 PF12083 domain; 52 Predicted HD superfamily hydrolase; 11 HD superfamily hydrolase; 10 Plasmid; 8 Hyp; 6 W0060; 4 Plasmid pO157 DNA, complete sequence;	1912 NA; 1 YP_008997727.1 Ssb (plasmid) [Vibrio cholerae];	1913 NA;	1252 Conserved domain; 240 Methyltransferase domain; 232 Hydrolase; 185 NA; 4 Conjugal transfer TraC;	1913 NA;	1913 NA;
29	2.67947e-208	1727	19	1	chromosome partitioning protein : 1727	K03496': 1727	chromosome partitioning protein	K03496	ParA chromosome partitioning protein	KEGG	K03496	-	-	-	-	-	-
30	1.09951e-178	1706	3	1	hypothetical protein : 1702, gntr family transcriptional regulator, frlabcd operon transcriptional regulator : 4	hypo': 1702, 'K10711': 4	hypothetical protein	hypo	Uncharacterized; Tyrosine kinase	NCBI	WP_141411785.1	-	-	-	-	-	-
32	0	1654	9	1	psia sos inhibitor : 1653, single-strand dna-binding protein : 1	psia': 1653, 'K03111': 1	psia sos inhibitor	psia	SOS-inhibitor PsiA	Pfam	PF06952.10	-	-	-	-	-	-
33	0	1653	1	1	antirestriction protein (plasmid) : 1006, antirestriction protein : 384, antirestriction protein klca : 172, hypothetical protein : 83, anti-crispr : 8	ardb': 1006, 'klcahs': 384, 'hypo': 83, 'klca_2': 63, 'klca_1': 55, 'klca_3': 20, 'klca': 19, 'acric11': 8, 'klca_4': 7, 'klca_5': 4, 'klca_6': 2, 'klca_7': 1, 'klca_24': 1	antirestriction protein (plasmid)	ardb	Antirestriction ArdB	HMM	YP_008826438.1	-	-	-	-	-	-
34	0	1534	24	-1	dna polymerase v : 1525, repressor lexa : 9	K03503': 1525, 'K01356': 9	dna polymerase v	K03503	UmuD homolog; DNA polymerase v	KEGG	K03503	-	-	-	-	-	-
35	0	1435	9	1	hypothetical protein : 1434, parb family transcriptional regulator, chromosome partitioning protein : 1	hypo': 1434, 'K03497': 1	hypothetical protein	hypo	ParB/RepB/Spo0J family partition protein	NCBI	WP_139509474.1	-	-	-	-	-	-
36	0	1396	6	1	hypothetical protein : 959, hth-type transcriptional regulator / antitoxin hipb : 437	hypo': 959, 'K15773': 437	hypothetical protein	hypo	Uncharacterized; Anti-toxin hipB	KEGG	K15773	705 Dopa decarboxylase remnant; 357 RelE toxin; 252 NA; 29 Helix-turn-helix transcriptional regulator; 18 Antitoxin HigA1; 12 XRE family transcriptional regulator; 10 Transcriptional regulator; 5 Antitoxin HigA; 3 XRE-like antitoxin; 2 Helix-turn-helix family; 2 Dopa decarboxylase; 1 DNA-binding helix-turn-helix;	1396 NA;	1396 NA;	718 NA; 435 XRE-like antitoxin; 222 Dopa decarboxylase remnant; 18 Single-stranded DNA-binding; 2 Helix-turn-helix domain-containing; 1 Helix-turn-helix transcriptional regulator;	1396 NA;	1396 NA;
37	2.5471e-05	1348	12.5	-1	abc-2 type transport system atp-binding protein : 261, putative abc transport system atp-binding protein : 244, peptide/nickel transport system atp-binding protein : 134, multiple sugar transport system atp-binding protein : 90, bacitracin transport system atp-binding protein : 90, putative spermidine/putrescine transport system atp-binding protein : 64, lantibiotic transport system atp-binding p…	K01990': 261, 'K02003': 214, 'K10112': 89, 'K02032': 79, 'K02052': 64, 'K02031': 55, 'K11631': 47, 'K19309': 40, 'K11635': 30, 'K02028': 29, 'K02049': 25, 'K11607': 25, 'K02013': 24, 'K10823': 23, 'K11080': 20, 'K09695': 20, 'K20459': 19, 'K05685': 18, 'K20490': 15, 'K09810': 14, 'K02041': 14, 'K09817': 13, 'K01995': 12, 'K09013': 10, 'K02068': 10, 'K11050': 9, 'K09691': 9, 'K02071': 8, 'K02000':…	abc-2 type transport system atp-binding protein	K01990	ATP-binding cassette domain-containing protein	KEGG; NCBI	K01990; WP_140758593.1	-	-	-	-	-	-
38	0	1341	23	-1	dna-damage-inducible protein i : 1339, transposase : 1, hypothetical protein : 1	K12149': 1339, 'K07485': 1, 'hypo': 1	dna-damage-inducible protein i	K12149	ImpC; DinI homolog (dna-damage-inducible protein I)	KEGG	K12149	-	-	-	-	-	-
39	0	1302	8	1	hypothetical protein : 1302	hypo': 1302	hypothetical protein	hypo	Uncharacterized; Theronine dehydrogenase	UniProtKB	A0A290YNM1	1050 NA; 209 Theronine dehydrogenase; 22 Threonine dehydrogenase and related Zn-dependent dehydrogenases; 21 Threonine dehydrogenase;	1302 NA;	1302 NA;	1257 NA; 42 Theronine dehydrogenase; 3 Threonine dehydrogenase;	1302 NA;	1302 NA;
40	0	1272	1	-1	hypothetical protein : 1272	hypo': 1272	hypothetical protein	hypo	Type IV conjugative transfer system coupling protein TraD	NCBI	WP_062374999.1	-	-	-	-	-	-
41	0	1245	25	1	hypothetical protein : 694, protein stbb : 548, transposase : 3	hypo': 694, 'stbb': 507, 'stbb_1': 28, 'stbb_2': 12, 'k07489': 3, 'stbb_3': 1	hypothetical protein	hypo	Plasmid stability protein StbB	NCBI	WP_000968896.1	-	-	-	-	-	-
42	0	1215	1	1	integrase/recombinase xerd : 1210, hypothetical protein : 5	K04763': 1209, 'hypo': 5, 'xerd': 1	integrase/recombinase xerd	K04763	Integrase/recombinase	KEGG	K04763	-	-	-	-	-	-
43	0	1165	16	1	dna polymerase iii subunit theta : 1164, hypothetical protein : 1	K02345': 1164, 'hypo': 1	dna polymerase iii subunit theta	K02345	DNA polymerase III theta subunit (ssDNA breaks repair)	KEGG	K02345	-	-	-	-	-	-
44	0	1153	21	-1	dna polymerase v : 1152, hypothetical protein : 1	K03503': 1151, 'hypo': 1, 'K03502': 1	dna polymerase v	K03503	UmuD homolog; DNA polymerase v	KEGG	K03503	-	-	-	-	-	-
45	2.19341e-112	1115	21	1	chromosome partitioning protein : 1115	K03496': 1115	chromosome partitioning protein	K03496	Plasmid partitioning protein RepA	KEGG	K03496	-	-	-	-	-	-
46	5.87352e-298	1100	14	1	single-strand dna-binding protein : 1100	K03111': 1100	single-strand dna-binding protein	K03111	Single-strand DNA-binding protein	KEGG	K03111	-	-	-	-	-	-
47	1.67663e-293	1078	21	1	parb family transcriptional regulator, chromosome partitioning protein : 1078	K03497': 1078	parb family transcriptional regulator, chromosome partitioning protein	K03497	ParB transcriptional regulator (Hok/Sok TA related)	KEGG	K03497	-	-	-	-	-	-
48	0	1062	2	1	hypothetical protein : 1062	hypo': 1062	hypothetical protein	hypo	Uncharacterized	NA	NA	595 YeiA; 338 Paraquat-inducible B; 129 NA;	1062 NA;	1062 NA;	910 YeiA; 152 NA;	1062 NA;	1062 NA;
49	1.00902e-81	1026	7	1	integrase/recombinase xerd : 809, integrase : 214, hypothetical protein : 2, integrase/recombinase xerc : 1	K04763': 809, 'K14059': 214, 'hypo': 2, 'K03733': 1	integrase/recombinase xerd	K04763	Integrase/recombinase	KEGG	K04763	-	-	-	-	-	-
50	3.90944e-299	997	1	1	putative dna primase/helicase : 997	K06919': 997	putative dna primase/helicase	K06919	Putative dna primase/helicase	KEGG	K06919	-	-	-	-	-	-
52	5.41537e-270	968	2	1	hypothetical protein : 767, putative molybdopterin biosynthesis protein : 184, prophage regulatory protein : 17	hypo': 767, 'K07219': 183, 'K07733': 17, 'k07219': 1	hypothetical protein	hypo	Uncharacterized; HTH domain-containing protein	NCBI	WP_005851891.1	785 NA; 101 DNA-binding; 37 Helix-turn-helix domain-containing; 16 DNA binding domain, excisionase family; 8 DNA binding, excisionase family domain; 7 Helix-turn-helix domain; 6 Excisionase; 5 Excisionase family DNA binding domain-containing; 2 DNA binding domain-containing, excisionase family; 1 DNA binding domain-containing;	968 NA;	968 NA;	784 NA; 169 DNA-binding; 6 Helix-turn-helix domain-containing; 6 DNA binding domain, excisionase family; 2 DNA binding domain-containing, excisionase family; 1 Excisionase family DNA binding domain-containing;	968 NA;	968 NA;
53	0	937	2	1	type i restriction enzyme m protein : 921, hypothetical protein : 12, adenine-specific dna-methyltransferase : 4	K03427': 919, 'hypo': 12, 'K07317': 4, 'hsdm': 2	type i restriction enzyme m protein	K03427	DNA methylase	KEGG; NCBI	K03427; WP_121554146.1	-	-	-	-	-	-
54	2.35359e-305	874	15	1	hypothetical protein : 874	hypo': 874	hypothetical protein	hypo	Uncharacterized	NA	NA	242 NA; 235 Inner membrane; 221 Membrane; 161 Integron gene cassette; 8 DNA polymerase III, theta subunit; 7 DNA polymerase III subunit alpha;	874 NA;	874 NA;	865 NA; 9 Inner membrane;	874 NA;	874 NA;
55	2.5376e-270	873	1	-1	chromosome partitioning protein : 551, protein tral : 318, hypothetical protein : 2, co dehydrogenase maturation factor : 2	K03496': 291, 'soj': 260, 'tral': 247, 'tral_1': 35, 'tral_2': 28, 'tral_3': 5, 'hypo': 2, 'K07321': 2, 'tral_4': 1, 'tral_12': 1, 'tral_13': 1	chromosome partitioning protein	K03496	Chromosome partitioning protein ParA	KEGG	K03496	-	-	-	-	-	-
56	1.13415e-67	864	10	1	antirestriction protein (plasmid) : 579, putative dna primase/helicase : 285	ardc': 572, 'K06919': 292	antirestriction protein (plasmid)	ardc	Antirestriction ArdC	HMM; HHpred	YP_009182134.1	-	-	-	-	-	-
57	5.00538e-146	862	25	1	integrase/recombinase xerd : 862	K04763': 862	integrase/recombinase xerd	K04763	Integrase/recombinase	KEGG	K04763	-	-	-	-	-	-
58	2.15407e-273	858	8	1	hypothetical protein : 858	hypo': 858	hypothetical protein	hypo	Uncharacterized; DUF736; ParB	NCBI; Structure vs. UniprotKB	WP_054184735.1 A0A1W2EQH0	312 Riorf102; 173 NA; 143 Tiorf76; 66 (Dimethylallyl)adenosine tRNA methylthiotransferase; 57 Y4eB gene in pNGR234a homolog CDS; 45 Transcriptional regulator; 40 Mll9301; 6 ParB-like; 4 Blr1950; 4 Y4eB gene in pNGR234a homolog; 3 Mlr9738; 2 DNA, contig: SP643; 1 Bll0057; 1 L727; 1 Type IV secretory pathway, protease TraF;	858 NA;	858 NA;	650 L727; 183 NA; 10 Peptidase S26 domain-containing; 8 Multiprotein-bridging factor 1; 5 Y4eB gene in pNGR234a homolog; 2 Chromosome partitioning ParB;	858 NA;	858 NA;
59	3.2332e-294	847	10	1	hypothetical protein : 846, single-strand dna-binding protein : 1	hypo': 846, 'K03111': 1	hypothetical protein	hypo	Uncharacterized; Transporter; Phage protein	UniProtKB	A0A8E0IVL7	494 Transporter; 177 Integron gene cassette; 143 Phage; 30 NA; 3 Mobile element;	846 NA; 1 YP_008997727.1 Ssb (plasmid) [Vibrio cholerae];	847 NA;	847 NA;	847 NA;	847 NA;
60	7.54863e-125	837	14	1	rna-directed dna polymerase : 623, nicotine oxidoreductase : 214	K00986': 623, 'K20170': 214	rna-directed dna polymerase	K00986	RNA-directed DNA polymerase	KEGG	K00986	-	-	-	-	-	-
61	2.93677e-264	782	4	1	hypothetical protein : 782	hypo': 782	hypothetical protein	hypo	Uncharacterized; Mobilization protein	NCBI	WP_156729481.1	770 NA; 11 Mobilization; 1 Mobilizable transposon, TnpC;	782 NA;	782 NA;	780 NA; 2 Mobilization;	782 NA;	782 NA;
62	5.73111e-257	779	1	-1	hypothetical protein : 773, chromosome partitioning protein : 6	hypo': 773, 'K03496': 5, 'soj': 1	hypothetical protein	hypo	Uncharacterized; Plasmid stability protein StbB	NCBI	WP_120298614.1	-	-	-	-	-	-
63	2.14685e-260	745	6	1	putative transcriptional regulator : 527, hypothetical protein : 111, hth-type transcriptional regulator / antitoxin mqsa : 107	K07726': 356, 'k07726': 168, 'hypo': 111, 'K13655': 107, 'K07729': 3	putative transcriptional regulator	K07726	Putative anti-toxin MqsA	KEGG	K13655	-	-	-	-	-	-
64	2.98487e-66	732	7	1	site-specific dna recombinase : 731, uridine kinase : 1	K06400': 731, 'K00876': 1	site-specific dna recombinase	K06400	Site-specific DNA recombinase	KEGG	K06400	-	-	-	-	-	-
65	1.49752e-229	715	5	1	hypothetical protein : 715	hypo': 715	hypothetical protein	hypo	Uncharacterized; Anti-restriction CcgAII	NCBI	EDC6358800.1	599 NA; 100 CcgAII; 16 Cobalamin biosynthesis CbiX;	715 NA;	715 NA;	601 NA; 112 CcgAII; 2 Cobalamin biosynthesis CbiX;	715 NA;	715 NA;
66	6.20701e-217	708	24	1	hypothetical protein : 708	hypo': 708	hypothetical protein	hypo	Uncharacterized; Plasmid stability protein	NCBI	WP_126940184.1	-	-	-	-	-	-
67	9.44656e-213	688	9.5	1	hypothetical protein : 688	hypo': 688	hypothetical protein	hypo	Uncharacterized; GIY-YIG nuclease family protein	Structure vs. UniprotKB	A0A7X3VBL9	334 YagA; 179 NA; 52 Protein YagA; 44 ORF30; 32 Fibrinogen-binding; 31 Orf17; 9 SbcE; 3 KTSC domain-containing; 2 GIY-YIG domain-containing; 1 YagA-like; 1 GIY-YIG nuclease family;	688 NA;	688 NA;	495 YagA; 180 NA; 12 GIY-YIG nuclease family; 1 Hedgehog/Intein (Hint) domain-containing;	688 NA;	688 NA;
68	1.67922e-228	681	6	1	hypothetical protein : 681	hypo': 681	hypothetical protein	hypo	Uncharacterized; Transposase; phage protein	UniprotKB	A0A1L3LT56	130 SlyX; 108 ABC-type Zn uptake system ZnuABC Zn-binding ZnuA; 98 NA; 66 Transposase; 53 DNA-directed RNA polymerase specialized sigma subunit; 52 Orf_Bo195; 49 Addiction module component; 31 Mobile element; 23 Phage; 18 Transposase TnpC homeodomain domain-containing; 16 Transcription elongation GreA/GreB family factor; 15 IS66 family insertion sequence transposase domain-containing; 12 SlyX fam…	681 NA;	681 NA;	625 NA; 33 SlyX; 14 SlyX family; 8 Transcription elongation GreA/GreB family factor; 1 UVR domain-containing;	681 NA;	681 NA;
69	3.43358e-230	670	1	1	putative dna primase/helicase : 670	K06919': 670	putative dna primase/helicase	K06919	Helicase	NCBI	OJV38820.1	-	-	-	-	-	-
70	8.71731e-175	640	1	-1	lysozyme-related protein hpa2 : 632, hypothetical protein : 8	K18377': 630, 'hypo': 8, 'hpa2': 2	lysozyme-related protein hpa2	K18377	Hpa2 lysozyme-related protein	KEGG	K18377	-	-	-	-	-	-
71	1.1172e-197	632	4	1	hypothetical protein : 632	hypo': 632	hypothetical protein	hypo	Uncharacterized; DUF1419; Phage protein	Hhpred; UniprotKB	A0A481QKP1	532 NA; 93 Integron gene cassette; 7 Phage;	632 NA;	632 NA;	628 NA; 2 Phage; 2 NadR/Ttd14 AAA domain-containing;	632 NA;	632 NA;
72	6.59849e-199	618	2	1	hypothetical protein : 618	hypo': 618	hypothetical protein	hypo	Uncharacterized; DUF5983; transcriptional regulator	Hhpred; UniprotKB	A0A7I7DTJ4	481 NA; 137 CadC family transcriptional regulator;	618 NA;	618 NA;	612 NA; 3 Aec77; 2 Phage; 1 MmgE/PrpD family;	618 NA;	618 NA;
73	1.69015e-201	617	5	1	hypothetical protein : 617	hypo': 617	hypothetical protein	hypo	Uncharacterized; SSB	UniprotKB	A0A0M5KL91	560 NA; 49 Ammonia monooxygenase; 6 Dehydrogenase; 2 Single-stranded DNA-binding;	617 NA;	617 NA;	615 NA; 2 Dehydrogenase;	617 NA;	617 NA;
75	1.37186e-198	601	7	1	hypothetical protein : 601	hypo': 601	hypothetical protein	hypo	Uncharacterized	NA	NA	471 NA; 94 Integron gene cassette; 36 Inner membrane;	601 NA;	601 NA;	599 NA; 2 Inner membrane;	601 NA;	601 NA;
76	2.12827e-100	551	6	1	hypothetical protein : 551	hypo': 551	hypothetical protein	hypo	Uncharacterized; DUF4942; Methyltransferase	UniProtKB	A0A2V4FNT1	115 YdiA; 94 NA; 88 YdiA-1; 77 Methyltransferase; 50 Z1226; 48 YgfB; 43 YdiA-like; 25 Protein YdiA; 6 Methyltransferase domain; 2 Restriction methylase; 1 Orf25; 1 Restriction endonuclease subunit M; 1 C-terminal region of SugR;	551 NA;	551 NA;	255 Methyltransferase domain; 106 NA; 98 YdiA-1; 46 Protein YdiA; 29 Methyltransferase; 9 Restriction endonuclease subunit M; 7 YgfB; 1 N6-adenine-specific methylase;	551 NA;	551 NA;
77	1.55824e-191	544	1	-1	hypothetical protein : 544	hypo': 544	hypothetical protein	hypo	TraD conjugal transfer protein	NCBI	WP_045318994.1	-	-	-	-	-	-
78	4.85538e-108	540	8	1	prophage regulatory protein : 374, putative molybdopterin biosynthesis protein : 155, hypothetical protein : 11	K07733': 374, 'K07219': 148, 'hypo': 11, 'k07219': 7	prophage regulatory protein	K07733	AlpA prophage regulatory protein	KEGG	K07733	-	-	-	-	-	-
79	8.21266e-26	534	1	-1	lysozyme-related protein hpa2 : 514, soluble lytic murein transglycosylase : 18, membrane-bound lytic murein transglycosylase f : 2	K18377': 513, 'K08309': 18, 'K18691': 2, 'hpa2': 1	lysozyme-related protein hpa2	K18377	Hpa2 lysozyme-related protein	KEGG	K18377	-	-	-	-	-	-
80	1.66008e-172	527	16	1	hypothetical protein : 527	hypo': 527	hypothetical protein	hypo	Uncharacterized; Phage protein	UniProtKB	W8UQZ9	391 NA; 96 Hyp; 40 Phage;	527 NA;	527 NA;	512 NA; 15 Phage;	527 NA;	527 NA;
82	1.25377e-102	513	7	1	hypothetical protein : 513	hypo': 513	hypothetical protein	hypo	Toxin (type II toxin-antitoxin system RelE/ParE family)	NCBI	WP_012291259.1	-	-	-	-	-	-
83	6.48344e-164	510	3	1	hypothetical protein : 510	hypo': 510	hypothetical protein	hypo	Succinate dehydrogenase flavoprotein subunit	NCBI	ECH4667730.1	-	-	-	-	-	-
84	3.97243e-174	510	5	1	hypothetical protein : 510	hypo': 510	hypothetical protein	hypo	Uncharacterized; DUF736; HTH domain-containing	NCBI	WP_088473363.1	496 NA; 14 Mlr6185;	510 NA;	510 NA;	409 NA; 81 Multiprotein-bridging factor 1; 20 Helix-turn-helix domain-containing;	510 NA;	510 NA;
85	2.0919e-193	509	4	-1	hypothetical protein : 509	hypo': 509	hypothetical protein	hypo	Uncharacterized	NA	NA	-	-	-	-	-	-
86	2.74703e-168	500	12	1	hypothetical protein : 499, sulfofructose kinase : 1	hypo': 499, 'K18478': 1	hypothetical protein	hypo	Uncharacterized	NA	NA	365 NA; 133 ArgG; 1 Rcorf68; 1 Orf_Bo180;	500 NA;	500 NA;	387 NA; 109 ArgG; 2 ArgG gene in streptomyces clavuligerus-like; 1 Sugar/nucleoside kinase (Ribokinase family); 1 Phasin domain-containing;	500 NA;	500 NA;
87	2.61346e-92	488	22	-1	tyrosine-protein phosphatase non-receptor type 1 : 274, hypothetical protein : 187, sos response-associated protein yedk : 27	hypo': 187, 'ptp1b': 153, 'K05696': 121, 'yedk': 11, 'yedk_2': 8, 'yedk_3': 4, 'yedk_1': 3, 'yedk_6': 1	tyrosine-protein phosphatase non-receptor type 1	hypo	Tyrosine-protein phosphatase non-receptor type 1	KEGG	K05696	-	-	-	-	-	-
89	2.55934e-99	477	3	1	integrase/recombinase xerd : 476, relaxase.mobilisation nuclease domain : 1	K04763': 476, 'relaxase': 1	integrase/recombinase xerd	K04763	Integrase/recombinase	KEGG	K04763	-	-	-	-	-	-
91	0.000862571	475	15	1	antirestriction protein, dar antirestriction system of phage p1 : 469, adenine-specific dna-methyltransferase : 3, type i restriction enzyme m protein : 2, swi/snf-related matrix-associated actin-dependent regulator of chromatin subfamily a-like protein 1 : 1	darb': 350, 'K03427': 55, 'K07317': 41, 'K03555': 16, 'K14440': 4, 'K00558': 3, 'K20092': 3, 'K10875': 2, 'K18959': 1	antirestriction protein, dar antirestriction system of phage p1	darb	Antirestriction DarB	HMM	ANC48435.1	-	-	-	-	-	-
92	2.74706e-155	475	8	1	hypothetical protein : 475	hypo': 475	hypothetical protein	hypo	Uncharacterized; Transposase	UniProtKB	A0A1G4DF97	320 Transposase; 155 NA;	475 NA;	475 NA;	475 NA;	475 NA;	475 NA;
93	3.72872e-167	474	4	1	hypothetical protein : 442, putative transposase : 32	hypo': 442, 'K07496': 32	hypothetical protein	hypo	Putative transposase	KEGG; NCBI	K07496; TGH44015.1	-	-	-	-	-	-
94	5.19087e-05	473	10	-1	transposase : 473	K07484': 473		K07484	Transposase	KEGG	K07484	-	-	-	-	-	-
96	4.02724e-143	469	5	1	hypothetical protein : 469	hypo': 469	hypothetical protein	hypo	CopG family, plasmid transcriptional regulator	NCBI	EBT8739589.1	-	-	-	-	-	-
97	4.98539e-139	465	12	1	hypothetical protein : 465	hypo': 465	hypothetical protein	hypo	Uncharacterized	NA	NA	343 YahA; 122 NA;	465 NA;	465 NA;	333 YahA; 132 NA;	465 NA;	465 NA;
98	4.49152e-151	464	11	1	hypothetical protein : 464	hypo': 464	hypothetical protein	hypo	Cobalamin biosynthesis protein CbiX	NCBI	WP_160541142.1	-	-	-	-	-	-
99	8.67133e-130	460	9	-1	thiol:disulfide interchange protein dsbc : 460	K03981': 460	thiol:disulfide interchange protein dsbc	K03981	DsbC disulfide interchange protein	KEGG	K03981	-	-	-	-	-	-
100	1.87919e-149	458	10	1	hypothetical protein : 458	hypo': 458	hypothetical protein	hypo	Uncharacterized	NA	NA	334 NA; 99 Integron gene cassette; 25 Hyp;	458 NA;	458 NA;	458 NA;	458 NA;	458 NA;
101	6.01049e-128	454	1	1	hypothetical protein : 454	hypo': 454	hypothetical protein	hypo	Uncharacterized	NA	NA	-	-	-	-	-	-
102	1.07367e-152	451	2	-1	hypothetical protein : 451	hypo': 451	hypothetical protein	hypo	Uncharacterized	NA	NA	-	-	-	-	-	-
103	7.44484e-147	450	11	1	anti-crispr : 449, hypothetical protein : 1	acrie9': 449, 'hypo': 1	anti-crispr	acrie9	Anti-CRISPR AcrIE9	HMM	WP_101192668.1	-	-	-	-	-	-
104	1.93233e-79	443	22	1	replication initiation protein : 424, hypothetical protein : 19	repe': 323, 'repe_1': 62, 'repe_2': 38, 'hypo': 19, 'repe_3': 1	replication initiation protein	repe	RepE replication initiation protein	UniProtKB	P03856	-	-	-	-	-	-
105	4.65256e-69	440	10	1	antitoxin stbd : 440	K18923': 440	antitoxin stbd	K18923	Anti-toxin Stbd	KEGG	K18923	-	-	-	-	-	-
106	8.89191e-39	439	9	1	putative transposase : 439	K07496': 439	putative transposase	K07496	Transposase	NCBI	WP_134189478.1	-	-	-	-	-	-
107	3.00784e-13	438	18	1	transposase : 438	K07489': 425, 'K07483': 13	transposase	K07489	Transposase	KEGG	K07489	-	-	-	-	-	-

## Sheet: Other unknown leading families
Family	Family size	DIAMOND vs. UniProt sequences	DIAMOND vs. Anti-CRISPR sequences	DIAMOND vs. Anti-restriction sequences	Foldseek vs. UniProt50 structures	Foldseek vs. Anti-CRISPR structures	Foldseek vs. Anti-restriction structures
110	434	363 CopG family transcriptional regulator; 49 PemI; 8 Plasmid partitioning ParG; 7 Plasmid stability/partitioning YafA; 4 Ribbon-helix-helix, CopG family; 2 Stability/ partitioning determinant; 1 Relaxosome TraY;	434 NA;	434 NA;	430 CopG family transcriptional regulator; 2 Stability/ partitioning determinant; 2 NA;	434 NA;	434 NA;
114	432	392 NA; 1 RelE-like toxin;	393 NA;	393 NA;	393 NA;	393 NA;	393 NA;
120	417	174 Hyp; 157 NA; 85 CDP-diacylglycerol--serine O-phosphatidyltransferase; 1 MFS transporter;	417 NA;	417 NA;	417 NA;	417 NA;	417 NA;
127	399	351 TnpV; 45 NA; 3 Transposon-encoded TnpV;	399 NA;	399 NA;	393 TnpV; 6 Glutathione synthase;	399 NA;	399 NA;
129	397	389 Molecular chaperone GroEL; 4 YegA; 3 Molecular chaperone; 1 NA;	397 NA;	397 NA;	393 Molecular chaperone GroEL; 3 NA; 1 Molecular chaperone;	397 NA;	397 NA;
130	394	358 YubB ferredoxin-like domain-containing; 17 YfdA; 15 NA; 2 W0052; 1 YccB; 1 Aerotaxis sensor receptor, flavoprotein;	394 NA;	394 NA;	376 YubB ferredoxin-like domain-containing; 16 NA; 1 YfaB; 1 YfdA;	394 NA;	394 NA;
133	389	357 YaiB; 15 YajB; 8 NA; 1 Integrase;	381 NA;	381 NA;	242 YaiB; 128 NA; 11 YajB;	381 NA;	381 NA;
134	389	305 Cytoplasmic; 75 Rop family plasmid primer RNA-binding; 7 NA;	387 NA;	387 NA;	351 NA; 21 Rop family plasmid primer RNA-binding; 15 Cytoplasmic;	387 NA;	387 NA;
135	387	281 Cobalamin biosynthesis CbiX; 56 Conserved domain; 30 CcgAI; 9 Cobalamin biosynthesis; 4 CcgA1; 1 Antirestriction CcgAI;	381 NA;	381 NA;	381 NA;	381 NA;	381 NA;
141	373	372 NA;	372 NA;	372 NA;	372 NA;	372 NA;	372 NA;
144	364	360 NA;	360 NA;	360 NA;	360 NA;	360 NA;	360 NA;
146	359	337 Cysteine-rich VLP domain-containing; 13 PiggyBac transposable element-derived 4 C-terminal zinc-ribbon domain-containing; 4 HNH endonuclease; 2 NA; 1 50S ribosomal L33;	357 NA;	357 NA;	357 NA;	357 NA;	357 NA;
152	340	159 Cytoplasmic; 72 NA; 63 ORF33; 40 Orf18; 1 Orf52;	335 NA;	335 NA;	154 NA; 136 Cytoplasmic; 44 YcgB; 1 YcgC-1;	335 NA;	335 NA;
159	332	151 W0052; 120 YubB ferredoxin-like domain-containing; 25 YfcB; 8 LysR family transcriptional regulator; 6 YfaB; 6 YfdA; 5 Yccb; 5 Phage; 2 YccB; 1 YfdA_2;	329 NA;	329 NA;	180 YfdA; 87 YubB ferredoxin-like domain-containing; 50 NA; 10 YfaB; 1 YccB; 1 Conjugal transfer repressor;	329 NA;	329 NA;
160	332	102 Orf10; 86 Transposase; 69 NA; 55 Cytoplasmic; 16 Defence against restriction A N-terminal domain-containing;	328 NA;	328 NA;	308 Bacteriophage; 17 Tnp_DDE_dom domain-containing; 3 Transposase;	328 NA;	321 NA; 7 DarA [Escherichia virus P1];
164	327	299 NA; 7 Tiorf45; 2 ArgG; 1 Mll9335;	309 NA;	309 NA;	309 NA;	309 NA;	309 NA;
165	325	212 YraN family; 61 Upf89.0; 45 Protein Upf89.0; 5 NA; 2 Adenylosuccinate synthase;	325 NA;	325 NA;	318 YraN family; 5 Adenylosuccinate synthase; 2 NA;	325 NA;	325 NA;
173	312	255 NA; 48 Antirestriction; 5 Integron gene cassette; 2 YchA; 1 Antirestriction ArdA; 1 NgrC;	312 NA;	312 NA;	312 NA;	312 NA;	312 NA;
180	310	300 NA; 4 Ammonia monooxygenase; 1 PH domain-containing;	305 NA;	305 NA;	305 NA;	305 NA;	305 NA;
182	302	280 Cytoplasmic; 22 NA;	302 NA;	302 NA;	278 Cytoplasmic; 23 NA; 1 Secreted;	302 NA;	302 NA;
183	299	299 NA;	299 NA;	299 NA;	299 NA;	299 NA;	299 NA;
186	297	246 Helicase; 26 Helicase subunit of the DNA excision repair complex; 20 NA;	292 NA;	292 NA;	221 Helicase; 61 Helicase subunit of the DNA excision repair complex; 10 NA;	292 NA;	292 NA;
190	294	294 Flotillin-like FloA;	294 NA;	294 NA;	294 Flotillin-like FloA;	294 NA;	294 NA;
196	285	184 FCP1 homology domain-containing; 100 NA; 1 Adenine/guanine phosphoribosyltransferase;	285 NA;	285 NA;	285 FCP1 homology domain-containing;	285 NA;	285 NA;
200	279	279 Lipoprotein;	279 NA;	279 NA;	275 Lipoprotein; 4 NA;	279 NA;	279 NA;
201	277	267 Conjugal transfer; 10 NA;	277 NA;	277 NA;	275 Conjugal transfer; 2 Cytoplasmic;	277 NA;	277 NA;
202	276	274 Cytoplasmic; 2 NA;	276 NA;	276 NA;	276 Cytoplasmic;	276 NA;	276 NA;
203	275	164 YfeA; 41 Transporter; 33 YubH family; 11 Integron gene cassette; 7 Anti-restriction; 6 HTH-type transcriptional regulator; 4 YubH; 4 YciA; 3 NA; 1 YddA; 1 Antirestriction;	275 NA;	275 NA;	275 NA;	275 NA;	275 NA;
205	270	245 NA;	245 NA;	245 NA;	245 NA;	245 NA;	245 NA;
208	265	115 Killer; 70 Conjugal transfer; 24 NA; 16 KikA; 14 IncN plasmid killer; 6 IncN plasmid KikA; 6 Conjugal transfer TrbM; 5 Anthranilate synthase; 2 TrbM; 2 MFS transporter; 1 Integrase; 1 Pilus assembly; 1 Bacteriocin immunity; 1 Lipoprotein; 1 KikA family;	265 NA;	265 NA;	138 Killer; 62 Conjugal transfer; 28 Conjugal transfer TrbM; 20 KikA; 9 IncN plasmid KikA; 3 KikA from plasmid origin; 2 Type III secretion; 1 TrbM; 1 IncN plasmid killer; 1 KikA family;	265 NA;	265 NA;
209	265	232 NA; 9 Terminase; 5 Large polyvalent associated domain-containing; 4 N-acetylmuramoyl-L-alanine amidase; 4 Phage tail; 1 Rcorf65; 1 Riorf95;	256 NA;	256 NA;	156 Peptidase C51 domain-containing; 75 NA; 14 site-specific DNA-methyltransferase (adenine-specific); 11 Large polyvalent associated domain-containing;	256 NA;	251 NA; 3 MULTISPECIES hypothetical [Enterobacteriaceae]; 2 DarA [Escherichia virus P1];
212	262	261 YfbA; 1 Ash family;	262 NA;	262 NA;	262 NA;	262 NA;	262 NA;
218	250	102 YcjA; 98 YfeC; 23 Adenine-specific methyltransferase; 9 DNA methylase; 5 YubJ; 5 Membrane domain; 2 YcgC; 1 Membrane; 1 Collagenase/protease; 1 Orf13; 1 YcgC-1; 1 NA;	249 NA;	249 NA;	221 YcgC-1; 23 NA; 2 Membrane domain; 2 Orf52; 1 DNA methylase;	249 NA;	249 NA;
220	236	56 NA; 49 50S ribosomal L36; 37 Membrane; 32 Conjugal transfer TraM; 20 Methyl-accepting chemotaxis; 15 Plasmid stability StbB; 13 Resolvase; 10 Transposase; 1 Mobilization; 1 Chemotaxis; 1 Dipicolinate synthase; 1 ORF23;	236 NA;	236 NA;	176 NA; 38 Chemotaxis; 16 Mobilization; 6 ORF23;	236 NA;	236 NA;
221	234	185 YaiA; 49 NA;	234 NA;	234 NA;	234 NA;	234 NA;	234 NA;
222	230	218 NA; 10 Phage;	228 NA;	228 NA;	189 Phage; 34 NA; 5 Type II secretion system F family;	228 NA;	228 NA;
224	226	78 TraN-like; 39 KfrC; 37 TraN; 34 NA; 23 Conjugal transfer; 3 Protein traN; 3 Stable inheritance; 2 KfrC plasmid stable inheritance; 1 KfrC stable inheritance; 1 Prepilin peptidase; 1 IncP-type DNA transfer TraN; 1 KfrB; 1 Zeta toxin domain-containing;	224 NA;	224 NA;	62 TraN-like; 39 NA; 38 Protein traN; 36 Conjugal transfer; 20 KfrC; 16 Muraminidase; 4 TraN; 4 KfrC plasmid stable inheritance; 1 Prepilin peptidase; 1 Protein involved in cell division; 1 Nucleotidyl transferase AbiEii/AbiGii toxin family; 1 Adenine phosphoribosyltransferase; 1 Zeta toxin domain-containing;	224 NA;	224 NA;
228	222	127 ArdK; 61 TrfB transcriptional repressor domain-containing; 13 Antirestriction ArdK; 8 ArdK family transcriptional regulator; 6 Regulatory DNA binding repressor; 5 TrfB transcriptional repressor; 1 Transcriptional repressor; 1 Plasmid transcriptional repressor;	222 NA;	222 NA;	147 TrfB transcriptional repressor domain-containing; 35 KORA domain-containing; 31 ArdK-like; 7 ArdK; 1 Exonuclease SbcC; 1 TrfB transcriptional repressor;	190 NA; 32 hypothetical [Pseudomonas aeruginosa];	222 NA;
233	219	199 WGR domain-containing; 20 NA;	219 NA;	219 NA;	219 WGR domain-containing;	219 NA;	219 NA;
234	218	112 Cobalamin biosynthesis CbiX; 82 CcgC; 12 Antirestriction CcgC; 7 Membrane; 5 CcgC (Modular);	218 NA;	218 NA;	215 NA; 3 Cobalamin biosynthesis CbiX;	218 NA;	218 NA;
235	217	144 NA; 43 Flagellar hook; 17 YubO; 9 Phage;	213 NA;	213 NA;	170 NA; 43 Phage;	213 NA;	213 NA;
237	216	146 Secreted; 26 YchA-1; 9 NA; 7 Orf25; 5 YdaA; 4 YchA; 4 Cytoplasmic; 4 Transporter; 2 Transmembrane; 2 Single-stranded DNA-binding; 1 Mannitol-1-phosphate 5-dehydrogenase; 1 YfhB; 1 Plasmid; 1 Antirestriction; 1 YcjB;	214 NA;	214 NA;	214 NA;	214 NA;	214 NA;
242	209	135 DNA-binding; 51 Helix-turn-helix domain-containing; 8 Helix-turn-helix domain; 8 Transcriptional regulator; 6 Helix-turn-helix; 1 Transcriptional regulator, AlpA family;	209 NA;	209 NA;	125 Helix-turn-helix domain-containing; 70 DNA-binding; 11 Helix-turn-helix domain; 2 Transcriptional regulator; 1 HTH_17 domain-containing;	209 NA;	209 NA;
243	209	182 NA; 10 Rcorf64; 10 ASCH domain-containing; 2 RES domain-containing; 1 DNA methylase; 1 AraC family transcriptional regulator;	206 NA;	206 NA;	96 PilZ domain-containing; 73 NA; 26 Tiorf51; 11 Ferrous iron transporter FeoA domain-containing;	206 NA;	206 NA;
250	203	203 NA;	203 NA;	203 NA;	200 RC104; 3 NA;	203 NA;	203 NA;
252	200	116 Borrelia outer surface OspD; 84 NA;	200 NA;	200 NA;	196 NA; 4 Antirestriction;	200 NA;	200 NA;
257	196	117 YozE SAM-like domain-containing; 40 NA; 37 Orf7; 1 Transposase; 1 Replication initiator A C-terminal domain-containing;	196 NA;	196 NA;	116 Addiction module antitoxin, RelB DinJ family; 80 NA;	196 NA;	196 NA;
258	196	188 Cytoplasmic; 5 NA; 1 Bacteriophage;	194 NA;	194 NA;	159 Cytoplasmic; 27 MafI family immunity; 8 NA;	194 NA;	194 NA;
260	195	151 YchA; 21 Inner membrane; 8 YfdA; 2 Integron gene cassette; 2 YcfA; 2 Protein YchA; 2 NgrC; 1 GTPase; 1 NA;	190 NA;	190 NA;	181 NA; 6 YchA; 2 Integron gene cassette; 1 Adenine-specific methyltransferase;	190 NA;	190 NA;
265	194	103 KleE; 32 Protein kleE; 24 NA; 13 Protein KleE; 4 KleE plasmid stable inheritance; 3 Stable inheritance;	179 NA;	179 NA;	89 KleE; 70 NA; 19 Protein kleE; 1 KleE plasmid stable inheritance;	179 NA;	179 NA;
267	193	143 NA; 4 Transposase; 1 Secreted;	148 NA;	148 NA;	148 NA;	148 NA;	148 NA;
270	191	138 Phage tail; 53 NA;	191 NA;	191 NA;	138 NA; 53 5'-deoxynucleotidase;	191 NA;	191 NA;
276	188	178 Holin; 8 NA;	186 NA;	186 NA;	186 NA;	186 NA;	186 NA;
278	187	185 Transposase; 2 Phage;	187 NA;	187 NA;	108 Transposase; 76 NA; 2 Phage; 1 YajA;	187 NA;	187 NA;
283	185	88 ABC transporter; 77 Mediator of plasmid stability; 10 Plasmid stability stbB; 8 StbB; 2 NA;	185 NA;	185 NA;	94 Mediator of plasmid stability; 88 ABC transporter; 2 Plasmid stability StbB; 1 Plasmid stability;	185 NA;	185 NA;
285	184	99 NA; 80 HTH araC/xylS-type domain-containing;	179 NA;	179 NA;	179 NA;	179 NA;	179 NA;
286	184	128 Initiator Rep domain-containing; 52 NA; 3 Bacteriophage;	183 NA;	183 NA;	136 NA; 47 Transposase;	183 NA;	183 NA;
292	178	104 Antirestriction; 49 Integron gene cassette; 14 YchA; 7 Antirestriction ArdA; 1 YcfA; 1 YcgB; 1 YgbA-ard; 1 NA;	178 NA;	174 NA; 4 YP_308744.1 antirestriction (plasmid) [Escherichia coli];	173 NA; 3 Anti-restriction; 2 Antirestriction ArdA;	178 NA;	175 NA; 3 antirestriction (plasmid) [Escherichia coli];
294	177	145 NA; 6 CYTH-like domain-containing; 1 Aldehyde dehydrogenase;	152 NA;	152 NA;	152 NA;	152 NA;	152 NA;
296	176	104 ArdR; 42 Antirestriction ArdR; 27 Transcriptional regulator ArdR; 3 NA;	176 NA;	176 NA;	176 Antirestriction ArdR;	176 NA;	176 NA;
297	174	166 Stability/partitioning determinant; 8 Chromosome partitioning ParB;	174 NA;	174 NA;	161 Stability/partitioning determinant; 13 NA;	174 NA;	174 NA;
298	174	48 NA; 42 PemK-like, MazF-like toxin of type II toxin-antitoxin system; 34 PemK-like; 27 Growth inhibitor PemK; 13 Mobile element; 4 Death on curing, Doc toxin; 3 Type II toxin-antitoxin system PemK/MazF family toxin; 3 ASCH domain-containing;	174 NA;	174 NA;	114 PemK-like, MazF-like toxin of type II toxin-antitoxin system; 29 Growth inhibitor PemK; 18 Type II toxin-antitoxin system PemK/MazF family toxin; 9 PemK-like; 3 NA; 1 Plasmid maintenance toxin (PemK-like);	174 NA;	174 NA;
302	170	84 XRE family transcriptional regulator; 79 Integron gene cassette; 6 Transcriptional repressor; 1 NA;	170 NA;	170 NA;	90 Transcriptional regulator; 79 NA; 1 Transcriptional repressor;	170 NA;	170 NA;
304	169	72 Transcriptional regulator; 30 KorC; 25 NA; 15 Transcriptional repressor KorC; 12 Transcriptional repressor; 10 KorC repressor; 4 KorC transcriptional repressor; 1 KlcC;	169 NA;	169 NA;	144 Transcriptional regulator; 8 Transcriptional repressor korC (Modular); 8 KorC repressor; 8 KorC; 1 Transcriptional repressor KorC;	168 NA; 1 hypothetical JBD30_036 [Pseudomonas phage JBD30];	169 NA;
311	162	89 Toxin-antitoxin system HicB family antitoxin; 68 Type II toxin-antitoxin system HicB family antitoxin; 2 DNA repair; 2 HicB; 1 NA;	162 NA;	162 NA;	101 HicB; 55 Toxin-antitoxin system, antitoxin component, HicB family; 2 Type II toxin-antitoxin system HicB family antitoxin; 2 HicB family; 1 DNA repair; 1 Predicted nuclease of the RNAse H fold, HicB family;	162 NA;	162 NA;
314	160	109 NA; 24 AAA ATPase; 12 AAA family ATPase; 7 Rop family plasmid primer RNA-binding; 3 Phage; 3 Pyruvate formate-lyase domain;	158 NA;	158 NA;	131 NA; 14 AAA ATPase; 13 Phage;	158 NA;	158 NA;
316	159	146 NA; 9 Tiorf46;	155 NA;	155 NA;	155 NA;	155 NA;	155 NA;
319	157	157 NA;	157 NA;	157 NA;	157 NA;	157 NA;	157 NA;
327	152	151 Secreted; 1 YfiB;	152 NA;	152 NA;	145 Secreted; 6 NA; 1 YfiB;	152 NA;	152 NA;
328	151	90 Mobilization; 53 AAA family ATPase; 6 NA; 2 AAA domain-containing;	151 NA;	151 NA;	70 ParB/RepB/Spo0J family partition; 63 Mobilization; 11 AAA family ATPase; 7 AAA domain;	151 NA;	151 NA;
329	151	122 Plasmid replication; 11 Rep; 6 Replication; 5 Primase C-terminal 1 domain-containing; 4 Replicase family; 2 Primase C terminal 1 (PriCT-1); 1 Replicase;	151 NA;	151 NA;	81 Plasmid replication; 45 Rep; 10 Replication; 8 Primase C terminal 1 (PriCT-1); 5 Replicase family; 1 Primase C-terminal 1 domain-containing; 1 Replication initiation A;	151 NA;	151 NA;
330	149	62 ICEBs1 excisionase; 29 NA; 23 LysR family transcriptional regulator; 17 DNA-binding; 6 Transcriptional regulator; 4 TrmB family transcriptional regulator; 4 Excisionase; 2 MarR family transcriptional regulator; 1 Regulation of the levansucrase; 1 Helix-turn-helix domain-containing;	149 NA;	149 NA;	79 ICEBs1 excisionase; 33 LysR family transcriptional regulator; 20 DNA-binding; 7 Transcriptional regulator; 5 Sugar-specific transcriptional regulator TrmB; 3 Regulation of the levansucrase; 1 Mga helix-turn-helix domain-containing; 1 NA;	149 NA;	149 NA;
336	147	141 NA; 2 DNA mismatch repair MutS;	143 NA;	143 NA;	72 ProQ/FinO domain-containing; 68 NA; 3 ProQ domain-containing;	143 NA;	143 NA;
338	145	135 Cobalamin biosynthesis CbiX; 7 CcgEIII; 3 NA;	145 NA;	145 NA;	123 Flagellar FlbD; 12 Cobalamin biosynthesis CbiX; 7 Tail assembly chaperone; 3 NA;	145 NA;	145 NA;
343	141	60 Transmembrane; 41 Membrane; 40 NA;	141 NA;	141 NA;	139 Transmembrane; 2 PF13858 family;	141 NA;	141 NA;
344	141	58 Orf20; 53 Integron gene cassette; 29 NA;	140 NA;	140 NA;	140 NA;	140 NA;	140 NA;
345	140	139 Outer membrane beta-barrel domain-containing; 1 PorT family;	140 NA;	140 NA;	140 Outer membrane beta-barrel domain-containing;	140 NA;	140 NA;
350	138	137 NA; 1 LysR substrate binding domain-containing;	138 NA;	138 NA;	122 Bll0066 CDS; 15 LysR substrate binding domain-containing; 1 NA;	138 NA;	138 NA;
354	137	129 DNA partition complex ParG; 4 Plasmid partition ParG; 2 ParG; 1 Partitioning; 1 NA;	137 NA;	137 NA;	127 DNA partition complex ParG; 9 Partitioning ParB; 1 Chromosome partitioning ParB;	137 NA;	137 NA;
360	135	80 NA; 54 Phage;	134 NA;	134 NA;	121 NA; 13 Phage;	134 NA;	134 NA;
361	134	115 Transcriptional regulator; 14 Chromosome partitioning ParB; 3 NA; 2 ParB/Sulfiredoxin domain-containing;	134 NA;	134 NA;	133 Transcriptional regulator; 1 ParB/Sulfiredoxin domain-containing;	134 NA;	134 NA;
362	134	90 DNA-binding; 44 NA;	134 NA;	134 NA;	131 DNA-binding; 3 NA;	134 NA;	134 NA;
368	132	120 Bacteriophage; 9 NA; 2 DNA-binding; 1 MarR family transcriptional regulator;	132 NA;	132 NA;	132 MarR family transcriptional regulator;	132 NA;	132 NA;
369	131	130 Transposase;	130 NA;	130 NA;	130 NA;	130 NA;	130 NA;
370	130	111 PcfB; 15 PcfB family; 1 ORF24; 1 Minor structural 6;	128 NA;	128 NA;	69 Conjugative transposon; 57 PcfB; 2 NA;	128 NA;	128 NA;
373	130	105 Minor silk ampullate; 23 CcgEIII; 1 Cytoplasmic;	129 NA;	129 NA;	118 NA; 11 Minor silk ampullate;	129 NA;	129 NA;
378	127	85 AAA family ATPase; 21 NA; 12 Replication endonuclease; 6 ATPase; 2 Helicase;	126 NA;	126 NA;	117 NA; 9 Replication endonuclease;	126 NA;	126 NA;
380	126	102 Lipoprotein; 19 NA; 3 Membrane;	124 NA;	124 NA;	123 Lipoprotein; 1 Membrane;	124 NA;	124 NA;
383	125	61 NA; 40 Transposase; 2 Chorismate mutase; 1 Flagellar export FliJ; 1 Myb-like domain-containing;	105 NA;	105 NA;	42 Transposase; 39 NA; 13 Myb-like domain-containing; 7 Flagellar FliJ; 3 LTXXQ motif family; 1 Spy/CpxP family refolding chaperone;	105 NA;	105 NA;
385	124	122 Lipoprotein; 2 NA;	124 NA;	124 NA;	124 Lipoprotein;	124 NA;	124 NA;
388	123	116 YfaA; 4 TauE/TSUP family inner membrane; 1 YubB ferredoxin-like domain-containing; 1 NA;	122 NA;	122 NA;	122 NA;	122 NA;	122 NA;
389	123	95 Antirestriction; 25 Integron gene cassette; 1 YchA; 1 Antirestriction ArdA; 1 NA;	123 NA;	123 NA;	123 NA;	123 NA;	123 NA;
393	121	59 Secreted; 47 Conjugal transfer; 5 Histidine kinase; 3 Sucrase; 3 VirB4; 2 Modification methylase; 1 Orf50; 1 NA;	121 NA;	121 NA;	121 NA;	121 NA;	121 NA;
394	121	96 Antitoxin of toxin-antitoxin stability system; 24 Antitoxin (DNA-binding transcriptional repressor) of toxin-antitoxin stability system; 1 NA;	121 NA;	121 NA;	121 Antitoxin of toxin-antitoxin stability system;	121 NA;	121 NA;
396	121	118 Calcium-binding P; 3 Lipoprotein;	121 NA;	121 NA;	116 Calcium-binding P; 3 Lipoprotein; 2 Lipocalin-like domain-containing;	121 NA;	121 NA;
399	119	82 ORF38; 35 Orf23; 2 NA;	119 NA;	119 NA;	119 NA;	119 NA;	119 NA;
408	117	80 PrgM; 32 Type III secretion system PrgM; 5 NA;	117 NA;	117 NA;	117 NA;	117 NA;	117 NA;
409	117	83 Orf21; 30 ORF35; 4 NA;	117 NA;	117 NA;	116 NA; 1 Lipoprotein;	117 NA;	117 NA;
411	117	115 YedA; 1 3'-5' exonuclease; 1 NA;	117 NA;	117 NA;	96 NA; 12 Tyrosine recombinase XerD; 9 YedA;	117 NA;	117 NA;
413	117	111 PrgL; 4 NA; 2 Parvulin-like peptidyl-prolyl isomerase;	117 NA;	117 NA;	112 PrgL; 3 Lipoprotein; 1 Parvulin-like peptidyl-prolyl isomerase; 1 ORF20;	117 NA;	117 NA;
416	116	116 PcfA;	116 NA;	116 NA;	85 NA; 19 Protein TTN-1, isoform g; 9 PcfA; 3 Conjugal transfer;	116 NA;	116 NA;
417	116	94 Cytoplasmic; 11 ORF37; 8 Transcriptional regulator, HxlR family; 3 NA;	116 NA;	116 NA;	115 N-acetyltransferase domain-containing; 1 Phage;	116 NA;	116 NA;
420	115	62 Transglutaminase domain-containing; 47 Transglutaminase-like domain-containing; 6 NA;	115 NA;	115 NA;	115 Transglutaminase-like domain-containing;	115 NA;	115 NA;
421	114	77 YcdB; 19 Stability (Stb) locus of IncFII plasmid NR1; 8 NA; 3 Stability locus; 2 IPF_100; 1 Stability (Stb);	110 NA;	110 NA;	95 Stability (Stb) locus of IncFII plasmid NR1; 8 NA; 4 Stability (Stb) locus; 3 Cytoplasmic;	110 NA;	110 NA;
424	114	77 Phage; 37 NA;	114 NA;	114 NA;	95 NA; 15 Type II secretion system F family; 4 Phage;	114 NA;	114 NA;
427	112	78 Integron gene cassette; 34 NA;	112 NA;	112 NA;	104 NA; 8 TetR family transcriptional regulator;	112 NA;	112 NA;
435	110	95 Integron gene cassette; 12 Type II toxin-antitoxin system HicB family antitoxin; 2 ORF34;	109 NA;	109 NA;	109 NA;	109 NA;	109 NA;
436	109	55 PrgH; 37 Type III secretion system PrgH; 13 TrbL/VirB6 plasmid conjugal transfer; 2 NA; 1 ORF15; 1 Conjugal transfer TrbL;	109 NA;	109 NA;	104 Type III secretion system PrgH; 3 TrbL/VirB6 plasmid conjugal transfer; 1 Type IV secretion system; 1 Conjugal transfer TrbL;	109 NA;	109 NA;
443	107	96 Type III secretion system PrgF; 8 NA; 3 PrgF;	107 NA;	107 NA;	105 Type III secretion system PrgF; 1 Conjugative transposon membrane; 1 NA;	107 NA;	107 NA;
444	107	103 Type III secretion system PrgE; 4 NA;	107 NA;	107 NA;	107 Type III secretion system PrgE;	107 NA;	107 NA;
445	107	104 NA;	104 NA;	104 NA;	104 NA;	104 NA;	104 NA;
447	107	37 RepB family plasmid replication initiator; 21 Replication Rep; 11 NA; 7 Replication; 5 Initiator Replication; 4 Plasmid replication; 4 Initiator RepB; 3 RepB; 2 Rep; 2 Plasmid replication initiation; 2 Probable replication rep; 2 Initiator Rep domain-containing; 2 Initiator Replication family; 1 RepA; 1 Replication initiator; 1 Replication initiation; 1 Replication A1; 1 Replication RepB;	107 NA;	107 NA;	48 Replication Rep; 33 Replication initiation; 7 Plasmid replication initiation; 7 Initiator Replication; 5 RepB family plasmid replication initiator; 2 Replication; 2 Initiator Rep domain-containing; 1 Probable replication rep; 1 Protein involved in initiation of plasmid replication; 1 Initiator Replication family;	107 NA;	107 NA;
448	107	96 DedA family; 6 Inner membrane; 2 YbaA; 1 CDS6; 1 Transmembrane;	106 NA;	106 NA;	102 YbaA; 4 Transmembrane;	106 NA;	106 NA;
449	107	56 NA; 29 LTXXQ motif family; 11 Periplasmic heavy metal sensor; 2 Prephenate dehydrogenase; 2 Rcorf66; 2 Flagellar export FliJ; 1 Spy/CpxP family refolding chaperone; 1 Flagellar basal-body FlbY; 1 Flagellar FlgN; 1 DNA relaxase NicK;	106 NA;	106 NA;	49 Transposase; 27 Spy/CpxP family refolding chaperone; 16 Flagellar basal-body FlbY; 10 LTXXQ motif family; 3 NA; 1 Transposase and inactivated derivatives;	106 NA;	106 NA;
450	107	105 Plasmid-related; 2 NA;	107 NA;	107 NA;	107 Plasmid-related;	107 NA;	107 NA;
454	106	25 RepA; 19 Replication; 15 Pirin; 14 Plasmid replication; 11 Plasmid encoded RepA; 9 NA; 6 Replication initiation RepA; 3 RepA1; 2 RepA plasmid replication; 2 Replicase;	106 NA;	106 NA;	35 Replication; 28 Plasmid encoded RepA; 16 Plasmid replication; 5 RepA; 5 Probable RepA; 5 Pirin; 4 RepA plasmid replication; 3 Plasmid encoded RepA family; 2 IncW-like replication; 1 Replication initiation; 1 Replicase; 1 NA;	106 NA;	106 NA;
457	105	46 VirB2; 36 Conjugal transfer; 9 Type IV secretion system VirB2; 3 NA; 2 RulB; 2 Relaxosome; 1 Low molecular weight phosphotyrosine phosphatase; 1 Type IVA conjugal transfer virB2; 1 ORF11;	101 NA;	101 NA;	47 Conjugal transfer; 31 VirB2; 21 NA; 2 Type IV secretion system VirB2;	101 NA;	101 NA;
459	104	47 DNA-binding; 23 Helix-turn-helix domain-containing; 20 Helix-turn-helix domain; 4 Excisionase family DNA binding domain-containing; 3 DNA binding domain, excisionase family; 2 DNA binding domain-containing; 2 NA; 2 DNA binding domain, excisionase; 1 DNA binding domain excisionase family;	104 NA;	104 NA;	45 DNA-binding; 32 Helix-turn-helix domain-containing; 15 DNA binding domain-containing; 3 DNA binding domain, excisionase family; 2 Helix-turn-helix domain; 2 HTH_17 domain-containing; 2 DNA binding domain-containing, excisionase family; 2 Excisionase family DNA binding domain-containing; 1 Excisionase family DNA binding;	104 NA;	104 NA;
465	102	36 Helicase processivity factor HelP; 27 NA; 17 ICEBs1 mobile element: helicase processivity factor; 13 YdcP family; 5 Conjugal transfer; 3 Conjugative transposon; 1 Transposase;	102 NA;	102 NA;	89 Conjugal transfer; 7 Conjugative transposon; 5 Transposase; 1 YdcP family;	102 NA;	102 NA;
469	101	72 Lipoprotein; 24 NA; 1 Conjugal transfer; 1 Secreted; 1 Sigma factor regulator FecR; 1 Type IV secretion system IcmP/DotM; 1 DNA topoisomerase III;	101 NA;	101 NA;	93 Lipoprotein; 8 Conjugal transfer;	101 NA;	101 NA;
471	100	60 PrgG; 40 Type III secretion system PrgG;	100 NA;	100 NA;	100 Type III secretion system PrgG;	100 NA;	100 NA;
474	100	99 NA;	99 NA;	99 NA;	99 NA;	99 NA;	99 NA;
475	100	77 EexN family lipoprotein; 12 NA; 5 IncQ plasmid conjugative transfer TraG; 2 Conjugal transfer TraG; 2 Lipoprotein; 1 Plasmid-related lipoprotein; 1 Entry exclusion lipoprotein TrbK;	100 NA;	100 NA;	84 EexN family lipoprotein; 4 Plasmid-related lipoprotein; 3 NA; 2 Type IV secretion system; 2 IncQ plasmid conjugative transfer TraG; 2 Conjugal transfer TraG; 1 Entry exclusion lipoprotein TrbK; 1 Lipoprotein; 1 Entry exclusion;	100 NA;	100 NA;
478	100	91 Type III secretion system PrgD; 9 PrgD;	100 NA;	100 NA;	100 PrgD;	100 NA;	100 NA;
480	99	2 Integron gene cassette;	2 NA;	2 NA;	2 NA;	2 NA;	2 NA;
483	99	38 Ultraviolet light resistance B; 28 Transmembrane; 13 Prevent-host-death family; 4 MFS transporter; 4 Toxin RelE; 4 NA; 3 Transposase; 2 Lytic transglycosylase; 1 TonB-dependent receptor; 1 GNAT acetyltransferase; 1 Glycosyltransferase;	99 NA;	99 NA;	35 Regulator; 32 Lytic transglycosylase; 30 Prevent-host-death family; 2 NA;	99 NA;	99 NA;
485	99	98 SMI1/KNR4 family; 1 NA;	99 NA;	99 NA;	99 SUKH superfamily;	99 NA;	99 NA;
494	97	95 Single-stranded DNA-binding; 1 CadC family transcriptional regulator;	95 NA; 1 YP_008997727.1 Ssb (plasmid) [Vibrio cholerae];	96 NA;	95 NA; 1 Single-stranded DNA-binding;	96 NA;	96 NA;
496	97	58 Transcriptional regulator; 12 SyrB-like regulator; 5 NA; 1 Mobile element;	76 NA;	76 NA;	50 NA; 21 Transcriptional regulator; 4 Transposase; 1 Transcriptional regulator syrB2;	76 NA;	76 NA;
500	97	91 NA;	91 NA;	91 NA;	91 NA;	91 NA;	91 NA;
503	96	83 Lipoprotein; 11 ORF22; 2 NA;	96 NA;	96 NA;	93 Lipoprotein; 3 NA;	96 NA;	96 NA;
504	96	92 Prophage; 2 Phage; 1 NA;	95 NA;	95 NA;	80 Phage; 15 NA;	95 NA;	95 NA;
510	95	87 Cytoplasmic; 1 NA;	88 NA;	88 NA;	46 NA; 40 Cytoplasmic; 2 MafI family immunity;	88 NA;	88 NA;
513	94	28 Replication; 19 Replication initiator A C-terminal domain-containing; 18 Plasmid replication initiation; 8 Replication initiator; 5 Replication initiation RepA; 4 Plasmid replication initiator A; 3 Replication initiator A domain; 2 Replication initiator A; 2 RepA-like; 1 Electron transfer flavoprotein-ubiquinone oxidoreductase; 1 Replication initiator a, n-terminal domain;	91 NA;	91 NA;	32 Replication initiator A C-terminal domain-containing; 26 Replication initiator; 10 Plasmid replication initiation; 9 NA; 5 Plasmid replication initiator A; 4 RepA; 2 Replication; 1 Replication initiator A; 1 Electron transfer flavoprotein-ubiquinoneoxidoreductase; 1 Replication initiator A domain;	90 NA; 1 MULTISPECIES: replication initiator A [Streptococcus];	91 NA;
518	93	92 NA;	92 NA;	92 NA;	92 NA;	92 NA;	92 NA;
523	91	59 TnpV; 30 NA; 2 Transposon-encoded TnpV;	91 NA;	91 NA;	79 TnpV; 6 Glutathione synthase; 4 Type IV secretory system conjugative DNA transfer VirD4/TraG family; 2 Transposon-encoded TnpV;	91 NA;	91 NA;
525	91	44 Plasmid SOS inhibition B; 43 YchA; 1 Recombinase; 1 YcfA; 1 YfdA;	90 NA;	90 NA;	83 NA; 7 YchA;	90 NA;	90 NA;
529	90	85 Secreted; 4 NA;	89 NA;	89 NA;	60 Fimbrial; 29 NA;	89 NA;	89 NA;
530	90	75 Pheromone response system RNA-binding regulator PrgU; 12 PrgU-like; 3 PrgU;	90 NA;	90 NA;	65 PrgU-like; 14 NA; 8 Pheromone response system RNA-binding regulator PrgU; 3 Pheromone response PrgU-like domain-containing;	90 NA;	90 NA;
532	89	88 Sugar ABC transporter substrate-binding; 1 NA;	89 NA;	89 NA;	64 Orf11; 25 Sugar ABC transporter substrate-binding;	89 NA;	89 NA;
534	89	76 Integron gene cassette; 7 NA;	83 NA;	83 NA;	82 NA; 1 Class II aldolase/adducin N-terminal domain-containing;	83 NA;	83 NA;
535	89	54 Plasmid pRiA4b ORF-3 family; 18 Sea16; 9 TnpR; 4 Transposase; 3 PRiA4b ORF-3-like; 1 NA;	89 NA;	89 NA;	77 Plasmid pRiA4b ORF-3 family; 9 PRiA4b ORF-3-like; 1 Plasmid pRiA4b ORF-3-like; 1 A.rhizogenes virA; 1 Transposase;	89 NA;	89 NA;
538	89	85 Type II toxin-antitoxin system HicA family toxin; 2 HicA; 1 Addiction module toxin, HicA family; 1 Toxin-antitoxin system, toxin HicA;	89 NA;	89 NA;	83 Toxin-antitoxin system, toxin HicA; 2 Type II toxin-antitoxin system HicA family toxin; 2 HicA; 1 Toxin-antitoxin system, toxin component, HicA family; 1 HicA toxin of toxin-antitoxin;	89 NA;	89 NA;
544	87	62 Arsenate reductase; 20 NA; 3 Arsenate reductase and relateds, glutaredoxin family; 2 Transcriptional regulator;	87 NA;	87 NA;	86 Arsenate reductase; 1 Transcriptional regulator;	87 NA;	87 NA;
557	85	27 Omega; 21 Omega Transcriptional Repressor; 9 Omega transcriptional repressor; 8 Transcriptionnal repressor; 6 Peptide-binding; 4 Omega2; 3 AM11; 2 Delta omega transcriptional regulator; 2 Omega-2 repressor; 1 MLS leader peptide; 1 Omega transcriptional repressor domain-containing; 1 AM6;	85 NA;	85 NA;	70 Omega transcriptional repressor; 7 Omega2; 4 Peptide-binding; 2 Omega transcriptional repressor superfamily; 1 Omega transcriptional repressor domain-containing; 1 NA;	85 NA;	85 NA;
558	85	21 Type I restriction-modification system methyltransferase subunit; 20 N-6 DNA methylase; 16 Mobile element; 16 NA; 6 SAM-dependent DNA methyltransferase; 5 DNA methylase adenine-specific domain-containing; 1 Possible type I restriction enzyme M subunit;	85 NA;	85 NA;	60 N-6 DNA methylase; 23 SAM-dependent DNA methyltransferase; 1 Type I restriction-modification system methyltransferase subunit; 1 DNA methylase adenine-specific domain-containing;	85 NA;	85 NA;
565	84	84 NA;	84 NA;	84 NA;	59 YcaO domain-containing; 10 WYL domain-containing; 4 FRG domain-containing; 4 Tc1-like transposase DDE domain-containing; 2 LysR family transcriptional regulator; 2 NarU_2; 2 NA; 1 Aminotransferase-like plant mobile domain-containing;	84 NA;	84 NA;
567	84	35 Transcriptional regulator; 17 Helix-turn-helix transcriptional regulator; 7 HxlR family transcriptional regulator; 7 Transcriptional regulator, HxlR family; 6 NA; 4 DNA-binding HxlR family transcriptional regulator; 3 HTH-type transcriptional activator hxlR; 2 HxlR-like helix-turn-helix family; 1 HTH hxlR-type domain-containing; 1 HTH-type transcriptional activator HxlR; 1 HTH-type transcripti…	84 NA;	84 NA;	39 Transcriptional regulator; 11 DNA-binding HxlR family transcriptional regulator; 10 HxlR family transcriptional regulator; 9 Transcriptional regulator HxlR, formaldehyde assimilation; 4 Transcriptional regulator, HxlR family; 3 HTH-type transcriptional activator HxlR; 2 MarR family transcriptional regulator; 2 Helix-turn-helix transcriptional regulator; 1 HTH hxlR-type domain-containing; 1 Tra…	84 NA;	84 NA;
569	84	57 Methyltransferase; 11 YdiA; 6 Protein YdiA; 4 YdiA-1; 2 NA; 1 Z1226; 1 YdiA-like; 1 Restriction methylase; 1 YgfB;	84 NA;	84 NA;	61 NA; 10 Methyltransferase domain; 9 Protein YdiA; 3 YdiA-1; 1 Methyltransferase;	84 NA;	84 NA;
570	83	69 NA;	69 NA;	69 NA;	69 NA;	69 NA;	69 NA;
573	83	26 Protein 32 of plasmid; 22 NA; 11 UPF0380 yubP; 6 YubP; 3 YgeB; 2 UPF0380s YafZ-like; 1 Membrane;	71 NA;	71 NA;	30 NA; 16 Protein 32 of plasmid; 12 UPF0380 yubP; 6 UPF0380 YubP; 4 CP4-57 prophage; 2 YubP; 1 UPF0380s YafZ-like;	71 NA;	71 NA;
576	83	26 Transcriptional regulator; 26 NA; 4 Transposase; 3 BZIP domain-containing; 1 Mobile element;	60 NA;	60 NA;	43 NA; 14 Transcriptional regulator; 3 Cell division septation DedD;	60 NA;	60 NA;
581	81	45 Glycoside hydrolase family 92; 9 Alpha-1,2-mannosidase; 6 Alpha-mannosidase; 4 Alpha-1 2-mannosidase; 4 NA; 3 GH92 family glycosyl hydrolase; 2 Alpha-1,2-mannosidase family; 2 Glycosyl hydrolase family 92; 1 Glycoside hydrolase;	76 NA;	76 NA;	20 Alpha-1,2-mannosidase; 20 Alpha-mannosidase; 13 Glycoside hydrolase family 92; 7 Alpha-1 2-mannosidase; 6 Alpha-1,2-mannosidase family; 5 Metal-independent alpha-mannosidase; 2 F5/8 type C domain-containing; 2 Glycosyl hydrolase family 92; 1 Glycoside hydrolase;	76 NA;	76 NA;
582	81	40 Replication; 19 Protein rep; 7 RepU; 5 Rep; 3 NA; 2 Truncated replication RepB; 1 Replication initiation Rep(RC); 1 Replication initiator; 1 PUB110 replication; 1 Rep1; 1 Orf334;	81 NA;	81 NA;	48 Replication; 31 Protein rep; 1 Replication initiator Rep; 1 Plasmid rolling circle replication initiator;	81 NA;	81 NA;
583	81	80 Cytoplasmic;	80 NA;	80 NA;	60 Cytoplasmic; 20 NA;	80 NA;	80 NA;
586	81	81 YdaB;	81 NA;	81 NA;	81 NA;	81 NA;	81 NA;
592	80	66 Mobilization; 14 NA;	80 NA;	80 NA;	75 Mobilization; 4 NA; 1 Phage integrase SAM-like domain-containing;	80 NA;	80 NA;
595	80	80 SLATT domain-containing;	80 NA;	80 NA;	80 SMODS and SLOG-associating 2TM effector domain-containing;	80 NA;	80 NA;
597	79	69 Fic family; 10 Fido domain-containing;	79 NA;	79 NA;	79 Fic family;	79 NA;	79 NA;
598	79	58 Single-stranded DNA-binding; 7 Secreted; 7 YchA-1; 6 YdaA; 1 Integron gene cassette;	79 NA;	79 NA;	79 NA;	79 NA;	79 NA;
601	79	35 Addiction module antidote; 26 DNA-binding; 9 Transcriptional regulator; 4 Addiction module antitoxin; 4 NA; 1 Predicted transcriptional regulator;	79 NA;	79 NA;	58 DNA-binding; 6 Probable addiction module antidote; 5 Transcriptional regulator, Cro/CI family; 4 Transcriptional regulator; 4 Addiction module antidote; 1 Predicted transcriptional regulator; 1 Addiction module antitoxin;	79 NA;	79 NA;
606	78	65 Frizzled/Smoothened transmembrane domain-containing; 6 NA; 4 Choline transporter; 2 Transporter;	77 NA;	77 NA;	56 Frizzled/Smoothened transmembrane domain-containing; 14 NA; 7 Choline transporter;	77 NA;	77 NA;
612	78	48 Arm DNA-binding domain-containing; 22 Site-specific integrase; 6 Integrase; 1 Tyr recombinase domain-containing; 1 Phage integrase SAM-like domain-containing;	78 NA;	78 NA;	42 Site-specific integrase; 25 Arm DNA-binding domain-containing; 5 Integrase; 2 Phage integrase SAM-like domain-containing; 1 Relaxase/mobilization nuclease domain-containing; 1 Tyr recombinase domain-containing; 1 Recombinase XerD; 1 NA;	78 NA;	78 NA;
615	77	40 Mor transcription activator domain-containing; 19 NA; 16 Transposase; 1 Helix-turn-helix domain-containing;	76 NA;	76 NA;	66 Mor transcription activator domain-containing; 7 Transposase; 2 Helix-turn-helix domain-containing; 1 NA;	76 NA;	76 NA;
617	77	77 NA;	77 NA;	77 NA;	77 NA;	77 NA;	77 NA;
621	76	72 NA; 4 Uncultured bacterium extrachromosomal DNA RGI00016;	76 NA;	76 NA;	67 Helix-turn-helix domain-containing; 9 Mor transcription activator domain-containing;	76 NA;	76 NA;
627	76	40 Single-stranded DNA endonuclease; 17 NA; 13 Lipoprotein; 5 Transposase;	75 NA;	75 NA;	25 Mlr6156; 22 Single-stranded DNA endonuclease; 13 Probable lipoprotein; 8 Single-stranded DNA-specific exonuclease; 6 Transposase; 1 NA;	75 NA;	75 NA;
634	75	21 Protein KleA; 20 KleA; 13 Stable inheritance; 8 Protein kleA; 3 Conserved domain; 1 Type III secretion; 1 KlwA; 1 KleA stable inheritance;	68 NA;	68 NA;	67 NA; 1 Protein KleA;	68 NA;	68 NA;
641	74	53 Single-stranded DNA-binding; 8 Secreted; 7 Transposase; 6 YgfA;	74 NA;	74 NA;	74 NA;	74 NA;	74 NA;
645	73	42 Phosphoadenosine phosphosulfate reductase; 16 NA; 13 Phosphoadenosine phosphosulphate reductase domain-containing; 2 3'-phosphoadenosine 5'-phosphosulfate sulfotransferase (PAPS reductase)/FAD synthetase;	73 NA;	73 NA;	55 Phosphoadenosine phosphosulfate reductase; 8 Phosphoadenosine phosphosulphate reductase domain-containing; 6 Phosphoadenosine phosphosulfate reductase family; 3 NA; 1 3'-phosphoadenosine 5'-phosphosulfate sulfotransferase (PAPS reductase)/FAD synthetase;	73 NA;	73 NA;
651	73	73 NA;	73 NA;	73 NA;	73 NA;	73 NA;	73 NA;
654	72	54 Mobilization; 18 NA;	72 NA;	72 NA;	68 Mobilization; 3 Site-specific integrase; 1 NA;	72 NA;	72 NA;
658	72	20 PIN domain-containing; 20 PIN domain nuclease; 13 Type II toxin-antitoxin system VapC family toxin; 6 PilT domain-containing; 4 PIN domain nuclease of toxin-antitoxin system; 4 NA; 2 Twitching motility PilT; 1 Ribonuclease VapC; 1 PIN domain nuclease, a component of toxin-antitoxin system (PIN domain); 1 PilT domain;	72 NA;	72 NA;	44 Twitching motility PilT; 10 PIN domain nuclease of toxin-antitoxin system; 6 PIN domain nuclease, a component of toxin-antitoxin system (PIN domain); 3 Type II toxin-antitoxin system VapC family toxin; 3 NA; 2 PIN domain-containing; 2 PilT domain-containing; 1 Ribonuclease VapC; 1 PIN domain nuclease;	72 NA;	72 NA;
660	72	50 Transposase; 20 NA; 2 Phage DNA packaging;	72 NA;	72 NA;	69 Replicative DNA helicase, intein-containing; 3 DNA topoisomerase 1;	72 NA;	72 NA;
663	72	48 NA; 16 HEPN domain-containing; 8 Tat pathway signal;	72 NA;	72 NA;	71 HEPN domain-containing; 1 NA;	72 NA;	72 NA;
665	71	71 NA;	71 NA;	71 NA;	65 NA; 6 Immunity 63 domain-containing;	71 NA;	71 NA;
666	71	69 Hydrolase; 1 Plasmid; 1 PF12083 domain;	71 NA;	71 NA;	46 Hydrolase; 23 NA; 1 Methyltransferase domain; 1 Conserved domain;	71 NA;	71 NA;
669	71	48 NA; 13 Transmembrane; 7 MFS transporter; 1 Integral membrane; 1 Cbb3-type cytochrome oxidase, subunit 1;	70 NA;	70 NA;	68 Transmembrane; 2 NA;	70 NA;	70 NA;
674	71	32 Plasmid-related; 21 NA; 17 DNA-binding; 1 Helix-turn-helix domain-containing;	71 NA;	71 NA;	50 Plasmid-related; 21 DNA-binding;	71 NA;	71 NA;
681	70	61 Large polyvalent associated domain-containing; 9 NA;	70 NA;	70 NA;	69 Large polyvalent associated domain-containing; 1 NA;	70 NA;	70 NA;
700	68	68 NA;	68 NA;	68 NA;	68 NA;	68 NA;	68 NA;
702	68	68 NA;	68 NA;	68 NA;	68 NA;	68 NA;	68 NA;
705	67	59 HTH cro/C1-type domain-containing; 7 NA; 1 HflK;	67 NA;	67 NA;	66 HTH domain; 1 DNA-binding helix-turn-helix;	67 NA;	67 NA;
709	67	53 LPXTG cell wall anchor domain-containing; 1 LPXTG-motif cell wall anchor domain-containing; 1 Gram-positive cocci surfaces LPxTG domain-containing;	55 NA;	55 NA;	55 NA;	55 NA;	55 NA;
712	66	50 NA;	50 NA;	50 NA;	50 NA;	50 NA;	50 NA;
713	66	65 NA; 1 Bacterial toxin YdaT domain-containing;	66 NA;	66 NA;	66 NA;	66 NA;	66 NA;
715	66	14 Replication RepR; 10 Plasmid replication; 8 Plasmid replicatin; 7 AM3; 5 Primase C-terminal domain-containing; 3 Plasmid replication RepE; 3 Primase alpha helix; 3 RepS; 3 Primase C-terminal 1 domain-containing; 2 Plasmid replication (Plasmid) [Lactobacillus plantarum]; 2 RepE; 2 Protein RepR; 2 Plasmid replication, RepE; 1 RepR; 1 Protein RepS;	66 NA;	66 NA;	20 Replication RepR; 13 Primase; 9 Primase C-terminal 1 domain-containing; 8 Primase alpha helix C-terminal domain; 7 Plasmid replication; 3 RepR; 3 RepS; 1 RepE; 1 Primase C terminal 1 (PriCT-1); 1 Rep1;	66 NA;	66 NA;
722	66	52 NA; 14 YdcO;	66 NA;	66 NA;	66 NA;	66 NA;	66 NA;
725	65	39 Phage; 18 AM16; 2 NA;	59 NA;	59 NA;	59 NA;	59 NA;	59 NA;
729	65	64 NA;	64 NA;	64 NA;	41 Transmembrane; 23 NA;	64 NA;	64 NA;
732	64	38 Cytoplasmic; 1 NA;	39 NA;	39 NA;	29 NA; 10 Cytoplasmic;	39 NA;	39 NA;
733	64	32 Phage; 32 NA;	64 NA;	64 NA;	62 DNA-binding; 2 NA;	64 NA;	64 NA;
734	64	38 Large polyvalent associated domain-containing; 22 NA; 2 Large polyvalent-associated domain-containing; 1 Phage portal; 1 YubB ferredoxin-like domain-containing;	64 NA;	64 NA;	59 Large polyvalent associated domain-containing; 5 Large polyvalent-associated domain-containing;	64 NA;	64 NA;
736	64	57 Secreted; 4 YchA; 1 YdaA; 1 YdhA; 1 YchA-1;	63 NA; 1 YP_008997727.1 Ssb (plasmid) [Vibrio cholerae];	64 NA;	64 NA;	64 NA;	64 NA;
737	64	48 DNA mismatch repair MutL; 8 ATP-binding; 5 Histidine kinase-, DNA gyrase B-, and HSP90-like ATPase; 2 Transposase; 1 NA;	64 NA;	64 NA;	60 Error-prone repair UmuD; 3 DNA mismatch repair MutL; 1 NA;	64 NA;	64 NA;
740	64	56 Phage tail; 8 NA;	64 NA;	64 NA;	64 Phage tail;	64 NA;	64 NA;
745	63	49 Antitoxin VbhA family; 9 NA; 3 Plasmid maintenance system antidote domain; 2 Antitoxin VbhA domain-containing;	63 NA;	63 NA;	60 Antitoxin VbhA domain-containing; 2 NA; 1 Antitoxin VbhA family;	63 NA;	63 NA;
749	63	61 Strawberry notch helicase C domain-containing; 2 NA;	63 NA;	63 NA;	38 Strawberry notch helicase C domain-containing; 23 Methylase; 1 Strawberry notch AAA domain-containing; 1 NA;	63 NA;	63 NA;
750	63	63 NA;	63 NA;	63 NA;	63 NA;	63 NA;	63 NA;
757	62	31 Transcriptional regulator; 12 Transcriptional regulator AbiEi antitoxin N-terminal domain-containing; 7 Abortive infection AbiGI; 3 Abortive infection; 3 NA; 2 Transcriptional regulator, AbiEi antitoxin, Type IV TA system; 2 Type IV toxin-antitoxin system AbiEi family antitoxin domain-containing; 1 AbiEi antitoxin C-terminal domain-containing; 1 Abortive phage infection;	62 NA;	62 NA;	45 Transcriptional regulator; 5 Abortive infection; 4 Transcriptional regulator, AbiEi antitoxin, Type IV TA system; 4 Abortive infection AbiEi; 2 Abortive phage infection; 1 AbiEi antitoxin of type IV toxin-antitoxin system; 1 Possible transcriptional regulator;	62 NA;	62 NA;
758	62	18 CopG family transcriptional regulator; 11 Nucleotidyltransferase domain; 9 Enolase 2; 8 NA; 6 Major facilitator transporter; 6 Molecular chaperone DnaK; 2 Conjugal transfer TraR; 1 Hydroxyglutarate oxidase; 1 Resolvase;	62 NA;	62 NA;	47 NA; 7 Molecular chaperone DnaK; 5 CopG family transcriptional regulator; 3 Mobilization;	62 NA;	62 NA;
765	61	51 Antirestriction ArdR; 5 NA; 4 Antitoxin HigA;	60 NA;	60 NA;	55 Antirestriction ArdR; 5 NA;	60 NA;	60 NA;
767	61	60 Lipoprotein;	60 NA;	60 NA;	60 NA;	60 NA;	60 NA;
768	61	36 KleB; 16 Protein KleB; 5 NA; 1 Protein kleB;	58 NA;	58 NA;	58 KleB;	58 NA;	58 NA;
771	61	30 Uracil permease; 26 Inner membrane; 4 NA; 1 Integron gene cassette;	61 NA;	61 NA;	61 NA;	61 NA;	61 NA;
773	60	54 Transporter;	54 NA;	54 NA;	45 NA; 9 Transporter;	54 NA;	54 NA;
776	60	24 CopG family transcriptional regulator; 21 Toxin-antitoxin system; 10 NA; 4 PF08681 family; 1 Ribbon-helix-helix domain-containing;	60 NA;	60 NA;	42 Cytoplasmic; 9 Toxin-antitoxin system; 5 CopG family transcriptional regulator; 3 N-acetyltransferase domain-containing; 1 Ribbon-helix-helix domain-containing;	60 NA;	60 NA;
784	59	26 NA; 22 Conjugal transfer TraL; 8 Conjugal transfer; 1 Type IV secretion system VirB1; 1 Secreted; 1 CVNH domain-containing;	59 NA;	59 NA;	58 Secreted; 1 NA;	59 NA;	59 NA;
786	59	49 NA; 10 Phage tail;	59 NA;	59 NA;	45 Aec77; 13 Cytoplasmic; 1 Transposase;	59 NA;	59 NA;
789	59	42 Addiction module killer; 9 Type II toxin-antitoxin system RelE/ParE family toxin; 4 Addiction module antitoxin RelB; 1 Addiction module; 1 Addiction module antidote; 1 Phage-related; 1 NA;	59 NA;	59 NA;	43 Addiction module killer; 11 Addiction module antitoxin RelB; 1 Addiction module; 1 Addiction module antidote; 1 Type II toxin-antitoxin system RelE/ParE family toxin; 1 Addiction module killer, Gp49 family; 1 Phage-related;	59 NA;	59 NA;
792	58	49 NA;	49 NA;	49 NA;	49 NA;	49 NA;	49 NA;
793	58	42 SnoaL-like domain; 7 SnoaL-like domain-containing; 6 Nuclear transport factor 2 family; 2 NA; 1 Conjugal transfer;	58 NA;	58 NA;	54 SnoaL-like domain-containing; 3 Nuclear transport factor 2 family; 1 Conjugal transfer;	58 NA;	58 NA;
799	58	49 DNA polymerase III subunit theta; 2 DNA polymerase III, theta subunit; 1 DNA polymerase III theta subunit;	52 NA;	52 NA;	46 NA; 6 DNA polymerase III subunit theta;	52 NA;	52 NA;
810	57	56 Gram-positive signal peptide, YSIRK family; 1 Alternate signal-mediated exported, CPF_0494 family;	57 NA;	57 NA;	49 Methanolan biosynthesis EpsI domain-containing; 4 NA; 3 PsbP C-terminal domain-containing; 1 non-specific serine/threonine kinase;	57 NA;	57 NA;
812	57	38 SsDNA binding; 9 Prophage; 4 AM14; 3 ssDNA binding; 2 NA;	56 NA;	56 NA;	52 NA; 4 SsDNA binding;	56 NA;	56 NA;
815	57	56 NA;	56 NA;	56 NA;	55 Uncultured bacterium extrachromosomal DNA RGI00018; 1 NA;	56 NA;	56 NA;
816	57	36 NA; 13 Transposase; 4 Mobile element;	53 NA;	53 NA;	53 NA;	53 NA;	53 NA;
817	57	57 Phage;	57 NA;	57 NA;	32 Phage; 25 DNA polymerase Y-family little finger domain-containing;	57 NA;	57 NA;
822	56	17 XRE family transcriptional regulator; 17 Ribose ABC transporter permease; 13 Lytic transglycosylase; 6 NA; 3 Integrase;	56 NA;	56 NA;	39 Conjugal transfer; 15 XRE family transcriptional regulator; 2 NA;	56 NA;	56 NA;
825	56	35 NA; 12 Transposase; 2 Riorf96; 2 HTH myb-type domain-containing; 1 Helix-turn-helix domain-containing; 1 Rcorf67;	53 NA;	53 NA;	48 NA; 4 HTH myb-type domain-containing; 1 Flagellar basal-body FlbY;	53 NA;	53 NA;
830	56	35 Type II toxin-antitoxin system RelE/ParE family toxin; 11 Phage-related; 5 Addiction module toxin RelE; 3 NA; 2 GP49-like phage;	56 NA;	56 NA;	22 Toxin-antitoxin system toxin component; 15 Phage-related; 9 Type II toxin-antitoxin system RelE/ParE family toxin; 5 Addiction module toxin RelE; 3 Gp49 domain containing; 2 Cytoplasmic;	56 NA;	55 NA; 1 DarA [Escherichia virus P1];
831	55	32 NA; 8 Conjugal transfer TraC; 6 DNA primase TraC; 5 ArdC; 1 LtrC-like; 1 Hydrolase; 1 Helicase; 1 Mobile element;	55 NA;	55 NA;	25 N-terminal domain-containing; 11 Conjugal transfer TraC; 10 Cell surface antigen Sca2; 4 ParB/Sulfiredoxin domain-containing; 2 Large polyvalent associated domain-containing; 1 Helicase-associated domain-containing; 1 PF14195 domain; 1 Antirestriction ArdC;	55 NA;	45 NA; 10 ArdC (plasmid) [Escherichia coli];
835	55	42 Eaa; 12 YgaA;	54 NA;	54 NA;	30 Eaa; 24 NA;	54 NA;	54 NA;
837	55	47 NA; 3 DNA-binding; 1 Helix-turn-helix domain-containing;	51 NA;	51 NA;	51 NA;	51 NA;	51 NA;
840	55	39 DNA-binding; 13 NA; 2 RteC;	54 NA;	54 NA;	40 RteC; 12 Site-specific DNA-methyltransferase (adenine-specific); 2 NA;	54 NA;	54 NA;
843	54	43 Immunoglobulin; 8 Molecular chaperone; 3 NA;	54 NA;	54 NA;	42 Immunoglobulin; 10 Molecular chaperone; 2 DNA topoisomerase;	54 NA;	54 NA;
846	54	33 Ubiquitin-like domain-containing; 20 NA; 1 Plasmid pRiA4b ORF-3 family;	54 NA;	54 NA;	49 Plasmid pRiA4b ORF-3 family; 2 PRiA4b ORF-3-like; 1 Ubiquitin-like domain-containing; 1 Plasmid pRiA4b ORF-3-like; 1 NA;	54 NA;	54 NA;
848	54	54 ClbS/DfsB family four-helix bundle;	54 NA;	54 NA;	50 ClbS/DfsB family four-helix bundle; 4 Cytoplasmic;	54 NA;	54 NA;
849	54	45 Protein KlaA; 9 NA;	54 NA;	54 NA;	54 Protein KlaA;	54 NA;	54 NA;
858	53	41 Shufflon system plasmid conjugative transfer pilus tip adhesin PilV; 3 NA; 2 Shufflon; 1 Shufflon A; 1 Bacterial shufflon N-terminal domain-containing; 1 PilV; 1 Shufflon B';	50 NA;	50 NA;	19 Shufflon B; 14 Bacterial shufflon N-terminal domain-containing; 12 NA; 2 Shufflon, N-terminal constant region; 2 Type IV pilus biosynthesis; 1 Shufflon system plasmid conjugative transfer pilus tip adhesin PilV;	50 NA;	50 NA;
860	53	39 Class I SAM-dependent methyltransferase; 4 Methyltransferase small domain-containing; 4 Adenine-specific DNA methylase; 3 Methyltransferase; 1 Modification methylase TaqI; 1 DNA-methyltransferase-like; 1 NA;	53 NA;	53 NA;	33 Adenine-specific DNA methylase; 8 Class I SAM-dependent methyltransferase; 7 NA; 3 Type I restriction-modification system methyltransferase subunit; 1 16S ribosomal RNA methyltransferase KsgA/Dim1 family; 1 Methyltransferase small domain-containing;	53 NA;	53 NA;
869	53	53 HARP domain-containing;	53 NA;	53 NA;	53 HARP domain-containing;	53 NA;	53 NA;
872	53	13 HTH merR-type domain-containing; 11 NA; 7 MerR family transcriptional regulator; 6 DNA-binding; 5 Mercury resistance; 4 Polar chromosome segregation; 3 DNA-binding Ptr; 1 MerR-like DNA binding; 1 DNA-binding transcriptional regulator, MerR family; 1 PGA-synthesis regulator PgsR; 1 MerR HTH regulatory family;	53 NA;	53 NA;	18 HTH merR-type domain-containing; 8 DNA-binding; 7 Transcriptional regulator; 4 DNA-binding transcriptional MerR regulator; 4 MerR family transcriptional regulator; 4 NA; 3 DNA binding; 3 MerR HTH regulatory family; 1 MerR HTH family regulatory; 1 PXO1-47;	53 NA;	53 NA;
877	52	25 RES domain-containing; 22 RES family NAD+ phosphorylase; 5 RES domain;	52 NA;	52 NA;	51 RES domain-containing; 1 RES domain;	52 NA;	52 NA;
883	52	21 Ribbon-helix-helix CopG domain-containing; 17 NA; 10 CopG family transcriptional regulator;	48 NA;	48 NA;	27 CopG family transcriptional regulator; 21 NA;	48 NA;	48 NA;
891	51	44 YchA; 1 GTPase; 1 NgrC; 1 Fatty acid/phospholipid synthesis; 1 Septum formation inhibitor-activating ATPase;	48 NA;	48 NA;	46 NA; 2 YchA;	48 NA;	48 NA;
893	51	27 Transporter; 23 Transmembrane; 1 NA;	51 NA;	51 NA;	50 Transporter; 1 NA;	51 NA;	51 NA;
894	51	50 NA; 1 Protease 2;	51 NA;	51 NA;	51 NA;	51 NA;	51 NA;
897	51	20 ROS/MUCR transcriptional regulator domain; 11 Transcriptional regulatory Ros; 10 MucR family transcriptional regulator; 5 Transcriptional regulator; 4 Transcriptional regulatory ros; 1 NA;	51 NA;	51 NA;	36 Transcriptional regulator; 9 Transcriptional regulatory ros; 5 ROS/MUCR transcriptional regulator domain; 1 MucR family transcriptional regulator;	51 NA;	51 NA;
901	51	44 KlaC; 7 NA;	51 NA;	51 NA;	49 KlaC; 1 Type IV secretory pathway VirB2 component (Pilin); 1 NA;	51 NA;	51 NA;
902	51	46 Relaxase; 5 Relaxase /helicase;	51 NA;	51 NA;	51 NA;	51 NA;	51 NA;
911	50	50 NA;	50 NA;	50 NA;	50 Heat induced stress YflT;	50 NA;	50 NA;
912	50	40 DNA-binding; 10 NA;	50 NA;	50 NA;	50 NA;	50 NA;	50 NA;
915	50	47 NA;	47 NA;	47 NA;	47 NA;	47 NA;	47 NA;
917	50	38 Bacteriophage; 12 NA;	50 NA;	50 NA;	38 ABC transmembrane type-1 domain-containing; 8 Transmembrane; 4 Dolichyl-diphosphooligosaccharide--protein glycosyltransferase subunit 2;	50 NA;	50 NA;
921	50	32 Basic proline-rich; 12 Glycine cleavage system aminomethyltransferase T; 5 Integron gene cassette; 1 DNA polymerase I;	50 NA;	50 NA;	28 Basic proline-rich; 14 NA; 8 Glycine cleavage system aminomethyltransferase T;	50 NA;	50 NA;
923	50	20 KleF; 16 Stable inheritance; 11 Protein KleF; 2 Protein kleF;	49 NA;	49 NA;	25 KleF; 24 NA;	49 NA;	49 NA;
925	50	31 YubB ferredoxin-like domain-containing; 18 Aerotaxis sensor receptor, flavoprotein; 1 NA;	50 NA;	50 NA;	27 YubB ferredoxin-like domain-containing; 21 NA; 2 Aerotaxis sensor receptor, flavoprotein;	50 NA;	50 NA;
926	49	46 Prepilin type IV endopeptidase peptidase domain-containing; 2 NA; 1 Prepilin peptidase;	49 NA;	49 NA;	49 Prepilin type IV endopeptidase peptidase domain-containing;	49 NA;	49 NA;
930	49	38 NA; 4 Lipoprotein; 3 Exported; 2 Outer membrane beta-barrel domain-containing; 1 Membrane; 1 Transmembrane;	49 NA;	49 NA;	22 OmpA family; 10 Outer membrane/peptidoglycan-associated (Lipo)protein; 5 OmpA-like domain-containing; 4 Outer membrane and related peptidoglycan-associated (Lipo)proteins; 4 Membrane; 2 Secretin/TonB short N-terminal domain-containing; 1 Conserved domain; 1 Outer membrane beta-barrel domain-containing;	49 NA;	49 NA;
932	49	32 Ribbon-helix-helix CopG domain-containing; 9 NA; 4 Repressor; 4 CopG family transcriptional regulator;	49 NA;	49 NA;	35 Ribbon-helix-helix CopG domain-containing; 7 Repressor; 7 NA;	49 NA;	49 NA;
935	49	25 YihA; 22 NA; 1 W0003; 1 PF10881 family;	49 NA;	49 NA;	26 YihA; 22 Topoisomerase; 1 NA;	49 NA;	49 NA;
942	48	21 NA; 12 TraG/TraD family; 4 Spo0E like sporulation regulatory; 3 Helix-turn-helix domain; 3 OrfG2-1; 2 Transposase; 1 Toxin-antitoxin system, antitoxin component, ribbon-helix-helix domain; 1 Helix-turn-helix domain-containing;	47 NA;	47 NA;	28 NA; 19 TraG/TraD family;	47 NA;	47 NA;
945	48	41 SLATT domain-containing; 7 NA;	48 NA;	48 NA;	48 NA;	48 NA;	48 NA;
947	48	42 Methyl-accepting chemotaxis; 4 Conjugal transfer; 1 Major facilitator transporter;	47 NA;	47 NA;	43 NA; 4 Conjugal transfer;	47 NA;	47 NA;
948	48	32 Pilus assembly PilM; 7 Type IV pilus biogenesis PilM; 5 Oxidoreductase; 2 Conjugal transfer; 1 PilM; 1 NA;	48 NA;	48 NA;	32 Pilus assembly PilM; 13 Type IV pilus biogenesis PilM; 3 PilM;	48 NA;	48 NA;
950	48	24 Integron gene cassette; 23 NA; 1 Phosphotriesterase;	48 NA;	48 NA;	36 Transposase; 12 NA;	48 NA;	48 NA;
953	48	41 Conjugal transfer; 2 Pilus assembly PilS; 2 Type 4 secretion system PilS N-terminal domain-containing; 1 Pilus assembly; 1 PilS; 1 NA;	48 NA;	48 NA;	43 Conjugal transfer; 2 PilS2 type IV pilus biosynthesis; 1 Prepilin-type N-terminal cleavage/methylation domain-containing; 1 PilS; 1 PilS N terminal;	48 NA;	48 NA;
959	47	46 NA;	46 NA;	46 NA;	46 NA;	46 NA;	46 NA;
961	47	46 Membrane; 1 NA;	47 NA;	47 NA;	47 NA;	47 NA;	47 NA;
964	47	28 Lipoprotein PilL; 7 IncI1 plasmid conjugative transfer PilL; 5 Pilus assembly PilL; 3 NA; 2 Toxin co-regulated pilus biosynthesis Q C-terminal domain-containing; 2 Pili assembly chaperone;	47 NA;	47 NA;	14 Toxin co-regulated pilus biosynthesis Q C-terminal domain-containing; 10 Type IV pili sensor histidine kinase/response regulator; 7 Pilus assembly PilL; 7 NA; 3 Lipoprotein PilL; 2 TcpQ domain-containing; 2 Pili assembly chaperone; 1 PilL; 1 Toxin co-regulated pilus biosynthesis Q;	47 NA;	47 NA;
971	47	46 NA;	46 NA;	46 NA;	31 NA; 15 Nucleoside phosphorylase domain-containing;	46 NA;	46 NA;
976	47	21 BppU N-terminal domain-containing; 14 NA; 10 Lower tail fiber; 1 BppU family phage baseplate upper; 1 Conserved phage;	47 NA;	47 NA;	26 BppU family phage baseplate upper; 19 BppU N-terminal domain-containing; 2 BppU_N domain-containing;	47 NA;	47 NA;
980	46	24 Pilus assembly PilO; 19 Type 4b pilus PilO2; 2 NA; 1 PilO;	46 NA;	46 NA;	45 Pilus assembly PilO; 1 Pilus assembly;	46 NA;	46 NA;
987	46	46 Cytoplasmic;	46 NA;	46 NA;	37 Iron-containing redox enzyme family; 8 Heme oxygenase; 1 PqqC-like;	46 NA;	46 NA;
989	46	17 Core-binding (CB) domain-containing; 16 Site-specific integrase; 8 NA; 3 Tyr recombinase domain-containing; 1 Phage integrase SAM-like domain-containing; 1 Phage integrase family;	46 NA;	46 NA;	23 Core-binding (CB) domain-containing; 18 Site-specific integrase; 4 Tyr recombinase domain-containing; 1 Integrase;	46 NA;	46 NA;
991	46	36 Integrase; 4 NA; 4 Phage integrase family; 1 Tiorf83; 1 Tyrosine-type recombinase/integrase;	46 NA;	46 NA;	36 Integrase; 6 Mobile element; 4 Phage integrase family;	46 NA;	46 NA;
995	46	24 NA; 10 Quorum threshold expression element, QteE; 3 Cytoplasmic; 3 Transposase;	40 NA;	40 NA;	40 NA;	40 NA;	40 NA;
996	46	12 Rho termination; 12 Transcriptional regulator; 10 Rho termination factor; 6 NA; 5 Transcriptional terminator; 1 Phage;	46 NA;	46 NA;	24 Phage; 22 Rho termination;	46 NA;	46 NA;
997	46	44 NA; 2 Transposase;	46 NA;	46 NA;	46 NA;	46 NA;	46 NA;
998	46	41 NA; 4 Twin-arginine translocation signal domain-containing;	45 NA;	45 NA;	28 NA; 6 Twin-arginine translocation signal domain-containing; 6 Secreted; 4 Tat (Twin-arginine translocation) pathway signal sequence; 1 TIGR02444 family;	45 NA;	45 NA;
1000	45	25 Phage; 20 NA;	45 NA;	45 NA;	40 Large polyvalent associated domain-containing; 5 NA;	45 NA;	45 NA;
1001	45	29 VirB7; 10 Conjugal transfer; 2 Carbon storage regulator CsrA; 1 Type IVA conjugal transfer virB7;	42 NA;	42 NA;	42 NA;	42 NA;	42 NA;
1004	45	12 NA; 1 Transposase;	13 NA;	13 NA;	13 NA;	13 NA;	13 NA;
1008	45	45 Phage;	45 NA;	45 NA;	45 Error-prone repair UmuD;	45 NA;	45 NA;
1011	45	33 Prophage; 4 NA; 2 Phage; 2 YubP; 2 PF06067 domain; 1 UPF0380 yubP; 1 UPF0380s YafZ-like;	45 NA;	45 NA;	45 NA;	45 NA;	45 NA;
1013	45	22 DMP19 family; 21 NA; 1 Plasmid stability/partitioning; 1 CopG family transcriptional regulator;	45 NA;	45 NA;	23 DMP19 family; 21 CopG family transcriptional regulator; 1 Plasmid stability/partitioning;	45 NA;	45 NA;
1015	45	39 NA;	39 NA;	39 NA;	25 NA; 14 Methyltransferase FkbM domain-containing;	39 NA;	39 NA;
1026	44	1 Methylase;	1 NA;	1 NA;	1 Methylase/helicase;	1 NA;	1 NA;
1028	44	24 Chromosome partitioning ParB; 15 NA; 5 Conjugal transfer;	44 NA;	44 NA;	39 NA; 5 Conjugal transfer;	44 NA;	44 NA;
1029	44	36 Transcriptional regulator; 4 NA; 2 Adhesin biosynthesis transcription regulatory family; 1 LngR; 1 Regulatory;	44 NA;	44 NA;	37 Transcriptional regulator; 4 Major pilu subunit operon regulatory PapB; 1 Adhesin biosynthesis transcription regulatory family; 1 Regulatory; 1 Fimbrial regulatory;	43 NA; 1 hypothetical [Pseudomonas aeruginosa];	44 NA;
1032	44	44 NA;	44 NA;	44 NA;	26 Phage; 8 Methyltransferase; 8 KTSC domain-containing; 2 KTSC domain;	44 NA;	44 NA;
1033	44	28 Bacteriophage; 9 Integron gene cassette; 6 NA; 1 Transmembrane;	44 NA;	44 NA;	28 Tn1721 transposase; 16 Phage;	44 NA;	44 NA;
1035	44	16 Phage; 13 NA; 9 Tail fiber assembly; 6 Conserved phage;	44 NA;	44 NA;	24 Phage; 20 Phage tail;	44 NA;	44 NA;
1036	44	41 Type IV pilus biogenesis PilP; 3 Pilus assembly PilP;	44 NA;	44 NA;	41 Type IV pilus biogenesis PilP; 3 Pilus assembly PilP;	44 NA;	44 NA;
1047	43	33 Helicase; 8 SF3 helicase domain-containing;	41 NA;	41 NA;	37 Helicase; 4 NA;	41 NA;	41 NA;
1052	43	26 NA; 8 Bacteriocin immunity;	34 NA;	34 NA;	34 NA;	34 NA;	34 NA;
1059	43	43 NA;	43 NA;	43 NA;	18 NA; 14 Lipoprotein; 10 VanZ family; 1 VanZ-like domain-containing;	43 NA;	43 NA;
1065	43	39 XkdX family; 1 NA;	40 NA;	40 NA;	20 XkdX family; 20 NA;	40 NA;	40 NA;
1066	43	43 NA;	43 NA;	43 NA;	43 NA;	43 NA;	43 NA;
1072	42	41 GXWXG domain-containing; 1 NA;	42 NA;	42 NA;	29 GXWXG family; 13 GXWXG;	42 NA;	42 NA;
1075	42	22 Replication C; 15 Replication; 2 Replication RepC; 2 NA; 1 Plasmid replication;	42 NA;	42 NA;	27 Replication C; 9 Replication; 4 Plasmid replication; 2 RepC;	42 NA;	42 NA;
1083	42	29 TNase-like domain-containing; 8 Cytoplasmic; 5 NA;	42 NA;	42 NA;	26 C2H2-type domain-containing; 15 TNase-like domain-containing; 1 NA;	42 NA;	42 NA;
1084	42	22 NA; 15 Phage;	37 NA;	37 NA;	34 NA; 3 Integrative and conjugative element;	37 NA;	37 NA;
1088	42	24 Inner membrane; 11 YchA; 5 Plasmid SOS inhibition B; 2 Histidine phosphatase family;	42 NA;	42 NA;	29 NA; 6 Plasmid SOS inhibition B; 6 Inner membrane; 1 YchA;	42 NA;	42 NA;
1093	42	42 Inner membrane;	42 NA;	42 NA;	29 NA; 13 Inner membrane;	42 NA;	42 NA;
1098	42	41 NA; 1 Carbamoylphosphate synthase large subunit;	42 NA;	42 NA;	29 SDR family NAD(P)-dependent oxidoreductase; 13 Cell division FtsB;	42 NA;	42 NA;
1099	42	27 Hyp; 12 Inner membrane; 1 Membrane;	40 NA;	40 NA;	40 NA;	40 NA;	40 NA;
1106	41	41 NA;	41 NA;	41 NA;	41 NA;	41 NA;	41 NA;
1116	41	37 NA; 4 R.meliloti pRmeGR4a plasmid DNA;	41 NA;	41 NA;	41 Multiprotein-bridging factor 1;	41 NA;	41 NA;
1117	41	26 Replication; 6 RepA; 4 Replication initiation; 3 NA; 2 Helix-turn-helix domain-containing;	41 NA;	41 NA;	24 RepA replication; 13 Rep; 3 Replication; 1 XACb0070 ribbon-helix-helix domain-containing;	41 NA;	41 NA;
1119	40	38 CopG family transcriptional regulator; 1 Replication-associated RepC; 1 NA;	40 NA;	40 NA;	34 CopG family transcriptional regulator; 6 NA;	40 NA;	40 NA;
1123	40	20 Single-stranded DNA-binding; 6 NA;	26 NA;	26 NA;	26 NA;	26 NA;	26 NA;
1131	40	8 Secreted; 8 Avr; 7 Lipoprotein; 7 NA; 5 Addiction module antitoxin; 5 VirB7;	40 NA;	40 NA;	40 NA;	40 NA;	40 NA;
1134	40	34 NA; 4 dATP/dGTP diphosphohydrolase N-terminal domain-containing; 1 Phage;	39 NA;	39 NA;	37 dATP/dGTP diphosphohydrolase N-terminal domain-containing; 2 NA;	39 NA;	39 NA;
1136	40	35 NA;	35 NA;	35 NA;	35 NA;	35 NA;	35 NA;
1138	40	26 Cupin fold metalloprotein, WbuC family; 9 Cupin fold metalloprotein WbuC N-terminal domain-containing; 3 WbuC; 1 ORF477; 1 NA;	40 NA;	40 NA;	34 Cupin fold metalloprotein, WbuC family; 2 Cupin fold metalloprotein WbuC N-terminal domain-containing; 2 NA; 1 Tryptophan synthase subunit beta like; 1 Glycosyltransferase;	40 NA;	40 NA;
1143	40	27 YitT family; 7 Membrane; 4 NA; 2 Tyrosyl-tRNA synthetase;	40 NA;	40 NA;	23 YitT family; 11 Membrane; 5 PF10035 family; 1 UPF0750 membrane YxkD;	40 NA;	40 NA;
1144	40	11 Integron gene cassette; 11 NA; 6 Antirestriction ArdA; 3 Antirestriction; 2 Anti-restriction;	33 NA;	30 NA; 3 YP_308744.1 antirestriction (plasmid) [Escherichia coli];	33 NA;	33 NA;	32 NA; 1 antirestriction (plasmid) [Escherichia coli];
1146	39	28 Type III secretion system PrgR; 9 Pheromone-responsive regulatory R; 2 PrgR;	39 NA;	39 NA;	34 NA; 5 Type III secretion system PrgR;	39 NA;	39 NA;
1148	39	39 NA;	39 NA;	39 NA;	39 NA;	39 NA;	39 NA;
1149	39	37 NA; 2 Phage;	39 NA;	39 NA;	38 Phage; 1 NA;	39 NA;	39 NA;
1153	39	28 Transporter; 4 Phage; 2 Integron gene cassette;	34 NA;	34 NA;	34 NA;	34 NA;	34 NA;
1158	39	30 Phage; 8 NA; 1 RNA polymerase alpha subunit;	39 NA;	39 NA;	35 RNA polymerase alpha subunit C-terminal domain-containing; 4 NA;	39 NA;	39 NA;
1164	39	27 DNA methylase domain; 6 NA; 2 DNA methylase N-4/N-6 domain-containing; 1 Adenine-specific DNA-methyltransferase;	36 NA;	36 NA;	36 NA;	36 NA;	36 NA;
1170	39	35 YcxB family; 4 YcxB-like domain-containing;	39 NA;	39 NA;	22 Aminopeptidase N; 14 NA; 3 YcxB family;	39 NA;	39 NA;
1171	39	27 Tetratricopeptide repeat; 12 ANR family transcriptional regulator;	39 NA;	39 NA;	39 ANR family transcriptional regulator;	39 NA;	39 NA;
1179	38	27 NA; 1 ABM domain-containing;	28 NA;	28 NA;	28 NA;	28 NA;	28 NA;
1181	38	14 Acetyltransferase; 12 NA; 11 Integrase;	37 NA;	37 NA;	37 NA;	37 NA;	37 NA;
1189	38	24 Magnesium transporter; 9 NA; 5 Phage tail;	38 NA;	38 NA;	31 NA; 7 Phage tail;	38 NA;	38 NA;
1194	38	29 NA; 5 Phage; 4 Large polyvalent associated domain-containing;	38 NA;	38 NA;	27 Large polyvalent associated domain-containing; 5 Large polyvalent-associated domain-containing; 3 Knr4/Smi1-like domain-containing; 3 Transposase;	38 NA;	38 NA;
1195	38	14 Type III secretion system PrgN; 10 Replication control PrgN; 8 PrgN; 3 Replication PrgN; 2 Plasmid replication control; 1 NA;	38 NA;	38 NA;	28 Replication control PrgN; 9 Type III secretion system PrgN; 1 NA;	34 NA; 4 anti-CRISPR AcrIIA1 [Listeria monocytogenes];	38 NA;
1197	38	26 Protein CopB; 12 Replication regulatory repA2;	38 NA;	38 NA;	26 Protein CopB; 12 Replication regulatory repA2;	38 NA;	38 NA;
1206	38	33 NA;	33 NA;	33 NA;	33 NA;	33 NA;	33 NA;
1207	38	38 NA;	38 NA;	38 NA;	38 NA;	38 NA;	38 NA;
1208	37	8 Phosphoribosyltransferase; 8 NA; 5 TraN; 5 Chromosome partition Smc; 4 Conjugal transfer TraN; 3 KfrC plasmid stable inheritance; 2 Adenine phosphoribosyltransferase; 1 Phosphoribosyltransferase domain-containing; 1 Upf54.4;	37 NA;	37 NA;	26 Adenine phosphoribosyltransferase; 5 Phosphoribosyltransferase; 4 TraN; 1 Conjugal transfer; 1 Phosphoribosyltransferase domain-containing;	37 NA;	37 NA;
1210	37	36 NA; 1 W0042;	37 NA;	37 NA;	27 NamA; 6 NA; 2 ParB/Sulfiredoxin domain-containing; 2 RlfA;	37 NA;	37 NA;
1215	37	7 NA; 5 Replication initiator A; 5 RNA replicase; 5 Plasmid replication initiator-like; 4 Replication A; 3 Plasmid replication initiator; 2 Plasmid replication-associated; 2 Replication; 2 Initiator Replication family; 1 RepA family; 1 Replicase;	37 NA;	37 NA;	9 Replication initiator; 9 Plasmid replication initiator-like; 5 Plasmid replication initiator; 4 Replication RepA; 3 CobQ/CobB/MinD/ParA nucleotide binding domain-containing; 2 RepA replication; 2 Replication; 1 Replication initiator A; 1 RepB family plasmid replication initiator; 1 DNA, contig: SP662;	37 NA;	37 NA;
1222	37	19 Predicted membrane; 18 YhfC family intramembrane metalloprotease;	37 NA;	37 NA;	36 YhfC family intramembrane metalloprotease; 1 CAAX amino protease;	37 NA;	37 NA;
1223	37	17 PrgS; 13 Pheromone-responsive regulatory S; 7 Transcriptional regulator;	37 NA;	37 NA;	37 NA;	37 NA;	37 NA;
1225	37	37 NA;	37 NA;	37 NA;	37 NA;	37 NA;	37 NA;
1230	37	35 Mobilization; 2 NA;	37 NA;	37 NA;	37 NA;	37 NA;	37 NA;
1232	37	37 NA;	37 NA;	37 NA;	37 NA;	37 NA;	37 NA;
1233	37	11 PIL5_12; 11 DNA-binding; 5 RepB-like; 2 RepB; 2 Integrating conjugative element, PFL 4705 family; 2 MarR family transcriptional regulator; 1 Replication-associated repx; 1 Regulator of chromosome segregation-like C-terminal domain-containing; 1 Helix-turn-helix type 11 domain-containing;	36 NA;	36 NA;	17 Replication-associated; 5 Replication; 4 HTH domain-containing; 4 DNA-binding; 2 RepB; 2 MarR family transcriptional regulator; 2 NA;	36 NA;	36 NA;
1237	37	34 Transporter; 2 YchA-1; 1 Transmembrane;	37 NA;	37 NA;	37 NA;	37 NA;	37 NA;
1239	37	17 TrbL/VirB6 plasmid conjugal transfer; 12 Conjugal transfer TrbL; 4 Conjugative transposon membrane; 2 NA; 1 Membrane Tn1549-like,CTn5-Orf9; 1 Membrane;	37 NA;	37 NA;	19 Conjugal transfer TrbL; 13 TrbL/VirB6 plasmid conjugal transfer; 4 Membrane; 1 Conjugative transposon membrane;	37 NA;	37 NA;
1246	36	22 Chromosome partitioning ParB; 4 Conserved domain; 4 Rrf; 2 ParB-like nuclease; 1 Chromosome-partitioning Spo0J; 1 ParB-like partition;	34 NA;	34 NA;	29 NA; 3 Phosphopantetheine--protein transferase; 1 YefA; 1 Chromosome partitioning ParB;	34 NA;	34 NA;
1255	36	14 Hydrolase; 10 Conserved domain; 10 YdbA; 1 Predicted HD superfamily hydrolase; 1 NA;	36 NA;	36 NA;	25 Conserved domain; 11 Hydrolase;	36 NA;	36 NA;
1274	35	29 Antitoxin MazE;	29 NA;	29 NA;	17 Antitoxin MazE; 12 NA;	29 NA;	29 NA;
1275	35	35 NA;	35 NA;	35 NA;	30 NA; 5 Phage;	35 NA;	35 NA;
1276	35	35 NA;	35 NA;	35 NA;	35 NA;	35 NA;	35 NA;
1280	35	27 NA; 3 YubP; 1 UPF0380s YafZ-like;	31 NA;	31 NA;	31 NA;	31 NA;	31 NA;
1283	35	33 YacA; 1 Ribbon-helix-helix CopG domain-containing; 1 Toxin-antitoxin system;	35 NA;	35 NA;	32 YacA; 2 Ribbon-helix-helix, CopG family; 1 Toxin-antitoxin system;	35 NA;	35 NA;
1284	35	19 NA; 8 Single-stranded DNA-binding; 1 Transporter;	28 NA;	28 NA;	28 NA;	28 NA;	28 NA;
1285	35	27 NA; 7 Tyrosine-type recombinase/integrase; 1 WYL domain-containing;	35 NA;	35 NA;	26 Tyrosine-type recombinase/integrase; 6 RNA polymerase alpha subunit C-terminal domain-containing; 3 NA;	35 NA;	35 NA;
1290	35	17 Conserved domain; 17 NA;	34 NA;	34 NA;	29 Sigma-70 region 2; 5 NA;	34 NA;	34 NA;
1292	35	34 NA; 1 Possible type I restriction-modification system;	35 NA;	35 NA;	17 RloF like; 6 PF03235 family; 3 Modification methylase BabI; 3 RloF; 2 Unannotated; 1 6-hexanolactone hydrolase; 1 Predicted transport; 1 Flagellin-specific chaperone FliS; 1 Type I restriction-modification system;	35 NA;	35 NA;
1295	35	35 Cell division FtsH;	35 NA;	35 NA;	35 Cell division FtsH;	35 NA;	35 NA;
1300	35	16 Partition; 12 ParC; 3 NA; 2 Prevent host death, Phd antitoxin; 2 Partition C;	35 NA;	35 NA;	15 Partition; 13 ParC; 3 Prevent host death, Phd antitoxin; 3 Partition C; 1 Prevent host death;	35 NA;	35 NA;
1301	35	17 NA; 14 SdpI family; 2 Immunity sdpI; 1 SdpI/YhfL family; 1 Predicted integral membrane;	35 NA;	35 NA;	17 Bacterial Pleckstrin homology domain-containing; 16 SdpI family; 2 Hemolysin expression modulating;	35 NA;	35 NA;
1310	35	20 Integral membrane; 8 NA; 1 Integral membrane [Lactobacillus plantarum JDM1];	29 NA;	29 NA;	23 NA; 4 Integral membrane [Lactobacillus plantarum JDM1]; 2 Integral membrane;	29 NA;	29 NA;
1312	34	33 Antirestriction; 1 NA;	34 NA;	34 NA;	34 Antirestriction;	34 NA;	34 NA;
1318	34	34 NA;	34 NA;	34 NA;	33 Lipoprotein; 1 NA;	34 NA;	34 NA;
1324	34	14 GFA family; 7 Aldehyde-activating; 5 S-(Hydroxymethyl)glutathione synthase; 4 CENP-V/GFA domain-containing; 4 NA;	34 NA;	34 NA;	11 GFA family; 9 CENP-V/GFA domain-containing; 7 S-(Hydroxymethyl)glutathione synthase; 6 Aldehyde-activating; 1 Glutathione-dependent formaldehyde-activating enzyme;	34 NA;	34 NA;
1328	34	34 Bacteriophage;	34 NA;	34 NA;	34 NA;	34 NA;	34 NA;
1329	34	19 Septum formation inhibitor-activating ATPase; 15 NA;	34 NA;	34 NA;	11 Inner membrane; 8 NgrC; 8 NA; 6 YchA; 1 TIGR04255 family;	34 NA;	34 NA;
1332	34	34 Cytoplasmic;	34 NA;	34 NA;	34 NA;	34 NA;	34 NA;
1333	34	32 Phage;	32 NA;	32 NA;	31 Recombination endonuclease VII; 1 Endonuclease;	32 NA;	32 NA;
1337	34	12 Ultraviolet light resistance B; 7 MFS transporter; 4 Toxin RelE; 4 Transmembrane; 3 Regulator; 2 Glutamate synthase subunit alpha; 1 Imidazolonepropionase; 1 NA;	34 NA;	34 NA;	20 Lytic transglycosylase; 11 Regulator; 3 Prevent-host-death family;	34 NA;	34 NA;
1338	34	12 LysR family transcriptional regulator; 7 YubB ferredoxin-like domain-containing; 6 YfcB; 3 YfaB; 2 YfdA; 2 NA; 1 YfdA_3;	33 NA;	33 NA;	33 NA;	33 NA;	33 NA;
1348	34	22 NA; 11 Transposase; 1 Transcriptional regulator;	34 NA;	34 NA;	29 NA; 3 HTH myb-type domain-containing; 1 Transcriptional regulator; 1 Myb-like domain-containing;	34 NA;	34 NA;
1364	33	23 NA; 10 Transposase;	33 NA;	33 NA;	33 NA;	33 NA;	33 NA;
1365	33	33 Lipoprotein;	33 NA;	33 NA;	33 Lipoprotein;	33 NA;	33 NA;
1375	33	25 His-Xaa-Ser repeat HxsA; 6 Integron gene cassette; 1 GATA-type domain-containing; 1 Antirestriction ArdR;	33 NA;	33 NA;	24 His-Xaa-Ser repeat HxsA; 7 Integron gene cassette; 2 NA;	33 NA;	33 NA;
1378	33	14 Initiator Rep domain-containing; 7 RepB family plasmid replication initiator; 6 Replication initiation; 3 NA; 2 Replication; 1 Rep;	33 NA;	33 NA;	25 Rep_3 domain-containing; 3 Replication initiation; 2 Rep; 2 RepB family plasmid replication initiator; 1 Initiator Rep domain-containing;	33 NA;	33 NA;
1389	32	32 NA;	32 NA;	32 NA;	32 NA;	32 NA;	32 NA;
1395	32	13 NA;	13 NA;	13 NA;	13 NA;	13 NA;	13 NA;
1403	32	19 Cytoplasmic; 4 UPF0401 YubL; 2 PF06006 family; 1 Phage; 1 Orf18; 1 UPF0401 YkfF; 1 NA;	29 NA;	29 NA;	17 NA; 8 Cytoplasmic; 3 UPF0401 YubL; 1 Single-stranded DNA-binding;	29 NA;	29 NA;
1406	32	18 DNA-binding; 7 Helix-turn-helix domain; 5 Helix-turn-helix domain-containing; 2 NA;	32 NA;	32 NA;	12 MerR HTH regulatory family; 11 Helix-turn-helix domain-containing; 8 DNA-binding; 1 HTH_17 domain-containing;	32 NA;	32 NA;
1410	32	12 Resolvase; 7 Phage integrase family; 6 RsvB; 3 Tyr recombinase domain-containing; 3 Tyrosine-type recombinase/integrase; 1 Site-specific integrase;	32 NA;	32 NA;	11 Resolvase; 7 Tyr recombinase domain-containing; 5 NA; 5 Phage integrase family; 2 Site-specific recombinase, phage integrase family; 1 RsvB; 1 Recombinase;	32 NA;	32 NA;
1415	32	26 30S ribosomal S16 domain; 6 S.pyogenes plasmid pBT233 sequence (repS to erm1);	32 NA;	32 NA;	32 NA;	32 NA;	32 NA;
1416	32	16 PmbA; 12 NA; 2 WYL domain-containing; 1 Phage tail;	31 NA;	31 NA;	22 NA; 9 Phage;	31 NA;	31 NA;
1421	32	21 NA; 9 YfdA; 1 YfcB; 1 YubB ferredoxin-like domain-containing;	32 NA;	32 NA;	32 NA;	32 NA;	32 NA;
1422	32	32 NA;	32 NA;	32 NA;	32 NA;	32 NA;	32 NA;
1429	31	17 DNA-binding; 7 Helix-turn-helix domain-containing; 6 NA; 1 Helix-turn-helix domain;	31 NA;	31 NA;	20 Helix-turn-helix domain-containing; 7 DNA-binding; 4 Transcriptional regulator;	31 NA;	31 NA;
1435	31	19 Transcriptional regulator AbiEi antitoxin N-terminal domain-containing; 3 Type IV toxin-antitoxin system AbiEi family antitoxin; 3 Transcriptional regulator with AbiEi antitoxin domain of type IV toxin-antitoxin system; 3 NA; 2 Transcriptional regulator with AbiEi antitoxin N-terminal domain; 1 Transcriptional regulator, AbiEi antitoxin, Type IV TA system;	31 NA;	31 NA;	27 Transcriptional regulator AbiEi antitoxin N-terminal domain-containing; 4 Transcriptional regulator, AbiEi antitoxin, Type IV TA system;	31 NA;	31 NA;
1438	31	29 Lipoprotein; 2 IS600 ORF2;	31 NA;	31 NA;	29 Outer membrane lipoprotein; 2 NA;	31 NA;	31 NA;
1441	31	30 Lipoprotein; 1 NA;	31 NA;	31 NA;	30 Lipoprotein; 1 NA;	31 NA;	31 NA;
1445	31	23 NA; 4 Tat pathway signal; 2 Periplasmic heavy metal sensor; 1 Helicase;	30 NA;	30 NA;	14 Secreted; 11 Helicase; 3 NA; 2 HPt domain-containing;	30 NA;	30 NA;
1448	31	31 Late embryogenesis abundant;	31 NA;	31 NA;	31 NA;	31 NA;	31 NA;
1461	30	9 TraB family; 6 Pheromone shutdown TraB; 6 Pheromone cCF10 shut down; 5 TraB/GumN family; 2 Pheromone shutdown; 1 TraB; 1 TRAB;	30 NA;	30 NA;	15 TraB family; 13 TraB; 2 Conjugal transfer TraB;	30 NA;	30 NA;
1463	30	25 NA;	25 NA;	25 NA;	25 NA;	25 NA;	25 NA;
1465	30	30 NA;	30 NA;	30 NA;	29 Lipoprotein; 1 WG repeat;	30 NA;	30 NA;
1472	30	19 Orf4; 5 YbcA; 4 NA; 2 CDS9;	30 NA;	30 NA;	26 Unannotated; 4 PF14022 family;	30 NA;	30 NA;
1475	30	30 Single-stranded DNA-binding;	30 NA;	30 NA;	30 NA;	30 NA;	30 NA;
1477	30	22 NA; 8 Transposase;	30 NA;	30 NA;	19 Transposase; 9 Leucine-rich repeat domain-containing; 2 Type I site-specific deoxyribonuclease;	30 NA;	30 NA;
1482	30	29 NA;	29 NA;	29 NA;	29 NA;	29 NA;	29 NA;
1486	30	30 NA;	30 NA;	30 NA;	23 AraC family transcriptional regulator; 7 PF13148 family;	30 NA;	30 NA;
1490	29	29 NA;	29 NA;	29 NA;	29 NA;	29 NA;	29 NA;
1491	29	13 Basic proline-rich; 6 Integron gene cassette; 5 Methyl-accepting chemotaxis I (Serine chemoreceptor); 3 Glycine cleavage system aminomethyltransferase T; 2 DNA polymerase I;	29 NA;	29 NA;	22 NA; 5 Basic proline-rich; 2 Glycine cleavage system aminomethyltransferase T;	29 NA;	29 NA;
1493	29	29 PepSY domain-containing;	29 NA;	29 NA;	25 Predicted; 3 PepSY domain-containing; 1 NA;	29 NA;	29 NA;
1495	29	10 HTH OST-type domain-containing; 6 NYN domain-containing; 4 OST-HTH/LOTUS domain-containing; 3 NYN domain; 3 Maebl; 1 NYN domain-containing LabA-like; 1 LabA domain-containing; 1 NA;	29 NA;	29 NA;	15 HTH OST-type domain-containing; 8 NYN domain-containing; 5 OST-HTH/LOTUS domain-containing; 1 Maebl;	29 NA;	29 NA;
1498	29	22 Cytoplasmic; 4 3'-5' exonuclease;	26 NA;	26 NA;	13 Cytoplasmic; 11 NA; 2 3'-5' exonuclease;	26 NA;	26 NA;
1499	29	29 NA;	29 NA;	29 NA;	29 NA;	29 NA;	29 NA;
1500	29	16 PcfB family; 9 Conjugal transfer; 3 NA; 1 Conjugative transposon Tn1549-like, CTn2-Orf4;	29 NA;	29 NA;	24 PcfB family; 2 Conjugal transfer; 2 PF12687 family; 1 Predicted ATPase of the AAA superfamily;	29 NA;	29 NA;
1503	29	18 NA;	18 NA;	18 NA;	11 NA; 6 Lipoprotein; 1 YtkA-like domain-containing;	18 NA;	18 NA;
1511	29	24 NA;	24 NA;	24 NA;	24 NA;	24 NA;	24 NA;
1520	29	29 Site-specific recombinase, phage integrase family;	29 NA;	29 NA;	27 Site-specific integrase; 2 NA;	29 NA;	29 NA;
1522	29	25 NikA; 2 Nickel ABC transporter2C periplasmic nickel-binding NikA; 1 IncI1-type relaxosome accessory NikA; 1 Plasmid mobility;	29 NA;	29 NA;	21 NikA; 5 Plasmid mobilization, C-terminal part; 3 Relaxosome component;	29 NA;	29 NA;
1528	29	26 DNA primase; 1 CHC2 zinc finger; 1 Zinc finger CHC2-type domain-containing; 1 NA;	29 NA;	29 NA;	25 DNA primase; 3 Zinc finger CHC2-type domain-containing; 1 NA;	29 NA;	29 NA;
1529	29	27 NA;	27 NA;	27 NA;	27 NA;	27 NA;	27 NA;
1531	29	26 PrgI family; 2 NA; 1 PrgI;	29 NA;	29 NA;	24 PrgI family; 5 NA;	29 NA;	29 NA;
1541	28	17 Uracil-DNA glycosylase-like domain-containing; 7 NA; 3 Uracil DNA glycosylase superfamily; 1 Transketolase;	28 NA;	28 NA;	28 Uracil DNA glycosylase superfamily;	28 NA;	28 NA;
1550	28	15 Orf_Bo192; 13 NA;	28 NA;	28 NA;	22 Orf_Bo192; 6 NA;	28 NA;	28 NA;
1552	28	9 Tn3 family transposase; 6 Transposase; 3 Transposase, TnpA family; 1 Transposase domain-containing; 1 TnpA transposase; 1 Tn3 family transposase Tn2; 1 TnpA; 1 Tn3 family transposase ISEc63; 1 Transposase for transposon; 1 Transposase (Identified by ISEscan HMM); 1 Mobile element; 1 Transposase and inactivated derivatives, TnpA family; 1 NA;	28 NA;	28 NA;	11 Transposase; 10 Tn3 family transposase; 1 Family transposase; 1 Transposase for transposon gamma-delta; 1 Tn3 family transposase Tn2; 1 Transposase A; 1 Transposase, TnpA family; 1 NA; 1 Transposase and inactivated derivatives, TnpA family;	28 NA;	28 NA;
1554	28	23 DNA-binding; 5 NA;	28 NA;	28 NA;	17 Helix-turn-helix domain-containing; 11 DNA-binding;	28 NA;	28 NA;
1555	28	12 Tail; 5 Conserved phage; 4 Phage tail family; 3 Distal tail; 3 NA; 1 Phage tail;	28 NA;	28 NA;	28 Phage tail;	28 NA;	28 NA;
1563	28	28 Inner membrane;	28 NA;	28 NA;	24 Protein of unkwon function; 4 NA;	28 NA;	28 NA;
1564	28	28 Cytochrome b/b6 domain-containing;	28 NA;	28 NA;	27 Cytochrome b561 bacterial/Ni-hydrogenase domain-containing; 1 Cytochrome b/b6 domain-containing;	28 NA;	28 NA;
1565	28	24 Hyp; 4 NA;	28 NA;	28 NA;	27 RloF; 1 TmRNA;	28 NA;	28 NA;
1568	28	28 Mobile element;	28 NA;	28 NA;	28 NA;	28 NA;	28 NA;
1569	28	25 RloF; 3 NA;	28 NA;	28 NA;	27 RloF; 1 ParB-like nuclease domain containing fused to HNH nuclease;	28 NA;	28 NA;
1572	28	19 ABC transporter permease; 7 NA; 1 ABC transporter ATP-binding;	27 NA;	27 NA;	21 ABC transporter ATP-binding; 6 NA;	27 NA;	27 NA;
1574	28	23 NA; 3 Lysozyme; 1 DNA-binding;	27 NA;	27 NA;	21 DNA-binding; 6 NA;	27 NA;	27 NA;
1575	28	28 Inner membrane;	28 NA;	28 NA;	28 NA;	28 NA;	28 NA;
1607	27	27 Phage holin family;	27 NA;	27 NA;	27 NA;	27 NA;	27 NA;
1611	27	13 FOG: HEAT repeat; 9 HEAT repeat; 5 HEAT repeat domain-containing;	27 NA;	27 NA;	18 HEAT repeat domain-containing; 9 HEAT repeats family;	27 NA;	27 NA;
1612	27	17 Paraquat-inducible B; 7 YeiA; 1 YeiA domain; 1 NA;	26 NA;	26 NA;	16 NA; 10 YeiA;	26 NA;	26 NA;
1624	27	19 NA;	19 NA;	19 NA;	19 NA;	19 NA;	19 NA;
1628	27	21 NA; 2 Carrier domain-containing; 1 Histidine kinase; 1 KfrA N-terminal DNA-binding domain-containing;	25 NA;	25 NA;	15 HTH cro/C1-type domain-containing; 3 NA; 2 SAP domain-containing; 2 MazG-like nucleotide pyrophosphohydrolase family; 1 Histidine kinase; 1 Transcriptional regulator; 1 KfrA N-terminal DNA-binding domain-containing;	25 NA;	25 NA;
1630	27	27 NA;	27 NA;	27 NA;	27 NA;	27 NA;	27 NA;
1633	26	23 DNA topoisomerase III;	23 NA;	23 NA;	23 NA;	23 NA;	23 NA;
1636	26	25 NA;	25 NA;	25 NA;	25 NA;	25 NA;	25 NA;
1639	26	17 NA; 3 Ribosomal RNA large subunit methyltransferase e; 2 SCCmec staphylococcal cassette region, isolate CMFT303; 2 SCCmec staphylococcal cassette region, isolate CMFT246; 1 DNA (Cytosine-5-)-methyltransferase; 1 PF07799 family;	26 NA;	26 NA;	10 Gll0262; 6 PF07799 family; 5 Ribosomal RNA large subunit methyltransferase e; 3 SCCmec staphylococcal cassette region, isolate CMFT535; 1 Methyltransferase; 1 Calcineurin-like phosphoesterase domain-containing;	26 NA;	26 NA;
1640	26	26 Phage;	26 NA;	26 NA;	25 Phage; 1 NA;	26 NA;	26 NA;
1641	26	21 NA; 2 Protein psiB; 2 Polysaccharide inhibition; 1 CheW-like domain-containing;	26 NA;	26 NA;	13 Protein psiB; 10 Polysaccharide inhibition; 2 WG repeat-containing; 1 NA;	26 NA;	26 NA;
1642	26	15 Type I restriction-modification system methyltransferase subunit; 6 N-6 DNA methylase; 4 DNA methylase adenine-specific domain-containing; 1 SAM-dependent DNA methyltransferase;	26 NA;	26 NA;	26 NA;	26 NA;	26 NA;
1643	26	19 Lipoprotein; 7 Orf2;	26 NA;	26 NA;	26 Lipoprotein;	26 NA;	26 NA;
1644	26	23 YchA; 3 YdaA;	26 NA;	26 NA;	26 NA;	26 NA;	26 NA;
1646	26	21 HTH crp-type domain-containing; 5 NA;	26 NA;	26 NA;	26 NA;	26 NA;	26 NA;
1647	26	25 Integron gene cassette; 1 NA;	26 NA;	26 NA;	25 Integron gene cassette; 1 Barstar (barnase inhibitor) domain-containing;	26 NA;	26 NA;
1662	26	20 PrgI family; 5 NA; 1 Conjugal transfer;	26 NA;	26 NA;	25 PrgI family; 1 Conjugal transfer;	26 NA;	26 NA;
1663	26	26 NA;	26 NA;	26 NA;	25 Lipoprotein; 1 Fimbrillin-A associated anchor Mfa1 and Mfa2;	26 NA;	26 NA;
1664	26	15 rRNA adenine methyltransferase; 8 Protein M; 1 ErmAM-like; 1 Mobile element; 1 NA;	26 NA;	26 NA;	26 NA;	26 NA;	26 NA;
1671	26	21 LMBR1 domain-containing; 5 NA;	26 NA;	26 NA;	22 LMBR1 domain-containing; 4 YdeB;	26 NA;	26 NA;
1673	26	20 NA; 4 SlyX; 1 Phosphoglycerate-specific signal transduction histidine kinase;	25 NA;	25 NA;	10 SlyX family; 9 NA; 6 SlyX;	25 NA;	25 NA;
1678	25	13 SseB family; 10 SseB N-terminal domain-containing; 2 Polynucleotide phosphorylase/polyadenylase;	25 NA;	25 NA;	22 SseB family; 2 SseB N-terminal domain-containing; 1 Polynucleotide phosphorylase/polyadenylase;	25 NA;	25 NA;
1680	25	25 NA;	25 NA;	25 NA;	24 NA; 1 Strawberry notch helicase C domain-containing;	25 NA;	25 NA;
1683	25	20 NA; 5 Cytoplasmic;	25 NA;	25 NA;	25 NA;	25 NA;	25 NA;
1694	25	25 NA;	25 NA;	25 NA;	25 NADH dehydrogenase subunit 6;	25 NA;	25 NA;
1695	25	24 Nucleoside 2-deoxyribosyltransferase; 1 Phage;	25 NA;	25 NA;	24 Nucleoside 2-deoxyribosyltransferase; 1 Bacteriophage;	25 NA;	25 NA;
1699	25	21 UPF0380 yubP; 2 YubP; 2 NA;	25 NA;	25 NA;	20 NA; 5 UPF0380 YubP;	25 NA;	25 NA;
1701	25	16 Helix-turn-helix domain-containing; 3 Replication initiator A domain-containing; 3 NA; 2 Transposase; 1 Transcriptional regulator;	25 NA;	25 NA;	19 Helix-turn-helix domain-containing; 3 Conjugal transfer; 3 Replication initiator A domain-containing;	23 NA; 2 MULTISPECIES: replication initiator A [Streptococcus];	25 NA;
1704	25	16 Tn3 family transposase; 3 Tn3 transposase DDE domain-containing; 2 Transposase; 2 NA; 1 Transposase TnpA; 1 TnpA transposase;	25 NA;	25 NA;	14 Tn3 family transposase; 5 Tn3 transposase DDE domain-containing; 1 DDE_Tnp_Tn3 domain-containing; 1 Tn3-like element Tn3 family transposase; 1 TnpA family transposase; 1 Truncated transposase; 1 Transposase; 1 Transposase and inactivated derivatives, TnpA family;	25 NA;	25 NA;
1725	25	23 Prophage; 2 NA;	25 NA;	25 NA;	25 Peptidase C80 domain-containing;	25 NA;	25 NA;
1730	25	14 ECA polymerase; 6 YfbA; 5 Secreted;	25 NA;	25 NA;	25 NA;	25 NA;	25 NA;
1731	25	22 BASY0021; 3 K88 minor fimbrial subunit faeH;	25 NA;	25 NA;	25 K88 minor fimbrial subunit faeH;	25 NA;	25 NA;
1736	25	22 NA; 3 Nucleoprotein;	25 NA;	25 NA;	17 NA; 4 DNA primase; 4 Lipoprotein;	25 NA;	25 NA;
1744	25	25 Phage;	25 NA;	25 NA;	25 NA;	25 NA;	25 NA;
1755	24	24 NA;	24 NA;	24 NA;	24 NA;	24 NA;	24 NA;
1756	24	13 Conjugal transfer; 6 Conjugative transposon TcpC; 4 Tn916 ORF13; 1 Conjugative transposon;	24 NA;	24 NA;	22 Conjugative transposon TcpC; 1 Conjugal transfer; 1 TcpC;	24 NA;	24 NA;
1772	24	17 AreA; 5 Plasmid; 1 YchA;	23 NA;	23 NA;	11 AreA; 7 NA; 5 Plasmid;	23 NA;	23 NA;
1777	24	14 NA; 5 Cell surface; 5 Bacteriocin;	24 NA;	24 NA;	11 Bacteriocin; 6 NA; 2 PKD domain-containing; 1 Immunoglobulin superfamily, member 9Bb; 1 Neural cell adhesion molecule 1; 1 Interleukin-10 receptor subunit alpha; 1 Arrestin C-terminal-like domain-containing; 1 Fibronectin type-III domain-containing;	24 NA;	24 NA;
1778	24	23 KlcB; 1 NA;	24 NA;	24 NA;	24 KlcB;	24 NA;	24 NA;
1779	24	23 NA; 1 Transposase;	24 NA;	24 NA;	7 NA; 6 PE family; 5 Addiction module; 3 Holin; 2 Secreted; 1 Antitoxin;	24 NA;	24 NA;
1782	24	24 Transposase;	24 NA;	24 NA;	24 NA;	24 NA;	24 NA;
1787	24	10 Inner membrane; 6 NA; 1 Integron gene cassette;	17 NA;	17 NA;	17 NA;	17 NA;	17 NA;
1788	24	13 NA; 10 Phage; 1 Cell division ZapA;	24 NA;	24 NA;	24 NA;	24 NA;	24 NA;
1790	24	24 NA;	24 NA;	24 NA;	24 NA;	24 NA;	24 NA;
1798	24	12 NA; 6 YcgC; 5 Orf52;	23 NA;	23 NA;	23 NA;	23 NA;	23 NA;
1802	24	24 ABC-2 family transporter;	24 NA;	24 NA;	24 ABC-2 family transporter;	24 NA;	24 NA;
1803	24	15 NA; 2 Phage;	17 NA;	17 NA;	11 NA; 4 Large polyvalent associated domain-containing; 2 Large polyvalent-associated domain-containing;	17 NA;	17 NA;
1805	24	18 NA; 3 Integrase; 2 Arm DNA-binding domain-containing;	23 NA;	23 NA;	17 Integrase; 4 NA; 2 Arm DNA-binding domain-containing;	23 NA;	23 NA;
1810	24	24 NA;	24 NA;	24 NA;	7 HNH nuclease domain-containing; 5 DNA (cytosine-5-)-methyltransferase; 5 Hypethetical; 3 HNH endonuclease; 3 PF03235 family; 1 KA1 domain-containing;	24 NA;	24 NA;
1814	24	20 ANR family transcriptional regulator; 4 NA;	24 NA;	24 NA;	21 NA; 3 ANR family transcriptional regulator;	24 NA;	24 NA;
1818	23	23 pEK499-p136 HEPN domain-containing;	23 NA;	23 NA;	23 pEK499-p136 HEPN domain-containing;	23 NA;	23 NA;
1823	23	23 PF11372 domain;	23 NA;	23 NA;	23 Hyptothetic;	23 NA;	23 NA;
1824	23	23 NA;	23 NA;	23 NA;	23 NA;	23 NA;	23 NA;
1825	23	21 NA;	21 NA;	21 NA;	21 NA;	21 NA;	21 NA;
1834	23	10 NA;	10 NA;	10 NA;	10 NA;	10 NA;	10 NA;
1836	23	10 YgfB; 9 Methyltransferase; 3 YdiA; 1 Protein YdiA;	23 NA;	23 NA;	21 Protein YdiA; 1 Methyltransferase domain; 1 NA;	23 NA;	23 NA;
1846	23	23 NA;	23 NA;	23 NA;	23 NA;	23 NA;	23 NA;
1850	23	21 Methionyl-tRNA formyltransferase; 1 UpfA; 1 Transposase;	23 NA;	23 NA;	18 Methionyl-tRNA formyltransferase; 5 NA;	23 NA;	23 NA;
1851	23	8 Plasmid replication; 7 NA; 4 Replication; 2 Primase C-terminal 1 domain-containing; 1 Helix-turn-helix domain-containing; 1 Repa;	23 NA;	23 NA;	13 Replication; 7 Plasmid replication; 2 Primase C-terminal 1 domain-containing; 1 Histone H1/H5 family;	23 NA;	23 NA;
1854	23	22 CopG family transcriptional regulator; 1 NA;	23 NA;	23 NA;	23 NA;	23 NA;	23 NA;
1858	23	16 Integrase; 6 Tyr recombinase domain-containing; 1 NA;	23 NA;	23 NA;	17 Tyr recombinase domain-containing; 5 Core-binding (CB) domain-containing; 1 Integrase;	23 NA;	23 NA;
1860	23	17 Antirestriction; 5 Antirestriction family; 1 Antirestriction KlcA;	23 NA;	23 NA;	19 NA; 4 Antirestriction;	23 NA;	19 NA; 4 ArdB Antirestriction (plasmid) [Escherichia coli];
1863	23	10 Replication Rep; 4 Replication initiation; 3 Replication; 2 Rep; 1 RepB family plasmid replication initiator; 1 Initiator RepB; 1 Plasmid replication; 1 NA;	23 NA;	23 NA;	17 Replication Rep; 4 NA; 2 RepB family plasmid replication initiator;	23 NA;	23 NA;
1871	23	23 NA;	23 NA;	23 NA;	23 NA;	23 NA;	23 NA;
1872	23	15 Cytoplasmic; 8 RiboL-PSP-HEPN domain-containing;	23 NA;	23 NA;	15 NA; 8 RiboL-PSP-HEPN domain-containing;	23 NA;	23 NA;
1874	23	23 Antirestriction;	23 NA;	23 NA;	22 NA; 1 Antirestriction;	23 NA;	23 NA;
1882	23	15 NA;	15 NA;	15 NA;	11 NA; 4 Peptidase C51 domain-containing;	15 NA;	15 NA;
1885	23	7 Cell surface; 6 NA; 4 Bacteriocin; 3 Resolvase/invertase-type recombinase catalytic domain-containing; 1 SH3 type 3 domain-containing; 1 Conserved domain; 1 Bacterial SH3 domain;	23 NA;	23 NA;	12 Bacteriocin; 7 Cell surface; 1 SH3 type 3 domain-containing; 1 Resolvase/invertase-type recombinase catalytic domain-containing; 1 Fibronectin type-III domain-containing; 1 Bacterial SH3 domain;	23 NA;	23 NA;
1889	22	22 NA;	22 NA;	22 NA;	22 Nuclear transport factor 2 family;	22 NA;	22 NA;
1890	22	22 Exodeoxyribonuclease V subunit beta;	22 NA;	22 NA;	22 Exodeoxyribonuclease V subunit beta;	22 NA;	22 NA;
1891	22	10 NA; 5 Y4eB gene in pNGR234a homolog CDS; 5 Riorf102;	20 NA;	20 NA;	17 NA; 2 L727; 1 Peptidase S26 domain-containing;	20 NA;	20 NA;
1893	22	16 Terminase large subunit; 6 Terminase;	22 NA;	22 NA;	12 Terminase large subunit; 8 Terminase; 1 Phage Terminase; 1 Phage terminase-like, large subunit, contains N-terminal HTH domain;	22 NA;	22 NA;
1898	22	8 Transcriptional regulator, UvrC family; 5 Excinuclease ABC subunit C; 3 Transcriptional regulator; 3 Enterococcus faecalis plasmid pYI17 DNA, bacteriocin related region; 1 UvrC family transcriptional regulator;	20 NA;	20 NA;	13 Transcriptional regulator, UvrC family; 4 Transcriptional regulator; 3 NA;	20 NA;	20 NA;
1900	22	18 NA;	18 NA;	18 NA;	13 NA; 3 Peptidase C51 domain-containing; 2 site-specific DNA-methyltransferase (adenine-specific);	18 NA;	18 NA;
1902	22	20 NA; 2 WXG100 family type VII secretion target;	22 NA;	22 NA;	22 NA;	22 NA;	22 NA;
1903	22	17 Phage; 5 NA;	22 NA;	22 NA;	17 NA; 5 HEPN AbiU2-like domain-containing;	22 NA;	22 NA;
1904	22	18 Chromosome partitioning ParB; 2 ParG; 1 Partition ParB; 1 NA;	22 NA;	22 NA;	14 ParB partitioning; 8 Chromosome partitioning ParB;	22 NA;	22 NA;
1906	22	10 Minor head; 6 Capsid scaffolding; 3 NA; 3 Phage minor structural GP20;	22 NA;	22 NA;	15 Phage minor structural GP20; 6 Phage scaffolding; 1 Phage capsid and scaffold;	22 NA;	22 NA;
1912	22	22 Haemolysin XhlA;	22 NA;	22 NA;	20 CHASE3 domain sensor; 2 NA;	22 NA;	22 NA;
1918	22	15 Capsid and scaffold; 4 Tail complementation; 3 HK97 gp10 family phage;	22 NA;	22 NA;	22 HK97 gp10 family phage;	22 NA;	22 NA;
1927	22	8 SAM-dependent DNA methyltransferase; 1 DNA methylase adenine-specific domain-containing;	9 NA;	9 NA;	3 N-6 DNA methylase; 3 SAM-dependent DNA methyltransferase; 2 NA; 1 DNA methylase adenine-specific domain-containing;	9 NA;	9 NA;
1929	22	22 NA;	22 NA;	22 NA;	22 NA;	22 NA;	22 NA;
1937	22	16 Head tail adaptor; 4 Head-tail adaptor; 2 Stopper;	22 NA;	22 NA;	22 Phage head closure;	22 Inhibitor of Type II CRISPR-Cas system [metagenome];	22 NA;
1939	22	16 Tail; 4 Phage; 2 Tail length tape-measure;	22 NA;	22 NA;	22 Phage;	22 NA;	22 NA;
1940	22	7 Tail; 7 Tail assembly chaperone; 5 Tail assembly; 2 NA; 1 Conserved phage;	22 NA;	22 NA;	22 Phage tail;	22 NA;	22 NA;
1942	22	21 NA;	21 NA;	21 NA;	21 NA;	21 NA;	21 NA;
1949	22	19 Major tail; 3 Tail;	22 NA;	22 NA;	22 Phage tail;	22 NA;	22 NA;
1951	22	15 Tail terminator; 5 Phage; 2 Conserved phage;	22 NA;	22 NA;	22 Phage;	22 NA;	22 NA;
1952	22	14 NVEALA; 5 NVEALA family; 1 Exported;	20 NA;	20 NA;	18 NA; 2 NVEALA;	20 NA;	20 NA;
1953	22	12 Adaptor; 10 DNA packaging;	22 NA;	22 NA;	22 Phage head-tail adapter;	22 NA;	22 NA;
1956	22	18 NA;	18 NA;	18 NA;	18 NA;	18 NA;	18 NA;
1965	22	6 Abi family; 5 CAAX protease; 5 Abi-like; 3 ATPase; 2 NA; 1 Abortive infection;	22 NA;	22 NA;	14 Abi-like; 6 CAAX protease; 2 Abi family;	22 NA;	22 NA;
1974	22	12 Holin; 5 Holin, SPP1 family; 3 Phage holin; 2 NA;	22 NA;	22 NA;	15 NA; 7 Phage holin;	22 NA;	22 NA;
1990	21	21 Lipoprotein;	21 NA;	21 NA;	21 CYTH domain-containing;	21 NA;	21 NA;
1995	21	12 NYN domain-containing; 9 NA;	21 NA;	21 NA;	16 NYN domain-containing; 5 NYN domain-containing LabA-like;	21 NA;	21 NA;
2000	21	11 Major capsid; 8 Major head; 2 Phage major capsid, HK97 family;	21 NA;	21 NA;	21 N4-gp56 family major capsid;	21 NA;	21 NA;
2012	21	20 Membrane; 1 Replication;	21 NA;	21 NA;	21 NA;	21 NA;	21 NA;
2016	21	21 HEPN AbiU2-like domain-containing;	21 NA;	21 NA;	21 HEPN AbiU2-like domain-containing;	21 NA;	21 NA;
2018	21	21 Invertase;	21 NA;	21 NA;	21 NA;	21 NA;	21 NA;
2020	21	16 DUF based on B. Theta Gene description; 5 NA;	21 NA;	21 NA;	17 EF-hand domain-containing; 4 DUF based on B. Theta Gene description;	21 NA;	21 NA;
2023	21	12 Ribulokinase; 6 NA;	18 NA;	18 NA;	17 NA; 1 Ribulokinase;	18 NA;	18 NA;
2028	21	17 MobA; 4 Mobilization;	21 NA;	21 NA;	17 MobA; 2 Mobilization; 2 NA;	21 NA;	21 NA;
2030	21	7 Discoidin domain-containing; 5 Transglutaminase domain-containing; 4 Peptide-N(4)-(N-acetyl-beta-glucosaminyl)asparagine amidase; 2 F5/8 type C domain; 2 Transglutaminase-like domain-containing; 1 NA;	21 NA;	21 NA;	6 F5/8 type C domain-containing; 4 Discoidin domain-containing; 3 F5/8 type C domain; 3 Transglutaminase domain-containing; 3 Peptide-N(4)-(N-acetyl-beta-glucosaminyl)asparagine amidase; 2 Transglutaminase-like domain-containing;	21 NA;	21 NA;
2035	21	21 NA;	21 NA;	21 NA;	17 Lipoprotein; 4 CARDB domain-containing;	21 NA;	21 NA;
2036	21	21 PAP2 superfamily;	21 NA;	21 NA;	21 Phosphatidic acid phosphatase;	21 NA;	21 NA;
2037	21	21 Integron gene cassette;	21 NA;	21 NA;	21 NA;	21 NA;	21 NA;
2041	21	14 NA; 6 Phage;	20 NA;	20 NA;	11 Integron gene cassette; 6 Phage; 3 NA;	20 NA;	20 NA;
2042	21	15 DNA-binding; 4 Modulating YmoA; 2 Hemolysin expression modulating;	21 NA;	21 NA;	15 DNA-binding; 6 Hemolysin expression modulating;	21 NA;	21 NA;
2050	21	8 Phage portal; 6 Portal; 5 Phage portal, HK97 family; 1 Prophage LambdaSa04, HK97 family portal; 1 NA;	21 NA;	21 NA;	19 Phage portal; 1 Portal; 1 Phage portal, HK97 family;	21 NA;	21 NA;
2062	21	16 HTH IS21-type domain-containing; 2 Transposase; 1 Helix-turn-helix domain-containing; 1 IS21 family transposase; 1 NA;	21 NA;	21 NA;	14 Transposase; 3 IS21 family transposase; 2 HTH IS21-type domain-containing; 1 Transposase for insertion sequence element IS21; 1 NA;	21 NA;	21 NA;
2064	21	12 Plasmid; 2 YffA; 1 Transporter;	15 NA;	15 NA;	13 NA; 2 Plasmid;	15 NA;	15 NA;
2067	20	18 NA;	18 NA;	18 NA;	18 NA;	18 NA;	18 NA;
2068	20	20 Secreted;	20 NA;	20 NA;	20 NA;	20 NA;	20 NA;
2072	20	17 Transposase; 3 NA;	20 NA;	20 NA;	20 NA;	20 NA;	20 NA;
2073	20	10 NA; 8 Phage;	18 NA;	18 NA;	10 NA; 8 Phage;	18 NA;	18 NA;
2088	20	14 Class I SAM-dependent methyltransferase; 3 Adenine-specific DNA methylase; 2 Methyltransferase small domain-containing; 1 YdcA;	20 NA;	20 NA;	13 NA; 7 Class I SAM-dependent methyltransferase;	20 NA;	20 NA;
2100	20	11 Invasion; 3 Invasion associated locus B family; 2 Invasion B, involved in pathogenesis; 1 Invasion IalB; 1 Invasion-like; 1 Invasion-associated locus B family; 1 NA;	20 NA;	20 NA;	16 Invasion; 2 Invasion associated locus B family; 1 Invasion-like; 1 Invasion-associated locus B family;	20 NA;	20 NA;
2104	20	17 Cytoplasmic; 1 Flagellar export FliJ; 1 Nucleotidyltransferase; 1 NA;	20 NA;	20 NA;	19 Nucleotidyltransferase; 1 Nucleotidyl transferase AbiEii/AbiGii toxin family;	20 NA;	20 NA;
2105	20	20 Antitoxin VbhA domain-containing;	20 NA;	20 NA;	20 Antitoxin VbhA domain-containing;	20 NA;	20 NA;
2106	20	20 Transposase;	20 NA;	20 NA;	20 NA;	20 NA;	20 NA;
2111	20	12 KilA-N domain-containing; 7 KilA-N domain; 1 Protein containing KilA;	20 NA;	20 NA;	17 KilA-N domain-containing; 2 DNA-binding; 1 KilA, /APSES-type HTH DNA-binding domain;	20 NA;	20 NA;
2112	20	8 Cupin 2 conserved barrel domain; 8 Cupin domain-containing; 3 Cupin 2 conserved barrel domain-containing; 1 Cupin;	20 NA;	20 NA;	10 Cupin domain-containing; 8 Cupin 2 conserved barrel domain-containing; 1 Cupin domain; 1 NA;	20 NA;	20 NA;
2114	20	20 NA;	20 NA;	20 NA;	20 RC104;	20 NA;	20 NA;
2123	20	18 Tranposon-transfer assisting; 2 NA;	20 NA;	20 NA;	15 Tranposon-transfer assisting; 2 Transposon-transfer assisting family; 2 NA; 1 Conjugal transfer;	20 NA;	20 NA;
2124	20	10 MarR family transcriptional regulator; 4 NA; 2 Rep; 2 Transcriptional regulator; 1 REP 14-3; 1 HTH crp-type domain-containing;	20 NA;	20 NA;	13 MarR family transcriptional regulator; 2 Rep; 2 Replication; 1 MarR family; 1 Winged helix-turn-helix transcriptional regulator; 1 HTH marR-type domain-containing;	19 NA; 1 MULTISPECIES: replication initiator A [Streptococcus];	20 NA;
2142	20	18 Upper tail fiber; 2 Tail;	20 NA;	20 NA;	20 Phage;	20 NA;	20 NA;
2151	20	15 Minor capsid; 2 Phage F-like; 2 NA; 1 Minor head;	20 NA;	20 NA;	20 Phage capsid;	20 NA;	20 NA;
2156	20	18 YdbA; 2 CYTH domain-containing;	20 NA;	20 NA;	20 YdbA;	20 NA;	20 NA;
2160	20	20 NA;	20 NA;	20 NA;	20 NA;	20 NA;	20 NA;
2161	20	18 TniB NTP-binding; 1 Resolvase; 1 Resolvease/recombinase;	20 NA;	20 NA;	20 NA;	20 NA;	20 NA;
2173	19	10 Integron gene cassette; 9 Hyp;	19 NA;	19 NA;	19 NA;	19 NA;	19 NA;
2175	19	19 Ybl167;	19 NA;	19 NA;	19 NA;	19 NA;	19 NA;
2176	19	10 3403; 9 NA;	19 NA;	19 NA;	16 Trehalose-6-phosphatase; 1 DNA, contig: SP623; 1 Glutamate synthase [NADPH] large chain; 1 NA;	19 NA;	19 NA;
2178	19	18 Histidine phosphatase family; 1 Transfer inhibition Tir /CAAX amino terminal protease family;	19 NA;	19 NA;	18 Histidine phosphatase family; 1 Microcin M activity McmM;	19 NA;	19 NA;
2185	19	15 Conjugative transposon TraN; 2 Bacteroides conjugative transposon TraN; 1 Conjugate transposon; 1 NA;	19 NA;	19 NA;	16 Conjugative transposon TraN; 2 Bacteroides conjugative transposon TraN; 1 Conjugal transfer TraN;	19 NA;	19 NA;
2188	19	9 BppU N-terminal domain-containing; 4 NA; 3 Upper tail fiber; 3 Tail fiber;	19 NA;	19 NA;	17 BppU N-terminal domain-containing; 1 Collagen triple helix repeat; 1 BppU_N domain-containing;	19 NA;	19 NA;
2194	19	13 Yda; 6 Periplasmic;	19 NA;	19 NA;	19 Periplasmic;	19 NA;	19 NA;
2200	19	3 Membrane; 1 Type I toxin-antitoxin system toxin TisB;	4 NA;	4 NA;	4 NA;	4 NA;	4 NA;
2207	19	18 NA;	18 NA;	18 NA;	18 NA;	18 NA;	18 NA;
2209	19	19 PcfJ-like;	19 NA;	19 NA;	19 PcfJ-like;	19 NA;	19 NA;
2213	19	10 NA; 7 Toxin-antitoxin system; 1 Toxin-antitoxin system, antitoxin component; 1 ABC transporter;	19 NA;	19 NA;	9 Toxin-antitoxin system; 8 Gsl1200; 2 Ribbon-helix-helix, copG family;	19 NA;	19 NA;
2216	19	6 Addiction module toxin RelE; 4 Type II toxin-antitoxin system RelE/ParE family toxin; 3 RelE toxin of RelEB toxin-antitoxin system; 2 RelE toxin of RelE / RelB toxin-antitoxin system; 2 Toxin RelE; 2 NA;	19 NA;	19 NA;	13 Type II toxin-antitoxin system RelE/ParE family toxin; 5 Addiction module toxin RelE; 1 Toxin RelE;	19 NA;	19 NA;
2226	19	12 Lipoprotein; 5 NA;	17 NA;	17 NA;	14 Lipoprotein; 3 NA;	17 NA;	17 NA;
2229	19	1 NA;	1 NA;	1 NA;	1 NA;	1 NA;	1 NA;
2232	19	7 Tellurite resistance TerB; 5 Tellurite resistance; 2 Plasma membrane H+-transporting two-sector ATPase C subunit; 2 ATPase; 1 NA; 1 Pirin;	18 NA;	18 NA;	6 Tellurite resistance; 6 Tellurite resistance TerB; 3 Pirin; 2 Plasma membrane H+-transporting two-sector ATPase, subunit C; 1 ATPase;	18 NA;	18 NA;
2236	19	18 Theronine dehydrogenase; 1 Threonine dehydrogenase;	19 NA;	19 NA;	18 NA; 1 Theronine dehydrogenase;	19 NA;	19 NA;
2246	19	18 AbiEi antitoxin C-terminal domain-containing; 1 Type IV toxin-antitoxin system AbiEi family antitoxin domain-containing;	19 NA;	19 NA;	19 AbiEi antitoxin C-terminal domain-containing;	19 NA;	19 NA;
2250	19	6 AzlC family; 5 AzlC; 2 Branched-chain amino acid permease; 1 Azaleucine resistance AzlC; 1 Branched-chain amino acid ABC transporter permease; 1 AzlC family ABC transporter permease; 1 4-azaleucine resistance probable transporter AzlC; 1 Inner membrane YgaZ; 1 NA;	19 NA;	19 NA;	7 AzlC family; 4 Branched-chain amino acid ABC transporter permease; 3 4-azaleucine resistance probable transporter AzlC; 3 Branched-chain amino acid transport azlC; 1 Inner membrane YgaZ; 1 AzlC;	19 NA;	19 NA;
2251	19	13 YdiA; 5 VapB (Antitoxin to VapC); 1 NA;	19 NA;	19 NA;	18 CD-NTase-associated 12/Pycsar effector TIR domain-containing; 1 NA;	19 NA;	19 NA;
2252	19	19 Inner membrane;	19 NA;	19 NA;	19 NA;	19 NA;	19 NA;
2253	19	9 Paraquat-inducible B; 3 YeiA; 1 NA;	13 NA;	13 NA;	13 NA;	13 NA;	13 NA;
2268	19	5 Terminase small subunit; 4 Phage terminase, small subunit, P27 family; 4 Phage terminase small subunit P27 family; 2 TerS; 2 Terminase; 1 Phage terminase, small subunit; 1 NA;	19 NA;	19 NA;	17 Phage terminase small subunit P27 family; 1 Phage terminase, small subunit; 1 P27 family phage terminase small subunit;	19 NA;	19 NA;
2274	19	19 ATP-binding;	19 NA;	19 NA;	19 ATP-binding;	19 NA;	19 NA;
2278	19	9 NA; 3 Gram positive anchor; 3 LPXTG cell wall anchor domain-containing; 2 Cell surface; 1 Gram-positive cocci surfaces LPxTG domain-containing; 1 DMAP1-binding domain-containing;	19 NA;	19 NA;	6 LPXTG cell wall anchor domain-containing; 4 Gram-positive cocci surfaces LPxTG domain-containing; 3 Cell surface; 3 Peptidase; 2 Cell wall surface anchor family; 1 NA;	19 NA;	19 NA;
2299	18	18 NA;	18 NA;	18 NA;	16 NA; 2 SMI1/KNR4 family;	18 NA;	18 NA;
2304	18	10 NA;	10 NA;	10 NA;	10 NA;	10 NA;	10 NA;
2305	18	15 NA;	15 NA;	15 NA;	15 NA;	15 NA;	15 NA;
2308	18	18 Maturation control;	18 NA;	18 NA;	15 NA; 2 Maturation control; 1 Mat;	18 NA;	18 NA;
2313	18	6 Transposase; 5 IS5/IS1182 family transposase; 5 Transposase DDE domain family; 1 IS5 family transposase ISAeme7; 1 IS5-like element IS903B family transposase;	18 NA;	18 NA;	7 Transposase; 5 Transposase DDE domain family; 4 IS5/IS1182 family transposase; 2 NA;	18 NA;	18 NA;
2315	18	16 6-bladed beta-propeller; 1 Lipoprotein; 1 NA;	18 NA;	18 NA;	17 6-bladed beta-propeller; 1 Lipoprotein;	18 NA;	18 NA;
2316	18	15 NA; 3 Phage;	18 NA;	18 NA;	15 CopG family transcriptional regulator; 2 DNA-binding; 1 NA;	18 NA;	18 NA;
2319	18	8 DNA packaging; 5 Phage gp6-like head-tail connector; 5 Head-tail connector;	18 NA;	18 NA;	18 DNA-packaging;	18 NA;	18 NA;
2322	18	13 Flagellar hook; 3 YubO; 2 NA;	18 NA;	18 NA;	18 NA;	18 NA;	18 NA;
2324	18	13 Bacteriophage HK97-gp10, tail-component; 4 Phage, HK97 gp10 family; 1 HK97 gp10 family phage;	18 NA;	18 NA;	18 Phage, HK97 gp10 family;	18 NA;	18 NA;
2325	18	18 NA;	18 NA;	18 NA;	17 Lipoprotein; 1 Phytase-like domain-containing;	18 NA;	18 NA;
2328	18	6 Phage tail; 5 Endopeptidase tail; 3 Endopeptidase; 2 lysostaphin; 1 Tail fiber; 1 NA;	18 NA;	18 NA;	16 Peptidase; 2 lysostaphin;	18 NA;	18 NA;
2335	18	14 Phage; 4 Phage late-transcription coactivator;	18 NA;	18 NA;	18 NA;	18 NA;	18 NA;
2336	18	18 NA;	18 NA;	18 NA;	18 NA;	18 NA;	18 NA;
2339	18	18 Phage;	18 NA;	18 NA;	18 Phage;	18 NA;	18 NA;
2340	18	17 Polysaccharide biosynthesis; 1 Amino acid adenylation;	18 NA;	18 NA;	17 NA; 1 Relaxase, MobA;	18 NA;	18 NA;
2351	18	9 Phage; 9 Frd.1 domain, phage;	18 NA;	18 NA;	18 Phage;	18 NA;	18 NA;
2352	18	5 Metal-dependent hydrolase; 4 YgjP-like metallopeptidase domain-containing; 4 NA; 3 M48 family metallopeptidase; 1 M48 family peptidase; 1 WLM domain;	18 NA;	18 NA;	6 YgjP-like metallopeptidase domain-containing; 5 M48 family metallopeptidase; 3 site-specific DNA-methyltransferase (adenine-specific); 2 M48 family peptidase; 2 Metal-dependent hydrolase;	18 NA;	18 NA;
2358	18	18 Aldehyde dehydrogenase;	18 NA;	18 NA;	18 NA;	18 NA;	18 NA;
2359	18	15 Conjugal transfer; 2 NA; 1 DNA polymerase V subunit UmuC;	18 NA;	18 NA;	18 NA;	18 NA;	18 NA;
2363	18	9 NA; 6 YaeB;	15 NA;	15 NA;	15 YaeB;	15 NA;	15 NA;
2364	18	9 NA; 8 GyrI-like small molecule binding domain-containing; 1 Phage;	18 NA;	18 NA;	18 NA;	18 NA;	18 NA;
2365	18	5 Phage head-tail adapter; 5 Phage head-tail joining; 4 Phage; 3 Head-tail joining; 1 NA;	18 NA;	18 NA;	18 Phage head-tail adapter;	11 Inhibitor of Type II CRISPR-Cas system [metagenome]; 7 NA;	18 NA;
2369	18	4 NA; 3 RepB; 3 Replication RepB; 2 beta-galactosidase; 1 Replication repB; 1 OrfA; 1 Plasmid replication B; 1 Plasmid replication; 1 Replication; 1 Replication initiation;	18 NA;	18 NA;	5 Replication RepB; 4 Replication; 3 Plasmid replication; 3 NA; 2 RepB; 1 OrfA;	18 NA;	18 NA;
2372	18	10 Phage tail; 7 Major tail; 1 Phage major tail, phi13 family;	18 NA;	18 NA;	18 Phage tail;	18 NA;	18 NA;
2375	18	14 Adenine/guanine phosphoribosyltransferase; 3 Adenine/guanine phosphoribosyltransferase-related PRPP-binding; 1 Phosphoribosyltransferase;	18 NA;	18 NA;	16 Adenine/guanine phosphoribosyltransferase; 2 Phosphoribosyltransferase domain-containing;	18 NA;	18 NA;
2376	18	18 NA;	18 NA;	18 NA;	18 NA;	18 NA;	18 NA;
2378	18	18 NA;	18 NA;	18 NA;	10 NA; 8 RES domain-containing;	18 NA;	18 NA;
2379	18	13 NA; 2 5-methylcytosine-specific restriction endonuclease McrA; 1 Hedgehog/Intein (Hint) domain-containing;	16 NA;	16 NA;	13 NA; 2 Hedgehog/Intein (Hint) domain-containing; 1 Phage;	16 NA;	16 NA;
2387	18	11 YcgB; 6 Adenine-specific methyltransferase;	17 NA;	17 NA;	14 NA; 3 Adenine-specific methyltransferase;	17 NA;	17 NA;
2388	18	14 Phage; 4 Tail completion;	18 NA;	18 NA;	12 Bacteriophage; 6 Phage;	18 NA;	18 NA;
2393	18	9 Class I SAM-dependent methyltransferase; 8 NA; 1 Methyltransferase family;	18 NA;	18 NA;	18 Class I SAM-dependent methyltransferase;	18 NA;	18 NA;
2396	18	12 Phage tail family; 3 Tail; 1 Phage tail fiber; 1 Phage tail; 1 NA;	18 NA;	18 NA;	18 Phage tail family;	18 NA;	18 NA;
2398	18	17 Replication; 1 NA;	18 NA;	18 NA;	18 Replication;	18 NA;	18 NA;
2403	18	9 Chromosome partitioning ParB; 4 ParB/RepB/Spo0J family partition; 1 ParB/Sulfiredoxin domain-containing;	14 NA;	14 NA;	13 NA; 1 ParB/Sulfiredoxin domain-containing;	14 NA;	14 NA;
2404	18	7 EsaC-like; 6 Type II secretion; 3 IS200/IS605 family transposase; 2 IS200 family transposase;	18 NA;	18 NA;	15 Type II secretion; 2 IS200/IS605 family transposase; 1 NA;	18 NA;	18 NA;
2405	18	17 N-acetyltransferase domain-containing; 1 NA;	18 NA;	18 NA;	18 N-acetyltransferase;	15 anti-CRISPR N-acetyltransferase AcrVA5 [Moraxella bovoculi]; 3 NA;	18 NA;
2406	18	18 NA;	18 NA;	18 NA;	17 Leucine-rich repeat domain-containing; 1 Type I site-specific deoxyribonuclease;	18 NA;	18 NA;
2411	17	11 Holin; 4 Phage holin; 1 Holin, phage phi LC3 family;	16 NA;	16 NA;	10 Phage holin; 6 NA;	16 NA;	16 NA;
2417	17	16 Probable tellurium resistance transcriptional regulator TerW; 1 Tellurium resistance TerW;	17 NA;	17 NA;	16 Tellurium resistance TerW; 1 Tellurite resistance;	17 NA;	17 NA;
2423	17	10 HNH endonuclease; 7 HNH endonuclease 5 domain-containing;	17 NA;	17 NA;	15 HNH endonuclease 5 domain-containing; 2 NA;	17 NA;	17 NA;
2426	17	17 Protein phosphatase 2C domain-containing;	17 NA;	17 NA;	9 NA; 4 Phosphatase 2C family; 3 Protein phosphatase 2C domain-containing; 1 Phosphoprotein phosphatase;	17 NA;	17 NA;
2427	17	16 Prophage; 1 NA;	17 NA;	17 NA;	17 NA;	17 NA;	17 NA;
2429	17	17 NA;	17 NA;	17 NA;	17 NA;	17 NA;	17 NA;
2432	17	13 Cytoplasmic;	13 NA;	13 NA;	9 NA; 4 Cytoplasmic;	13 NA;	13 NA;
2435	17	14 Inner membrane;	14 NA;	14 NA;	14 NA;	14 NA;	14 NA;
2446	17	10 CHASE3 domain sensor; 7 NA;	17 NA;	17 NA;	15 ABC transporter Uup C-terminal domain-containing; 1 Methyl-accepting chemotaxis; 1 NA;	17 NA;	17 NA;
2449	17	6 Stability/partitioning determinant; 3 Plasmid stability StbB; 3 StbB; 3 NA; 1 Stability; 1 IclR family transcriptional regulator;	17 NA;	17 NA;	8 Plasmid stability StbB; 4 Stability; 4 StbB; 1 Stability/partitioning determinant;	17 NA;	17 NA;
2457	17	17 Inner membrane;	17 NA;	17 NA;	17 NA;	17 NA;	17 NA;
2458	17	11 Conjugative transposon TraK; 5 Bacteroides conjugative transposon TraK; 1 Conjugal transfer;	17 NA;	17 NA;	17 Conjugative transposon TraK;	17 NA;	17 NA;
2471	17	15 Transcriptional regulator; 1 SPP1 family phage portal; 1 NA;	17 NA;	17 NA;	15 Transcriptional regulator; 2 Consensus disorder prediction;	17 NA;	17 NA;
2477	17	8 ABC transmembrane type-1 domain-containing; 6 NA; 1 ABC transporter permease;	15 NA;	15 NA;	13 NA; 2 ABC transmembrane type-1 domain-containing;	15 NA;	15 NA;
2478	17	17 Cytoplasmic;	17 NA;	17 NA;	17 NA;	17 NA;	17 NA;
2479	17	6 Exp1; 5 Exp2;	11 NA;	11 NA;	11 NA;	11 NA;	11 NA;
2483	17	9 Integron gene cassette; 8 Ash family;	17 NA;	17 NA;	17 NA;	17 NA;	17 NA;
2484	17	8 Replication; 4 Protein rep; 2 Replication family; 1 Plasmid replication initiation; 1 Truncated replication for plasmid; 1 Replication domain;	17 NA;	17 NA;	10 NA; 4 Replication; 2 Rep; 1 Replication family;	17 NA;	17 NA;
2491	17	17 NA;	17 NA;	17 NA;	12 DpnD/PcfM-like; 3 NA; 2 Toxin-antitoxin system, antitoxin component, ribbon-helix-helix domain;	17 NA;	17 NA;
2494	17	17 NA;	17 NA;	17 NA;	17 NA;	17 NA;	17 NA;
2500	17	11 Maff2 family; 3 Conjugative transfer; 2 Conjugal transfer; 1 NA;	17 NA;	17 NA;	13 Maff2 family; 3 NA; 1 Conjugative transfer;	17 NA;	17 NA;
2502	17	8 Type II toxin-antitoxin system RelE/ParE family toxin; 3 Toxin-antitoxin system, toxin component, RelE family; 3 Addiction module toxin RelE; 1 Phage-related; 1 Toxin RelE; 1 NA;	17 NA;	17 NA;	9 Toxin-antitoxin system, toxin component, RelE family; 6 Type II toxin-antitoxin system RelE/ParE family toxin; 2 Phage-related;	17 NA;	17 NA;
2503	17	8 6-bladed beta-propeller; 7 Lipoprotein; 2 TolB-like 6-blade propeller-like;	17 NA;	17 NA;	9 6-bladed beta-propeller; 6 Lipoprotein; 2 TolB-like 6-blade propeller-like;	17 NA;	17 NA;
2505	17	13 Ribbon-helix-helix CopG domain-containing; 2 Ribbon-helix-helix, CopG family; 2 NA;	17 NA;	17 NA;	16 Ribbon-helix-helix CopG domain-containing; 1 NA;	17 NA;	17 NA;
2509	17	14 NA;	14 NA;	14 NA;	14 NA;	14 NA;	14 NA;
2512	17	10 UDP-N-acetylglucosamine kinase; 7 ATPase;	17 NA;	17 NA;	9 ATPase; 8 UDP-N-acetylglucosamine kinase;	17 NA;	17 NA;
2513	17	14 Integron gene cassette; 3 NA;	17 NA;	17 NA;	17 NA;	17 NA;	17 NA;
2514	17	17 YagA;	17 NA;	17 NA;	17 YagA;	17 NA;	17 NA;
2526	17	15 PemI; 2 NA;	17 NA;	17 NA;	14 Transmembrane; 1 MacB-like periplasmic core domain-containing; 1 Lipoprotein; 1 NA;	17 NA;	17 NA;
2534	16	8 Conjugative transposon TraQ; 2 Conjugal transfer; 2 Conjugative transposon TraQ family; 2 NA; 1 DUF based on B. Theta Gene description; 1 TraQ;	16 NA;	16 NA;	5 Conjugal transfer; 5 DUF based on B. Theta Gene description; 4 Conjugal transfer TraQ; 2 Conjugative transposon TraQ;	16 NA;	16 NA;
2540	16	5 NA;	5 NA;	5 NA;	5 NA;	5 NA;	5 NA;
2547	16	16 NA;	16 NA;	16 NA;	16 Isovaleryl-homoserine lactone synthase;	16 NA;	16 NA;
2548	16	4 Transglutaminase; 2 Transglutaminase-like domain-containing; 2 Transglutaminase domain-containing;	8 NA;	8 NA;	8 Transglutaminase;	8 NA;	8 NA;
2553	16	7 PhoD-like phosphatase metallophosphatase domain-containing; 7 Transposase; 1 Hsc56 co-chaperone of HscC; 1 NA;	16 NA;	16 NA;	16 NA;	16 NA;	16 NA;
2554	16	16 NA;	16 NA;	16 NA;	12 Type IV secretory pathway VirB2 component (Pilin); 3 Lantibiotic dehydratase N-terminal domain-containing; 1 NA;	16 NA;	16 NA;
2558	16	16 Integral membrane;	16 NA;	16 NA;	16 NA;	16 NA;	16 NA;
2560	16	1 Single-stranded DNA-binding;	1 NA;	1 NA;	1 NA;	1 NA;	1 NA;
2561	16	14 Cytochrome oxidase maturation Cbb3; 2 Cbb3-type cytochrome oxidase assembly CcoS;	16 NA;	16 NA;	11 Cytochrome oxidase maturation, cbb3-type; 4 Cytochrome oxidase maturation Cbb3; 1 NA;	16 NA;	16 NA;
2563	16	15 NA;	15 NA;	15 NA;	15 NA;	15 NA;	15 NA;
2564	16	15 Portal; 1 Phage portal, SPP1 family;	16 NA;	16 NA;	16 SPP1 family phage portal;	16 NA;	16 NA;
2574	16	5 NA; 3 Mobile element; 2 Class I SAM-dependent methyltransferase; 1 Integron gene cassette; 1 Phage; 1 YfbA;	13 NA;	13 NA;	13 NA;	13 NA;	13 NA;
2580	16	9 Conjugal transfer; 6 Conjugal transfer TraO; 1 NA;	16 NA;	16 NA;	11 Conjugative transposon TraO; 4 Conjugal transfer TraO; 1 Conjugal transfer;	16 NA;	16 NA;
2601	16	8 Type-F conjugative transfer system pilin acetylase TraX; 3 Conjugal transfer pilus acetylation TraX; 2 Conjugal transfer pilus acetylase TraX; 1 Conjugal transfer TraX; 1 IncF plasmid conjugative transfer pilin acetylase TraX; 1 NA;	16 NA;	16 NA;	7 F pilin acetylase; 3 Conjugative transfer: fimbrial acetylation; 2 TrbP; 2 Type-F conjugative transfer system pilin acetylase TraX; 1 TraX domain containing; 1 TraX;	16 NA;	16 NA;
2603	16	16 NA;	16 NA;	16 NA;	16 NA;	16 NA;	16 NA;
2605	16	15 NA; 1 Phage;	16 NA;	16 NA;	16 Phage;	16 NA;	16 NA;
2607	16	14 NA;	14 NA;	14 NA;	14 NA;	14 NA;	14 NA;
2613	16	10 NA;	10 NA;	10 NA;	10 NA;	10 NA;	10 NA;
2618	16	14 GNAT family N-acetyltransferase; 2 NA;	16 NA;	16 NA;	9 RiboL-PSP-HEPN domain-containing; 7 NA;	16 NA;	16 NA;
2622	16	14 Transcriptional regulator; 2 Phage;	16 NA;	16 NA;	16 Transcriptional regulator;	16 NA;	16 NA;
2624	16	12 Fibronectin type III domain; 3 Major fimbrial subunit N-terminal domain-containing; 1 NA;	16 NA;	16 NA;	13 Fibronectin type-III domain-containing; 3 Major fimbrial subunit N-terminal domain-containing;	16 NA;	16 NA;
2625	16	16 NA;	16 NA;	16 NA;	16 NA;	16 NA;	16 NA;
2627	16	10 NA;	10 NA;	10 NA;	10 NA;	10 NA;	10 NA;
2631	16	7 HlyD family secretion; 5 HlyD secretion family; 2 NA; 1 Dispersin export-associated AatB; 1 Transporter AatB;	16 NA;	16 NA;	9 ABC transporter; 5 Aatb; 1 AatB; 1 ABC transporter AatB;	16 NA;	16 NA;
2636	16	14 Uroporphyrin-III C-methyltransferase; 2 MarR family transcriptional regulator;	16 NA;	16 NA;	14 Uroporphyrin-III C-methyltransferase; 1 DNA-3-methyladenine glycosylase II; 1 NA;	16 NA;	16 NA;
2638	16	14 NA; 2 DNA repair;	16 NA;	16 NA;	8 HTH cro/C1-type domain-containing; 5 DNA repair; 2 Polymerase beta nucleotidyltransferase domain-containing; 1 PF04343 family;	16 NA;	16 NA;
2639	16	7 GntR family transcriptional regulator; 4 NA; 3 Helix-turn-helix domain-containing; 1 RNA replicase; 1 Replication A;	16 NA;	16 NA;	13 Helix-turn-helix domain-containing; 1 RNA replicase; 1 Helix-turn-helix; 1 Replication A;	15 NA; 1 MULTISPECIES: replication initiator A [Streptococcus];	16 NA;
2640	16	16 Lipoprotein;	16 NA;	16 NA;	16 Lipoprotein;	16 NA;	16 NA;
2642	16	16 NA;	16 NA;	16 NA;	10 ATP-cone domain-containing; 6 NA;	16 NA;	16 NA;
2649	16	9 Zinc-dependent metalloprotease; 3 NA; 2 Peptidase M10A/M12B; 1 Peptidase; 1 EcxA zinc-binding domain-containing;	16 NA;	16 NA;	7 Zinc-dependent metalloprotease; 4 EcxA zinc-binding domain-containing; 3 Peptidase M10A/M12B; 1 Peptidase; 1 Metalloprotease;	16 NA;	16 NA;
2660	16	14 Cytoplasmic; 1 NA;	15 NA;	15 NA;	15 NA;	15 NA;	15 NA;
2661	16	13 Transposase; 3 NA;	16 NA;	16 NA;	15 NA; 1 Transposase;	16 NA;	16 NA;
2662	16	7 Restriction endonuclease; 4 Orf53; 4 NA; 1 Cytoplasmic;	16 NA;	16 NA;	11 Orf53; 4 Cytoplasmic; 1 Competence CoiA-like family;	16 NA;	16 NA;
2688	15	10 TMhelix containing; 4 NA; 1 Signal peptidase I;	15 NA;	15 NA;	15 NA;	15 NA;	15 NA;
2697	15	14 SIR2-like domain-containing; 1 NA;	15 NA;	15 NA;	10 SIR2-like domain; 5 SIR2-like domain-containing;	15 NA;	15 NA;
2707	15	8 Pilus assembly PilI; 4 PilI type IV pilus biogenesis; 2 Phage;	14 NA;	14 NA;	7 Pilus assembly PilI; 7 NA;	14 NA;	14 NA;
2715	15	4 DNA methylase; 3 YcjA;	7 NA;	7 NA;	7 NA;	7 NA;	7 NA;
2728	15	15 NA;	15 NA;	15 NA;	13 NA; 1 Divergent polysaccharide deacetylase family; 1 Polymerase nucleotidyl transferase domain-containing;	15 NA;	15 NA;
2732	15	9 Bacterial HORMA domain-containing; 5 CD-NTase-associated 7; 1 NA;	15 NA;	15 NA;	12 Bacterial HORMA domain-containing; 3 NA;	15 NA;	15 NA;
2733	15	15 NA;	15 NA;	15 NA;	12 Bll0066 CDS; 2 LysR substrate binding domain-containing; 1 NA;	15 NA;	15 NA;
2737	15	15 ATP-binding;	15 NA;	15 NA;	14 ATP-binding; 1 NA;	15 NA;	15 NA;
2740	15	7 Lipocalin-like domain-containing; 5 Lipoprotein; 1 BIG2 domain-containing; 1 Exported lipoprotein; 1 NA;	15 NA;	15 NA;	9 Lipocalin-like domain-containing; 3 Lipoprotein; 1 Conserved domain; 1 BIG2 domain-containing; 1 Exported lipoprotein;	15 NA;	15 NA;
2742	15	15 Ribosomal S8E;	15 NA;	15 NA;	11 NA; 4 Ribbon-helix-helix CopG domain-containing;	15 NA;	15 NA;
2752	15	15 NA;	15 NA;	15 NA;	14 NA; 1 LF-82;	15 NA;	15 NA;
2754	15	15 NA;	15 NA;	15 NA;	13 NA; 2 Phage;	15 NA;	15 NA;
2755	15	15 NA;	15 NA;	15 NA;	7 Integrase; 6 Transposase; 2 PAS domain S-box;	15 NA;	15 NA;
2762	15	9 MbeD family mobilization/exclusion; 4 Mobilization MbeD; 2 MobD;	15 NA;	15 NA;	15 NA;	15 NA;	15 NA;
2764	15	8 NA; 7 YciI-related domain-containing;	15 NA;	15 NA;	10 D-fructose-6-phosphate amidotransferase; 3 Mll3541; 2 Unannotated;	15 NA;	15 NA;
2773	15	7 Omp; 7 NA; 1 Membrane;	15 NA;	15 NA;	8 Membrane; 6 Cyclic nucleotide-binding domain-containing; 1 Conserved;	15 NA;	15 NA;
2775	15	9 NA; 6 Antitoxin Xre/MbcA/ParS-like toxin-binding domain-containing;	15 NA;	15 NA;	15 Antitoxin Xre/MbcA/ParS-like toxin-binding domain-containing;	15 NA;	15 NA;
2778	15	15 Aerotaxis sensor receptor, flavoprotein;	15 NA;	15 NA;	15 NA;	15 NA;	15 NA;
2801	15	5 YueH-like; 5 YueH family; 5 YueH-like family;	15 NA;	15 NA;	14 YueH-like family; 1 NA;	15 NA;	15 NA;
2803	15	15 Zincin peptidase;	15 NA;	15 NA;	15 Zincin peptidase;	15 NA;	15 NA;
2807	15	15 NA;	15 NA;	15 NA;	15 NA;	15 NA;	15 NA;
2816	15	15 Cytoplasmic;	15 NA;	15 NA;	15 NA;	15 NA;	15 NA;
2817	15	12 Type I restriction endonuclease subunit M; 3 NA;	15 NA;	15 NA;	15 Type I restriction endonuclease subunit M;	15 NA;	15 NA;
2820	15	11 Endonuclease; 4 NA;	15 NA;	15 NA;	15 NA;	15 NA;	15 NA;
2824	14	9 Single-stranded DNA-binding; 3 Single-strand binding; 1 UPF0380s YafZ and homologs;	13 NA;	13 NA;	11 NA; 2 Single-stranded DNA-binding;	13 NA;	13 NA;
2829	14	4 Phage; 4 NA;	8 NA;	8 NA;	8 NA;	8 NA;	8 NA;
2834	14	14 NA;	14 NA;	14 NA;	14 NA;	14 NA;	14 NA;
2837	14	14 NA;	14 NA;	14 NA;	14 NA;	14 NA;	14 NA;
2851	14	10 NA;	10 NA;	10 NA;	10 NA;	10 NA;	10 NA;
2852	14	14 Phage;	14 NA;	14 NA;	14 NA;	14 NA;	14 NA;
2853	14	14 NA;	14 NA;	14 NA;	14 NA;	14 NA;	14 NA;
2868	14	8 NA; 3 Transposase; 2 KorB; 1 KorA;	14 NA;	14 NA;	13 KorA; 1 TrfB transcriptional repressor domain-containing;	13 NA; 1 hypothetical [Pseudomonas aeruginosa];	14 NA;
2898	14	9 UDP-N-acetylglucosamine kinase; 2 ATPase [Lactobacillus sp.]; 1 ATPase family;	12 NA;	12 NA;	8 NA; 4 UDP-N-acetylglucosamine kinase;	12 NA;	12 NA;
2903	14	12 Integral membrane;	12 NA;	12 NA;	12 NA;	12 NA;	12 NA;
2905	14	14 NA;	14 NA;	14 NA;	14 Phage;	14 NA;	14 NA;
2906	14	13 NA;	13 NA;	13 NA;	13 NA;	13 NA;	13 NA;
2908	14	14 NA;	14 NA;	14 NA;	14 NA;	14 NA;	14 NA;
2912	14	9 SMI1/KNR4 family; 4 Membrane; 1 Chemotaxis;	14 NA;	14 NA;	12 DNA-binding; 2 NA;	14 NA;	14 NA;
2913	14	9 Oxidoreductase; 5 NA;	14 NA;	14 NA;	14 Oxidoreductase;	14 NA;	14 NA;
2916	14	14 Hydrolase;	14 NA;	14 NA;	14 NA;	14 NA;	14 NA;
2922	14	10 NA; 2 HTH gntR-type domain-containing; 1 DNA-binding; 1 Virulence;	14 NA;	14 NA;	10 NA; 2 HTH gntR-type domain-containing; 2 HTH crp-type domain-containing;	14 NA;	14 NA;
2924	14	14 Phage;	14 NA;	14 NA;	14 NA;	14 NA;	14 NA;
2925	14	14 Mobilization;	14 NA;	14 NA;	14 NA;	14 NA;	14 NA;
2929	14	14 NA;	14 NA;	14 NA;	14 NA;	14 NA;	14 NA;
2936	14	12 Outer membrane insertion signal domain; 1 TonB-dependent receptor; 1 TonB-dependent receptor-like beta-barrel domain-containing;	14 NA;	14 NA;	13 TonB-dependent receptor; 1 SusC/RagA family TonB-linked outer membrane;	14 NA;	14 NA;
2941	14	13 NA; 1 Thioredoxin domain-containing;	14 NA;	14 NA;	9 Thioredoxin domain-containing; 5 Glutathione peroxidase-family;	14 NA;	14 NA;
2945	14	14 NA;	14 NA;	14 NA;	14 NA;	14 NA;	14 NA;
2946	14	11 Conjugative transposon TraJ; 2 Conjugative transposon TraJ C-terminal domain-containing; 1 Plasmid transfer;	14 NA;	14 NA;	8 Conjugative transposon TraJ C-terminal domain-containing; 3 Plasmid transfer; 3 Conjugative transposon TraJ;	14 NA;	14 NA;
2952	14	8 Predicted DNA-binding ribbon-helix-helix domain-containing; 3 Ribbon-helix-helix; 2 Ribbon-helix-helix domain-containing; 1 Ribbon-helix-helix domain;	14 NA;	14 NA;	9 Ribbon-helix-helix domain-containing; 4 Ribbon-helix-helix; 1 Ribbon-helix-helix domain;	14 NA;	14 NA;
2956	14	13 NA; 1 Membrane, phage associated;	14 NA;	14 NA;	14 Phage;	14 NA;	14 NA;
2958	14	7 Anticodon nuclease; 2 Protein CR006 P-loop domain-containing; 2 AAA family ATPase; 2 NA; 1 Anticodon nuclease PrrC;	14 NA;	14 NA;	6 Anticodon nuclease; 4 AAA family ATPase; 3 AAA domain-containing; 1 Protein CR006 P-loop domain-containing;	14 NA;	14 NA;
2963	14	13 Phage-related replication; 1 Poly-gamma-glutamate hydrolase family;	14 NA;	14 NA;	14 Phage-related replication;	14 NA;	14 NA;
2964	14	13 NA; 1 Msr1062;	14 NA;	14 NA;	10 YD repeat-containing; 4 NA;	14 NA;	14 NA;
2971	14	14 XACb0070 ribbon-helix-helix domain-containing;	14 NA;	14 NA;	13 Methionine repressor-like; 1 XACb0070 ribbon-helix-helix domain-containing;	14 NA;	14 NA;
2973	13	6 ATPase; 4 NA; 2 NadR/Ttd14 AAA domain-containing; 1 AAA family ATPase;	13 NA;	13 NA;	4 NadR/Ttd14 AAA domain-containing; 3 Predicted ATPase; 2 P-loop NTPase domain-containing; 2 AAA family ATPase; 2 ATPase;	13 NA;	13 NA;
2975	13	9 Lipoprotein; 3 NA; 1 LTD domain-containing;	13 NA;	13 NA;	10 Lipoprotein; 2 BACON domain-containing; 1 Carboxypeptidase regulatory-like domain-containing;	13 NA;	13 NA;
2979	13	11 GtrA family; 2 GtrA/DPMS transmembrane domain-containing;	13 NA;	13 NA;	9 GtrA-like family; 4 GtrA family;	13 NA;	13 NA;
2983	13	12 NA;	12 NA;	12 NA;	12 NA;	12 NA;	12 NA;
2985	13	13 NA;	13 NA;	13 NA;	13 NA;	13 NA;	13 NA;
2989	13	12 NA;	12 NA;	12 NA;	12 NA;	12 NA;	12 NA;
2996	13	12 Lipoprotein; 1 NA;	13 NA;	13 NA;	12 Lipoprotein; 1 NA;	13 NA;	13 NA;
3001	13	1 Inner membrane; 1 NA;	2 NA;	2 NA;	1 O-antigen polymerase; 1 MFS transporter;	2 NA;	2 NA;
3006	13	12 Helix-turn-helix domain-containing; 1 Helix-turn-helix;	13 NA;	13 NA;	13 Helix-turn-helix domain-containing;	13 NA;	13 NA;
3010	13	13 Transmembrane;	13 NA;	13 NA;	8 Anti-sigma factor; 4 Tat pathway signal sequence domain; 1 Transmembrane;	13 NA;	13 NA;
3014	13	6 SAM-dependent DNA methyltransferase; 5 N-6 DNA methylase; 1 DNA methylase adenine-specific domain-containing;	12 NA;	12 NA;	12 NA;	12 NA;	12 NA;
3015	13	13 NA;	13 NA;	13 NA;	9 NA; 3 Chromosome segregation ATPase; 1 RC104;	13 NA;	13 NA;
3022	13	10 Transmembrane; 3 Protein involved in transposition;	13 NA;	13 NA;	9 Transmembrane; 3 Protein involved in transposition; 1 NA;	13 NA;	13 NA;
3024	13	9 NA;	9 NA;	9 NA;	9 NA;	9 NA;	9 NA;
3033	13	13 Transmembrane;	13 NA;	13 NA;	13 Transmembrane;	13 NA;	13 NA;
3039	13	4 ParB-like partition; 4 Chromosome-partitioning Spo0J; 1 Conjugation system SOS inhibitor PsiB; 1 Chromosome partitioning ParB;	10 NA;	10 NA;	10 NA;	10 NA;	10 NA;
3042	13	11 Single-stranded DNA-binding; 2 NA;	13 NA;	13 NA;	13 Multi-ubiquitin domain-containing;	13 NA;	13 NA;
3046	13	13 Integron gene cassette;	13 NA;	13 NA;	13 NA;	13 NA;	13 NA;
3048	13	11 Mobilization; 1 MobB; 1 DNA recombination RmuC;	13 NA;	13 NA;	7 Mobilization; 3 NA; 2 Sugar porter family MFS transporter; 1 Orf269;	13 NA;	13 NA;
3053	13	12 NA; 1 Predicted;	13 NA;	13 NA;	12 Tetratricopeptide repeat; 1 Hydrolase;	13 NA;	13 NA;
3057	13	5 Membrane YkvI; 4 Integral inner membrane; 2 Membrane; 2 Sporulation membrane YyaD;	13 NA;	13 NA;	12 Integral membrane transporter; 1 Membrane YkvI;	13 NA;	13 NA;
3064	13	12 Transcriptional regulator; 1 RinA;	13 NA;	13 NA;	12 Phage transcriptional regulator, RinA family; 1 Transcriptional regulator;	13 NA;	13 NA;
3075	13	13 Transposase;	13 NA;	13 NA;	13 NA;	13 NA;	13 NA;
3082	13	5 Acid-shock; 3 Cytochrome C; 3 NA; 2 Signal peptide;	13 NA;	13 NA;	5 Signal peptide; 5 Acid-shock; 1 ABC transporter substrate-binding; 1 Mlr1748; 1 Cytochrome C;	13 NA;	13 NA;
3084	13	12 NA; 1 Lipoprotein;	13 NA;	13 NA;	13 NA;	13 NA;	13 NA;
3087	13	12 YchA;	12 NA;	12 NA;	12 NA;	12 NA;	12 NA;
3093	13	13 NA;	13 NA;	13 NA;	9 M23 family peptidase; 4 Glycoside hydrolase family 2;	13 NA;	13 NA;
3098	13	1 NA;	1 NA;	1 NA;	1 NA;	1 NA;	1 NA;
3116	13	13 Aromatic amino acid transferase;	13 NA;	13 NA;	13 NA;	13 NA;	13 NA;
3129	13	11 Lipoprotein; 2 NA;	13 NA;	13 NA;	13 NA;	13 NA;	13 NA;
3130	13	8 YDFB; 4 YdfB; 1 Pcar domain;	13 NA;	13 NA;	11 NA; 2 YdfB;	13 NA;	13 NA;
3131	13	13 NA;	13 NA;	13 NA;	13 NA;	13 NA;	13 NA;
3133	13	6 XkdX family; 5 Cell envelope biogenesis TolA; 2 NA;	13 NA;	13 NA;	10 NA; 3 Cell envelope biogenesis TolA;	13 NA;	13 NA;
3134	13	13 NA;	13 NA;	13 NA;	13 NA;	13 NA;	13 NA;
3135	13	6 NA; 3 Tiorf104;	9 NA;	9 NA;	9 NA;	9 NA;	9 NA;
3136	13	11 Signal peptide;	11 NA;	11 NA;	11 NA;	11 NA;	11 NA;
3137	13	10 N-acetyltransferase; 3 N-acetyltransferase domain-containing;	13 NA;	13 NA;	13 N-acetyltransferase;	13 NA;	13 NA;
3142	13	12 YxeA family; 1 NA;	13 NA;	13 NA;	13 YxeA family;	13 NA;	13 NA;
3153	13	12 NA;	12 NA;	12 NA;	11 Dihydrofolate reductase; 1 NA;	12 NA;	12 NA;
3158	13	13 NA;	13 NA;	13 NA;	11 SMI1-KNR4 cell-wall; 1 STAS domain-containing; 1 NA;	13 NA;	13 NA;
3159	13	11 Dihydrodipicolinate reductase; 2 S-ribosylhomocysteine lyase 2;	13 NA;	13 NA;	13 Dihydrodipicolinate reductase;	13 NA;	13 NA;
3160	13	13 NA;	13 NA;	13 NA;	13 NA;	13 NA;	13 NA;
3171	13	4 Helicase; 2 DNA methylase; 2 DEAD/DEAH box helicase; 1 Helicase ATP-binding domain-containing; 1 N5-glutamine S-adenosyl-L-methionine-dependent methyltransferase; 1 DEAD/DEAH box helicase family; 1 Helicase C-terminal domain-containing;	12 NA;	12 NA;	4 DNA methylase; 4 NA; 2 SNF2 N-terminal domain-containing; 1 Helicase; 1 Helicase C-terminal domain-containing;	12 NA;	12 NA;
3173	13	6 DNA methylase; 3 YcjA; 2 YcgC; 1 YcgC-1; 1 Adenine-specific methyltransferase;	13 NA;	13 NA;	12 NA; 1 YcgC-1;	13 NA;	13 NA;
3175	12	11 NA;	11 NA;	11 NA;	11 NA;	11 NA;	11 NA;
3177	12	12 NA;	12 NA;	12 NA;	12 PF14127 domain;	12 NA;	12 NA;
3203	12	12 NA;	12 NA;	12 NA;	7 NA; 5 Mobilization;	12 NA;	12 NA;
3205	12	12 NA;	12 NA;	12 NA;	12 NA;	12 NA;	12 NA;
3217	12	7 DNA-binding; 5 NA;	12 NA;	12 NA;	12 DNA-binding;	12 NA;	12 NA;
3219	12	7 NA; 5 Toxin;	12 NA;	12 NA;	12 NA;	12 NA;	12 NA;
3226	12	10 NA; 2 Integron gene cassette;	12 NA;	12 NA;	12 NA;	12 NA;	12 NA;
3228	12	7 Lipoprotein; 5 NA;	12 NA;	12 NA;	12 Lipoprotein;	12 NA;	12 NA;
3229	12	8 Omp28-related outer membrane; 3 Outer membrane Omp28; 1 Outer membrane lipoprotein Omp28;	12 NA;	12 NA;	11 Omp28-related outer membrane; 1 Outer membrane Omp28;	12 NA;	12 NA;
3238	12	7 NA; 3 CopG; 1 Metal-binding; 1 Copper resistance G;	12 NA;	12 NA;	7 Metal-binding; 3 CopG; 1 CopG family transcriptional regulator; 1 Copper amine oxidase;	12 NA;	12 NA;
3243	12	4 UPF0262 E5W26_25325; 2 UPF0262 FJ437_08355; 2 UPF0262 BGN99_18250; 1 UPF0262 C7T96_15835; 1 UPF0262 FJ957_25685; 1 UPF0262 CYK37_11960; 1 UPF0262 EB815_12740;	12 NA;	12 NA;	6 UPF0262 E5X43_32630; 2 UPF0262 COA62_06570; 2 NA; 1 UPF0262 EOA24_00465; 1 UPF0262 family;	12 NA;	12 NA;
3245	12	6 Orf18; 5 Prophage; 1 Cytoplasmic;	12 NA;	12 NA;	12 NA;	12 NA;	12 NA;
3252	12	12 NA;	12 NA;	12 NA;	12 NA;	12 NA;	12 NA;
3254	12	10 Conjugative transposon TraM; 1 Conjugal transfer; 1 NA;	12 NA;	12 NA;	11 Conjugative transposon TraM; 1 Conjugal transfer TraB;	12 NA;	12 NA;
3261	12	11 Integral membrane; 1 NA;	12 NA;	12 NA;	11 NA; 1 Signal peptide;	12 NA;	12 NA;
3268	12	3 Transporter;	3 NA;	3 NA;	3 NA;	3 NA;	3 NA;
3271	12	9 HesB-like; 2 NA; 1 Cytoplasmic;	12 NA;	12 NA;	11 NA; 1 YopX domain-containing;	12 NA;	12 NA;
3274	12	11 NA;	11 NA;	11 NA;	11 NA;	11 NA;	11 NA;
3287	12	10 Pyridoxamine 5'-phosphate oxidase; 1 Signal transduction histidine kinase, nitrogen specific; 1 Pyridoxamine 5'-phosphate oxidase family;	12 NA;	12 NA;	12 Pyridoxamine 5'-phosphate oxidase;	12 NA;	12 NA;
3289	12	8 Transposase; 4 IS66 family transposase;	12 NA;	12 NA;	12 NA;	12 NA;	12 NA;
3292	12	6 Histone H1; 3 Histone H1-like Hc1; 2 18 kDa histone analog; 1 NA;	12 NA;	12 NA;	5 Histone H1; 5 Histone H1-like Hc1; 2 Histone H1-like;	12 NA;	12 NA;
3297	12	12 NA;	12 NA;	12 NA;	12 NA;	12 NA;	12 NA;
3306	12	6 NA; 3 Prophage; 3 Pathogenicity island;	12 NA;	12 NA;	12 Prophage;	12 NA;	12 NA;
3309	12	6 Nucleoside 2-deoxyribosyltransferase; 6 NA;	12 NA;	12 NA;	12 Nucleoside 2-deoxyribosyltransferase;	12 NA;	12 NA;
3310	12	11 NA;	11 NA;	11 NA;	11 NA;	11 NA;	11 NA;
3314	12	10 Endodeoxyribonuclease NucC; 2 NA;	12 NA;	12 NA;	11 Endodeoxyribonuclease NucC; 1 MPN domain-containing;	12 NA;	12 NA;
3315	12	6 NA; 2 Glycoside hydrolase family 140; 2 Endo-beta-mannanase; 1 Glycoside hydrolase family 101; 1 Glycoside hydrolase;	12 NA;	12 NA;	11 Collagen-binding domain of a collagenase; 1 Glycoside hydrolase;	12 NA;	12 NA;
3318	12	12 CDP-diacylglycerol--glycerol-3-phosphate 3-phosphatidyltransferase;	12 NA;	12 NA;	12 NA;	12 NA;	12 NA;
3321	12	11 Lantibiotic ABC transporter permease; 1 IgA FC receptor;	12 NA;	12 NA;	11 Lantibiotic ABC transporter permease; 1 Fe-S oxidoreductase;	12 NA;	12 NA;
3325	12	6 Recombinase; 5 Eaa;	11 NA;	11 NA;	4 Recombinase; 4 Eaa; 3 NA;	11 NA;	11 NA;
3334	12	9 Knr4/Smi1-like domain-containing; 2 SMI1/KNR4 family; 1 YobM-related;	12 NA;	12 NA;	10 Knr4/Smi1-like domain-containing; 1 SMI1/KNR4 family; 1 YobM-related;	12 NA;	12 NA;
3341	12	12 NA;	12 NA;	12 NA;	12 NA;	12 NA;	12 NA;
3349	12	10 NA;	10 NA;	10 NA;	10 NA;	10 NA;	10 NA;
3356	12	10 Ribbon-helix-helix CopG domain-containing; 2 CopG family transcriptional regulator;	12 NA;	12 NA;	10 Ribbon-helix-helix CopG domain-containing; 1 Ribbon-helix-helix, copG family; 1 NA;	12 NA;	12 NA;
3362	12	12 NA;	12 NA;	12 NA;	12 NA;	12 NA;	12 NA;
3364	12	7 NA; 5 Tripartite tricarboxylate transporter substrate binding;	12 NA;	12 NA;	4 Tripartite-type tricarboxylate transporter receptor subunit TctC; 4 Tripartite tricarboxylate transporter substrate binding; 3 LacI family transcriptional regulator; 1 Tripartite-type tricarboxylate transporter, receptor component TctC;	12 NA;	12 NA;
3367	12	12 NA;	12 NA;	12 NA;	12 NA;	12 NA;	12 NA;
3368	12	9 NA; 3 Replication;	12 NA;	12 NA;	11 Replication; 1 Helix-turn-helix domain-containing;	12 NA;	12 NA;
3371	12	12 NA;	12 NA;	12 NA;	8 NA; 4 Multicopper oxidase domain-containing;	12 NA;	12 NA;
3384	12	12 NA;	12 NA;	12 NA;	12 NA;	12 NA;	12 NA;
3392	12	7 OrfE; 3 Replication C; 2 RepC;	12 NA;	12 NA;	6 Replication C; 6 NA;	12 NA;	12 NA;
3394	12	12 NA;	12 NA;	12 NA;	11 NA; 1 Prophage pi1 29;	12 NA;	12 NA;
3399	11	8 NA; 1 NlpC/P60 family; 1 NlpC/P60 domain-containing; 1 Tat pathway signal sequence domain;	11 NA;	11 NA;	5 Amidase domain-containing; 3 NlpC/P60 domain-containing; 1 Permuted papain-like amidase enzyme, YaeF/YiiX, C92 family; 1 Hydrolase; 1 Probable exported;	11 NA;	11 NA;
3405	11	9 Phage holin family; 1 NA;	10 NA;	10 NA;	10 NA;	10 NA;	10 NA;
3418	11	10 NA;	10 NA;	10 NA;	10 Oxidoreductase;	10 NA;	10 NA;
3419	11	5 Transposase; 4 Self-protective colicin-like immunity; 2 NA;	11 NA;	11 NA;	11 Magnesium and cobalt transport CorA;	11 NA;	11 NA;
3420	11	11 NA;	11 NA;	11 NA;	10 Lipoprotein; 1 NA;	11 NA;	11 NA;
3422	11	11 Cytoplasmic;	11 NA;	11 NA;	7 NA; 4 Protein of unkwon function;	11 NA;	11 NA;
3426	11	10 Ribbon-helix-helix CopG domain-containing; 1 CopG family transcriptional regulator;	11 NA;	11 NA;	9 Ribbon-helix-helix CopG domain-containing; 2 CopG family transcriptional regulator;	11 NA;	11 NA;
3428	11	2 Single-stranded DNA-binding;	2 NA;	2 NA;	2 NA;	2 NA;	2 NA;
3431	11	10 Microcin J25-processing McjB; 1 Lasso peptide biosynthesis B2;	11 NA;	11 NA;	11 Microcin J25-processing McjB;	11 NA;	11 NA;
3432	11	6 Carbohydrate-binding domain-containing; 5 Carbohydrate-binding family 9;	11 NA;	11 NA;	11 Carbohydrate-binding domain-containing;	11 NA;	11 NA;
3433	11	7 Transposase; 2 BZIP domain-containing; 2 Antitermination;	11 NA;	11 NA;	9 Transposase; 2 BZIP domain-containing;	11 NA;	11 NA;
3434	11	4 Threonine/serine exporter family; 2 Threonine/serine exporter; 2 Threonine/serine exporter-like N-terminal domain-containing; 1 Integral membrane; 1 Membrane; 1 NA;	11 NA;	11 NA;	5 Threonine/serine exporter-like N-terminal domain-containing; 3 Threonine/serine exporter family; 2 Integral membrane; 1 Inner membrane YjjP;	11 NA;	11 NA;
3438	11	10 NA; 1 Transcriptional regulator;	11 NA;	11 NA;	8 IS4 family transposase; 2 NA; 1 Protein kinase domain-containing;	11 NA;	11 NA;
3441	11	6 Conjugal transfer; 3 NA; 2 Transposase;	11 NA;	11 NA;	6 Conjugal transfer; 4 Transposase; 1 Protein involved in integration/excision of ICE Tn4371 family;	11 NA;	11 NA;
3447	11	10 NA; 1 Bacteriophage;	11 NA;	11 NA;	10 NA; 1 Bifunctional aspartokinase/homoserine dehydrogenase;	11 NA;	11 NA;
3448	11	9 Lipofamily;	9 NA;	9 NA;	9 NA;	9 NA;	9 NA;
3453	11	11 Single-stranded DNA-binding;	11 NA;	11 NA;	11 NA;	11 NA;	11 NA;
3454	11	7 ATP-binding; 3 DNA repair ATPase; 1 DNA repair;	11 NA;	11 NA;	7 Transposase; 3 DNA repair ATPase; 1 DNA repair;	11 NA;	11 NA;
3457	11	9 NA; 2 Beta-lactamase;	11 NA;	11 NA;	11 Lipoprotein;	11 NA;	11 NA;
3465	11	6 NA;	6 NA;	6 NA;	6 NA;	6 NA;	6 NA;
3467	11	9 YagA; 1 Protein YagA; 1 ORF30;	11 NA;	11 NA;	8 NA; 3 YagA;	11 NA;	11 NA;
3469	11	9 Type IV secretion system VirD4; 1 Asparaginase; 1 NA;	11 NA;	11 NA;	11 NA;	11 NA;	11 NA;
3472	11	7 RNA polymerase sigma-70 factor, region 4; 2 NA; 1 RNA polymerase sigma factor, sigma-70 family; 1 RNA polymerase sigma factor;	11 NA;	11 NA;	11 NA;	11 NA;	11 NA;
3477	11	9 Transmembrane; 2 Glycosyltransferase RgtA/B/C/D-like domain-containing;	11 NA;	11 NA;	10 Transmembrane; 1 Glycosyltransferase RgtA/B/C/D-like domain-containing;	11 NA;	11 NA;
3479	11	11 Fimbrillin family;	11 NA;	11 NA;	10 Fimbrillin family; 1 Lipoprotein;	11 NA;	11 NA;
3482	11	9 NA; 2 CopG family transcriptional regulator;	11 NA;	11 NA;	11 CopG family transcriptional regulator;	11 NA;	11 NA;
3483	11	11 NA;	11 NA;	11 NA;	11 NA;	11 NA;	11 NA;
3485	11	2 InsB; 2 NA; 1 Lipoprotein;	5 NA;	5 NA;	5 NA;	5 NA;	5 NA;
3487	11	11 NA;	11 NA;	11 NA;	9 histidinol dehydrogenase; 2 Prephenate dehydrogenase;	11 NA;	11 NA;
3491	11	8 NA; 3 Membrane;	11 NA;	11 NA;	10 Membrane; 1 NA;	11 NA;	11 NA;
3497	11	7 YagA; 2 CDS5; 2 -p9 colicin Ib structural and immunity genes;	11 NA;	11 NA;	6 Yaga; 3 CDS5; 2 YagA;	11 NA;	11 NA;
3512	11	11 Phage replisome organiser N-terminal domain-containing;	11 NA;	11 NA;	11 Phage replisome organiser N-terminal domain-containing;	11 NA;	11 NA;
3515	11	11 DNA-binding;	11 NA;	11 NA;	11 NA;	11 NA;	11 NA;
3516	11	11 Histidine kinase;	11 NA;	11 NA;	11 NA;	11 NA;	11 NA;
3519	11	10 Replication; 1 NA;	11 NA;	11 NA;	8 Replication; 3 Replication A;	11 NA;	11 NA;
3521	11	9 NA;	9 NA;	9 NA;	9 NA;	9 NA;	9 NA;
3529	11	7 Mobilization; 2 DNA mobilization MobB; 1 Mobilization MobB; 1 Mobilization MbeB;	11 NA;	11 NA;	7 Mobilization MbeB; 3 Mobilization MobB; 1 Mobilization;	11 NA;	11 NA;
3532	11	5 Recombination enhancement function domain; 3 Ref family; 2 Recombinase; 1 RecA-dependent nuclease;	11 NA;	11 NA;	6 Recombinase; 5 Ref family;	11 NA;	11 NA;
3534	11	4 NA; 1 YubK;	5 NA;	5 NA;	5 NA;	5 NA;	5 NA;
3537	11	8 NA; 1 IS5 family transposase;	9 NA;	9 NA;	7 NA; 1 IS5 family transposase; 1 Transposase DDE domain;	9 NA;	9 NA;
3547	11	11 DNA-binding;	11 NA;	11 NA;	11 DnaK domain;	11 NA;	11 NA;
3549	11	9 NA; 2 Membrane;	11 NA;	11 NA;	5 Membrane; 4 IgA FC receptor; 1 PF11457 family; 1 Permease;	11 NA;	11 NA;
3551	11	4 NA; 3 Replication; 2 Replication initiator A; 1 Replication initiator; 1 Initiator Replication;	11 NA;	11 NA;	6 Replication initiator A; 5 Replication;	11 NA;	11 NA;
3552	11	4 Ultraviolet light resistance B; 3 Toxin RelE; 1 Small CPxCG-related zinc finger; 1 Imidazolonepropionase; 1 Transmembrane; 1 MFS transporter;	11 NA;	11 NA;	8 Lytic transglycosylase; 3 Regulator;	11 NA;	11 NA;
3553	11	6 DEAD/DEAH box helicase; 3 NA; 1 Helicase ATP-binding domain-containing; 1 DEAD/DEAH box helicase-like;	11 NA;	11 NA;	6 Helicase ATP-binding domain-containing; 3 DEAD/DEAH box helicase; 1 DEAD/DEAH box DNA helicase; 1 Helicase C-terminal domain-containing;	11 NA;	11 NA;
3556	11	11 NA;	11 NA;	11 NA;	11 NA;	11 NA;	11 NA;
3559	11	11 NA;	11 NA;	11 NA;	11 Restriction endonuclease;	11 NA;	11 NA;
3561	11	8 NA; 3 Transposase;	11 NA;	11 NA;	9 Cytosolic; 2 YolD-like family;	11 NA;	11 NA;
3567	11	11 Helix-turn-helix xenobiotic response element family of transcriptional regulators;	11 NA;	11 NA;	11 NA;	11 NA;	11 NA;
3569	11	8 Protein TraE; 2 NA;	10 NA;	10 NA;	10 Protein TraE;	10 NA;	10 NA;
3579	11	11 NA;	11 NA;	11 NA;	9 Curli production assembly/transport component CsgG; 2 Penicillin-binding activator LpoB;	11 NA;	11 NA;
3584	11	6 Site-specific integrase; 1 Arm DNA-binding domain-containing; 1 Integrase; 1 Tyr recombinase domain-containing; 1 Phage integrase SAM-like domain-containing; 1 NA;	11 NA;	11 NA;	5 Site-specific integrase; 3 Tyr recombinase domain-containing; 1 Arm DNA-binding domain-containing; 1 Integrase; 1 Site-specific recombinase, phage integrase family;	11 NA;	11 NA;
3589	11	9 Orf3; 2 Pathogenicity island;	11 NA;	11 NA;	8 Orf3; 3 Pathogenicity island;	11 NA;	11 NA;
3598	11	9 NA; 1 Phage;	10 NA;	10 NA;	9 Regulator of chromosome segregation-like C-terminal domain-containing; 1 NA;	10 NA;	10 NA;
3604	11	8 Transporter; 2 Transmembrane; 1 Orf34;	11 NA;	11 NA;	11 NA;	11 NA;	11 NA;
3609	11	7 FUSC family; 3 Predicted membrane; 1 Protein transporter;	11 NA;	11 NA;	10 CDP-diacylglycerol--glycerol-3-phosphate 3-phosphatidyltransferase; 1 Protein transporter;	11 NA;	11 NA;
3617	11	5 GIY-YIG nuclease family; 4 Bacteriophage T5 Orf172 DNA-binding domain-containing; 2 NA;	11 NA;	11 NA;	11 Bacteriophage T5 Orf172 DNA-binding domain-containing;	11 NA;	11 NA;
3624	11	9 NA;	9 NA;	9 NA;	6 Large polyvalent-associated domain-containing; 2 Large polyvalent associated domain-containing; 1 NA;	9 NA;	9 NA;
3627	11	11 Lipoprotein;	11 NA;	11 NA;	7 Secreted; 4 NA;	11 NA;	11 NA;
3630	11	9 Prophage; 2 YubP;	11 NA;	11 NA;	11 NA;	11 NA;	11 NA;
3633	11	8 NA; 1 Signal recognition particle-docking FtsY; 1 Ribonucleases G and E;	10 NA;	10 NA;	7 NA; 2 SCP domain-containing; 1 Lipoprotein;	10 NA;	10 NA;
3634	11	9 NA;	9 NA;	9 NA;	9 NA;	9 NA;	9 NA;
3637	11	11 NA;	11 NA;	11 NA;	11 Protein TraE;	11 NA;	11 NA;
3643	11	11 Immunity 63 domain-containing;	11 NA;	11 NA;	11 NA;	11 NA;	11 NA;
3649	11	4 Conjugative transposon TraI; 3 Conjugate transposon; 1 Type IV secretion system VirB5; 1 Conjugal transfer TraI; 1 Transposase; 1 NA;	11 NA;	11 NA;	9 Conjugative transposon TraI; 1 Conjugal transfer TraI; 1 NA;	11 NA;	11 NA;
3654	10	9 YagA;	9 NA;	9 NA;	7 YagA; 2 NA;	9 NA;	9 NA;
3658	10	6 NA; 3 Chemotaxis; 1 Consensus disorder prediction;	10 NA;	10 NA;	10 NA;	10 NA;	10 NA;
3659	10	9 Tetratricopeptide repeat; 1 NA;	10 NA;	10 NA;	10 Tetratricopeptide repeat;	10 NA;	10 NA;
3667	10	10 NA;	10 NA;	10 NA;	10 NA;	10 NA;	10 NA;
3686	10	6 Conjugative transposon; 2 Conjugal transfer; 1 Tn916-like orf23; 1 YdcP family;	10 NA;	10 NA;	6 Conjugative transposon; 4 Conjugal transfer;	10 NA;	10 NA;
3690	10	4 Antitoxin of toxin-antitoxin stability system; 2 Antitoxin VbhA domain-containing; 2 NA; 1 Ribbon-helix-helix CopG family; 1 YacA;	10 NA;	10 NA;	4 Addiction module; 4 Antitoxin VbhA domain-containing; 1 Plasmid-related; 1 Ribbon-helix-helix, CopG family;	10 NA;	10 NA;
3692	10	6 NA;	6 NA;	6 NA;	6 NA;	6 NA;	6 NA;
3695	10	7 Transmembrane; 2 NA; 1 Membrane;	10 NA;	10 NA;	7 Transmembrane; 2 Beta-carotene 15,15'-monooxygenase; 1 Phosphatidate cytidylyltransferase;	10 NA;	10 NA;
3708	10	9 Phage;	9 NA;	9 NA;	7 Phage; 2 NA;	9 NA;	9 NA;
3710	10	4 Rubredoxin-like domain-containing; 4 CpXC domain-containing; 2 NA;	10 NA;	10 NA;	7 CENP-V/GFA domain-containing; 3 NA;	10 NA;	10 NA;
3712	10	6 Transposon-encoded TnpW;	6 NA;	6 NA;	6 Transposon-encoded TnpW;	6 NA;	6 NA;
3713	10	10 Ankyrin repeats (3 copies);	10 NA;	10 NA;	10 Ankyrin repeats (3 copies);	10 NA;	10 NA;
3718	10	3 Plasmid mobilization relaxosome MobC; 2 Bacterial mobilisation domain-containing; 1 Mobilization; 1 Mobilization BmgB; 1 MobC - plasmid mobilization relaxosome; 1 Ribbon-helix-helix CopG domain-containing; 1 Bacterial mobilisation (MobC);	10 NA;	10 NA;	4 Plasmid mobilization relaxosome MobC; 3 Bacterial mobilisation domain-containing; 2 Mobilization MobC; 1 MobC family plasmid mobilization relaxosome;	10 NA;	10 NA;
3731	10	7 NA;	7 NA;	7 NA;	7 NA;	7 NA;	7 NA;
3735	10	10 DoxX family;	10 NA;	10 NA;	10 DoxX family;	10 NA;	10 NA;
3740	10	9 Phosphoglycerate mutase family; 1 Nucleotidyltransferase domain;	10 NA;	10 NA;	8 Polymerase nucleotidyl transferase domain-containing; 2 Phosphoglycerate mutase family;	10 NA;	10 NA;
3746	10	1 NA;	1 NA;	1 NA;	1 Secreted;	1 NA;	1 NA;
3750	10	6 YcgB; 2 NA;	8 NA;	8 NA;	5 NA; 3 Adenine-specific methyltransferase;	8 NA;	8 NA;
3758	10	10 Holin regulator;	10 NA;	10 NA;	10 NA;	10 NA;	10 NA;
3775	10	10 Lipoprotein;	10 NA;	10 NA;	9 Lipoprotein; 1 NA;	10 NA;	10 NA;
3779	10	9 Phasin; 1 Phasin 2 family;	10 NA;	10 NA;	9 Phasin; 1 Phasin 2 family;	10 NA;	10 NA;
3785	10	10 NA;	10 NA;	10 NA;	10 NA;	10 NA;	10 NA;
3793	10	5 TetR family transcriptional regulator; 5 NA;	10 NA;	10 NA;	8 TetR family transcriptional regulator; 2 KfrA N-terminal DNA-binding domain-containing;	10 NA;	10 NA;
3794	10	10 Lipoprotein;	10 NA;	10 NA;	10 Lipoprotein;	10 NA;	10 NA;
3797	10	10 NA;	10 NA;	10 NA;	9 NA; 1 RiboL-PSP-HEPN domain-containing;	10 NA;	10 NA;
3802	10	10 NA;	10 NA;	10 NA;	10 Conserved domain;	10 NA;	10 NA;
3810	10	10 NA;	10 NA;	10 NA;	10 NA;	10 NA;	10 NA;
3814	10	7 NA; 1 Integron gene cassette;	8 NA;	8 NA;	8 NA;	8 NA;	8 NA;
3819	10	8 NA; 2 Secreted;	10 NA;	10 NA;	10 NA;	10 NA;	10 NA;
3827	10	7 Exonuclease; 3 NA;	10 NA;	10 NA;	10 NA;	10 NA;	10 NA;
3831	10	5 NA;	5 NA;	5 NA;	5 NA;	5 NA;	5 NA;
3838	10	8 C_GCAxxG_C_C family; 1 C_GCAxxG_C_C family probable redox; 1 NA;	10 NA;	10 NA;	7 C_GCAxxG_C_C family; 1 HAD family hydrolase; 1 C_GCAxxG_C_C family probable redox; 1 Oxidoreductase;	10 NA;	10 NA;
3841	10	10 NA;	10 NA;	10 NA;	10 Lipoprotein;	10 NA;	10 NA;
3842	10	9 Transposase; 1 Single-stranded DNA-binding;	10 NA;	10 NA;	10 NA;	10 NA;	10 NA;
3844	10	4 Transposase; 3 Conjugal transfer; 3 NA;	10 NA;	10 NA;	10 NA;	10 NA;	10 NA;
3851	10	5 Divergent AAA domain; 4 YjcA; 1 NA;	10 NA;	10 NA;	10 Divergent AAA domain;	10 NA;	10 NA;
3856	10	10 NA;	10 NA;	10 NA;	10 NA;	10 NA;	10 NA;
3865	10	10 Integrase;	10 NA;	10 NA;	10 Integrase;	10 NA;	10 NA;
3866	10	8 RNA polymerase Rpb6; 2 DNA-directed RNA polymerase subunit omega;	10 NA;	10 NA;	10 DNA-directed RNA polymerase subunit omega;	10 NA;	10 NA;
3870	10	4 Type II toxin-antitoxin system Phd/YefM family antitoxin; 2 Orf29; 1 Antitoxin component YafN of the YafNO toxin-antitoxin module; 1 Prevent-host-death family; 1 Prevent-host-death; 1 StbD replicon stabilization (Antitoxin to StbE);	10 NA;	10 NA;	6 Prevent-host-death family; 4 Type II toxin-antitoxin system Phd/YefM family antitoxin;	10 NA;	10 NA;
3873	10	10 Antirestriction;	10 NA;	10 NA;	10 Antirestriction;	10 NA;	10 ArdB Antirestriction (plasmid) [Escherichia coli];
3879	10	10 NA;	10 NA;	10 NA;	10 NA;	10 NA;	10 NA;
3881	10	9 Nucleic acid binding; 1 NA;	10 NA;	10 NA;	8 Chromosome partitioning; 2 Protein involved in chromosome partitioning;	10 NA;	10 NA;
3882	10	6 PhnA-like; 4 NA;	10 NA;	10 NA;	10 PhnA-like;	10 NA;	10 NA;
3884	10	7 NA; 3 Phage;	10 NA;	10 NA;	10 NA;	10 NA;	10 NA;
3885	10	3 TrfA family; 3 NA; 2 TrfA; 2 Replication;	10 NA;	10 NA;	6 TrfA family; 2 TrfA; 2 Replication initiation;	10 NA;	10 NA;
3889	10	9 NA; 1 Signal peptide;	10 NA;	10 NA;	10 NA;	10 NA;	10 NA;
3894	10	10 Phage;	10 NA;	10 NA;	10 NA;	10 NA;	10 NA;
3895	10	6 YubB ferredoxin-like domain-containing; 4 NA;	10 NA;	10 NA;	8 NA; 2 YubB ferredoxin-like domain-containing;	10 NA;	10 NA;
3900	10	10 NA;	10 NA;	10 NA;	10 NA;	10 NA;	10 NA;
3903	10	7 Secreted; 1 NA;	8 NA;	8 NA;	8 NA;	8 NA;	8 NA;
3904	10	5 NA; 4 Cell division FtsB; 1 Mll8332;	10 NA;	10 NA;	4 Outer membrane efflux family; 3 YeaD; 1 Unannotated; 1 Lipoprotein; 1 VWFA domain-containing;	10 NA;	10 NA;
3915	10	9 Alginate export domain-containing; 1 Alpha-defensin N-terminal domain-containing;	10 NA;	10 NA;	10 Alginate export domain-containing;	10 NA;	10 NA;
3930	10	8 NA; 2 Phage tail;	10 NA;	10 NA;	10 NA;	10 NA;	10 NA;
3941	10	6 Propionyl-coenzyme A carboxylase alpha polypeptide; 2 Antitoxin;	8 NA;	8 NA;	7 NA; 1 Antitoxin;	8 NA;	8 NA;
3948	10	5 Phage integrase; 3 Recombinase; 2 Integrase;	10 NA;	10 NA;	10 Tyr recombinase domain-containing;	10 NA;	10 NA;
3951	10	6 Cthe-2314-like HEPN domain-containing; 2 RiboL-PSP-HEPN domain-containing; 2 NA;	10 NA;	10 NA;	10 Cthe-2314-like HEPN domain-containing;	10 NA;	10 NA;
3952	10	9 Methyltransferase;	9 NA;	9 NA;	8 NA; 1 Methyltransferase;	9 NA;	9 NA;
3955	10	7 PF14126 domain; 3 NA;	10 NA;	10 NA;	8 Lipoprotein; 2 Membrane;	10 NA;	10 NA;
3963	9	8 NA; 1 Growth regulator;	9 NA;	9 NA;	7 ABC transmembrane type-1 domain-containing; 1 Growth regulator; 1 NA;	9 NA;	9 NA;
3971	9	7 CopG family transcriptional regulator; 1 Ribbon-helix-helix CopG domain-containing; 1 NA;	9 NA;	9 NA;	9 Ribbon-helix-helix CopG domain-containing;	9 NA;	9 NA;
3977	9	8 Phage minor tail L; 1 NA;	9 NA;	9 NA;	6 Phage minor tail L; 2 Gifsy-1 prophage; 1 Phage tail assembly M;	9 NA;	9 NA;
3979	9	9 NA;	9 NA;	9 NA;	9 NA;	9 NA;	9 NA;
3980	9	7 NA; 1 Membrane;	8 NA;	8 NA;	8 NA;	8 NA;	8 NA;
3983	9	9 Type I restriction-modification system methyltransferase subunit;	9 NA;	9 NA;	9 SAM-dependent DNA methyltransferase;	9 NA;	9 NA;
3987	9	7 NA; 2 Lipoprotein;	9 NA;	9 NA;	9 Lipoprotein;	9 NA;	9 NA;
3988	9	9 NA;	9 NA;	9 NA;	5 NA; 4 Cell division FtsW;	9 NA;	9 NA;
3994	9	6 Helix-turn-helix domain-containing; 3 NA;	9 NA;	9 NA;	9 Helix-turn-helix domain-containing;	9 NA;	9 NA;
3995	9	5 NA; 3 Oligopeptide transporter, OPT family; 1 OPT family oligopeptide transporter;	9 NA;	9 NA;	5 Oligopeptide transporter OPT family; 2 Peptide transporter; 2 Oligopeptide transporter, OPT family;	9 NA;	9 NA;
3998	9	7 Lipoprotein; 2 NA;	9 NA;	9 NA;	8 Lipoprotein; 1 NA;	9 NA;	9 NA;
4003	9	4 Antitoxin VbhA domain-containing; 3 NA;	7 NA;	7 NA;	6 Antitoxin VbhA domain-containing; 1 NA;	7 NA;	7 NA;
4005	9	9 NA;	9 NA;	9 NA;	9 PF11185 family;	9 NA;	9 NA;
4006	9	5 Membrane; 3 NA;	8 NA;	8 NA;	7 NA; 1 AI-2E family transporter;	8 NA;	8 NA;
4008	9	9 Transcriptional regulator;	9 NA;	9 NA;	9 NA;	9 NA;	9 NA;
4010	9	4 DNA-binding; 3 Helix-turn-helix domain-containing; 2 NA;	9 NA;	9 NA;	5 DNA-binding; 4 NA;	9 NA;	9 NA;
4021	9	3 Poly(Hydroxyalkanoate) granule-associated; 3 NA; 1 Transcriptional regulator; 1 Poly(3-hydroxyalkanoate) granule-associated PhaF;	8 NA;	8 NA;	8 NA;	8 NA;	8 NA;
4028	9	9 Bacteriophage;	9 NA;	9 NA;	9 NA;	9 NA;	9 NA;
4029	9	9 Plasmid stabilization;	9 NA;	9 NA;	9 Plasmid stabilization;	9 NA;	9 NA;
4030	9	4 Fido domain-containing; 2 Addiction module toxin, PemK-like; 2 Addiction module toxin RelE; 1 Cytosolic;	9 NA;	9 NA;	6 NA; 1 Lipoprotein; 1 Filamentation induced by cAMP fic; 1 Cytosolic;	9 NA;	9 NA;
4031	9	9 NA;	9 NA;	9 NA;	8 NA; 1 Chemotaxis;	9 NA;	9 NA;
4032	9	3 Resolvase; 2 NA; 1 Mechanosensitive ion channel family; 1 Resolvase/invertase-type recombinase catalytic domain-containing; 1 Recombinase family; 1 Resolvase, N-terminal domain;	9 NA;	9 NA;	4 Resolvase/invertase-type recombinase catalytic domain-containing; 2 Transposon Tn552 DNA-invertase bin3; 1 DNA-invertase hin; 1 Stability/partitioning determinant; 1 NA;	9 NA;	9 NA;
4033	9	8 PcfJ domain-containing; 1 NA;	9 NA;	9 NA;	9 PcfJ domain-containing;	9 NA;	9 NA;
4041	9	7 Glycosyltransferase RgtA/B/C/D-like domain-containing; 2 Arginine/ornithine antiporter ArcD;	9 NA;	9 NA;	9 Membrane;	9 NA;	9 NA;
4043	9	5 NA; 3 Transposase;	8 NA;	8 NA;	8 NA;	8 NA;	8 NA;
4049	9	9 UDP-N-acetylglucosamine kinase;	9 NA;	9 NA;	9 UDP-N-acetylglucosamine kinase;	9 NA;	9 NA;
4056	9	9 PD-(D/E)XK nuclease domain-containing;	9 NA;	9 NA;	9 PD-(D/E)XK nuclease domain-containing;	9 NA;	9 NA;
4065	9	6 Outer membrane beta-barrel; 3 Outer membrane insertion signal domain;	9 NA;	9 NA;	9 Outer membrane beta-barrel domain-containing;	9 NA;	9 NA;
4067	9	3 Alpha/beta fold hydrolase; 2 Esterase; 2 NA; 1 Alpha/beta hydrolase; 1 Particulate methane monooxygenase alpha subunit;	9 NA;	9 NA;	4 Alpha/beta fold hydrolase; 3 Esterase/lipase superfamily enzyme; 1 Esterase; 1 Particulate methane monooxygenase alpha subunit;	9 NA;	9 NA;
4068	9	9 Amino acid-binding;	9 NA;	9 NA;	9 YdjB;	9 NA;	9 NA;
4092	9	5 Polyketide cyclase; 4 NA;	9 NA;	9 NA;	7 Polyketide cyclase; 2 NA;	9 NA;	9 NA;
4097	9	9 NA;	9 NA;	9 NA;	9 NA;	9 NA;	9 NA;
4099	9	6 NA; 1 Ribbon-helix-helix CopG domain-containing; 1 Ribbon-helix-helix, CopG family;	8 NA;	8 NA;	6 CopG family transcriptional regulator; 1 Ribbon-helix-helix CopG domain-containing; 1 Ribbon-helix-helix, CopG family;	8 NA;	8 NA;
4101	9	9 Bacterial Ig-like domain-containing;	9 NA;	9 NA;	9 Bacterial Ig-like domain-containing;	9 NA;	9 NA;
4104	9	7 Transmembrane; 2 NA;	9 NA;	9 NA;	9 Transmembrane;	9 NA;	9 NA;
4110	9	4 Radical SAM; 2 Radical SAM domain; 2 Fe-S oxidoreductase; 1 Wyosine [tRNA(Phe)-imidazoG37] synthetase (Radical SAM superfamily);	9 NA;	9 NA;	8 Radical SAM domain; 1 Radical SAM core domain-containing;	9 NA;	9 NA;
4116	9	5 Creatininase; 4 Cra;	9 NA;	9 NA;	5 NA; 4 Creatininase;	9 NA;	9 NA;
4118	9	6 NERD domain-containing; 3 NA;	9 NA;	9 NA;	8 NERD domain-containing; 1 Nuclease-related domain-containing;	9 NA;	9 NA;
4132	9	5 Conjugal transfer; 2 Conjugal transfer (Plasmid) [Lactobacillus plantarum]; 1 TrsJ; 1 Conjugation;	9 NA;	9 NA;	9 Conjugal transfer;	9 NA;	9 NA;
4133	9	5 NA; 2 Thioredoxin family; 1 Redox-active disulfide-like; 1 Arsenical pump-driving ATPase;	9 NA;	9 NA;	6 Thioredoxin family; 2 Thioredoxin-like fold domain-containing; 1 Thiol-disulfide isomerase and thioredoxins family (Modular);	9 NA;	9 NA;
4134	9	9 Holin;	9 NA;	9 NA;	9 Phage holin;	9 NA;	9 NA;
4141	9	9 Membrane-anchored;	9 NA;	9 NA;	7 Membrane-anchored; 1 Integral membrane; 1 INTEGRAL MEMBRANE PROTEIN (Rhomboid family);	9 NA;	9 NA;
4143	9	9 NA;	9 NA;	9 NA;	9 NA;	9 NA;	9 NA;
4148	9	6 Invasin; 3 Transposase;	9 NA;	9 NA;	5 NA; 4 Invasin;	9 NA;	9 NA;
4149	9	4 Type I toxin-antitoxin system ptaRNA1 family toxin; 1 Toxin of toxin-antitoxin type 1 system; 1 Toxin of toxin-antitoxin system; 1 PtaRNA1 toxin of toxin-antitoxin type I system;	7 NA;	7 NA;	4 NA; 3 Type I toxin-antitoxin system ptaRNA1 family toxin;	7 NA;	7 NA;
4153	9	6 Cytoplasmic; 1 NA;	7 NA;	7 NA;	4 NA; 3 Cytoplasmic;	7 NA;	7 NA;
4162	9	9 NA;	9 NA;	9 NA;	9 NA;	9 NA;	9 NA;
4165	9	6 Repressor F; 2 Repressor; 1 DNA binding;	9 NA;	9 NA;	6 Repressor F; 3 NA;	9 NA;	9 NA;
4171	9	9 Transposase;	9 NA;	9 NA;	9 Transposase;	9 NA;	9 NA;
4174	9	9 YedA;	9 NA;	9 NA;	9 NA;	9 NA;	9 NA;
4176	9	6 NA; 2 Nucleotidyltransferase; 1 Integrase;	9 NA;	9 NA;	9 Nucleotidyltransferase;	9 NA;	9 NA;
4178	9	6 YolD-like family; 2 YolD-like; 1 YolD;	9 NA;	9 NA;	9 YolD-like family;	9 NA;	9 NA;
4184	9	8 Terminase small subunit; 1 HK97 gp10 family phage;	9 NA;	9 NA;	8 NA; 1 MmgE/PrpD family;	9 NA;	9 NA;
4185	9	4 UPF0310 YdcG; 2 UPF0310 C6Y43_17400; 1 UPF0310 DFO69_3375; 1 NA; 1 UPF0310 H7F27_18295;	9 NA;	9 NA;	8 UPF0310 H7F27_18295; 1 UPF0310 F4V47_10365;	9 NA;	9 NA;
4188	9	3 NVEALA; 2 NVEALA family; 2 NA; 1 NVEALA domain-containing; 1 Exported;	9 NA;	9 NA;	6 NA; 3 NVEALA;	9 NA;	9 NA;
4197	9	9 NA;	9 NA;	9 NA;	9 NA;	9 NA;	9 NA;
4209	9	6 Helicase; 2 SF3 helicase domain-containing; 1 NA;	9 NA;	9 NA;	7 Helicase; 1 SF3 helicase domain-containing; 1 NA;	9 NA;	9 NA;
4210	9	9 Transmembrane;	9 NA;	9 NA;	9 Transmembrane;	9 NA;	9 NA;
4211	9	9 Immunity 63 domain-containing;	9 NA;	9 NA;	9 Immunity Imm1;	9 NA;	9 NA;
4214	9	6 Inverse autotransporter beta-domain domain-containing; 1 TonB-dependent receptor plug domain-containing; 1 Outer membrane beta-barrel domain-containing; 1 NA;	9 NA;	9 NA;	6 Inverse autotransporter beta-domain domain-containing; 2 Outer membrane beta-barrel domain-containing; 1 Outer membrane insertion signal domain;	9 NA;	9 NA;
4223	9	6 LtrC-like; 2 NA; 1 N-terminal domain-containing;	9 NA;	9 NA;	8 LtrC-like; 1 N-terminal domain-containing;	9 NA;	9 ArdC (plasmid) [Escherichia coli];
4224	9	7 NA; 2 Tail length tape-measure;	9 NA;	9 NA;	9 NA;	9 NA;	9 NA;
4225	9	9 Cytochrome D ubiquinol oxidase subunit I;	9 NA;	9 NA;	9 NA;	9 NA;	9 NA;
4234	9	9 SH3 domain-containing;	9 NA;	9 NA;	9 CDC48 N-terminal subdomain domain-containing;	9 NA;	9 NA;
4238	9	7 YcxB family; 2 YcxB-like domain-containing;	9 NA;	9 NA;	9 YcxB family;	9 NA;	9 NA;
4252	9	9 NA;	9 NA;	9 NA;	7 Sugar O-acyltransferase, sialic acid O-acetyltransferase NeuD family; 2 PF11013 family;	9 NA;	9 NA;
4253	9	5 Transposase for transposon Tn554; 2 Transposase C; 1 Transposase; 1 TnpC-like;	9 NA;	9 NA;	7 Transposase for transposon Tn554; 1 Transposase C; 1 Transposase;	9 NA;	9 NA;
4257	9	4 Integrase; 3 Arm DNA-binding domain-containing;	7 NA;	7 NA;	5 NA; 1 Phage integrase SAM-like domain-containing; 1 Site-specific integrase;	7 NA;	7 NA;
4265	9	9 Fimbrial;	9 NA;	9 NA;	9 Lysozyme;	9 NA;	9 NA;
4266	9	7 Lysogeny establishment; 2 C8;	9 NA;	9 NA;	7 Lysogeny establishment; 2 NA;	9 NA;	9 NA;
4272	9	8 NA;	8 NA;	8 NA;	6 Methylase; 2 NA;	8 NA;	8 NA;
4279	9	6 Phosphoadenosine phosphosulfate reductase; 1 Phosphoadenosine phosphosulphate reductase domain-containing;	7 NA;	7 NA;	5 Phosphoadenosine phosphosulfate reductase; 1 SnoaL-like domain-containing; 1 NA;	7 NA;	7 NA;
4286	9	9 NA;	9 NA;	9 NA;	9 NA;	9 NA;	9 NA;
4288	9	6 NA;	6 NA;	6 NA;	4 Conjugative transposon; 2 NA;	6 NA;	6 NA;
4290	9	9 Apea-like HEPN domain-containing;	9 NA;	9 NA;	9 Apea-like HEPN domain-containing;	9 NA;	9 NA;
4291	9	9 Cytoplasmic;	9 NA;	9 NA;	9 NA;	9 NA;	9 NA;
4293	9	9 NA;	9 NA;	9 NA;	5 WYL domain-containing; 4 KOW domain-containing;	9 NA;	9 NA;
4296	9	9 DNA repair RadA;	9 NA;	9 NA;	9 NA;	9 NA;	9 NA;
4297	9	7 Protein CopB; 1 Mobilization; 1 NA;	9 NA;	9 NA;	9 Protein CopB;	9 NA;	9 NA;
4304	9	9 NA;	9 NA;	9 NA;	3 Lipocalin-like domain-containing; 2 Glycoside hydrolase family 49 N-terminal domain-containing; 2 Abnormal spindle-like microcephaly-associated ASH domain-containing; 2 PF07610 family;	9 NA;	9 NA;
4307	9	9 Lipoprotein;	9 NA;	9 NA;	9 Lipoprotein;	9 NA;	9 NA;
4322	9	5 Nucleotidyltransferase; 2 HEPN domain-containing; 1 DNA-directed RNA polymerase specialized sigma24 family; 1 NA;	9 NA;	9 NA;	9 HEPN domain-containing;	9 NA;	9 NA;
4334	9	9 Predicted;	9 NA;	9 NA;	9 NA;	9 NA;	9 NA;
4339	9	7 Strawberry notch helicase C domain-containing; 2 NA;	9 NA;	9 NA;	7 Strawberry notch helicase C domain-containing; 2 Methylase;	9 NA;	9 NA;
4345	9	5 UPF0145 BVU_2335; 1 UPF0145 E7103_13210; 1 UPF0145 DW668_04470; 1 UPF0145 BDI_2732; 1 NA;	9 NA;	9 NA;	7 UPF0145 BACCOPRO_03157; 1 UPF0145 HMPREF9015_00993; 1 UPF0145 HMPREF9141_0178;	9 NA;	9 NA;
4353	9	5 Conjugal transfer; 3 Lipoprotein; 1 NA;	9 NA;	9 NA;	5 Conjugal transfer; 4 Lipoprotein;	9 NA;	9 NA;
4355	9	2 NA;	2 NA;	2 NA;	2 NA;	2 NA;	2 NA;
4366	8	3 Enterococcus faecalis plasmid pYI17 DNA, bacteriocin related region; 3 PcfZ; 1 Toxin-antitoxin system, antitoxin component, ribbon-helix-helix domain; 1 LuxR family transcriptional regulator;	8 NA;	8 NA;	8 NA;	8 NA;	8 NA;
4377	8	1 Transposase;	1 NA;	1 NA;	1 NA;	1 NA;	1 NA;
4383	8	6 GLPGLI family; 1 Phage holin LL-H family; 1 NA;	8 NA;	8 NA;	8 GLPGLI family;	8 NA;	8 NA;
4398	8	8 Single-stranded DNA-binding;	8 NA;	8 NA;	8 NA;	8 NA;	8 NA;
4400	8	5 CsbD-like; 2 CsbD-like domain-containing; 1 CsbD family;	8 NA;	8 NA;	8 CsbD-like;	8 NA;	8 NA;
4403	8	6 Hydrolase; 1 PF12083 domain;	7 NA;	7 NA;	6 Hydrolase; 1 Conserved domain;	7 NA;	7 NA;
4405	8	6 Anti-sigma factor; 1 NA;	7 NA;	7 NA;	6 NA; 1 Anti-sigma factor;	7 NA;	7 NA;
4410	8	6 Mobilization; 1 NA; 1 MobE;	8 NA;	8 NA;	8 NA;	8 NA;	8 NA;
4411	8	7 FAD-dependent cmnmU34 oxidoreductase; 1 Conjugal transfer;	8 NA;	8 NA;	5 NA; 3 Conjugal transfer;	8 NA;	8 NA;
4417	8	8 Transposase;	8 NA;	8 NA;	8 NA;	8 NA;	8 NA;
4419	8	8 ABC-three component systems C-terminal domain-containing;	8 NA;	8 NA;	8 SMEK domain-containing;	8 NA;	8 NA;
4424	8	3 Single-stranded DNA-binding;	3 YP_008997727.1 Ssb (plasmid) [Vibrio cholerae];	3 NA;	2 NA; 1 Single-stranded DNA-binding;	3 NA;	3 NA;
4435	8	4 Lipocalin-like domain-containing; 4 NA;	8 NA;	8 NA;	7 Lipocalin-like domain-containing; 1 Lipocalin-like;	8 NA;	8 NA;
4441	8	5 NA; 2 YodL-like; 1 Zinc finger CHC2-type domain-containing;	8 NA;	8 NA;	4 Antirestriction; 2 YodL-like; 2 DNA repair RadC;	8 NA;	8 NA;
4446	8	7 Consensus disorder prediction; 1 NA;	8 NA;	8 NA;	8 NA;	8 NA;	8 NA;
4477	8	8 Fimbrial;	8 NA;	8 NA;	8 Fimbrial;	8 NA;	8 NA;
4480	8	8 NA;	8 NA;	8 NA;	8 NA;	8 NA;	8 NA;
4483	8	3 IS5-like element IS903 family transposase; 3 Transposase; 2 Transposase DDE domain;	8 NA;	8 NA;	5 IS5/IS1182 family transposase; 1 IS5-like element IS903 family transposase; 1 Transposase DDE domain; 1 Transposase;	8 NA;	8 NA;
4490	8	7 Phage; 1 NA;	8 NA;	8 NA;	8 Phage;	8 NA;	8 NA;
4494	8	7 SAM-dependent methyltransferase; 1 THUMP-like domain-containing;	8 NA;	8 NA;	7 THUMP-like domain-containing; 1 SAM-dependent methyltransferase;	8 NA;	8 NA;
4499	8	8 NA;	8 NA;	8 NA;	8 NA;	8 NA;	8 NA;
4501	8	8 NA;	8 NA;	8 NA;	3 Unannotated; 2 ARAD1C20922p; 2 3-keto-disaccharide hydrolase domain-containing; 1 Glutathione peroxidase;	8 NA;	8 NA;
4506	8	8 XRE family transcriptional regulator;	8 NA;	8 NA;	8 NA;	8 NA;	8 NA;
4509	8	8 Transposase;	8 NA;	8 NA;	7 Transposase; 1 NA;	8 NA;	8 NA;
4510	8	7 NA;	7 NA;	7 NA;	7 NA;	7 NA;	7 NA;
4517	8	7 NA;	7 NA;	7 NA;	7 NA;	7 NA;	7 NA;
4519	8	8 Secreted;	8 NA;	8 NA;	8 NA;	8 NA;	8 NA;
4520	8	6 NA; 2 YodL-like;	8 NA;	8 NA;	8 YodL-like;	8 NA;	8 NA;
4522	8	8 NA;	8 NA;	8 NA;	8 NA;	8 NA;	8 NA;
4524	8	6 YdaA; 2 Single-stranded DNA-binding;	8 NA;	8 NA;	8 NA;	8 NA;	8 NA;
4531	8	6 HK97 gp10 family phage;	6 NA;	6 NA;	6 NA;	6 NA;	6 NA;
4538	8	6 NA;	6 NA;	6 NA;	6 NA;	6 NA;	6 NA;
4545	8	5 NA; 1 Toxin-antitoxin system, antitoxin component, ribbon-helix-helix domain;	6 NA;	6 NA;	6 NA;	6 NA;	6 NA;
4546	8	5 Cell wall biogenesis; 2 Receptor L-domain domain-containing; 1 Receptor L domain;	8 NA;	8 NA;	5 Lipoprotein; 3 Receptor L-domain domain-containing;	8 NA;	8 NA;
4548	8	8 NA;	8 NA;	8 NA;	8 Lipoprotein;	8 NA;	8 NA;
4549	8	6 Major pilin fimA; 1 Fimbrial assembly FimA; 1 Pilus assembly;	8 NA;	8 NA;	5 Acetylornithine deacetylase; 2 Fimbrial assembly FimA; 1 Dipeptide ABC transporter ATP-binding;	8 NA;	8 NA;
4550	8	8 NA;	8 NA;	8 NA;	3 Phytase-like domain-containing; 3 NA; 2 Lipoprotein;	8 NA;	8 NA;
4554	8	5 ParG; 2 Plasmid segregation centromere-binding ParG; 1 Chromosome partitioning ParB;	8 NA;	8 NA;	8 Plasmid segregation centromere-binding ParG;	8 NA;	8 NA;
4555	8	7 Abortive infection-like C-terminal domain-containing; 1 Abortive infection family;	8 NA;	8 NA;	6 Abortive infection Abi-like; 2 Abortive infection-like C-terminal domain-containing;	8 NA;	8 NA;
4557	8	4 Smr domain-containing; 2 DNA mismatch repair; 1 Recombination and DNA strand exchange inhibitor; 1 NA;	8 NA;	8 NA;	6 Smr domain-containing; 1 Endonuclease MutS2; 1 Mannonate oxidoreductase;	8 NA;	8 NA;
4563	8	5 NA;	5 NA;	5 NA;	5 NA;	5 NA;	5 NA;
4570	8	8 HNH endonuclease;	8 NA;	8 NA;	8 HNH endonuclease;	8 NA;	8 NA;
4575	8	8 NA;	8 NA;	8 NA;	8 NA;	8 NA;	8 NA;
4578	8	8 Substrate import-associated zinc metallohydrolase lipoprotein;	8 NA;	8 NA;	8 Substrate import-associated zinc metallohydrolase lipoprotein;	8 NA;	8 NA;
4581	8	7 Transposase; 1 Killer;	8 NA;	8 NA;	4 Transposase; 4 NA;	8 NA;	8 NA;
4591	8	8 FimB/Mfa2 family fimbrial subunit;	8 NA;	8 NA;	8 FimB/Mfa2 family fimbrial subunit;	8 NA;	8 NA;
4595	8	6 NA;	6 NA;	6 NA;	6 NA;	6 NA;	6 NA;
4596	8	4 IS3 family transposase; 2 Integrase catalytic domain-containing;	6 NA;	6 NA;	5 NA; 1 Invasion plasmid antigen;	6 NA;	6 NA;
4597	8	7 NA;	7 NA;	7 NA;	7 NA;	7 NA;	7 NA;
4601	8	8 HD1972;	8 NA;	8 NA;	8 NA;	8 NA;	8 NA;
4608	8	4 Antitoxin MazE; 4 NA;	8 NA;	8 NA;	7 Antitoxin MazE; 1 Antitoxin MazE family;	8 NA;	8 NA;
4609	8	8 NA;	8 NA;	8 NA;	8 NA;	8 NA;	8 NA;
4622	8	6 NA;	6 NA;	6 NA;	5 NA; 1 HNH endonuclease;	6 NA;	6 NA;
4623	8	3 Lipoprotein; 3 Extracellular; 1 ORF00014-like; 1 NA;	8 NA;	8 NA;	7 OmpH family outer membrane; 1 Extracellular;	8 NA;	8 NA;
4625	8	8 Conjugal transfer;	8 NA;	8 NA;	6 Conjugal transfer; 2 Conjugative transposon membrane;	8 NA;	8 NA;
4627	8	8 DpnD;	8 NA;	8 NA;	8 DpnD;	8 NA;	8 NA;
4629	8	7 NA; 1 Diaminopimelate epimerase;	8 NA;	8 NA;	7 NA; 1 AMP-binding enzyme;	8 NA;	8 NA;
4641	8	8 NA;	8 NA;	8 NA;	8 NA;	8 NA;	8 NA;
4645	8	8 Dienelactone hydrolase domain-containing;	8 NA;	8 NA;	8 NA;	8 NA;	8 NA;
4656	8	6 Pyridoxal phosphate-dependent enzyme; 2 NA;	8 NA;	8 NA;	6 Pyridoxal phosphate-dependent enzyme; 2 Transposase;	8 NA;	8 NA;
4664	8	6 SPOR domain-containing; 2 Cell division;	8 NA;	8 NA;	5 SPOR domain-containing; 2 Cell division; 1 Sporulation and cell division repeat;	8 NA;	8 NA;
4666	8	6 NA; 1 HTH DNA binding domain; 1 HTH DNA binding domain-containing;	8 NA;	8 NA;	6 DNA binding with HTH domain; 1 HTH DNA binding domain-containing; 1 HTH_13 domain-containing;	8 NA;	8 NA;
4669	8	8 NA;	8 NA;	8 NA;	8 NA;	8 NA;	8 NA;
4671	8	8 HrcA family transcriptional regulator;	8 NA;	8 NA;	7 HrcA family transcriptional regulator; 1 NA;	8 NA;	8 NA;
4679	8	6 Transmembrane; 2 NA;	8 NA;	8 NA;	8 SnoaL-like;	8 NA;	8 NA;
4680	8	1 NA;	1 NA;	1 NA;	1 NA;	1 NA;	1 NA;
4686	8	5 NA;	5 NA;	5 NA;	4 NadR/Ttd14 AAA domain-containing; 1 NA;	5 NA;	5 NA;
4688	8	8 Integral membrane;	8 NA;	8 NA;	8 NA;	8 NA;	8 NA;
4691	8	8 Flagellar FliT;	8 NA;	8 NA;	8 NA;	8 NA;	8 NA;
4696	8	8 Propionyl-coenzyme A carboxylase alpha polypeptide;	8 NA;	8 NA;	8 NA;	8 NA;	8 NA;
4698	8	8 Transposase;	8 NA;	8 NA;	8 Transposase;	8 NA;	8 NA;
4699	8	3 Fic family; 3 MAE-28990/MAE-18760-like HEPN domain-containing; 2 NA;	8 NA;	8 NA;	5 MAE-28990/MAE-18760-like HEPN domain-containing; 3 Fic family;	8 NA;	8 NA;
4708	8	8 NA;	8 NA;	8 NA;	8 NA;	8 NA;	8 NA;
4714	8	4 NA; 3 Integron gene cassette;	7 NA;	7 NA;	5 Glycine cleavage system H; 2 NA;	7 NA;	7 NA;
4723	8	2 NA; 1 Msl9405;	3 NA;	3 NA;	3 NA;	3 NA;	3 NA;
4725	8	6 NA;	6 NA;	6 NA;	6 NA;	6 NA;	6 NA;
4734	8	5 NA; 3 NlpC/P60 domain-containing;	8 NA;	8 NA;	8 NA;	8 NA;	8 NA;
4735	8	4 YcjA; 2 DNA methylase; 2 Adenine-specific methyltransferase;	8 NA;	8 NA;	5 NA; 2 YcgC-1; 1 Orf52;	8 NA;	8 NA;
4739	8	8 NA;	8 NA;	8 NA;	6 PF14135 domain; 2 VCBS repeat-containing;	8 NA;	8 NA;
4740	8	6 Tail assembly; 1 Tail component of prophage CP-933K; 1 NA;	8 NA;	8 NA;	7 Tail assembly; 1 Bacteriophage lambda tail assembly I;	8 NA;	8 NA;
4742	8	8 Integral membrane;	8 NA;	8 NA;	8 NA;	8 NA;	8 NA;
4750	8	8 NA;	8 NA;	8 NA;	8 NA;	8 NA;	8 NA;
4752	8	4 SseB N-terminal domain-containing; 2 Helicase; 2 NA;	8 NA;	8 NA;	3 Phage tail assembly; 3 Phage XkdN-like tail assembly chaperone, TAC; 2 NA;	8 NA;	8 NA;
4756	8	7 TMhelix containing; 1 LrgB family;	8 NA;	8 NA;	8 NA;	8 NA;	8 NA;
4764	8	8 Transposase;	8 NA;	8 NA;	8 Transposase;	8 NA;	8 NA;
4768	8	4 Thioredoxin; 2 Thioredoxin domain-containing; 2 Thiol reductase thioredoxin;	8 NA;	8 NA;	5 Thioredoxin; 2 Thiol reductase thioredoxin; 1 Thioredoxin family;	8 NA;	8 NA;
4779	8	2 NA;	2 NA;	2 NA;	2 NA;	2 NA;	2 NA;
4782	8	7 NA; 1 Lipoprotein;	8 NA;	8 NA;	8 Lipoprotein;	8 NA;	8 NA;
4791	8	5 Replication regulatory repA2; 2 Protein CopB;	7 NA;	7 NA;	7 Protein CopB;	7 NA;	7 NA;
4792	8	5 Abi-like; 2 Replication associated; 1 NA;	8 NA;	8 NA;	4 NA; 3 Phage; 1 Replication associated;	8 NA;	8 NA;
4793	8	7 Phage tail; 1 NA;	8 NA;	8 NA;	7 Phage tail; 1 Minor tail M;	8 NA;	8 NA;
4804	7	4 Transcriptional regulator; 3 NA;	7 NA;	7 NA;	4 Phosphomannomutase; 3 Transcriptional regulator;	7 NA;	7 NA;
4813	7	7 NA;	7 NA;	7 NA;	7 NA;	7 NA;	7 NA;
4819	7	7 NA;	7 NA;	7 NA;	7 NA;	7 NA;	7 NA;
4820	7	4 N-acetyltransferase; 3 NA;	7 NA;	7 NA;	6 N-acetyltransferase; 1 N-acetyltransferase domain-containing;	7 NA;	7 NA;
4825	7	3 ABC transporter permease; 2 Thiamine transporter; 1 ECF transporter S component; 1 NA;	7 NA;	7 NA;	5 ABC transporter permease; 2 Thiamine transporter;	7 NA;	7 NA;
4826	7	4 NA; 3 PH domain-containing;	7 NA;	7 NA;	7 NA;	7 NA;	7 NA;
4827	7	6 NA; 1 Bacteriocin immunity;	7 NA;	7 NA;	6 NA; 1 Bacteriocin immunity;	7 NA;	7 NA;
4829	7	5 Necrosis-inducing; 1 Necrosis inducing; 1 Necrosis inducing family;	7 NA;	7 NA;	7 Necrosis inducing family;	7 NA;	7 NA;
4830	7	4 NA; 3 Phage capsid and scaffold;	7 NA;	7 NA;	6 Phage capsid and scaffold; 1 NA;	7 NA;	7 NA;
4831	7	3 NA; 2 Phosphoadenosine phosphosulfate reductase; 1 Phosphoadenosine phosphosulphate reductase domain-containing; 1 3'-phosphoadenosine 5'-phosphosulfate sulfotransferase (PAPS reductase)/FAD synthetase;	7 NA;	7 NA;	5 SnoaL-like domain-containing; 1 Phosphoadenosine phosphosulfate reductase; 1 NA;	7 NA;	7 NA;
4845	7	7 NA;	7 NA;	7 NA;	7 NA;	7 NA;	7 NA;
4852	7	7 ABC transporter ATPase;	7 NA;	7 NA;	7 ABC transporter ATPase;	7 NA;	7 NA;
4855	7	7 NA;	7 NA;	7 NA;	7 NA;	7 NA;	7 NA;
4872	7	6 CopG family transcriptional regulator; 1 NA;	7 NA;	7 NA;	7 NA;	7 NA;	7 NA;
4877	7	7 NA;	7 NA;	7 NA;	6 EF-hand domain-containing; 1 NA;	7 NA;	7 NA;
4883	7	5 Permuted papain-like amidase YaeF/Yiix C92 family enzyme; 1 Permuted papain-like amidase enzyme, YaeF/YiiX, C92 family; 1 NA;	7 NA;	7 NA;	6 LRAT domain-containing; 1 Permuted papain-like amidase YaeF/Yiix C92 family enzyme;	7 NA;	7 NA;
4884	7	7 Antitoxin;	7 NA;	7 NA;	4 NA; 3 Antitoxin;	7 NA;	7 NA;
4886	7	6 Transposase; 1 NA;	7 NA;	7 NA;	7 NA;	7 NA;	7 NA;
4889	7	5 NA; 2 Transcriptional regulator;	7 NA;	7 NA;	7 NA;	7 NA;	7 NA;
4893	7	4 Conjugal transfer TraE; 1 Conjugal transfer; 1 Type IV secretory pathway, VirB4 components; 1 TraG P-loop domain-containing;	7 NA;	7 NA;	3 Type IV secretory pathway, VirB4 components; 2 Conjugal transfer TraE; 1 NA; 1 TraG P-loop domain-containing;	7 NA;	7 NA;
4898	7	5 Transcriptional regulator; 2 NA;	7 NA;	7 NA;	7 NA;	7 NA;	7 NA;
4900	7	6 Integron gene cassette;	6 NA;	6 NA;	6 NA;	6 NA;	6 NA;
4902	7	5 Cytoplasmic; 1 Antirestriction; 1 Single-stranded DNA-binding;	7 NA;	7 NA;	6 NA; 1 Plasmid;	7 NA;	7 NA;
4903	7	7 YfbA;	7 NA;	7 NA;	7 NA;	7 NA;	7 NA;
4905	7	5 PSP1 C-terminal domain-containing; 1 Stage 0 sporulation family; 1 PSP1 C-terminal conserved region;	7 NA;	7 NA;	4 PSP1 C-terminal domain-containing; 1 Signal peptidase-like; 1 PSP1 C-terminal conserved region; 1 Stage 0 sporulation;	7 NA;	7 NA;
4909	7	2 Predicted membrane; 2 NA; 2 PF06912 family; 1 ABC transporter ATP-binding;	7 NA;	7 NA;	3 Integral membrane; 2 PF06912 family; 1 Predicted membrane; 1 Membrane;	7 NA;	7 NA;
4914	7	4 Histone-like; 1 Signal peptide;	5 NA;	5 NA;	5 NA;	5 NA;	5 NA;
4920	7	7 Signal peptide;	7 NA;	7 NA;	7 Histidine kinase;	7 NA;	7 NA;
4922	7	7 NA;	7 NA;	7 NA;	7 NA;	7 NA;	7 NA;
4925	7	6 Cell division ZapB; 1 NA;	7 NA;	7 NA;	7 NA;	7 NA;	7 NA;
4927	7	6 Chemotaxis; 1 NA;	7 NA;	7 NA;	6 Chemotaxis; 1 Restriction endonuclease type IV Mrr domain-containing;	7 NA;	7 NA;
4929	7	5 Regulator of chromosome segregation-like C-terminal domain-containing; 1 Replication-like; 1 NA;	7 NA;	7 NA;	3 Regulator of chromosome segregation-like C-terminal domain-containing; 2 Replication-like; 1 Replication B; 1 NA;	7 NA;	7 NA;
4933	7	6 NA; 1 Transposase;	7 NA;	7 NA;	3 NA; 2 Transposase; 1 MmgE/PrpD family; 1 RNA-binding;	7 NA;	7 NA;
4935	7	7 NA;	7 NA;	7 NA;	7 NA;	7 NA;	7 NA;
4945	7	4 DNA primase; 1 Virulence E; 1 Primase C-terminal 2 domain-containing; 1 Primase C-terminal 1 domain-containing;	7 NA;	7 NA;	4 Primase C terminal 2 (PriCT-2); 1 Virulence E; 1 Primase C-terminal 2 domain-containing; 1 VirE N-terminal domain;	7 NA;	7 NA;
4954	7	6 Initiator Rep domain-containing; 1 Replication;	7 NA;	7 NA;	4 Initiator Rep domain-containing; 3 Helix-turn-helix domain-containing;	7 NA;	7 NA;
4960	7	4 XRE family transcriptional regulator; 3 HTH cro/C1-type domain-containing;	7 NA;	7 NA;	7 XRE family transcriptional regulator;	7 NA;	7 NA;
4963	7	7 PIN-like domain-containing;	7 NA;	7 NA;	7 PIN-like domain-containing;	7 NA;	7 NA;
4966	7	5 PcfB family; 2 NA;	7 NA;	7 NA;	7 PcfB family;	7 NA;	7 NA;
4968	7	7 GGGtGRT;	7 NA;	7 NA;	7 GGGtGRT;	7 NA;	7 NA;
4971	7	6 RES domain-containing; 1 NA;	7 NA;	7 NA;	7 RES domain-containing;	7 NA;	7 NA;
4973	7	3 Protein BatD; 2 BatD; 1 Aerotolerance-related exported; 1 Aerotolerance-like;	7 NA;	7 NA;	3 Aerotolerance-like; 2 BatD; 2 Protein BatD;	7 NA;	7 NA;
4974	7	6 Immunodominant antigen B; 1 Immunodominant staphylococcal antigen B;	7 NA;	7 NA;	7 Immunodominant antigen B;	7 NA;	7 NA;
4975	7	2 FeS cluster assembly scaffold NifU; 2 Nitrogen fixation NifU; 2 NIF system FeS cluster assembly NifU N-terminal domain-containing; 1 NifU-related domain containing;	7 NA;	7 NA;	4 NIF system FeS cluster assembly NifU N-terminal domain-containing; 3 Nitrogen-fixing NifU;	7 NA;	7 NA;
4976	7	7 NA;	7 NA;	7 NA;	7 NA;	7 NA;	7 NA;
4982	7	2 Secreted;	2 NA;	2 NA;	2 NA;	2 NA;	2 NA;
4983	7	4 MFS transporter; 3 Mobilization;	7 NA;	7 NA;	7 NA;	7 NA;	7 NA;
4987	7	7 NA;	7 NA;	7 NA;	7 NA;	7 NA;	7 NA;
4996	7	7 NA;	7 NA;	7 NA;	7 NA;	7 NA;	7 NA;
4999	7	4 Transposase; 3 Arm DNA-binding domain-containing;	7 NA;	7 NA;	7 NA;	7 NA;	7 NA;
5009	7	3 Histidine kinase; 3 NA; 1 Cytosolic;	7 NA;	7 NA;	4 Histidine kinase; 3 Nicotinamidase/isochorismatase family;	7 NA;	7 NA;
5011	7	7 N-acetyltransferase;	7 NA;	7 NA;	6 N-acetyltransferase; 1 NA;	6 hypothetical [Leptotrichia buccalis]; 1 NA;	7 NA;
5012	7	3 CHCC-type zinc finger; 2 Zinc-finger domain-containing; 2 Zinc finger, CHCC-type;	7 NA;	7 NA;	7 Zinc finger CHCC-type domain-containing;	7 NA;	7 NA;
5015	7	4 Carboxypeptidase regulatory-like domain-containing; 2 Lipoprotein; 1 Lipoprotein, rSAM/lipoprotein system;	7 NA;	7 NA;	4 Carboxypeptidase regulatory-like domain-containing; 3 Lipoprotein, rSAM/lipoprotein system;	7 NA;	7 NA;
5018	7	2 NA;	2 NA;	2 NA;	1 histidine kinase; 1 NA;	2 NA;	2 NA;
5020	7	7 Replication-associated RepC;	7 NA;	7 NA;	7 Replication-associated RepC;	7 NA;	7 NA;
5021	7	7 NA;	7 NA;	7 NA;	7 Competence;	7 NA;	7 NA;
5025	7	7 YtxH domain-containing;	7 NA;	7 NA;	7 NA;	7 NA;	7 NA;
5037	7	5 Helix-turn-helix domain-containing; 1 Replication; 1 Plasmid replication-initiation Rep;	7 NA;	7 NA;	6 Helix-turn-helix domain-containing; 1 Replication;	7 NA;	7 NA;
5038	7	4 NA; 2 Lactate dehydrogenase;	6 NA;	6 NA;	4 NA; 2 Lactate dehydrogenase;	6 NA;	6 NA;
5039	7	7 NA;	7 NA;	7 NA;	7 NA;	7 NA;	7 NA;
5040	7	4 TraN-like; 1 TraN;	5 NA;	5 NA;	2 Protein traN; 2 NA; 1 TraN-like;	5 NA;	5 NA;
5044	7	6 Isoquinoline 1-oxidoreductase subunit; 1 NA;	7 NA;	7 NA;	6 Cytochrome c domain-containing; 1 Isoquinoline 1-oxidoreductase subunit;	7 NA;	7 NA;
5047	7	5 NA; 2 Lipoprotein;	7 NA;	7 NA;	7 Lipoprotein;	7 NA;	7 NA;
5050	7	7 Conjugal transfer;	7 NA;	7 NA;	7 NA;	7 NA;	7 NA;
5052	7	6 NA; 1 Signal peptide;	7 NA;	7 NA;	7 Lipoprotein;	7 NA;	7 NA;
5053	7	7 NA;	7 NA;	7 NA;	7 NA;	7 NA;	7 NA;
5056	7	7 NA;	7 NA;	7 NA;	7 NA;	7 NA;	7 NA;
5061	7	6 NA; 1 Tryptophan-rich sensory;	7 NA;	7 NA;	7 YhhN-like;	7 NA;	7 NA;
5068	7	7 Cytoplasmic;	7 NA;	7 NA;	5 NA; 2 Cytoplasmic;	7 NA;	7 NA;
5070	7	5 Phosphoadenosine phosphosulfate reductase; 2 NA;	7 NA;	7 NA;	4 Phosphoadenosine phosphosulfate reductase; 3 3'-phosphoadenosine 5'-phosphosulfate sulfotransferase (PAPS reductase)/FAD synthetase;	7 NA;	7 NA;
5071	7	4 NA; 1 Replication initiator A C-terminal domain-containing;	5 NA;	5 NA;	5 NA;	5 NA;	5 NA;
5073	7	4 Phage tail; 3 NA;	7 NA;	7 NA;	4 NA; 3 Reductive dehalogenase subunit A;	7 NA;	7 NA;
5076	7	5 NA; 2 SPFH domain-containing;	7 NA;	7 NA;	5 SPFH domain-containing; 1 Band_7_1 domain-containing; 1 Membrane protease subunit, stomatin/prohibitin family, contains C-terminal Zn-ribbon domain;	7 NA;	7 NA;
5078	7	7 CHAP domain-containing;	7 NA;	7 NA;	7 NA;	7 NA;	7 NA;
5079	7	6 Thoeris ThsA Macro domain-containing; 1 NA;	7 NA;	7 NA;	7 Thoeris ThsA Macro domain-containing;	7 NA;	7 NA;
5080	7	4 NA; 1 Mobile element;	5 NA;	5 NA;	5 NA;	5 NA;	5 NA;
5081	7	3 NA;	3 NA;	3 NA;	3 NA;	3 NA;	3 NA;
5082	7	5 Antitoxin SocA-like Panacea domain-containing; 2 NA;	7 NA;	7 NA;	7 Antitoxin SocA-like Panacea domain-containing;	7 NA;	7 NA;
5087	7	7 Colicin-E5 immunity;	7 NA;	7 NA;	7 Colicin-E5 immunity;	7 NA;	7 NA;
5088	7	7 NA;	7 NA;	7 NA;	7 NA;	7 NA;	7 NA;
5102	7	6 HEPN domain-containing; 1 NA;	7 NA;	7 NA;	7 HEPN domain-containing;	7 NA;	7 NA;
5107	7	3 IS21-like element ISEc62 family transposase; 3 Transposase; 1 TnpA;	7 NA;	7 NA;	6 Transposase; 1 IS21 family transposase;	7 NA;	7 NA;
5113	7	7 Bacterial Pleckstrin homology domain-containing;	7 NA;	7 NA;	7 Bacterial Pleckstrin homology domain-containing;	7 NA;	7 NA;
5114	7	4 NA; 2 PcfA; 1 ORF22;	7 NA;	7 NA;	7 NA;	7 NA;	7 NA;
5117	7	5 BrnA antitoxin family; 2 Cytoplasmic;	7 NA;	7 NA;	4 BrnA antitoxin family; 2 3-oxoacyl-ACP synthase; 1 Toxin-antitoxin system, antitoxin component;	7 NA;	7 NA;
5124	7	7 NA;	7 NA;	7 NA;	6 Conserved domain; 1 MgtC/SapB family;	7 NA;	7 NA;
5135	7	4 Ketosteroid isomerase-like; 2 SnoaL-like domain-containing; 1 Ketosteroid isomerase homolog;	7 NA;	7 NA;	6 Major facilitator superfamily (MFS) profile domain-containing; 1 SnoaL-like domain-containing;	7 NA;	7 NA;
5137	7	7 NA;	7 NA;	7 NA;	3 Microcin J25-processing McjB C-terminal domain-containing; 2 Prophage; 1 Transglutaminase-like domain-containing; 1 Transglutaminase domain-containing;	7 NA;	7 NA;
5139	7	4 NA; 3 YfeA;	7 NA;	7 NA;	7 NA;	7 NA;	7 NA;
5140	7	7 StrA;	7 NA;	7 NA;	7 NA;	7 NA;	7 NA;
5149	7	7 BACON domain-containing;	7 NA;	7 NA;	7 BACON domain-containing;	7 NA;	7 NA;
5151	7	3 YhbF; 2 Polymer-forming cytoskeletal; 1 Cytoskeletal CcmA (Bactofilin family); 1 YhbE;	7 NA;	7 NA;	4 Polymer-forming cytoskeletal; 2 Cytoplasmic; 1 Cell shape determination CcmA;	7 NA;	7 NA;
5158	7	7 NA;	7 NA;	7 NA;	5 CHAD domain-containing; 2 Phosphoenolpyruvate carboxylase;	7 NA;	7 NA;
5159	7	6 DGQHR domain-containing; 1 NA;	7 NA;	7 NA;	7 DGQHR domain-containing;	7 NA;	7 NA;
5162	7	7 Regulator of chromosome segregation-like C-terminal domain-containing;	7 NA;	7 NA;	6 Regulator of chromosome segregation-like C-terminal domain-containing; 1 NA;	7 NA;	7 NA;
5164	7	7 Class I SAM-dependent methyltransferase;	7 NA;	7 NA;	7 NA;	7 NA;	7 NA;
5165	7	7 NA;	7 NA;	7 NA;	4 Antirestriction ArdA; 2 Helicase ATP-binding domain-containing; 1 NA;	7 NA;	7 NA;
5168	7	6 NA; 1 JAB domain-containing;	7 NA;	7 NA;	7 Secreted;	7 NA;	7 NA;
5171	7	5 NA; 1 Membrane;	6 NA;	6 NA;	6 NA;	6 NA;	6 NA;
5176	7	6 Toxin-antitoxin system, toxin component;	6 NA;	6 NA;	6 NA;	6 NA;	6 NA;
5177	7	7 NA;	7 NA;	7 NA;	7 NA;	7 NA;	7 NA;
5179	7	6 NA; 1 Methionyl-tRNA formyltransferase;	7 NA;	7 NA;	7 Methionyl-tRNA formyltransferase;	7 NA;	7 NA;
5180	7	5 NA; 2 Death-on-curing;	7 NA;	7 NA;	4 Death domain-containing; 3 NA;	7 NA;	7 NA;
5182	7	7 Pheromone response system RNA-binding regulator PrgU;	7 NA;	7 NA;	7 NA;	7 NA;	7 NA;
5185	7	1 Nodulation A;	1 NA;	1 NA;	1 Nodulation A;	1 NA;	1 NA;
5191	7	7 Methyltransferase domain-containing;	7 NA;	7 NA;	7 ATP-binding;	7 NA;	7 NA;
5197	7	5 Lipoprotein; 2 Fibronectin type-III domain-containing;	7 NA;	7 NA;	3 BACON domain-containing; 3 Fibronectin type-III domain-containing; 1 Fibrobacter succinogenes major paralogous domain-containing;	7 NA;	7 NA;
5201	7	5 Glycine zipper family;	5 NA;	5 NA;	5 NA;	5 NA;	5 NA;
5202	7	4 NA; 3 Extracellular;	7 NA;	7 NA;	6 Extracellular; 1 NA;	7 NA;	7 NA;
5203	7	7 Multidrug transporter;	7 NA;	7 NA;	6 Multidrug transporter; 1 NA;	7 NA;	7 NA;
5207	7	2 NA; 1 Single-stranded DNA-binding;	3 NA;	3 NA;	3 NA;	3 NA;	3 NA;
5210	7	4 Glutaminase; 1 Glutaminase A; 1 L-glutaminase;	6 NA;	6 NA;	2 Glutaminase A; 2 Glutaminase; 2 L-glutaminase;	6 NA;	6 NA;
5211	7	4 Neuromedin U; 3 Transporter;	7 NA;	7 NA;	3 Transporter; 3 MetA-pathway of phenol degradation; 1 Neuromedin U;	7 NA;	7 NA;
5218	7	6 PrgI family; 1 NA;	7 NA;	7 NA;	7 NA;	7 NA;	7 NA;
5219	7	7 GNAT acetyltransferase;	7 NA;	7 NA;	7 N-acetyltransferase domain-containing;	7 NA;	7 NA;
5222	7	7 Lactate dehydrogenase;	7 NA;	7 NA;	6 NA; 1 Lactate dehydrogenase;	7 NA;	7 NA;
5225	7	3 SnoaL-like domain; 2 Alternative dihydrofolate reductase 3; 2 SnoaL-like domain-containing;	7 NA;	7 NA;	7 SnoaL-like;	7 NA;	7 NA;
5230	7	7 NA;	7 NA;	7 NA;	7 NA;	7 NA;	7 NA;
5235	7	7 NA;	7 NA;	7 NA;	7 Lysozyme inhibitor LprI N-terminal domain-containing;	7 NA;	7 NA;
5237	7	7 NA;	7 NA;	7 NA;	7 NA;	7 NA;	7 NA;
5239	7	4 Integrase; 1 Integrase DNA-binding domain-containing; 1 NA; 1 Phage integrase family;	7 NA;	7 NA;	5 NA; 2 Integrase DNA-binding domain-containing;	7 NA;	7 NA;
5251	7	7 Peptidase;	7 NA;	7 NA;	7 Predicted Zn-dependent protease;	7 NA;	7 NA;
5273	7	7 NA;	7 NA;	7 NA;	7 NA;	7 NA;	7 NA;
5276	7	6 NA;	6 NA;	6 NA;	6 NA;	6 NA;	6 NA;
5279	7	6 Nucleotide modification associated domain-containing; 1 NA;	7 NA;	7 NA;	7 Nucleotide modification associated domain-containing;	7 NA;	7 NA;
5281	7	3 CopG family transcriptional regulator; 3 NA; 1 Phage;	7 NA;	7 NA;	5 NA; 2 Mobilization;	7 NA;	7 NA;
5282	7	6 Thoeris ThsB TIR-like domain-containing; 1 NA;	7 NA;	7 NA;	4 MTH538 TIR-like domain; 3 Thoeris ThsB TIR-like domain-containing;	7 NA;	7 NA;
5290	7	3 Diguanylate cyclase; 3 NA; 1 Addiction module toxin RelE;	7 NA;	7 NA;	5 ABC3 transporter permease domain-containing; 2 NA;	7 NA;	7 NA;
5296	7	3 Cupin; 3 Cupin type-1 domain-containing; 1 NA;	7 NA;	7 NA;	3 Cupin; 3 Cupin type-1 domain-containing; 1 Cupin domain;	7 NA;	7 NA;
5300	7	4 ROK family; 3 NA;	7 NA;	7 NA;	7 NA;	7 NA;	7 NA;
5301	7	4 NA; 2 Membrane; 1 Transmembrane;	7 NA;	7 NA;	4 Lipoprotein; 2 Transmembrane; 1 NA;	7 NA;	7 NA;
5304	7	4 Aspartyl aminopeptidase; 3 Natural product, GG-Bacteroidales family;	7 NA;	7 NA;	7 NA;	7 NA;	7 NA;
5329	7	7 NA;	7 NA;	7 NA;	6 PAS domain-containing; 1 Class I SAM-dependent methyltransferase;	7 NA;	7 NA;
5336	7	4 CdiI immunity domain-containing; 2 NA; 1 Orf_Bo169;	7 NA;	7 NA;	7 NA;	7 NA;	7 NA;
5348	7	4 NA; 3 PF11161 family;	7 NA;	7 NA;	7 YbaK/aminoacyl-tRNA synthetase-associated domain-containing;	7 NA;	7 NA;
5354	7	4 Multidrug transporter; 1 SapC family; 1 SapC; 1 Peptide ABC transporter permease;	7 NA;	7 NA;	4 Multidrug transporter; 1 SapC family; 1 SapC; 1 Peptide ABC transporter permease;	7 NA;	7 NA;
5359	7	3 Inner membrane; 3 NA; 1 Uracil permease;	7 NA;	7 NA;	7 NA;	7 NA;	7 NA;
5362	7	7 Phage;	7 NA;	7 NA;	7 NA;	7 NA;	7 NA;
5363	7	5 Antitoxin of toxin-antitoxin stability system; 1 Prevent-host-death; 1 Antitoxin (DNA-binding transcriptional repressor) of toxin-antitoxin stability system;	7 NA;	7 NA;	5 Prevent-host-death; 2 Antitoxin of toxin-antitoxin stability system;	7 NA;	7 NA;
5380	6	3 YodL-like; 2 NA;	5 NA;	5 NA;	5 YodL-like;	5 NA;	5 NA;
5383	6	5 Phage tail; 1 NA;	6 NA;	6 NA;	6 Phage tail;	6 NA;	6 NA;
5384	6	6 AraC family transcriptional regulator;	6 NA;	6 NA;	6 NA;	6 NA;	6 NA;
5386	6	2 NA;	2 NA;	2 NA;	2 NA;	2 NA;	2 NA;
5387	6	4 NA; 2 Transmembrane;	6 NA;	6 NA;	6 MotA/TolQ/ExbB proton channel domain-containing;	6 NA;	6 NA;
5388	6	5 Thioredoxin; 1 Thioredoxin family;	6 NA;	6 NA;	5 Thioredoxin; 1 Thioredoxin family;	6 NA;	6 NA;
5390	6	6 NA;	6 NA;	6 NA;	6 NA;	6 NA;	6 NA;
5391	6	4 Cellulase Ig-like domain-containing; 1 Six-hairpin glycosidase; 1 NA;	6 NA;	6 NA;	6 Glycosyl hydrolase family 63 C-terminal domain-containing;	6 NA;	6 NA;
5393	6	5 Phage; 1 NA;	6 NA;	6 NA;	6 Phage;	6 NA;	6 NA;
5395	6	5 Delta-orf186;	5 NA;	5 NA;	5 NA;	5 NA;	5 NA;
5399	6	5 HEPN domain-containing; 1 NA;	6 NA;	6 NA;	6 NA;	6 NA;	6 NA;
5401	6	3 Peptidase M60; 2 Peptidase M60 domain-containing; 1 Carbohydrate-binding;	6 NA;	6 NA;	3 Peptidase M60 domain-containing; 3 Peptidase M60;	6 NA;	6 NA;
5408	6	6 NA;	6 NA;	6 NA;	6 Periplasmic heavy metal sensor;	6 NA;	6 NA;
5409	6	6 Smalltalk;	6 NA;	6 NA;	6 NA;	6 NA;	6 NA;
5412	6	6 NA;	6 NA;	6 NA;	6 Long-chain acyl-CoA synthetase;	6 NA;	6 NA;
5423	6	4 Outer membrane beta-barrel domain-containing; 1 Porin family; 1 NA;	6 NA;	6 NA;	4 Outer membrane beta-barrel domain-containing; 1 Porin family; 1 Outer membrane beta-barrel;	6 NA;	6 NA;
5424	6	4 Restriction endonuclease subunit M; 2 NA;	6 NA;	6 NA;	6 Restriction endonuclease subunit M;	6 NA;	6 NA;
5425	6	5 Helix-turn-helix type 11 domain-containing; 1 NA;	6 NA;	6 NA;	5 Helix-turn-helix type 11 domain-containing; 1 WYL domain-containing;	6 NA;	6 NA;
5427	6	6 Acyl-CoA dehydrogenase;	6 NA;	6 NA;	6 Acyl-CoA dehydrogenase;	6 NA;	6 NA;
5436	6	5 Antitoxin-like ribbon-helix-helix domain-containing; 1 NA;	6 NA;	6 NA;	6 Antitoxin-like ribbon-helix-helix domain-containing;	6 NA;	6 NA;
5443	6	6 NA;	6 NA;	6 NA;	6 NA;	6 NA;	6 NA;
5446	6	5 TubC N-terminal docking domain-containing; 1 NA;	6 NA;	6 NA;	6 NA;	6 NA;	6 NA;
5447	6	5 Plasmid stabilization; 1 NA;	6 NA;	6 NA;	4 Plasmid stabilization; 2 Plasmid replication initiator TrfA;	6 NA;	6 NA;
5455	6	6 NA;	6 NA;	6 NA;	6 Gliding motility-associated GldM N-terminal domain-containing;	6 NA;	6 NA;
5460	6	3 NA; 1 OmpR/PhoB-type domain-containing; 1 Transcriptional regulator; 1 Predicted;	6 NA;	6 NA;	4 AraC family transcriptional regulator; 2 Transcriptional regulator;	6 NA;	6 NA;
5467	6	5 NA; 1 SPOR domain-containing;	6 NA;	6 NA;	3 OmpA-like domain-containing; 1 Alpha-agarase; 1 Cell envelope biogenesis OmpA; 1 SPOR domain-containing;	6 NA;	6 NA;
5473	6	4 Gp10; 1 Bacteriophage; 1 NA;	6 NA;	6 NA;	4 Phosphohydrolase; 1 Rusa-domain-containing; 1 Bacteriophage;	6 NA;	6 NA;
5476	6	6 NA;	6 NA;	6 NA;	4 Appr-1-p processing domain; 1 Dual specificity phosphatase, catalytic domain; 1 Macro domain-containing;	6 NA;	6 NA;
5480	6	5 NA; 1 Phage tail;	6 NA;	6 NA;	6 Phage tail;	6 NA;	6 NA;
5481	6	2 Mobilization; 2 Mobilizable transposon, TnpC family; 1 NA;	5 NA;	5 NA;	4 Mobilization; 1 NA;	5 NA;	5 NA;
5482	6	2 Regulator; 1 FaeA-like family; 1 P fimbrial regulatory KS71A; 1 FaeA/PapI family transcriptional regulator; 1 NA;	6 NA;	6 NA;	2 FaeA-like family; 2 Plasmid-encoded fimbriae regulatory; 1 Major pilus subunit operon regulatory; 1 FaeA-like;	6 NA;	6 NA;
5484	6	6 DNA-binding;	6 NA;	6 NA;	6 DNA-binding;	6 NA;	6 NA;
5487	6	6 RepA;	6 NA;	6 NA;	5 RepA; 1 DnaD domain-containing;	6 NA;	6 NA;
5489	6	6 NA;	6 NA;	6 NA;	6 NA;	6 NA;	6 NA;
5492	6	6 AM2;	6 NA;	6 NA;	5 Relaxase; 1 NA;	6 NA;	6 NA;
5500	6	5 Antitoxin of toxin-antitoxin stability system;	5 NA;	5 NA;	3 NA; 2 Antitoxin of toxin-antitoxin stability system;	5 NA;	5 NA;
5511	6	6 Coiled-coil;	6 NA;	6 NA;	6 Coiled-coil;	6 NA;	6 NA;
5512	6	4 Flotillin-like FloA; 1 UPF0365 HMPREF9445_01264; 1 UPF0365 BFAG_04527;	6 NA;	6 NA;	5 NA; 1 Flotillin-like FloA;	6 NA;	6 NA;
5513	6	5 NA; 1 Orf20;	6 NA;	6 NA;	6 NA;	6 NA;	6 NA;
5514	6	6 Methyltransferase;	6 NA;	6 NA;	6 NA;	6 NA;	6 NA;
5517	6	4 Helix-turn-helix type 11 domain-containing; 2 Transcriptional regulator;	6 NA;	6 NA;	6 Transcriptional regulator;	6 NA;	6 NA;
5518	6	6 Transposase;	6 NA;	6 NA;	6 NA;	6 NA;	6 NA;
5520	6	2 Helix-turn-helix domain-containing; 2 DNA-binding; 2 DNA binding domain, excisionase family;	6 NA;	6 NA;	4 Helix-turn-helix domain-containing; 2 DNA binding domain, excisionase family;	6 NA;	6 NA;
5529	6	6 Transposase;	6 NA;	6 NA;	6 NA;	6 NA;	6 NA;
5531	6	4 PTS ascorbate transporter subunit IIC; 2 Arc family DNA-binding;	6 NA;	6 NA;	4 PTS ascorbate transporter subunit IIC; 2 Arc-like DNA binding domain-containing;	6 NA;	6 NA;
5532	6	3 Phage head-tail connector; 3 NA;	6 NA;	6 NA;	6 Phage head-tail adapter;	6 NA;	6 NA;
5533	6	6 Carboxylate--amine ligase;	6 NA;	6 NA;	4 NA; 2 Carboxylate--amine ligase;	6 NA;	6 NA;
5534	6	3 TraX; 1 ABC transporter permease; 1 Conjugal transfer TraX; 1 NA;	6 NA;	6 NA;	3 Conjugal transfer TraX; 2 Protein TraX; 1 ABC transporter permease;	6 NA;	6 NA;
5537	6	6 Phage;	6 NA;	6 NA;	6 Phage;	6 NA;	6 NA;
5549	6	6 Cj0069 family;	6 NA;	6 NA;	5 Cj0069 family; 1 Bll3081;	6 NA;	6 NA;
5554	6	4 NA; 1 Replication RepA; 1 Replication;	6 NA;	6 NA;	3 Replication; 2 Replication RepA; 1 Plasmid replication repA;	6 NA;	6 NA;
5571	6	5 Cellulose-binding Sde182 nucleoside hydrolase-like domain-containing; 1 NA;	6 NA;	6 NA;	3 PA14 domain-containing; 2 Ricin B lectin domain-containing; 1 Nucleoside hydrolase;	6 NA;	6 NA;
5573	6	6 Transcriptional regulator;	6 NA;	6 NA;	6 Transcriptional regulator;	6 NA;	6 NA;
5580	6	5 NA; 1 Helicase ATP-binding domain-containing;	6 NA;	6 NA;	5 Helicase ATP-binding domain-containing; 1 DEAD/DEAH box helicase;	6 NA;	6 NA;
5583	6	6 Low temperature requirement A;	6 NA;	6 NA;	6 NA;	6 NA;	6 NA;
5584	6	4 Viral envelope fusion with host membrane; 2 t-SNARE coiled-coil homology domain-containing;	6 NA;	6 NA;	6 NA;	6 NA;	6 NA;
5592	6	6 Transporter;	6 NA;	6 NA;	6 NA;	6 NA;	6 NA;
5595	6	6 Conjugative transposon TraB;	6 NA;	6 NA;	6 NA;	6 NA;	6 NA;
5596	6	3 Phage; 2 ORF N041; 1 SAUGI family uracil-DNA glycosylase inhibitor;	6 NA;	6 NA;	6 NA;	6 NA;	6 NA;
5600	6	2 YcgB; 1 YceB;	3 NA;	3 NA;	3 NA;	3 NA;	3 NA;
5604	6	5 Cytoplasmic; 1 Transcriptional regulator;	6 NA;	6 NA;	5 NA; 1 Transcriptional regulator;	6 NA;	6 NA;
5608	6	6 Glycosyl-4,4'-diaponeurosporenoate acyltransferase;	6 NA;	6 NA;	5 Glycosyl-4,4'-diaponeurosporenoate acyltransferase; 1 NA;	6 NA;	6 NA;
5609	6	5 FimB/Mfa2 family fimbrial subunit; 1 Fimbrillin-A associated anchors Mfa1 and Mfa2;	6 NA;	6 NA;	3 Fimbrillin-A associated anchor s Mfa1 and Mfa2 family; 3 FimB/Mfa2 family fimbrial subunit;	6 NA;	6 NA;
5614	6	6 NA;	6 NA;	6 NA;	6 NA;	6 NA;	6 NA;
5615	6	2 Resolvase; 2 Phage integrase family; 1 Tyr recombinase domain-containing; 1 ResA resolvase;	6 NA;	6 NA;	5 NA; 1 Resolvase;	6 NA;	6 NA;
5616	6	6 NA;	6 NA;	6 NA;	4 RRM domain-containing; 1 Exonuclease domain-containing; 1 DNA-directed RNA polymerase;	6 NA;	6 NA;
5618	6	2 Conjugal transfer TraH; 1 Conjugal transfer; 1 DUF based on B. Theta Gene description; 1 Conjugate transposon; 1 NA;	6 NA;	6 NA;	2 Conjugative transfer TraH; 2 TraH; 1 DUF based on B. Theta Gene description; 1 Conjugal transfer TraH;	6 NA;	6 NA;
5626	6	4 NA; 1 DNA-binding domain; 1 Insulinase family;	6 NA;	6 NA;	6 DNA-binding domain-containing;	6 NA;	6 NA;
5628	6	3 ArgG; 2 Riorf97; 1 Transposase;	6 NA;	6 NA;	6 NA;	6 NA;	6 NA;
5630	6	4 Right handed beta helix domain-containing; 1 Right handed beta helix region; 1 Hydrogenase-4 component C;	6 NA;	6 NA;	4 PF12541 family; 2 Hydrogenase;	6 NA;	6 NA;
5631	6	3 Peptidase; 2 PepSY domain-containing; 1 NA;	6 NA;	6 NA;	4 Lipoprotein; 2 PepSY domain-containing;	6 NA;	6 NA;
5635	6	3 Nonstructural C; 1 UPF0401 YubL; 1 Cytoplasmic; 1 UPF0401 YkfF;	6 NA;	6 NA;	6 NA;	6 NA;	6 NA;
5654	6	6 NA;	6 NA;	6 NA;	6 NA;	6 NA;	6 NA;
5656	6	6 Polysaccharide biosynthesis C-terminal domain-containing;	6 NA;	6 NA;	6 Polysaccharide biosynthesis;	6 NA;	6 NA;
5663	6	3 Suppressor of fused-like domain-containing; 3 NA;	6 NA;	6 NA;	4 NA; 2 HipA N-terminal subdomain 1 domain-containing;	6 NA;	6 NA;
5671	6	6 Tlde1 domain-containing;	6 NA;	6 NA;	6 Tlde1 domain-containing;	6 NA;	6 NA;
5672	6	6 PD-(D/E)XK nuclease superfamily;	6 NA;	6 NA;	6 PD-(D/E)XK nuclease superfamily;	6 NA;	6 NA;
5675	6	5 NA; 1 Phage tail;	6 NA;	6 NA;	6 Gp5/Type VI secretion system Vgr OB-fold domain-containing;	6 NA;	6 NA;
5683	6	5 Beta-carotene 15,15'-monooxygenase;	5 NA;	5 NA;	5 Beta-carotene 15,15'-monooxygenase;	5 NA;	5 NA;
5689	6	6 Lipocalin-like domain-containing;	6 NA;	6 NA;	6 Lipocalin-like domain-containing;	6 NA;	6 NA;
5690	6	6 Phage;	6 NA;	6 NA;	6 SIR2-like domain-containing;	6 NA;	6 NA;
5692	6	4 NA; 2 Phage;	6 NA;	6 NA;	6 PIN_12 domain-containing;	6 NA;	6 NA;
5696	6	6 Zinc ribbon domain-containing;	6 NA;	6 NA;	6 Zinc ribbon domain-containing;	6 NA;	6 NA;
5697	6	3 NA; 1 Restriction alleviation, Lar family;	4 NA;	4 NA;	4 Restriction alleviation, Lar family;	4 NA;	4 NA;
5701	6	6 NA;	6 NA;	6 NA;	6 NA;	6 NA;	6 NA;
5705	6	6 NA;	6 NA;	6 NA;	6 NA;	6 NA;	6 NA;
5706	6	2 Metal-binding; 2 Predicted metal-binding membrane; 1 Membrane; 1 NA;	6 NA;	6 NA;	6 Predicted metal-binding membrane;	6 NA;	6 NA;
5707	6	5 Post-segregation killing PndC; 1 Secreted;	6 NA;	6 NA;	4 Post-segregation killing PndC; 2 NA;	6 NA;	6 NA;
5710	6	6 Integral membrane;	6 NA;	6 NA;	6 NA;	6 NA;	6 NA;
5714	6	6 Polysaccharide pyruvyl transferase;	6 NA;	6 NA;	6 Polysaccharide pyruvyl transferase;	6 NA;	6 NA;
5725	6	4 NA;	4 NA;	4 NA;	4 NA;	4 NA;	4 NA;
5726	6	6 Nucleotidyl transferase AbiEii/AbiGii toxin family;	6 NA;	6 NA;	6 NA;	6 NA;	6 NA;
5727	6	6 NA;	6 NA;	6 NA;	6 NA;	6 NA;	6 NA;
5729	6	6 DNA helicase;	6 NA;	6 NA;	6 DNA helicase;	6 NA;	6 NA;
5731	6	5 ASCH domain-containing; 1 NA;	6 NA;	6 NA;	5 ASCH domain-containing; 1 OrfX;	6 NA;	6 NA;
5736	6	1 NA;	1 NA;	1 NA;	1 NA;	1 NA;	1 NA;
5738	6	4 Post-segregation killing PndC; 1 Post-segregation killing PndC domain;	5 NA;	5 NA;	4 NA; 1 Post-segregation killing PndC;	5 NA;	5 NA;
5740	6	3 Orf53; 3 NA;	6 NA;	6 NA;	6 Tlde1 domain-containing;	6 NA;	6 NA;
5741	6	6 NA;	6 NA;	6 NA;	6 NA;	6 NA;	6 NA;
5743	6	3 Type IV pilus biogenesis PilP; 2 NA; 1 PilP;	6 NA;	6 NA;	4 Type IV pilus biogenesis PilP; 2 PilP;	6 NA;	6 NA;
5746	6	3 NA; 2 WYL domain-containing; 1 HTH domain-containing;	6 NA;	6 NA;	4 MarR family transcriptional regulator; 2 WYL domain-containing;	6 NA;	6 NA;
5747	6	5 NA;	5 NA;	5 NA;	5 NA;	5 NA;	5 NA;
5752	6	3 Sch_061; 3 NA;	6 NA;	6 NA;	5 NA; 1 Transposase;	6 NA;	6 NA;
5754	6	6 NA;	6 NA;	6 NA;	6 NA;	6 NA;	6 NA;
5759	6	3 GNAT acetyltransferase; 3 NA;	6 NA;	6 NA;	4 N-acetyltransferase domain-containing; 2 NA;	6 NA;	6 NA;
5761	6	6 NA;	6 NA;	6 NA;	6 NA;	6 NA;	6 NA;
5765	6	5 Polyphosphate kinase; 1 TIGR02293 family toxin-antitoxin system antitoxin component;	6 NA;	6 NA;	6 Antitoxin;	6 NA;	6 NA;
5767	6	6 NA;	6 NA;	6 NA;	6 Membrane;	6 NA;	6 NA;
5769	6	6 NA;	6 NA;	6 NA;	6 NA;	6 NA;	6 NA;
5770	6	4 Contig40, whole genome shotgun sequence; 1 Antitoxin Xre/MbcA/ParS-like toxin-binding domain-containing; 1 Antitoxin Xre-like helix-turn-helix domain-containing;	6 NA;	6 NA;	4 Antitoxin Xre/MbcA/ParS-like toxin-binding domain-containing; 2 Antitoxin Xre-like helix-turn-helix domain-containing;	6 NA;	6 NA;
5771	6	6 Anti-bacteriophage A/HamA C-terminal domain-containing;	6 NA;	6 NA;	6 Anti-bacteriophage A/HamA C-terminal domain-containing;	6 NA;	6 NA;
5786	6	6 Signal peptide;	6 NA;	6 NA;	6 Ribosomally synthesized peptide with SipW-like signal peptide;	6 NA;	6 NA;
5787	6	4 Single-stranded DNA-binding;	3 NA; 1 YP_008997727.1 Ssb (plasmid) [Vibrio cholerae];	4 NA;	3 NA; 1 Single-stranded DNA-binding;	3 NA; 1 Ssb (plasmid) [Vibrio cholerae];	4 NA;
5788	6	3 Transcriptional regulator; 3 NA;	6 NA;	6 NA;	5 Transcriptional regulator; 1 NA;	6 NA;	6 NA;
5791	6	4 Orf1; 1 Integron gene cassette; 1 Inner membrane;	6 NA;	6 NA;	6 NA;	6 NA;	6 NA;
5807	6	6 NA;	6 NA;	6 NA;	6 NA;	6 NA;	6 NA;
5809	6	6 NA;	6 NA;	6 NA;	6 Mlr4467;	6 NA;	6 NA;
5816	6	6 Lipoprotein;	6 NA;	6 NA;	6 Lipoprotein;	6 NA;	6 NA;
5819	6	6 NA;	6 NA;	6 NA;	3 Phage; 3 NA;	6 NA;	6 NA;
5828	6	6 YaeA;	6 NA;	6 NA;	6 NA;	6 NA;	6 NA;
5831	6	4 NA;	4 NA;	4 NA;	3 Lipoprotein; 1 NA;	4 NA;	4 NA;
5833	6	4 DNA methylase; 1 Large polyvalent-associated domain-containing; 1 NA;	6 NA;	6 NA;	4 MutS domain I; 1 DNA methylase; 1 Adenine-specific DNA methylase;	6 NA;	4 ArdC (plasmid) [Escherichia coli]; 2 NA;
5841	6	3 NA; 2 Autotransporter domain-containing; 1 Type IV secretory system conjugative DNA transfer family;	6 NA;	6 NA;	3 Autotransporter outer membrane beta-barrel domain-containing; 2 Autotransporter domain-containing; 1 Probable extracellular repeat, HAF family;	6 NA;	6 NA;
5844	6	6 50S ribosomal L23;	6 NA;	6 NA;	6 NA;	6 NA;	6 NA;
5848	6	3 Cell wall anchor; 1 MxaA; 1 Membrane exported; 1 Protein BatD;	6 NA;	6 NA;	4 Cell wall anchor; 2 Protein BatD;	6 NA;	6 NA;
5851	6	6 Nucleotidyltransferase domain;	6 NA;	6 NA;	4 NA; 2 Streptomycin 3''-adenylyltransferase;	6 NA;	6 NA;
5855	6	2 Resolvase, N terminal domain; 1 Recombinase; 1 RNA polymerase recycling family C-terminal; 1 Recombinase domain-containing; 1 Recombinase family;	6 NA;	6 NA;	2 Recombinase; 1 Recombinase RecB; 1 Conjugative transposon site-specific recombinase; 1 TnpX site-specific recombinase family; 1 TnpX site-specific recombinase;	6 NA;	6 NA;
5857	6	1 NA;	1 NA;	1 NA;	1 NA;	1 NA;	1 NA;
5858	6	2 Propionyl-coenzyme A carboxylase alpha polypeptide; 1 NA;	3 NA;	3 NA;	3 NA;	3 NA;	3 NA;
5859	6	6 NA;	6 NA;	6 NA;	6 pEK499-p136 HEPN domain-containing;	6 NA;	6 NA;
5866	6	6 Transposase;	6 NA;	6 NA;	6 NA;	6 NA;	6 NA;
5868	6	6 NA;	6 NA;	6 NA;	3 Nucleotidyltransferase; 3 NA;	6 NA;	6 NA;
5875	6	5 NA;	5 NA;	5 NA;	5 NA;	5 NA;	5 NA;
5880	6	5 NA;	5 NA;	5 NA;	5 NA;	5 NA;	5 NA;
5884	6	6 NA;	6 NA;	6 NA;	6 Lipoprotein;	6 NA;	6 NA;
5885	6	6 Conjugative transposon TraB;	6 NA;	6 NA;	6 Conjugal transfer TraB;	6 NA;	6 NA;
5886	6	3 Conjugative transposon TraL; 2 Conjugal transfer; 1 NA;	6 NA;	6 NA;	6 NA;	6 NA;	6 NA;
5890	6	1 Transposase ORF B, IS629, IS3 family; 1 HTH-like domain-containing; 1 Transposase R14; 1 Transposase; 1 IS629 transposase orfB; 1 Transposase for insertion sequence element IS629;	6 NA;	6 NA;	2 HTH_21 domain-containing; 2 NA; 1 IS629 orf; 1 IS629 transposase orfB;	6 NA;	6 NA;
5891	6	6 NA;	6 NA;	6 NA;	6 NA;	6 NA;	6 NA;
5893	6	6 NA;	6 NA;	6 NA;	6 NA;	6 NA;	6 NA;
5895	6	3 Phage head-tail adapter; 3 NA;	6 NA;	6 NA;	3 Phage; 3 Head-tail adaptor;	6 Inhibitor of Type II CRISPR-Cas system [metagenome];	6 NA;
5900	6	6 Fimbrillin family;	6 NA;	6 NA;	6 Leucine-rich repeat domain-containing;	6 NA;	6 NA;
5903	6	6 NA;	6 NA;	6 NA;	6 NA;	6 NA;	6 NA;
5909	6	6 NA;	6 NA;	6 NA;	6 YopX domain-containing;	6 NA;	6 NA;
5915	6	4 HTH araC/xylS-type domain-containing; 1 Transcriptional activator FtrA; 1 AraC family transcriptional regulator;	6 NA;	6 NA;	4 AraC family transcriptional regulator; 2 NA;	6 NA;	6 NA;
5919	6	6 Signal peptide;	6 NA;	6 NA;	6 Mlr2141;	6 NA;	6 NA;
5921	6	5 Gamma-glutamylcyclotransferase AIG2-like domain-containing; 1 Gamma-glutamylcyclotransferase;	6 NA;	6 NA;	6 Gamma-glutamylcyclotransferase AIG2-like domain-containing;	6 NA;	6 NA;
5922	6	6 NA;	6 NA;	6 NA;	6 NA;	6 NA;	6 NA;
5924	6	6 RES domain-containing;	6 NA;	6 NA;	6 RES domain-containing;	6 NA;	6 NA;
5930	6	6 NA;	6 NA;	6 NA;	6 Multidrug transporter;	6 NA;	6 NA;
5951	6	3 NA; 1 PemK-like; 1 Growth inhibitor PemK; 1 PemK-like, MazF-like toxin of type II toxin-antitoxin system;	6 NA;	6 NA;	3 Transposase; 1 Antitoxin; 1 PemK-like, MazF-like toxin of type II toxin-antitoxin system; 1 NA;	6 NA;	6 NA;
5956	6	6 DNA-binding;	6 NA;	6 NA;	6 DNA-binding;	6 NA;	6 NA;
5957	6	5 NA;	5 NA;	5 NA;	5 NA;	5 NA;	5 NA;
5958	6	6 NA;	6 NA;	6 NA;	5 NA; 1 Azurin;	6 NA;	6 NA;
5960	6	5 Phage major capsid; 1 NA;	6 NA;	6 NA;	6 Phage major capsid, HK97 family;	6 NA;	6 NA;
5962	6	2 Transposase; 2 IS6 family transposase; 1 IS26 transposase; 1 Mobile element;	6 NA;	6 NA;	6 NA;	6 NA;	6 NA;
5965	6	6 Phage tail tape measure;	6 NA;	6 NA;	6 Phage tail tape measure;	6 NA;	6 NA;
5966	6	5 Nuc; 1 NA;	6 NA;	6 NA;	6 Nuc;	6 NA;	6 NA;
5970	6	5 DNA-binding; 1 NA;	6 NA;	6 NA;	6 NA;	6 NA;	6 NA;
5973	6	5 NA;	5 NA;	5 NA;	5 NA;	5 NA;	5 NA;
5975	6	5 Hydrolase;	5 NA;	5 NA;	5 NA;	5 NA;	5 NA;
5976	6	6 NA;	6 NA;	6 NA;	6 Apea-like HEPN domain-containing;	6 NA;	6 NA;
5977	6	5 ArgG;	5 NA;	5 NA;	3 ArgG; 2 NA;	5 NA;	5 NA;
5978	6	6 NA;	6 NA;	6 NA;	6 Calx-beta domain-containing;	6 NA;	6 NA;
5983	6	4 Tripartite tricarboxylate transporter substrate binding; 1 Tripartite-type tricarboxylate transporter receptor subunit TctC; 1 NA;	6 NA;	6 NA;	5 NA; 1 Tripartite-type tricarboxylate transporter receptor subunit TctC;	6 NA;	6 NA;
5984	6	5 Phage major tail, TP901-1 family; 1 NA;	6 NA;	6 NA;	6 Phage major tail, TP901-1 family;	6 NA;	6 NA;
5987	6	5 Predicted; 1 Lysis S;	6 NA;	6 NA;	6 NA;	6 NA;	6 NA;
5988	6	4 NA; 1 Transposase;	5 NA;	5 NA;	5 NA;	5 NA;	5 NA;
5990	6	6 XRE family transcriptional regulator;	6 NA;	6 NA;	6 NA;	6 NA;	6 NA;
5991	6	6 IrrE N-terminal-like domain-containing;	6 NA;	6 NA;	6 IrrE N-terminal-like domain-containing;	6 NA;	6 NA;
5994	6	5 NA; 1 Membrane;	6 NA;	6 NA;	4 Membrane; 1 Vitamin K epoxide reductase domain-containing; 1 PF07784 family;	6 NA;	6 NA;
5995	6	6 NA;	6 NA;	6 NA;	3 Unannotated; 2 Heavy metal exporting; 1 PO3Cd1.9;	6 NA;	6 NA;
5997	6	2 Cysteine-rich VLP domain-containing; 1 Cysteine-rich small domain-containing; 1 PiggyBac transposable element-derived 4 C-terminal zinc-ribbon domain-containing; 1 NA;	5 NA;	5 NA;	5 NA;	5 NA;	5 NA;
6006	6	6 Glycosyl hydrolase-like 10 domain-containing;	6 NA;	6 NA;	6 Glycosyl hydrolase-like 10 domain-containing;	6 NA;	6 NA;
6007	6	5 NA; 1 HU domain-containing;	6 NA;	6 NA;	6 NA;	6 NA;	6 NA;
6008	6	3 ORF00018-like; 3 Lipoprotein;	6 NA;	6 NA;	6 Lipoprotein;	6 NA;	6 NA;
6015	6	6 Hydrolase;	6 NA;	6 NA;	3 Hydrolase; 2 NA; 1 Conserved domain;	6 NA;	6 NA;
6016	6	6 Type II toxin-antitoxin system VapC family toxin;	6 NA;	6 NA;	4 Twitching motility PilT; 2 NA;	6 NA;	6 NA;
6017	6	5 NA;	5 NA;	5 NA;	5 NA;	5 NA;	5 NA;
6022	6	4 NA; 2 DpnD;	6 NA;	6 NA;	2 DNA primase; 2 TraG P-loop domain-containing; 1 Large polyvalent associated domain-containing; 1 DpnD;	6 NA;	6 NA;
6025	6	4 Bacterial mobilisation domain-containing; 2 NA;	6 NA;	6 NA;	6 Bacterial mobilisation domain-containing;	6 NA;	6 NA;
6026	6	6 NA;	6 NA;	6 NA;	6 ABC transporter permease;	6 NA;	6 NA;
6034	6	6 NA;	6 NA;	6 NA;	6 Protein;	6 NA;	6 NA;
6037	6	3 OmpA-like domain-containing; 3 NA;	6 NA;	6 NA;	3 YD repeat-containing; 2 Fibronectin type-III domain-containing; 1 BACON domain-containing;	6 NA;	6 NA;
6038	6	5 Phage N-6-adenine-methyltransferase; 1 Adenine methyltransferase;	6 NA;	6 NA;	4 Adenine methyltransferase; 2 Phage N-6-adenine-methyltransferase;	6 NA;	6 NA;
6039	6	6 NA;	6 NA;	6 NA;	6 Phi 11 orf38;	6 NA;	6 NA;
6052	6	6 NA;	6 NA;	6 NA;	6 NA;	6 NA;	6 NA;
6055	6	6 NA;	6 NA;	6 NA;	6 NA;	6 NA;	6 NA;
6060	6	5 Helix-turn-helix domain-containing; 1 Helix-turn-helix type 11 domain-containing;	6 NA;	6 NA;	3 Helix-turn-helix domain-containing; 2 HTH domain-containing; 1 Helix-turn-helix type 11 domain-containing;	6 NA;	6 NA;
6064	6	6 DNA primase;	6 NA;	6 NA;	6 NA;	6 NA;	6 NA;
6065	6	2 Zf-HC2 domain-containing; 1 Contig63, whole genome shotgun sequence; 1 Pyruvate ferredoxin oxidoreductase; 1 Anti-sigma factor; 1 NA;	6 NA;	6 NA;	3 Zf-HC2 domain-containing; 1 Pyruvate ferredoxin oxidoreductase; 1 Anti sigma-E RseA N-terminal domain-containing; 1 Anti-sigma factor;	6 NA;	6 NA;
6072	6	3 Secreted; 2 Lipoprotein; 1 NA;	6 NA;	6 NA;	5 NA; 1 Lipoprotein;	6 NA;	6 NA;
6080	6	5 HK97 gp10 family phage; 1 NA;	6 NA;	6 NA;	6 HK97 gp10 family phage;	6 NA;	6 NA;
6090	6	2 Acetyltransferase (GNAT) domain; 1 GNAT family N-acetyltransferase; 1 Acetyltransferase (GNAT) domain-containing; 1 Hemolysin; 1 NA;	6 NA;	6 NA;	6 Hemolysin;	6 hypothetical [Leptotrichia buccalis];	6 NA;
6097	6	3 NA;	3 NA;	3 NA;	3 NA;	3 NA;	3 NA;
6098	6	5 Predicted metal-binding; 1 Metal-binding;	6 NA;	6 NA;	6 Metal-binding;	6 NA;	6 NA;
6102	6	4 NA; 2 Cellulase family;	6 NA;	6 NA;	6 Collagen-binding domain of a collagenase;	6 NA;	6 NA;
6103	6	3 NA; 2 DNA (cytosine-5-)-methyltransferase; 1 DNA cytosine methyltransferase;	6 NA;	6 NA;	6 DNA (cytosine-5-)-methyltransferase;	6 NA;	6 NA;
6108	6	3 Histidine phosphatase family; 3 NA;	6 NA;	6 NA;	4 Large polyvalent-associated domain-containing; 1 Defence against restriction A C-terminal domain-containing; 1 NA;	6 NA;	6 NA;
6112	6	4 NA; 2 Tat pathway signal;	6 NA;	6 NA;	3 Tat pathway signal; 2 Lipoprotein; 1 Amidohydro_3 domain-containing;	6 NA;	6 NA;
6118	6	5 Beta-mannosidase;	5 NA;	5 NA;	5 NA;	5 NA;	5 NA;
6129	6	3 Queuosine ECF transporter S component QueT; 2 QueT transporter family; 1 NA;	6 NA;	6 NA;	3 QueT transporter family; 2 Transporter; 1 QueT transporter;	6 NA;	6 NA;
6131	6	5 SAM domain-containing; 1 NA;	6 NA;	6 NA;	6 SAM domain-containing;	6 NA;	6 NA;
6137	6	6 NA;	6 NA;	6 NA;	5 Transmembrane; 1 Histidine kinase;	6 NA;	6 NA;
6146	5	4 ABC transporter permease; 1 NA;	5 NA;	5 NA;	5 NA;	5 NA;	5 NA;
6149	5	2 ParB-like partition; 1 ParB/Sulfiredoxin domain-containing;	3 NA;	3 NA;	2 NA; 1 ParB-like nuclease;	3 NA;	3 NA;
6151	5	5 Nuclear transport factor 2 family;	5 NA;	5 NA;	5 Nuclear transport factor 2 family;	5 NA;	5 NA;
6152	5	5 Stability determinant;	5 NA;	5 NA;	5 NA;	5 NA;	5 NA;
6155	5	5 XkdX family;	5 NA;	5 NA;	4 Phage; 1 XkdX family;	5 NA;	5 NA;
6160	5	5 NA;	5 NA;	5 NA;	5 NA;	5 NA;	5 NA;
6161	5	3 Phage; 1 YtxH domain-containing; 1 NA;	5 NA;	5 NA;	5 YtxH domain-containing;	5 NA;	5 NA;
6167	5	3 Virulence E; 2 VirE N-terminal domain;	5 NA;	5 NA;	3 VirE N-terminal domain; 1 Virulence E; 1 BT4734-like N-terminal domain-containing;	5 NA;	5 NA;
6170	5	3 Transporter; 1 YdaA; 1 NA;	5 NA;	5 NA;	5 NA;	5 NA;	5 NA;
6173	5	5 Glycosyltransferase RgtA/B/C/D-like domain-containing;	5 NA;	5 NA;	3 Glycosyltransferase RgtA/B/C/D-like domain-containing; 2 4-amino-4-deoxy-L-arabinose transferase;	5 NA;	5 NA;
6181	5	3 NA; 1 Peroxiredoxin; 1 Thioredoxin-like family;	5 NA;	5 NA;	5 Thioredoxin-like;	5 NA;	5 NA;
6182	5	4 PRTRC system B; 1 Prokaryotic E2 D family;	5 NA;	5 NA;	5 PRTRC system B;	5 NA;	5 NA;
6183	5	4 Conjugal transfer; 1 Inner membrane forms channel for type IV secretion of T-DNA complex;	5 NA;	5 NA;	2 Conjugal transfer; 2 NA; 1 Type IV secretion system VirB10;	5 NA;	5 NA;
6196	5	2 Ultraviolet light resistance B; 1 MFS transporter; 1 Transmembrane; 1 NA;	5 NA;	5 NA;	3 Lytic transglycosylase; 1 Regulator; 1 NA;	5 NA;	5 NA;
6198	5	4 Lin1244/Lin1753-like N-terminal domain-containing; 1 NA;	5 NA;	5 NA;	5 Lin1244/Lin1753-like N-terminal domain-containing;	5 NA;	5 NA;
6201	5	3 Lipoprotein; 1 Phage tail component domain; 1 NA;	5 NA;	5 NA;	3 Lipoprotein; 1 PF14125 domain; 1 Phage tail component;	5 NA;	5 NA;
6204	5	2 Protein repA; 1 Transcriptional regulator; 1 CopG; 1 Ribbon-helix-helix, CopG family;	5 NA;	5 NA;	4 NA; 1 Ribbon-helix-helix, copG family;	5 NA;	5 NA;
6207	5	5 NA;	5 NA;	5 NA;	5 Contig23, whole genome shotgun sequence;	5 NA;	5 NA;
6210	5	5 NA;	5 NA;	5 NA;	5 NA;	5 NA;	5 NA;
6214	5	3 NA;	3 NA;	3 NA;	3 NA;	3 NA;	3 NA;
6216	5	5 NA;	5 NA;	5 NA;	5 Conserved domain histidine-rich;	5 NA;	5 NA;
6218	5	3 RDD family; 2 RDD domain-containing;	5 NA;	5 NA;	4 RDD domain-containing; 1 RDD family;	5 NA;	5 NA;
6221	5	5 NA;	5 NA;	5 NA;	5 NA;	5 NA;	5 NA;
6223	5	5 NA;	5 NA;	5 NA;	5 NA;	5 NA;	5 NA;
6227	5	5 Restriction endonuclease;	5 NA;	5 NA;	5 NA;	5 NA;	5 NA;
6229	5	5 Transposase DDE domain-containing;	5 NA;	5 NA;	3 NA; 2 Transposase DDE domain-containing;	5 NA;	5 NA;
6230	5	4 NA;	4 NA;	4 NA;	4 Methylase;	4 NA;	4 NA;
6231	5	5 NA;	5 NA;	5 NA;	5 NA;	5 NA;	5 NA;
6232	5	2 DNA-binding; 1 IS3 family transposase; 1 Transposase orfA;	4 NA;	4 NA;	4 NA;	4 NA;	4 NA;
6239	5	5 NA;	5 NA;	5 NA;	5 NA;	5 NA;	5 NA;
6243	5	5 NA;	5 NA;	5 NA;	5 Helicase C-terminal domain-containing;	5 NA;	5 NA;
6244	5	2 Mu-like prophage gp36; 2 NA; 1 Gp36 family Mu-like phage;	5 NA;	5 NA;	3 Mu-like prophage gp36; 2 Phage-like;	5 NA;	5 NA;
6245	5	3 Inositolphosphotransferase Aur1/Ipt1 domain-containing; 2 NA;	5 NA;	5 NA;	5 Inositolphosphotransferase Aur1/Ipt1 domain-containing;	5 NA;	5 NA;
6248	5	1 Mid2-like cell wall stress sensor domain; 1 NA;	2 NA;	2 NA;	2 NA;	2 NA;	2 NA;
6250	5	5 NA;	5 NA;	5 NA;	5 NA;	5 NA;	5 NA;
6255	5	5 Plasmid stability family;	5 NA;	5 NA;	5 NA;	5 NA;	5 NA;
6258	5	2 Transmembrane; 2 NA; 1 Predicted membrane;	5 NA;	5 NA;	3 Membrane; 1 Mll8093; 1 Transmembrane;	5 NA;	5 NA;
6265	5	5 NA;	5 NA;	5 NA;	5 NA;	5 NA;	5 NA;
6268	5	3 Outer membrane beta-barrel domain-containing; 1 PorT family; 1 RNA polymerase ECF-type sigma factor;	5 NA;	5 NA;	3 Outer membrane beta-barrel domain-containing; 2 PorT family;	5 NA;	5 NA;
6276	5	3 Ethanolamine utilization EutE; 1 Surface exclusion ExcA; 1 Exclusion-determining;	5 NA;	5 NA;	3 Plasmid IncI1-type surface exclusion ExcA; 2 Ethanolamine utilization EutE;	5 NA;	5 NA;
6279	5	5 NA;	5 NA;	5 NA;	4 Methyltransferase; 1 NA;	5 NA;	5 NA;
6284	5	4 NA;	4 NA;	4 NA;	4 NA;	4 NA;	4 NA;
6291	5	3 Peptidase; 2 Transposase;	5 NA;	5 NA;	5 Peptidase;	5 NA;	5 NA;
6297	5	4 SCP-2 sterol transfer family; 1 SCP2 domain-containing;	5 NA;	5 NA;	3 SCP2 domain-containing; 2 SCP-2 sterol transfer family;	5 NA;	5 NA;
6298	5	5 NA;	5 NA;	5 NA;	5 NA;	5 NA;	5 NA;
6300	5	5 Multidrug transporter;	5 NA;	5 NA;	5 NA;	5 NA;	5 NA;
6302	5	5 NA;	5 NA;	5 NA;	5 Phage;	5 NA;	5 NA;
6322	5	3 Transposase; 2 NA;	5 NA;	5 NA;	5 NA;	5 NA;	5 NA;
6324	5	5 NA;	5 NA;	5 NA;	5 PF12954 family;	5 NA;	5 NA;
6334	5	2 DNA polymerase III, theta subunit; 1 NA;	3 NA;	3 NA;	3 NA;	3 NA;	3 NA;
6335	5	5 NA;	5 NA;	5 NA;	5 NA;	5 NA;	5 NA;
6338	5	5 NA;	5 NA;	5 NA;	3 Probable imidazolonepropionase; 2 Alternate gene name: yzbB;	5 NA;	5 NA;
6340	5	4 Transcriptional regulator; 1 Transcriptional regulator, AbiEi antitoxin, Type IV TA system;	5 NA;	5 NA;	4 Transcriptional regulator; 1 Transcriptional regulator, AbiEi antitoxin, Type IV TA system;	5 NA;	5 NA;
6342	5	5 Membrane implicated in regulation of membrane protease activity;	5 NA;	5 NA;	5 NA;	5 NA;	5 NA;
6344	5	5 NA;	5 NA;	5 NA;	5 NA;	5 NA;	5 NA;
6346	5	5 YHYH domain-containing;	5 NA;	5 NA;	5 NA;	5 NA;	5 NA;
6348	5	5 Serine--tRNA ligase;	5 NA;	5 NA;	3 Serine--tRNA ligase; 2 Succinylarginine dihydrolase;	5 NA;	5 NA;
6349	5	3 PRTRC system E; 2 PRTRC system E domain;	5 NA;	5 NA;	2 PRTRC genetic system E; 2 PRTRC system E; 1 ParB-related ThiF-related cassette E domain-containing;	4 NA; 1 Bet (plasmid) [Vibrio cholerae];	5 NA;
6351	5	2 NA; 1 ATP-binding; 1 Mobile element; 1 AAA+ ATPase domain-containing;	5 NA;	5 NA;	2 IstB-like ATP-binding domain-containing; 2 ATP-binding; 1 Mobile element;	5 NA;	5 NA;
6353	5	5 ATP-grasp domain-containing;	5 NA;	5 NA;	5 ATP-grasp domain-containing;	5 NA;	5 NA;
6354	5	4 Thoeris ThsB TIR-like domain-containing; 1 TIR domain-containing;	5 NA;	5 NA;	5 TIR domain-containing;	5 NA;	5 NA;
6365	5	3 3'-5' exonuclease; 1 Exonuclease domain-containing; 1 3'-5' exoribonuclease;	5 NA;	5 NA;	3 DNA polymerase III subunit epsilon; 1 3'-5' exonuclease; 1 NA;	5 NA;	5 NA;
6370	5	5 RNA-binding;	5 NA;	5 NA;	5 RNA-binding;	5 NA;	5 NA;
6375	5	5 NA;	5 NA;	5 NA;	4 Acetyl-coenzyme A synthetase; 1 Aldoxime dehydratase;	5 NA;	5 NA;
6380	5	3 AAA family ATPase; 1 Replication endonuclease; 1 NA;	5 NA;	5 NA;	4 NA; 1 Replication endonuclease;	5 NA;	5 NA;
6382	5	3 NA; 2 Terminase;	5 NA;	5 NA;	5 NA;	5 NA;	5 NA;
6386	5	1 NA;	1 NA;	1 NA;	1 Peptidase C51 domain-containing;	1 NA;	1 NA;
6391	5	4 Anti-sigma factor; 1 NA;	5 NA;	5 NA;	5 Anti-sigma factor;	5 NA;	5 NA;
6392	5	5 YubB ferredoxin-like domain-containing;	5 NA;	5 NA;	5 DNA-directed RNA polymerase specialized sigma subunit;	5 NA;	5 NA;
6396	5	4 Mor transcription activator domain-containing; 1 Mor transcription activator family;	5 NA;	5 NA;	5 Mor transcription activator domain-containing;	5 NA;	5 NA;
6397	5	2 Cell division FtsK; 2 FtsK/SpoIIIE family; 1 FtsK/SpoIIIE family coupling;	5 NA;	5 NA;	2 NA; 1 Cell division FtsK; 1 FtsK/SpoIIIE family; 1 FtsK domain-containing;	5 NA;	5 NA;
6399	5	5 Lipoprotein;	5 NA;	5 NA;	4 Lipoprotein; 1 Lipocalin-like domain-containing;	5 NA;	5 NA;
6409	5	3 Phage major capsid, HK97 family; 1 Major capsid; 1 Phage capsid family;	5 NA;	5 NA;	4 Phage major capsid; 1 BACON domain-containing;	5 NA;	5 NA;
6410	5	5 Conjugal transfer TraX;	5 NA;	5 NA;	4 Conjugal transfer TraX; 1 Conjugal transfer;	5 NA;	5 NA;
6411	5	2 Secreted;	2 NA;	2 NA;	2 NA;	2 NA;	2 NA;
6413	5	5 NA;	5 NA;	5 NA;	5 Biopolymer transporter ExbD;	5 NA;	5 NA;
6423	5	3 Transporter; 2 YchA;	5 NA;	5 NA;	4 NA; 1 Plasmid;	5 NA;	5 NA;
6425	5	3 TnpV; 1 Transcriptional regulator, GntR family; 1 Pyruvate dehydrogenase complex repressor;	5 NA;	5 NA;	3 TnpV; 1 GntR family transcriptional regulator; 1 NA;	5 NA;	5 NA;
6433	5	2 Transmembrane; 2 NA; 1 Lipoprotein;	5 NA;	5 NA;	3 Transmembrane; 2 Membrane;	5 NA;	5 NA;
6437	5	5 NA;	5 NA;	5 NA;	5 NA;	5 NA;	5 NA;
6438	5	5 NA;	5 NA;	5 NA;	5 NA;	5 NA;	5 NA;
6439	5	4 NA; 1 Lipocalin-like domain-containing;	5 NA;	5 NA;	5 NA;	5 NA;	5 NA;
6445	5	2 YdgA;	2 NA;	2 NA;	2 NA;	2 NA;	2 NA;
6449	5	2 NA; 1 Mobilization;	3 NA;	3 NA;	3 NA;	3 NA;	3 NA;
6456	5	3 NA; 2 Tiorf73;	5 NA;	5 NA;	5 Nucleoid-associated;	5 NA;	5 NA;
6458	5	4 NA; 1 SLATT domain-containing;	5 NA;	5 NA;	5 SMODS and SLOG-associating 2TM effector domain-containing;	5 NA;	5 NA;
6459	5	4 Lytic transglycosylase; 1 Membrane-bound lytic murein transglycosylase D;	5 NA;	5 NA;	3 NA; 1 Lytic transglycosylase domain-containing; 1 Lytic transglycosylase;	5 NA;	5 NA;
6460	5	5 Large polyvalent associated domain-containing;	5 NA;	5 NA;	5 Large polyvalent associated domain-containing;	5 NA;	5 NA;
6469	5	5 NA;	5 NA;	5 NA;	3 GyrI-like small molecule binding domain-containing; 2 FMN dependent NADH:quinone oxidoreductase;	5 NA;	5 NA;
6476	5	4 NA;	4 NA;	4 NA;	4 NA;	4 NA;	4 NA;
6480	5	4 Phage head morphogenesis; 1 Phage Mu F like;	5 NA;	5 NA;	5 Phage head morphogenesis;	5 NA;	5 NA;
6483	5	5 Transmembrane;	5 NA;	5 NA;	5 Transmembrane;	5 NA;	5 NA;
6487	5	5 Pentapeptide repeat;	5 NA;	5 NA;	5 Pentapeptide repeat-containing;	5 NA;	5 NA;
6494	5	3 YdaB;	3 NA;	3 NA;	3 NA;	3 NA;	3 NA;
6495	5	5 Gram-positive cocci surfaces LPxTG domain-containing;	5 NA;	5 NA;	3 NA; 2 Gram-positive cocci surfaces LPxTG domain-containing;	5 NA;	5 NA;
6496	5	5 Basic proline-rich;	5 NA;	5 NA;	5 NA;	5 NA;	5 NA;
6499	5	3 Tagatose 1,6-diphosphate aldolase; 2 Tagatose-bisphosphate aldolase;	5 NA;	5 NA;	5 NA;	5 NA;	5 NA;
6503	5	5 ORF3;	5 NA;	5 NA;	5 NA;	5 NA;	5 NA;
6508	5	5 NA;	5 NA;	5 NA;	5 Phage minor structural GP20;	5 NA;	5 NA;
6512	5	3 NA; 2 Transposase;	5 NA;	5 NA;	5 NA;	5 NA;	5 NA;
6522	5	5 NA;	5 NA;	5 NA;	3 OmpA family; 2 OmpA-like domain-containing;	5 NA;	5 NA;
6525	5	5 NA;	5 NA;	5 NA;	5 NA;	5 NA;	5 NA;
6526	5	5 NA;	5 NA;	5 NA;	5 NA;	5 NA;	5 NA;
6529	5	3 NA; 2 TatA/E family twin arginine-targeting translocase;	5 NA;	5 NA;	5 NA;	5 NA;	5 NA;
6535	5	4 NA;	4 NA;	4 NA;	4 NA;	4 NA;	4 NA;
6540	5	5 NA;	5 NA;	5 NA;	5 NA;	5 NA;	5 NA;
6541	5	4 NA; 1 Cytoplasmic;	5 NA;	5 NA;	5 Cytoplasmic;	5 NA;	5 NA;
6544	5	4 HNH endonuclease;	4 NA;	4 NA;	4 NA;	4 NA;	4 NA;
6548	5	4 Ig-like domain-containing; 1 Pectinesterase;	5 NA;	5 NA;	5 Ig-like domain-containing;	5 NA;	5 NA;
6552	5	1 UPF0380s YafZ and homologs; 1 UPF0380s YafZ-like; 1 Single-stranded DNA-binding;	3 NA;	3 NA;	3 NA;	3 NA;	3 NA;
6556	5	5 ParB/Sulfiredoxin domain-containing;	5 NA;	5 NA;	5 ParB/Sulfiredoxin domain-containing;	5 NA;	5 NA;
6558	5	3 MbeB family mobilization; 1 Mobilization; 1 NA;	5 NA;	5 NA;	2 MobB; 2 MbeB family mobilization; 1 Mobilization;	5 NA;	5 NA;
6559	5	5 KlcB plasmid stable inheritance;	5 NA;	5 NA;	3 KlcB plasmid stable inheritance; 2 NA;	5 NA;	5 NA;
6563	5	4 MotA/TolQ/ExbB proton channel domain-containing; 1 NA;	5 NA;	5 NA;	4 MotA/TolQ/ExbB proton channel domain-containing; 1 NA;	5 NA;	5 NA;
6568	5	5 Chromosome segregation ParM;	5 NA;	5 NA;	5 Chromosome segregation ParM;	5 NA;	5 NA;
6577	5	3 Flagellar hook; 1 NA;	4 NA;	4 NA;	4 NA;	4 NA;	4 NA;
6581	5	5 NA;	5 NA;	5 NA;	5 NA;	5 NA;	5 NA;
6582	5	3 Type II toxin-antitoxin system RelE/ParE family toxin; 1 RelE-like toxin;	4 NA;	4 NA;	2 Type II toxin-antitoxin system RelE/ParE family toxin; 2 NA;	4 NA;	4 NA;
6589	5	5 NA;	5 NA;	5 NA;	2 Phasin domain-containing; 2 MarR family transcriptional regulator; 1 NA;	5 NA;	5 NA;
6590	5	5 NA;	5 NA;	5 NA;	5 Conserved domain;	5 NA;	5 NA;
6595	5	3 NA;	3 NA;	3 NA;	3 NA;	3 NA;	3 NA;
6599	5	5 Inner membrane;	5 NA;	5 NA;	5 NA;	5 NA;	5 NA;
6603	5	5 NA;	5 NA;	5 NA;	2 NA; 2 RNA polymerase sigma factor 70 region 4 type 2 domain-containing; 1 BlsA;	5 NA;	5 NA;
6606	5	5 NA;	5 NA;	5 NA;	5 NA;	5 NA;	5 NA;
6608	5	2 NA;	2 NA;	2 NA;	2 Transcriptional regulator;	2 NA;	2 NA;
6610	5	4 Carbohydrate-binding domain-containing; 1 Bacterial Ig-like domain-containing;	5 NA;	5 NA;	4 Carbohydrate-binding domain-containing; 1 Ig-like group 3;	5 NA;	5 NA;
6613	5	3 SagB-type dehydrogenase domain; 2 SagB/ThcOx family dehydrogenase;	5 NA;	5 NA;	4 SagB-type dehydrogenase domain; 1 FMN reductase [NAD(P)H];	5 NA;	5 NA;
6616	5	2 NA; 1 Orf7; 1 ATPase; 1 UDP-N-acetylglucosamine kinase;	5 NA;	5 NA;	4 ATPase; 1 NA;	5 NA;	5 NA;
6618	5	5 NA;	5 NA;	5 NA;	5 DNA-binding;	5 NA;	5 NA;
6622	5	3 SAP domain-containing; 2 Transposase;	5 NA;	5 NA;	5 SAP domain-containing;	5 NA;	5 NA;
6627	5	5 NA;	5 NA;	5 NA;	2 MarR family transcriptional regulator; 1 Hemerythrin-like domain-containing; 1 ANTAR domain-containing; 1 NA;	5 NA;	5 NA;
6628	5	5 Phage;	5 NA;	5 NA;	5 NA;	5 NA;	5 NA;
6629	5	2 DNA helicase; 1 N-6 DNA Methylase; 1 ATP-dependent helicase HepA; 1 NA;	5 NA;	5 NA;	3 N-6 DNA Methylase; 1 Superfamily II DNA and RNA helicase; 1 DNA methylase;	5 NA;	5 NA;
6639	5	4 Alkaline phosphatase; 1 PglZ domain-containing;	5 NA;	5 NA;	4 Alkaline phosphatase; 1 PglZ domain-containing;	5 NA;	5 NA;
6640	5	5 NA;	5 NA;	5 NA;	5 Threonyl-tRNA synthetase;	5 NA;	5 NA;
6644	5	5 NA;	5 NA;	5 NA;	5 General stress CsbA;	5 NA;	5 NA;
6648	5	5 TIGR02391 family;	5 NA;	5 NA;	5 TIGR02391 family;	5 NA;	5 NA;
6654	5	3 HTH crp-type domain-containing; 1 NA;	4 NA;	4 NA;	3 DNA-binding; 1 NA;	4 NA;	4 NA;
6661	5	4 NA; 1 Phage;	5 NA;	5 NA;	3 NA; 2 Phage;	5 NA;	5 NA;
6667	5	5 Tyrosine-type recombinase/integrase;	5 NA;	5 NA;	5 NA;	5 NA;	5 NA;
6669	5	5 NA;	5 NA;	5 NA;	5 NA;	5 NA;	5 NA;
6675	5	2 Thymidylate synthase; 2 NA; 1 YdeI/OmpD-associated family;	5 NA;	5 NA;	4 Thymidylate synthase; 1 Probable endonuclease 4;	5 NA;	5 NA;
6679	5	4 NA;	4 NA;	4 NA;	4 NA;	4 NA;	4 NA;
6680	5	3 GtrA family; 2 GtrA-like family;	5 NA;	5 NA;	3 GtrA family; 2 GtrA-like;	5 NA;	5 NA;
6681	5	5 NA;	5 NA;	5 NA;	5 NA;	5 NA;	5 NA;
6683	5	3 Xanthomonadin biosynthesis; 1 NA;	4 NA;	4 NA;	4 NA;	4 NA;	4 NA;
6687	5	3 DNA methylase; 1 Helicase ATP-binding domain-containing; 1 NA;	5 NA;	5 NA;	3 DNA methylase; 2 DNA helicase;	5 NA;	5 NA;
6688	5	4 NA;	4 NA;	4 NA;	4 Orf_Bo192;	4 NA;	4 NA;
6695	5	4 Mobilization;	4 NA;	4 NA;	3 NA; 1 Plasmid recombination enzyme;	4 NA;	4 NA;
6697	5	3 Plasmid SOS inhibition A;	3 NA;	3 NA;	3 NA;	3 NA;	3 NA;
6698	5	4 Lipoprotein; 1 LPXTG homologue;	5 NA;	5 NA;	4 LPXTG homologue; 1 Lipoprotein;	5 NA;	5 NA;
6699	5	4 Flp pilus assembly TadB; 1 ABC transmembrane type-1 domain-containing;	5 NA;	5 NA;	5 NA;	5 NA;	5 NA;
6703	5	4 Hemagglutinin; 1 Cell surface;	5 NA;	5 NA;	3 Hemagglutinin HagB; 2 Hemagglutinin;	5 NA;	5 NA;
6705	5	5 HAD hydrolase family;	5 NA;	5 NA;	5 NA;	5 NA;	5 NA;
6708	5	5 NA;	5 NA;	5 NA;	3 NA; 1 Transposase; 1 Fibronectin type-III domain-containing;	5 NA;	5 NA;
6713	5	4 NA;	4 NA;	4 NA;	4 NA;	4 NA;	4 NA;
6716	5	4 Insertion sequence; 1 Transposase;	5 NA;	5 NA;	5 NA;	5 NA;	5 NA;
6719	5	4 SMODS and SLOG-associating 2TM effector domain-containing; 1 NA;	5 NA;	5 NA;	5 NA;	5 NA;	5 NA;
6720	5	5 Phage;	5 NA;	5 NA;	5 NA;	5 NA;	5 NA;
6721	5	3 Branched-chain amino acid ABC transporter permease; 2 NA;	5 NA;	5 NA;	5 NA;	5 NA;	5 NA;
6725	5	5 NA;	5 NA;	5 NA;	3 NA; 1 Phage; 1 Phage abortive infection;	5 NA;	5 NA;
6726	5	3 SAM-dependent methyltransferase; 2 Methyltransferase;	5 NA;	5 NA;	5 Methyltransferase;	5 NA;	5 NA;
6737	5	5 NA;	5 NA;	5 NA;	5 NA;	5 NA;	5 NA;
6740	5	4 Signal peptide; 1 NA;	5 NA;	5 NA;	5 NA;	5 NA;	5 NA;
6741	5	5 Lipoprotein;	5 NA;	5 NA;	5 Lipoprotein;	5 NA;	5 NA;
6744	5	2 Exported; 2 NA; 1 Lipoprotein;	5 NA;	5 NA;	5 TonB-dependent receptor;	5 NA;	5 NA;
6747	5	5 LPP20 lipoprotein;	5 NA;	5 NA;	5 LPP20 lipoprotein;	5 NA;	5 NA;
6755	5	4 XRE family transcriptional regulator; 1 NA;	5 NA;	5 NA;	5 XRE family transcriptional regulator;	5 NA;	5 NA;
6760	5	3 NA; 2 Transmembrane;	5 NA;	5 NA;	5 NA;	5 NA;	5 NA;
6766	5	5 DDE family transposase;	5 NA;	5 NA;	5 NA;	5 NA;	5 NA;
6771	5	3 NA; 2 Toxin-antitoxin system, antitoxin component, ribbon-helix-helix domain;	5 NA;	5 NA;	5 NA;	5 NA;	5 NA;
6775	5	2 Transposase; 1 IS5/IS1182 family transposase;	3 NA;	3 NA;	3 NA;	3 NA;	3 NA;
6781	5	5 NA;	5 NA;	5 NA;	5 NA;	5 NA;	5 NA;
6785	5	1 DNA-binding; 1 SMI1/KNR4 family;	2 NA;	2 NA;	2 NA;	2 NA;	2 NA;
6787	5	3 Transcriptional regulator; 1 Transcriptional regulator (Modular); 1 TrfB transcriptional repressor domain-containing;	5 NA;	5 NA;	4 Transcriptional regulator; 1 TrfB transcriptional repressor domain-containing;	5 hypothetical [Pseudomonas aeruginosa];	5 NA;
6800	5	3 Histone-like; 1 MFS transporter; 1 NA;	5 NA;	5 NA;	5 NA;	5 NA;	5 NA;
6803	5	5 Outer membrane beta-barrel domain-containing;	5 NA;	5 NA;	5 Outer membrane beta-barrel domain-containing;	5 NA;	5 NA;
6812	5	3 NA; 2 Mobilization;	5 NA;	5 NA;	5 Mobilization;	5 NA;	5 NA;
6815	5	5 Cjl;	5 NA;	5 NA;	5 NA;	5 NA;	5 NA;
6818	5	5 EexS;	5 NA;	5 NA;	5 NA;	5 NA;	5 NA;
6820	5	5 NA;	5 NA;	5 NA;	3 Anti-sigma factor; 2 NA;	5 NA;	5 NA;
6821	5	3 TraB family; 2 TraB/GumN family;	5 NA;	5 NA;	3 TraB family; 2 TraB;	5 NA;	5 NA;
6822	5	5 NA;	5 NA;	5 NA;	5 NA;	5 NA;	5 NA;
6825	5	4 YgfB; 1 YdiA;	5 NA;	5 NA;	4 NA; 1 Protein YdiA;	5 NA;	5 NA;
6828	5	2 Transcriptional regulator; 2 NA; 1 XRE family transcriptional regulator;	5 NA;	5 NA;	3 HTH cro/C1-type domain-containing; 1 XRE family transcriptional regulator; 1 Bacteriophage CI repressor helix-turn-helix domain-containing;	5 NA;	5 NA;
6829	5	5 NA;	5 NA;	5 NA;	5 NA;	5 NA;	5 NA;
6831	5	3 Helix-turn-helix domain-containing; 1 Resolvase;	4 NA;	4 NA;	3 NA; 1 Transposon Tn1546 resolvase;	4 NA;	4 NA;
6832	5	2 PilT domain-containing; 2 PIN domain-containing; 1 Type II toxin-antitoxin system VapC family toxin;	5 NA;	5 NA;	2 PilT domain-containing; 2 PIN domain nuclease, a component of toxin-antitoxin system (PIN domain); 1 NA;	5 NA;	5 NA;
6838	5	5 NA;	5 NA;	5 NA;	5 NA;	5 NA;	5 NA;
6841	5	5 NA;	5 NA;	5 NA;	5 NA;	5 NA;	5 NA;
6842	5	5 Integrase;	5 NA;	5 NA;	5 Integrase;	5 NA;	5 NA;
6844	5	3 Minor silk ampullate; 1 CcgEIII; 1 NA;	5 NA;	5 NA;	5 NA;	5 NA;	5 NA;
6847	5	5 NA;	5 NA;	5 NA;	5 NA;	5 NA;	5 NA;
6848	5	5 FeS cluster biogenesis domain-containing;	5 NA;	5 NA;	4 Immunity 26; 1 Phosphoribosylpyrophosphate synthetase;	5 NA;	5 NA;
6852	5	3 NA; 2 AlwI family type II restriction endonuclease;	5 NA;	5 NA;	3 AlwI family type II restriction endonuclease; 2 Restriction endonuclease;	5 NA;	5 NA;
6856	5	5 Signal peptide;	5 NA;	5 NA;	5 Signal peptide;	5 NA;	5 NA;
6860	5	5 Chloramphenicol phosphotransferase;	5 NA;	5 NA;	4 NA; 1 Chloramphenicol phosphotransferase;	5 NA;	5 NA;
6861	5	5 NA;	5 NA;	5 NA;	5 NA;	5 NA;	5 NA;
6863	5	4 YtkA-like domain-containing; 1 YtkA-like;	5 NA;	5 NA;	5 YtkA-like domain-containing;	5 NA;	5 NA;
6865	5	3 NA; 1 Integrative and conjugative element; 1 Glycerate kinase;	5 NA;	5 NA;	4 Integrative and conjugative element; 1 NA;	5 NA;	5 NA;
6866	5	3 NA;	3 NA;	3 NA;	3 NA;	3 NA;	3 NA;
6868	5	2 NA; 1 Transmembrane;	3 NA;	3 NA;	3 NA;	3 NA;	3 NA;
6869	5	3 Cell surface; 1 Membrane associated; 1 Membrane;	5 NA;	5 NA;	4 Cell surface; 1 Membrane;	5 NA;	5 NA;
6876	5	5 NA;	5 NA;	5 NA;	4 NA; 1 MafI family immunity;	5 NA;	5 NA;
6881	5	5 NA;	5 NA;	5 NA;	5 MotA/TolQ/ExbB proton channel domain-containing;	5 NA;	5 NA;
6886	5	1 NA;	1 NA;	1 NA;	1 Phosphoadenosine phosphosulfate reductase;	1 NA;	1 NA;
6888	5	4 EF-hand domain-containing; 1 NA;	5 NA;	5 NA;	5 NA;	5 NA;	5 NA;
6892	5	3 Inner membrane; 1 DedA family inner membrane YabI; 1 DedA family;	5 NA;	5 NA;	3 YbaA; 1 Transmembrane; 1 NA;	5 NA;	5 NA;
6894	5	3 Alr8025; 2 NA;	5 NA;	5 NA;	3 Group-specific; 2 Flagellar FlgN;	5 NA;	5 NA;
6896	5	5 Inner membrane;	5 NA;	5 NA;	5 NA;	5 NA;	5 NA;
6897	5	2 Transposase; 2 NA;	4 NA;	4 NA;	4 NA;	4 NA;	4 NA;
6904	5	4 NA; 1 Phage;	5 NA;	5 NA;	5 NA;	5 NA;	5 NA;
6910	5	5 NA;	5 NA;	5 NA;	5 NA;	5 NA;	5 NA;
6911	5	5 Integrase, catalytic region;	5 NA;	5 NA;	5 Helix-turn-helix domain-containing;	5 NA;	5 NA;
6913	5	5 Transposase;	5 NA;	5 NA;	4 Transposase; 1 NA;	5 NA;	5 NA;
6914	5	5 NA;	5 NA;	5 NA;	5 NA;	5 NA;	5 NA;
6916	5	5 NA;	5 NA;	5 NA;	5 NA;	5 NA;	5 NA;
6927	5	4 ParG; 1 NA;	5 NA;	5 NA;	4 Chromosome partitioning ParB; 1 Ribbon-helix-helix CopG domain-containing;	5 NA;	5 NA;
6928	5	5 NA;	5 NA;	5 NA;	5 NA;	5 NA;	5 NA;
6936	5	5 NA;	5 NA;	5 NA;	5 NA;	5 NA;	5 NA;
6948	5	5 PRTRC system C;	5 NA;	5 NA;	5 PRTRC system C;	5 NA;	5 NA;
6950	5	3 Multi-ubiquitin domain-containing; 2 NA;	5 NA;	5 NA;	4 Multi-ubiquitin domain-containing; 1 Multiubiquitin;	5 NA;	5 NA;
6951	5	5 Cja;	5 NA;	5 NA;	5 ABC transporter permease;	5 NA;	5 NA;
6953	5	5 NA;	5 NA;	5 NA;	2 Inner membrane; 2 MFS transporter; 1 NA;	5 NA;	5 NA;
6954	5	4 Cytochrome c oxidase subunit IV bacterial aa3 type domain-containing; 1 Transmembrane;	5 NA;	5 NA;	5 NA;	5 NA;	5 NA;
6968	5	3 Transmembrane; 2 NA;	5 NA;	5 NA;	5 Nudix hydrolase domain-containing;	5 NA;	5 NA;
6971	5	4 NA;	4 NA;	4 NA;	4 NA;	4 NA;	4 NA;
6972	5	3 NA; 2 XRE family transcriptional regulator;	5 NA;	5 NA;	5 ApeA N-terminal domain-containing;	5 NA;	5 NA;
6973	5	5 NA;	5 NA;	5 NA;	3 Phage; 2 NA;	5 NA;	5 NA;
6980	5	5 NA;	5 NA;	5 NA;	5 Glycosyltransferase WecB/TagA/CpsF family;	5 NA;	5 NA;
6987	5	5 Transposase;	5 NA;	5 NA;	5 Transposase;	5 NA;	5 NA;
6990	5	3 Outer membrane beta-barrel domain-containing; 1 PorT family; 1 NA;	5 NA;	5 NA;	5 Outer membrane beta-barrel domain-containing;	5 NA;	5 NA;
6992	5	4 Nuclease PIN; 1 NA;	5 NA;	5 NA;	5 Nuclease PIN;	5 NA;	5 NA;
6994	5	3 Nitrite extrusion 2; 1 Fimbrial; 1 NA;	5 NA;	5 NA;	5 NA;	5 NA;	5 NA;
6996	5	4 Type IX secretion system PorQ; 1 NA;	5 NA;	5 NA;	2 Type IX secretion system PorQ; 1 Type IX secretion system membrane PorP/SprF; 1 Type IX secretion system PorP/SprF family membrane; 1 Outer membrane beta-barrel domain-containing;	5 NA;	5 NA;
6998	5	5 NA;	5 NA;	5 NA;	5 ASCH domain-containing;	5 NA;	5 NA;
6999	5	4 GNAT acetyltransferase;	4 NA;	4 NA;	2 NA; 2 N-acetyltransferase domain-containing;	4 NA;	4 NA;
7002	5	4 NA; 1 Lipoprotein;	5 NA;	5 NA;	5 Lipoprotein;	5 NA;	5 NA;
7003	5	3 Phage;	3 NA;	3 NA;	3 NA;	3 NA;	3 NA;
7004	5	5 NA;	5 NA;	5 NA;	5 NA;	5 NA;	5 NA;
7005	5	2 Bacteriophage T5 Orf172 DNA-binding domain-containing; 1 Chromosome partitioning ParA; 1 GIY-YIG nuclease family; 1 NA;	5 NA;	5 NA;	3 Phage membrane; 1 Bacteriophage T5 Orf172 DNA-binding domain-containing; 1 Chromosome segregation ATPase;	5 NA;	5 NA;
7018	5	5 ribose-5-phosphate isomerase;	5 NA;	5 NA;	3 NA; 2 Ribose-5-phosphate isomerase A;	5 NA;	5 NA;
7023	5	3 NA; 2 RelA/SpoT domain-containing;	5 NA;	5 NA;	5 RelA/SpoT domain-containing;	5 NA;	5 NA;
7027	5	4 DNA-binding;	4 NA;	4 NA;	3 NA; 1 DNA-binding;	4 NA;	4 NA;
7029	5	3 tRNA modification GTPase; 2 Mobilization;	5 NA;	5 NA;	3 tRNA modification GTPase; 2 NA;	5 NA;	5 NA;
7031	5	5 NA;	5 NA;	5 NA;	5 FtsK gamma domain-containing;	5 NA;	5 NA;
7032	5	5 NA;	5 NA;	5 NA;	5 NA;	5 NA;	5 NA;
7034	5	4 NA; 1 Conserved domain;	5 NA;	5 NA;	2 Single-stranded DNA endonuclease; 2 Conserved domain; 1 Transposase;	5 NA;	5 NA;
7036	5	3 PAAR domain-containing; 1 Type VI secretion; 1 Paar;	5 NA;	5 NA;	3 PAAR repeat-containing; 1 PAAR motif; 1 Type VI secretion;	5 NA;	5 NA;
7039	5	5 NA;	5 NA;	5 NA;	5 Large polyvalent associated domain-containing;	5 NA;	5 NA;
7045	5	5 NA;	5 NA;	5 NA;	5 NA;	5 NA;	5 NA;
7052	5	2 Zn-dependent protease; 2 NA; 1 Metallopeptidase;	5 NA;	5 NA;	5 Zn-dependent protease;	5 NA;	5 NA;
7056	5	4 DNA-binding; 1 NA;	5 NA;	5 NA;	3 DNA-binding; 2 Excisionase family DNA binding;	5 NA;	5 NA;
7058	5	4 Transposase; 1 NA;	5 NA;	5 NA;	3 Transposase; 2 IS4 family transposase;	5 NA;	5 NA;
7060	5	3 Mep operon MepB; 1 MepB; 1 MepB family;	5 NA;	5 NA;	3 MepB; 2 MepB family;	5 NA;	5 NA;
7075	5	4 Dihydroanticapsin 7-dehydrogenase; 1 NA;	5 NA;	5 NA;	5 NA;	5 NA;	5 NA;
7079	5	4 5'-nucleotidase; 1 NA;	5 NA;	5 NA;	5 NA;	5 NA;	5 NA;
7080	5	5 NA;	5 NA;	5 NA;	4 Phytase-like domain-containing; 1 PRC-barrel domain-containing;	5 NA;	5 NA;
7081	5	3 NA; 2 Transposase;	5 NA;	5 NA;	5 NA;	5 NA;	5 NA;
7083	5	4 Staphylococcal; 1 NA;	5 NA;	5 NA;	5 NA;	5 NA;	5 NA;
7088	5	5 ParD-like antitoxin of type II toxin-antitoxin system;	5 NA;	5 NA;	4 ParD-like antitoxin of type II ParDE toxin-antitoxin system; 1 ParD-like antitoxin of type II bacterial toxin-antitoxin system;	5 NA;	5 NA;
7089	5	5 Prepilin-type N-terminal cleavage/methylation domain-containing;	5 NA;	5 NA;	5 NA;	5 NA;	5 NA;
7090	5	2 Lipoprotein; 1 Rhodanese domain-containing; 1 Nuclease; 1 NA;	5 NA;	5 NA;	3 TonB-dependent receptor-like; 1 Outer membrane siderophore receptor; 1 Aerobactin siderophore receptor IutA;	5 NA;	5 NA;
7091	5	2 YopX domain-containing; 1 Phage; 1 YopX; 1 NA;	5 NA;	5 NA;	5 RNA-binding;	5 NA;	5 NA;
7093	5	4 NA; 1 Plasmid replication;	5 NA;	5 NA;	4 Replication Rep; 1 NA;	5 NA;	5 NA;
7095	5	5 NA;	5 NA;	5 NA;	2 Msr9731; 2 NA; 1 Msl9563;	5 NA;	5 NA;
7096	5	2 NA; 1 ParB/RepB/Spo0J family partition;	3 NA;	3 NA;	2 NA; 1 DNA-binding;	3 NA;	3 NA;
7123	5	5 NA;	5 NA;	5 NA;	3 A nuclease family of the HNH/ENDO VII superfamily with conserved AHH; 2 Large;	5 NA;	5 NA;
7133	5	4 Transmembrane; 1 NA;	5 NA;	5 NA;	3 NA; 2 Transmembrane;	5 NA;	5 NA;
7134	5	1 TMhelix containing; 1 NA;	2 NA;	2 NA;	2 NA;	2 NA;	2 NA;
7135	5	5 NA;	5 NA;	5 NA;	5 NA;	5 NA;	5 NA;
7136	5	5 YbxH family;	5 NA;	5 NA;	4 YbxH family; 1 YbxH;	5 NA;	5 NA;
7139	5	5 NA;	5 NA;	5 NA;	5 NA;	5 NA;	5 NA;
7141	5	5 NA;	5 NA;	5 NA;	5 NA;	5 NA;	5 NA;
7142	5	3 DnaJ domain-containing; 2 DnaJ-class molecular chaperone;	5 NA;	5 NA;	3 Molecular chaperone DnaJ; 1 DnaJ-class molecular chaperone, truncated; 1 NA;	5 NA;	5 NA;

## Sheet: Statistics for top 300 families
Family	Family size	Strand	p-value	p-value after FDR
1	4739	1	0	0
2	4709	1	0	0
3	4661	1	0	0
4	4529	1	2.7843e-14	3.45161e-14
5	4529	1	0	0
6	4048	1	0	0
7	3957	1	0	0
8	3753	1	0	0
9	3645	1	0	0
10	3556	1	0	0
11	3388	1	0	0
12	3350	1	0	0
13	3253	1	0	0
14	3145	1	0	0
15	2814	1	0	0
16	2672	1	0	0
17	2659	-1	0	0
18	2601	1	0	0
19	2462	1	5.7414e-43	8.12462e-43
20	2372	1	0	0
21	2370	1	0.00380088	0.00441962
22	2333	-1	0	0
23	2203	1	0	0
24	2171	1	0	0
25	1972	1	0	0
26	1957	1	0	0
27	1949	1	0	0
28	1913	1	0	0
29	1727	1	5.35894e-209	2.67947e-208
30	1706	1	2.45557e-179	1.09951e-178
31	1705	-1	1	1
32	1654	1	0	0
33	1653	1	0	0
34	1534	-1	0	0
35	1435	1	0	0
36	1396	1	0	0
37	1348	-1	2.13957e-05	2.5471e-05
38	1341	-1	0	0
39	1302	1	0	0
40	1272	-1	0	0
41	1245	1	0	0
42	1215	1	0	0
43	1165	1	0	0
44	1153	-1	0	0
45	1115	1	8.11563e-113	2.19341e-112
46	1100	1	8.6145e-299	5.87352e-298
47	1078	1	2.57083e-294	1.67663e-293
48	1062	1	0	0
49	1026	1	5.14599e-82	1.00902e-81
50	997	1	5.60353e-300	3.90944e-299
51	994	1	0.0521756	0.0590667
52	968	1	8.8451e-271	5.41537e-270
53	937	1	0	0
54	874	1	3.29502e-306	2.35359e-305
55	873	-1	4.06016e-271	2.5376e-270
56	864	1	6.50248e-68	1.13415e-67
57	862	1	1.36814e-146	5.00538e-146
58	858	1	3.37471e-274	2.15407e-273
59	847	1	4.8498e-295	3.2332e-294
60	837	1	2.44072e-125	7.54863e-125
61	782	1	4.89462e-265	2.93677e-264
62	779	-1	9.93393e-258	5.73111e-257
63	745	1	3.64964e-261	2.14685e-260
64	732	1	1.73123e-66	2.98487e-66
65	715	1	2.74545e-230	1.49752e-229
66	708	1	1.20002e-217	6.20701e-217
67	688	1	1.85782e-213	9.44656e-213
68	681	1	3.13454e-229	1.67922e-228
69	670	1	6.18045e-231	3.43358e-230
70	640	-1	1.97592e-175	8.71731e-175
71	632	1	2.38336e-198	1.1172e-197
72	618	1	1.36369e-199	6.59849e-199
73	617	1	3.43663e-202	1.69015e-201
74	602	-1	0.249004	0.278736
75	601	1	2.88091e-199	1.37186e-198
76	551	1	8.86781e-101	2.12827e-100
77	544	-1	3.42813e-192	1.55824e-191
78	540	1	1.87742e-108	4.85538e-108
79	534	-1	6.32375e-26	8.21266e-26
80	527	1	3.87352e-173	1.66008e-172
81	521	1	1	1
82	513	1	5.09867e-103	1.25377e-102
83	510	1	1.59925e-164	6.48344e-164
84	510	1	9.13659e-175	3.97243e-174
85	509	-1	4.53246e-194	2.0919e-193
86	500	1	6.59287e-169	2.74703e-168
87	488	-1	1.16735e-92	2.61346e-92
88	486	-1	0.017059	0.0196081
89	477	1	1.08345e-99	2.55934e-99
90	475	1	1	1
91	475	1	0.000733185	0.000862571
92	475	1	6.86764e-156	2.74706e-155
93	474	1	9.07321e-168	3.72872e-167
94	473	-1	4.37763e-05	5.19087e-05
95	470	-1	0.170181	0.191215
96	469	1	1.1142e-143	4.02724e-143
97	465	1	1.44576e-139	4.98539e-139
98	464	1	1.16779e-151	4.49152e-151
99	460	-1	2.6303e-130	8.67133e-130
100	458	1	4.94854e-150	1.87919e-149
101	454	-1	1.88329e-128	6.01049e-128
102	451	-1	2.75575e-153	1.07367e-152
103	450	1	1.98529e-147	7.44484e-147
104	443	1	9.98369e-80	1.93233e-79
105	440	1	2.60543e-69	4.65256e-69
106	439	1	6.49109e-39	8.89191e-39
107	438	1	2.43635e-13	3.00784e-13
108	437	-1	3.89478e-133	1.31285e-132
109	435	1	0.0200907	0.0230046
110	434	1	2.28833e-84	4.57666e-84
111	433	-1	1.62577e-76	3.06748e-76
112	433	1	4.57083e-108	1.17201e-107
113	433	-1	1.89587e-121	5.74506e-121
114	432	1	1.4296e-141	5.04566e-141
115	431	1	1.40047e-106	3.56051e-106
116	428	1	5.64216e-53	8.17704e-53
117	427	1	0.998586	1
118	425	1	1.2364e-104	3.09101e-104
119	423	-1	2.40638e-34	3.22283e-34
120	417	1	1.51007e-142	5.39311e-142
121	416	-1	0.00510029	0.00590768
122	415	1	5.56895e-115	1.56139e-114
123	411	-1	2.78815e-237	1.5782e-236
124	411	-1	3.61862e-132	1.20621e-131
125	409	1	2.00356e-140	6.98917e-140
126	400	-1	1.35157e-10	1.65499e-10
127	399	1	4.89284e-67	8.48469e-67
128	399	-1	5.05243e-65	8.51533e-65
129	397	1	2.81874e-117	8.20991e-117
130	394	1	1.30089e-58	1.99115e-58
131	392	-1	4.48991e-07	5.43135e-07
132	391	-1	3.08648e-126	9.64524e-126
133	389	1	9.43722e-118	2.80313e-117
134	389	1	6.59287e-169	2.74703e-168
135	387	1	1.2907e-124	3.95113e-124
136	387	1	0.169496	0.191161
137	382	1	2.50245e-19	3.16766e-19
138	382	-1	3.49974e-130	1.14122e-129
139	376	-1	1.37572e-154	5.43046e-154
140	373	-1	1.15396e-11	1.4188e-11
141	373	1	7.03714e-115	1.95476e-114
142	373	-1	5.26064e-37	7.14114e-37
143	371	1	4.56684e-129	1.47317e-128
144	364	1	7.80075e-117	2.25022e-116
145	363	-1	2.80115e-75	5.21953e-75
146	359	1	3.25816e-115	9.2212e-115
147	356	1	1	1
148	354	1	1.92472e-05	2.30046e-05
149	353	-1	1.96564e-117	5.7813e-117
150	352	-1	1.29082e-222	6.79378e-222
151	348	-1	0.999646	1
152	340	1	1.53368e-115	4.38195e-115
153	339	-1	2.08079e-17	2.62285e-17
154	337	1	0.609086	0.676762
155	334	1	5.4113e-73	9.89873e-73
156	333	-1	2.21132e-40	3.05712e-40
157	333	-1	4.98825e-17	6.26141e-17
158	333	-1	4.31266e-48	6.19042e-48
159	332	1	4.07906e-84	8.1041e-84
160	332	1	3.77701e-98	8.85236e-98
161	331	-1	2.69294e-112	7.21324e-112
162	330	1	1.12804e-19	1.43395e-19
163	327	1	2.66354e-20	3.40027e-20
164	327	1	1.22218e-105	3.08112e-105
165	325	1	3.33399e-97	7.69383e-97
166	324	1	2.17675e-135	7.42074e-135
167	323	-1	1	1
168	322	1	1	1
169	322	-1	1	1
170	322	1	1	1
171	320	1	4.65146e-102	1.12535e-101
172	317	-1	1	1
173	312	1	3.34891e-102	8.16806e-102
174	312	1	8.20097e-24	1.05592e-23
175	312	-1	5.233e-75	9.69074e-75
176	312	-1	2.07824e-78	3.97115e-78
177	312	1	1	1
178	310	1	2.58218e-30	3.39761e-30
179	310	-1	2.3093e-32	3.06545e-32
180	310	1	3.53916e-103	8.77478e-103
181	305	1	1.22512e-53	1.80165e-53
182	302	1	6.63305e-128	2.09465e-127
183	299	1	5.67788e-98	1.32044e-97
184	298	1	9.14485e-89	1.9185e-88
185	298	1	1.57459e-07	1.91245e-07
186	297	1	1.68038e-91	3.62672e-91
187	296	-1	3.81561e-92	8.41679e-92
188	296	1	1	1
189	295	1	0.0129269	0.0149157
190	294	1	9.46973e-94	2.16864e-93
191	292	-1	3.21621e-90	6.7948e-90
192	287	-1	2.63511e-88	5.45194e-88
193	287	-1	2.46254e-110	6.42402e-110
194	286	1	3.21621e-90	6.7948e-90
195	286	-1	4.91246e-53	7.15407e-53
196	285	1	9.62431e-94	2.18734e-93
197	285	-1	9.62934e-79	1.8518e-78
198	281	-1	4.30531e-93	9.71122e-93
199	280	-1	8.61522e-92	1.87287e-91
200	279	1	1.92591e-92	4.2798e-92
201	277	1	4.07335e-92	8.91974e-92
202	276	1	1.19844e-88	2.49675e-88
203	275	1	8.15092e-91	1.74663e-90
204	273	-1	5.43569e-07	6.54902e-07
205	270	1	8.07263e-80	1.57259e-79
206	268	-1	0.0473554	0.053813
207	267	1	0.0026681	0.00311452
208	265	1	1	1
209	265	1	1.19801e-111	3.15266e-111
210	263	1	0.965505	1
211	262	-1	1.05113e-59	1.63388e-59
212	262	1	1.04962e-86	2.12761e-86
213	254	1	1.6721e-100	3.9812e-100
214	253	1	1	1
215	253	1	1	1
216	252	1	5.64781e-57	8.42957e-57
217	251	1	2.60605e-41	3.63635e-41
218	250	1	0.00250494	0.00293547
219	238	-1	8.30976e-118	2.49293e-117
220	236	1	4.98096e-87	1.02349e-86
221	234	1	7.92679e-77	1.50509e-76
222	230	1	2.90553e-113	7.92417e-113
223	228	1	3.50718e-58	5.34088e-58
224	226	1	3.35093e-82	6.61367e-82
225	224	1	8.08564e-07	9.70277e-07
226	223	1	1	1
227	222	1	1.55509e-35	2.09205e-35
228	222	1	9.99624e-52	1.44177e-51
229	221	1	2.14703e-63	3.51973e-63
230	219	1	5.20908e-58	7.89255e-58
231	219	-1	1.38108e-86	2.7807e-86
232	219	-1	3.80171e-61	6.03446e-61
233	219	1	1.34208e-72	2.44015e-72
234	218	1	1.26944e-71	2.28044e-71
235	217	1	0	0
236	216	-1	3.27187e-60	5.16611e-60
237	216	1	5.81614e-112	1.54411e-111
238	215	-1	4.63114e-38	6.3152e-38
239	213	-1	1	1
240	213	-1	1.41473e-64	2.35788e-64
241	212	1	1	1
242	209	1	4.21533e-36	5.6964e-36
243	209	1	1.41886e-73	2.61139e-73
244	208	1	0.00026551	0.000313594
245	208	-1	3.2928e-60	5.17194e-60
246	208	1	1.21471e-44	1.72707e-44
247	206	-1	2.27174e-68	3.98551e-68
248	205	-1	1.07421e-68	1.89566e-68
249	204	-1	4.93195e-65	8.35924e-65
250	203	1	1.9543e-76	3.66432e-76
251	202	1	0.819355	0.907035
252	200	1	9.08893e-66	1.54925e-65
253	200	-1	6.1847e-21	7.92911e-21
254	198	1	6.65588e-42	9.33067e-42
255	198	-1	5.00567e-59	7.70102e-59
256	197	-1	9.67316e-64	1.60329e-63
257	196	1	1.50028e-47	2.14326e-47
258	196	1	2.90553e-113	7.92417e-113
259	195	1	2.26431e-24	2.92799e-24
260	195	1	0	0
261	194	-1	1	1
262	194	1	0.998547	1
263	194	-1	8.75943e-28	1.14752e-27
264	194	-1	8.59628e-65	1.44072e-64
265	194	1	3.58179e-53	5.24164e-53
266	193	1	6.98756e-32	9.23466e-32
267	193	1	3.09789e-69	5.49921e-69
268	192	-1	1.71936e-63	2.8341e-63
269	192	-1	0.0269262	0.0307143
270	191	1	3.63604e-63	5.92832e-63
271	190	-1	2.60153e-39	3.58009e-39
272	190	-1	6.53002e-87	1.33266e-86
273	189	-1	3.86221e-60	6.0347e-60
274	189	1	1.561e-27	2.03609e-27
275	188	1	1	1
276	188	1	7.68936e-63	1.24692e-62
277	187	1	1	1
278	187	1	6.5032e-55	9.61063e-55
279	186	1	6.61565e-34	8.82086e-34
280	186	1	1.87246e-15	2.33086e-15
281	185	-1	0.896511	0.988799
282	185	1	1.53791e-61	2.45411e-61
283	185	1	1.53791e-61	2.45411e-61
284	185	-1	4.07418e-10	4.96851e-10
285	184	1	1.26944e-71	2.28044e-71
286	184	1	3.35581e-57	5.03371e-57
287	183	-1	1	1
288	182	-1	1	1
289	181	1	6.45223e-56	9.58252e-56
290	181	1	0.479421	0.534671
291	180	1	1	1
292	178	1	2.53876e-147	9.4028e-147
293	178	1	5.59142e-17	6.98928e-17
294	177	1	4.29779e-66	7.36765e-66
295	177	1	9.24731e-58	1.39407e-57
296	176	1	2.90891e-59	4.49832e-59
297	174	1	1.72379e-40	2.39415e-40
298	174	1	7.30833e-43	1.02934e-42
299	172	-1	0.982551	1
300	171	-1	1.53791e-61	2.45411e-61
