# Supplementary material for: Diverse anti-defence systems are encoded in the leading region of plasmids
Source: Nature. 2024 Oct 9;635(8037):186–92. doi: 10.1038/s41586-024-07994-w (PMC11541004; doi:10.1038/s41586-024-07994-w)
Supplement: Supplementary file 5 — Anti-defence and mobility genes used in this study. [file 41586_2024_7994_MOESM5_ESM.xlsx]

## Sheet: Anti-defense, TA, R-M
Name	Function	Accession	NCBI/ KEGG/ Pfam	Reference*	Note
AcrIE1	CRISPR system inhibited: I-E	YP_007392738.1	NCBI	[1]	All anti-CRISPR and anti-CRISPR-associated gene sequences were taken from the unified resource for tracking anti-CRISPRs
AcrIE2	CRISPR system inhibited: I-E	YP_007392439.1	NCBI	[1]
AcrIE3	CRISPR system inhibited: I-E	YP_950454.1	NCBI	[1]
AcrIE4	CRISPR system inhibited: I-E	NP_938238.1	NCBI	[1]
AcrIE4-F7	CRISPR system inhibited: I-E, I-F	WP_064584002.1	NCBI	[1]
AcrIE5	CRISPR system inhibited: I-E	WP_074973300.1	NCBI	[1]
AcrIE6	CRISPR system inhibited: I-E	WP_087937214.1	NCBI	[1]
AcrIE7	CRISPR system inhibited: I-E	WP_087937215.1	NCBI	[1]
AcrIE8	CRISPR system inhibited: I-E	WP_047683602.1	NCBI	[1]
AcrIE9	CRISPR system inhibited: I-E	WP_101192668.1	NCBI	[1]
AcrIF1	CRISPR system inhibited: I-F	YP_007392342.1	NCBI	[1]
AcrIF2	CRISPR system inhibited: I-F	YP_002332454.1	NCBI	[1]
AcrIF3	CRISPR system inhibited: I-F	YP_007392440.1	NCBI	[1]
AcrIF4	CRISPR system inhibited: I-F	WP_016068584.1	NCBI	[1]
AcrIF5	CRISPR system inhibited: I-F	YP_007392740.1	NCBI	[1]
AcrIF6	CRISPR system inhibited: I-E, I-F	WP_043884810.1	NCBI	[1]
AcrIF7	CRISPR system inhibited: I-F	YP_009146150.1	NCBI	[1]
AcrIF8	CRISPR system inhibited: I-F	YP_007006940.1	NCBI	[1]
AcrIF9	CRISPR system inhibited: I-F	WP_031500045.1	NCBI	[1]
AcrIF10	CRISPR system inhibited: I-F	WP_037415910.1	NCBI	[1]
AcrIF11	CRISPR system inhibited: I-F	WP_038819808.1	NCBI	[1]
AcrIF12	CRISPR system inhibited: I-F	ABR13388.1	NCBI	[1]
AcrIF13	CRISPR system inhibited: I-F	EGE18854.1	NCBI	[1]
AcrIF14	CRISPR system inhibited: I-F	AKI27193.1	NCBI	[1]
AcrIF15	CRISPR system inhibited: I-F	PNO41376.1	NCBI	[1]
AcrIF16	CRISPR system inhibited: I-F	RKO74367.1	NCBI	[1]
AcrIF17	CRISPR system inhibited: I-F	PLY37347.1	NCBI	[1]
AcrIF18	CRISPR system inhibited: I-F,I-E	WP_049300010.1	NCBI	[1]
AcrIF19	CRISPR system inhibited: I-F	RJL39232.1	NCBI	[1]
AcrIF20	CRISPR system inhibited: I-F	WP_119870655.1	NCBI	[1]
AcrIF21	CRISPR system inhibited: I-F	PLY37348.1	NCBI	[1]
AcrIF22	CRISPR system inhibited: I-F/I-E	PWD66516.1	NCBI	[1]
AcrIF23	CRISPR system inhibited: I-F	WP_052155777.1	NCBI	[1]
AcrIF24	CRISPR system inhibited: I-F	WP_043084540.1	NCBI	[1]
AcrIC1	CRISPR system inhibited: I-C	AKG19229.1	NCBI	[1]
AcrIF2/C2	CRISPR system inhibited: I-C, I-F	WP_015972868.1	NCBI	[1]
AcrIC3	CRISPR system inhibited: I-C	WP_058130594.1	NCBI	[1]
AcrIC4	CRISPR system inhibited: I-C	WP_153575361.1	NCBI	[1]
AcrIC5	CRISPR system inhibited: I-C	WP_089394111.1	NCBI	[1]
AcrIC6	CRISPR system inhibited: I-C, I-E	WP_080050315.1	NCBI	[1]
AcrIC7	CRISPR system inhibited: I-C, I-E	WP_003294373.1	NCBI	[1]
AcrIC8	CRISPR system inhibited: I-C, I-E	WP_074202337.1	NCBI	[1]
AcrIC9	CRISPR system inhibited: I-C	AFK66538.1	NCBI	[1]
AcrIC10	CRISPR system inhibited: I-C	WP_058195519.1	NCBI	[1]
AcrIC11	CRISPR system inhibited: I-C	WP_014607086.1	NCBI	[1]
AcrIIA1	CRISPR system inhibited: II-A	WP_003722518.1	NCBI	[1]
AcrIIA2	CRISPR system inhibited: II-A	WP_003722517.1	NCBI	[1]
AcrIIA3	CRISPR system inhibited: II-A	WP_014930691.1	NCBI	[1]
AcrIIA4	CRISPR system inhibited: II-A	WP_003723290.1	NCBI	[1]
AcrIIA5	CRISPR system inhibited: II-A	ASD50988.1	NCBI	[1]
AcrIIA6	CRISPR system inhibited: II-A	AVO22749	NCBI	[1]
AcrIIA7	CRISPR system inhibited: II-A	VDB32354.1	NCBI	[1]
AcrIIA8	CRISPR system inhibited: II-A	VDB32352.1	NCBI	[1]
AcrIIA9	CRISPR system inhibited: II-A	VDB32351.1	NCBI	[1]
AcrIIA10	CRISPR system inhibited: II-A	VDB32353.1	NCBI	[1]
AcrIIA11	CRISPR system inhibited: II-A	QEH00205.1	NCBI	[1]
AcrIIA12	CRISPR system inhibited: II-A	WP_003731276.1	NCBI	[1]
AcrIIA13	CRISPR system inhibited: II-A	WP_050337628.1	NCBI	[1]
AcrIIA14	CRISPR system inhibited: II-A	NA	NA	[1]
AcrIIA15	CRISPR system inhibited: II-A	WP_142302263.1	NCBI	[1]
AcrIIA16	CRISPR system inhibited: II-A	WP_061665674.1	NCBI	[1]
AcrIIA17	CRISPR system inhibited: II-A	WP_002401839.1	NCBI	[1]
AcrIIA18	CRISPR system inhibited: II-A	WP_099390844.1	NCBI	[1]
AcrIIA19	CRISPR system inhibited: II-A	WP_107591702.1	NCBI	[1]
AcrIIA20	CRISPR system inhibited: II-A	OHX26873.1	NCBI	[1]
AcrIIA21	CRISPR system inhibited: II-A	WP_000384271.1	NCBI	[1]
AcrIIA22	CRISPR system inhibited: II-A	QEH00216.1	NCBI	[1]
AcrIIA23	CRISPR system inhibited: II-A	NA	NA	[1]
AcrIIA24	CRISPR system inhibited: II-A	YP_010646241.1	NCBI	[1]
AcrIIA25	CRISPR system inhibited: II-A	YP_010647297.1	NCBI	[1]
AcrIIA26	CRISPR system inhibited: II-A	RKW07596.1	NCBI	[1]
AcrIIA27	CRISPR system inhibited: II-A	WP_003055855.1	NCBI	[1]
AcrIIA28	CRISPR system inhibited: II-A	OCW99254.1	NCBI	[1]
AcrIIA29	CRISPR system inhibited: II-A	WP_136281566.1	NCBI	[1]
AcrIIA30	CRISPR system inhibited: II-A	WP_143877237.1	NCBI	[1]
AcrIIA31	CRISPR system inhibited: II-A	WP_033585134.1	NCBI	[1]
AcrIIA32	CRISPR system inhibited: II-A	WP_199763731.1	NCBI	[1]
AcrIII-1	CRISPR system inhibited: III-A	NP_666617.1	NCBI	[1]
AcrIIIB1	CRISPR system inhibited: III-B	NP_666582.1	NCBI	[1]
AcrIIC1	CRISPR system inhibited: II-C	WP_049360089.1	NCBI	[1]
AcrIIC2	CRISPR system inhibited: II-C	WP_042743678.1	NCBI	[1]
AcrIIC3	CRISPR system inhibited: II-C	WP_042743676.1	NCBI	[1]
AcrIIC4	CRISPR system inhibited: II-C	WP_049372635.1	NCBI	[1]
AcrIIC5	CRISPR system inhibited: II-C	WP_002642161.1	NCBI	[1]
AcrIIC6	CRISPR system inhibited: II-C	WP_099803098.1	NCBI	[1]
AcrID1	CRISPR system inhibited: I-D	YP_009272954.1	NCBI	[1]
AcrVA1	CRISPR system inhibited: V-A	AKG19227.1	NCBI	[1]
AcrVA3	CRISPR system inhibited: V-A	AKG19230.1	NCBI	[1]
AcrVA4	CRISPR system inhibited: V-A	WP_046699156.1	NCBI	[1]
AcrVA5	CRISPR system inhibited: V-A	WP_046699157.1	NCBI	[1]
AcrVIA1(Lse)_num1	CRISPR system inhibited: VI-A	WP_021747296.1	NCBI	[1]
AcrVIA2	CRISPR system inhibited: VI-A	WP_021747297.1	NCBI	[1]
AcrVIA3	CRISPR system inhibited: VI-A	WP_036060266.1	NCBI	[1]
AcrVIA4	CRISPR system inhibited: VI-A	WP_021746815.1	NCBI	[1]
AcrVIA5	CRISPR system inhibited: VI-A	WP_021747061.1	NCBI	[1]
AcrVIA6	CRISPR system inhibited: VI-A	WP_013068627.1	NCBI	[1]
AcrVIA7	CRISPR system inhibited: VI-A	ACV38861.1	NCBI	[1]
AcrVIA1(Lse)_num2	CRISPR system inhibited: VI-A	EAD8780288.1	NCBI	[1]
AcrIB1	CRISPR system inhibited: I-B	WP_015769207.1	NCBI	[1]
AcrVIB1	CRISPR system inhibited: VI-B	WP_004917816.1	NCBI	[1]
aca1	anti-CRISPR-associated gene 1 (I-E, I-F)	WP_016068277.1	NCBI	[1]
aca2	anti-CRISPR-associated gene 2 (I-F, II-C)	WP_019933869.1	NCBI	[1]
aca3	anti-CRISPR-associated gene 3 (II-C)	WP_049360086.1	NCBI	[1]
aca4	anti-CRISPR-associated gene 4 (I-F)	WP_071533911.1	NCBI	[1]
aca5	anti-CRISPR-associated gene 5 (I-F)	WP_039494319.1	NCBI	[1]
aca6	anti-CRISPR-associated gene 6 (I-F)	WP_035450933.1	NCBI	[1]
aca7	anti-CRISPR-associated gene 7 (I-F)	WP_064702654.1	NCBI	[1]
aca8	anti-CRISPR-associated gene 8 (I-D)	NP_666535.1	NCBI	[1]
aca9	anti-CRISPR-associated gene 9 (I-F/I-E)	WP_131138857.1	NCBI	[1]
aca10	anti-CRISPR-associated gene 10 (I-C/I-E)	WP_074980464.1	NCBI	[1]
aca11	anti-CRISPR-associated gene 11 (II-A)	WP_009730540.1	NCBI	[1]
aca12	anti-CRISPR-associated gene 12 (II-A)	NA	NA	[1]
aca13	anti-CRISPR-associated gene 13 (II-A)	WP_094140901.1	NCBI	[1]
vcrx091	CRISPR–Cas evasion by repairing double-strand DNA breaks via recombination between short sequence repeats	YP_008997727.1	NCBI	[2]
vcrx092	CRISPR–Cas evasion by repairing double-strand DNA breaks via recombination between short sequence repeats	YP_008997728.1	NCBI	[2]
vcrx093	CRISPR–Cas evasion by repairing double-strand DNA breaks via recombination between short sequence repeats	YP_008997729.1	NCBI	[2]
ardA	Antirestriction protein (plasmid)	YP_308744.1	NCBI	[3]
ardB	Antirestriction protein (plasmid)	YP_008826438.1	NCBI	[4]
ardC	Antirestriction protein (plasmid)	YP_009182134.1	NCBI	[5]
ArsR	Antirestriction protein (plasmid)	BAA24820.1	NCBI	[6]
ardU	Antirestriction protein (plasmid)	AAF44049.1	NCBI	[7]
Ugi	Antirestriction protein (phage)	YP_009283008.1	NCBI	[8]
KlcAHS	Antirestriction protein (plasmid)	AHH27809.1	NCBI	[4]
darA	Antirestriction protein, Dar antirestriction system of phage P1	YP_006494.1	NCBI	[9]
		WP_063112814.1	NCBI
darB	Antirestriction protein, Dar antirestriction system of phage P1	YP_006479.1	NCBI	[9]
		ANC48435.1	NCBI
		AAQ07489.1	NCBI
		AXY98585.1	NCBI
DdrA	Antirestriction protein, Dar antirestriction system of phage P1	YP_006493.1	NCBI	[10]
DdrB	Antirestriction protein, Dar antirestriction system of phage P1	YP_006491.1	NCBI	[10]
Hdf	Antirestriction protein, Dar antirestriction system of phage P1	YP_006495.1	NCBI	[10]
Ulx	Antirestriction protein, Dar antirestriction system of phage P1	YP_006478.1	NCBI	[10]
Ocr	Antirestriction protein (phage); also an inhibitor of BREX defence	NP_041954.1	NCBI	[3]
ardD	Antirestriction protein (transposon Tn5053)	NA	NA	[11]
vcrx089	Antirestriction protein; resistance against type I restriction-modification	YP_008997725.1	NCBI	[2]
vcrx090	Antirestriction protein; resistance against type I restriction-modification	YP_008997726.1	NCBI	[2]
psiA	SOS inhibitor	PF06952.10	Pfam	[12]
psiB	SOS inhibitor	PF06290.10	Pfam	[13]
Acb1	Anti-CBASS 1	NP_049750.1	NCBI	[14]
Acb2	Anti-CBASS 2	ANA48877.1	NCBI	[15]
Tad1	Anti-Thoeris	UPI13470.1	NCBI	[16]
Apyc1	Anti-Pycsar 1	A0A2W1NDJ7.1 A0A345MJY6.1	NCBI	[14]
hokA	Type I TA system; Hok-Sok	K18920	KEGG	[17]	Toxin-antitoxin (TA) and R-M system annotations and sequences were retrieved from KEGG
hokB	Type I TA system; Hok-Sok	K18921	KEGG	[17]
hokC_D	Type I TA system; Hok-Sok	K18919	KEGG	[17]
hokE	Type I TA system; Hok-Sok	K18922	KEGG	[17]
sokB	Type I TA system; Hok-Sok; sRNA antisense regulator of MokB and HokB protein	K18870	KEGG	[17]
sokC	Type I TA system; Hok-Sok; sRNA antisense regulator of MokC and HokC protein	K18871	KEGG	[17]
symE	Type I TA system; SymE-SymR; toxic protein	K19048	KEGG	[17]
symR	Type I TA system; SymE-SymR; sRNA antisense regulator of SymE protein	K18524	KEGG	[17]
ldrA_B_C_D	Type I TA system; Ldr-Rdl; small toxic polypeptide LdrA/B/C/D	K18862	KEGG	[17]
rdlA_B_C_D	Type I TA system; Ldr-Rdl; sRNA antisense regulator of LdrA/B/C/D protein	K18863	KEGG	[17]
tisB	Type I TA system; TisB-IstR; small toxic protein TisB	K19148	KEGG	[17]
istR	Type I TA system; TisB-IstR; sRNA antisense regulator of TisB protein	K18526	KEGG	[17]
ibsA	Type I TA system; small toxic protein IbsA	K19149	KEGG	[17]
ibsB	Type I TA system; small toxic protein IbsB	K19150	KEGG	[17]
ibsC	Type I TA system; small toxic protein IbsC	K19151	KEGG	[17]
ibsD	Type I TA system; small toxic protein IbsD	K19152	KEGG	[17]
ibsE	Type I TA system; small toxic protein IbsE	K19153	KEGG	[17]
sibA	Type I TA system; sRNA antisense regulator of IbsA protein	K18864	KEGG	[17]
sibB	Type I TA system; sRNA antisense regulator of IbsB protein	K18865	KEGG	[17]
sibC	Type I TA system; sRNA antisense regulator of IbsC protein	K18867	KEGG	[17]
sibD	Type I TA system; sRNA antisense regulator of IbsD protein	K18868	KEGG	[17]
sibE	Type I TA system; sRNA antisense regulator of IbsE protein	K18869	KEGG	[17]
shoB	Type I TA system; small toxic protein ShoB	K19154	KEGG	[17]
ohsC	Type I TA system; sRNA antisense regulator of ShoB protein	K18872	KEGG	[17]
ralR	Type I TA system; endodeoxyribonuclease RalR	K19779	KEGG	[17]
ralA	Type I TA system; antisense regulator of RalR protein	K19780	KEGG	[17]
mazF	Type II TA system; MazF-MazE	K07171	KEGG	[17]
mazE	Type II TA system; MazF-MazE	K07172	KEGG	[17]
ndoAI	Type II TA system; MazF-MazE	K07723	KEGG	[17]
chpB	Type II TA system; ChpB-ChpS	K18841	KEGG	[17]
chpS	Type II TA system; ChpB-ChpS	K18842	KEGG	[17]
yhaV	Type II TA system; YhaV-PrlF	K19155	KEGG	[17]
prlF	Type II TA system; YhaV-PrlF	K19156	KEGG	[17]
relE	Type II TA system; RelE/StbE-RelB/StbD	K06218	KEGG	[17]
relB	Type II TA system; RelE/StbE-RelB/StbD	K18918	KEGG	[17]
stbD	Type II TA system; RelE/StbE-RelB/StbD	K18923	KEGG	[17]
yafQ	Type II TA system; YafQ-dinJ	K19157	KEGG	[17]
dinJ	Type II TA system; YafQ-dinJ; dinj anti-toxin	K07473	KEGG	[17]
yoeB	Type II TA system; YoeB-YefM	K19158	KEGG	[17]
yefM	Type II TA system; YoeB-YefM	K19159	KEGG	[17]
hipA	Type II TA system; HipA-HipB	K07154	KEGG	[17]
hipB	Type II TA system; HipA-HipB	K15773	KEGG	[17]
hicA	Type II TA system; HicA-HicB	K07339	KEGG	[17]
hicB	Type II TA system; HicA-HicB	K18843	KEGG	[17]
yafO	Type II TA system; YafO-YafN	K19160	KEGG	[17]
yafN	Type II TA system; YafO-YafN	K19161	KEGG	[17]
hha	Type II TA system; Hha-TomB	K05839	KEGG	[17]
tomB	Type II TA system; Hha-TomB	K19162	KEGG	[17]
pspC	Type II TA system; PspC-PspB	K03973	KEGG	[17]
pspB	Type II TA system; PspC-PspB	K03970	KEGG	[17]
ccdB	Type II TA system; CcdB-CcdA	K19163	KEGG	[17]
ccdA	Type II TA system; CcdB-CcdA	K19164	KEGG	[17]
parE1_3_4	Type II TA system; ParE-ParD	K19092	KEGG	[17]
parE2	Type II TA system; ParE-ParD	K19093	KEGG	[17]
parD1_3_4	Type II TA system; ParE-ParD	K07746	KEGG	[17]
parD2	Type II TA system; ParE-ParD	K19094	KEGG	[17]
doc	Type II TA system; Doc-Phd	K07341	KEGG	[17]
phd	Type II TA system; Doc-Phd	K19165	KEGG	[17]
higB	Type II TA system; HigB-HigA	K19166	KEGG	[17]
higB-1	Type II TA system; HigB-HigA	K07334	KEGG	[17]
higA	Type II TA system; HigB-HigA	K18831	KEGG	[17]
higA-1	Type II TA system; HigB-HigA	K21498	KEGG	[17]
mqsR	Type II TA system; MqsR-MqsA	K13651	KEGG	[17]
mqsA	Type II TA system; MqsR-MqsA	K13655	KEGG	[17]
mvpA	Type II TA system; VapC-VapB	K18828	KEGG	[17]
mvpT	Type II TA system; VapC-VapB	K18829	KEGG	[17]
vapC	Type II TA system; VapC-VapB	K19686	KEGG	[17]
vapB	Type II TA system; VapC-VapB	K19687	KEGG	[17]
pezT	Type II TA system; PezT-PezA	K16214	KEGG	[17]
pezA	Type II TA system; PezT-PezA	K18830	KEGG	[17]
yobL	Type II TA system; YobL-YobK	K21487	KEGG	[17]
yobK	Type II TA system; YobL-YobK	K21488	KEGG	[17]
yokI	Type II TA system; YokI-YokJ	K21489	KEGG	[17]
yokJ	Type II TA system; YokI-YokJ	K21490	KEGG	[17]
yqcG	Type II TA system; YqcG-YqcF	K21491	KEGG	[17]
yqcF	Type II TA system; YqcG-YqcF	K21492	KEGG	[17]
yxiD	Type II TA system; YxiD-YxxD	K21493	KEGG	[17]
yxxD	Type II TA system; YxiD-YxxD	K21494	KEGG	[17]
fitB	Type II TA system; FitB-FitA	K07062	KEGG	[17]
fitA	Type II TA system; FitB-FitA	K21495	KEGG	[17]
BC_0920	Type II TA system; BC_0920-BC_0921	K21496	KEGG	[17]
BC_0921	Type II TA system; BC_0920-BC_0921	K21497	KEGG	[17]
tabA	Type II TA system related factors; biofilm protein TabA	K19334	KEGG	[17]
mcbA	Type II TA system related factors; MqsR-controlled colanic acid and biofilm protein A	K13650	KEGG	[17]
bssS	Type II TA system related factors; biofilm regulator BssS	K12148	KEGG	[17]
bssR	Type II TA system related factors; biofilm regulator BssR	K19688	KEGG	[17]
bhsA	Type II TA system related factors; multiple stress resistance protein BhsA	K12151	KEGG	[17]
ftsZ	Type II TA system related factors; cell division protein FtsZ	K03531	KEGG	[17]
mreB	Type II TA system related factors; rod shape-determining protein MreB and related proteins	K03569	KEGG	[17]
parC	Type II TA system related factors; topoisomerase IV subunit A	K02621	KEGG	[17]
parE	Type II TA system related factors; topoisomerase IV subunit B	K02622	KEGG	[17]
EARS	Type II TA system related factors; glutamyl-tRNA synthetase	K01885	KEGG	[17]
nob1	Type II TA system related factors; endoribonuclease Nob1	K07060	KEGG	[17]
AbiQ	Type III TA system; AbiQ system	K19167	KEGG	[17]
cbtA	Type IV TA system; YeeV-YeeU	K18837	KEGG	[17]
cbeA	Type IV TA system; YeeV-YeeU	K18838	KEGG	[17]
cptA	Type IV TA system; CptA-CptB	K19168	KEGG	[17]
cptB	Type IV TA system; CptA-CptB	K09159	KEGG	[17]
ghoT	Type V TA system; GhoT-GhoS	K18839	KEGG	[17]
ghoS	Type V TA system; GhoT-GhoS	K18840	KEGG	[17]
hsdR	Type I R-M system; type I restriction enzyme, R subunit	K01153	KEGG	[17]
hsdS	Type I R-M system; type I restriction enzyme, S subunit	K01154	KEGG	[17]
hsdM	Type I R-M system; type I restriction enzyme M protein	K03427	KEGG	[17]
E3.1.21.4	Type II R-M system; type II restriction enzyme	K01155	KEGG	[17]
dam	Type II R-M system; DNA adenine methylase	K06223	KEGG	[17]
ccrM	Type II R-M system; modification methylase	K13581	KEGG	[17]
K07317	Type II R-M system; adenine-specific DNA-methyltransferase	K07317	KEGG	[17]
K07318	Type II R-M system; adenine-specific DNA-methyltransferase	K07318	KEGG	[17]
yhdJ	Type II R-M system; adenine-specific DNA-methyltransferase	K07319	KEGG	[17]
E2.1.1.72	Type II R-M system; site-specific DNA-methyltransferase (adenine-specific)	K00571	KEGG	[17]
DNMT1,	Type II R-M system; DNA (cytosine-5)-methyltransferase 1	K00558	KEGG	[17]
E2.1.1.113	Type II R-M system; site-specific DNA-methyltransferase (cytosine-N4-specific)	K00590	KEGG	[17]
res	Type III R-M system; type III restriction enzyme	K01156	KEGG	[17]
mod	Type III R-M system; adenine-specific DNA-methyltransferase	K07316	KEGG	[17]
mcrA	Type IV R-M system; 5-methylcytosine-specific restriction enzyme A	K07451	KEGG	[17]
mcrB	Type IV R-M system; 5-methylcytosine-specific restriction enzyme B	K07452	KEGG	[17]
mcrC	Type IV R-M system; 5-methylcytosine-specific restriction enzyme subunit McrC	K19147	KEGG	[17]
mrr	Type IV R-M system; restriction system protein	K07448	KEGG	[17]
*References:
1Bondy-Denomy, J. et al. A Unified Resource for Tracking Anti-CRISPR Names. The CRISPR Journal 1, 304–305 (2018).
2Roy, D., Huguet, K. T., Grenier, F. & Burrus, V. IncC conjugative plasmids and SXT/R391 elements repair double-strand breaks caused by CRISPR–Cas during conjugation. Nucleic Acids Research 48, 8815–8827 (2020).
3Zavilgelsky, G. B. & Rastorguev, S. M. Antirestriction proteins ArdA and Ocr as efficient inhibitors of type I restriction-modification enzymes. Mol Biol 43, 241–248 (2009).
4Goryanin, I. I. et al. Antirestriction activities of KlcA (RP4) and ArdB (R64) proteins. FEMS Microbiology Letters 365, (2018).
5Belogurov, A. A. et al. Antirestriction protein ard (type C) encoded by IncW plasmid psa has a high similarity to the “protein transport” domain of TraC1 primase of promiscuous plasmid RP41. Journal of Molecular Biology 296, 969–977 (2000).
6Rastorguev, S. M., Zavilgelsky, G. B. & Tchurikov, N. A. IncI1 plasmid R64 encodes the ArsR protein that alleviates type I restriction. FEBS Letters 426, 21–23 (1998).
7Meima, R. & Lidstrom, M. E. Characterization of the Minimal Replicon of a Cryptic Deinococcus radiodurans SARK Plasmid and Development of Versatile Escherichia coli-D. radiodurans Shuttle Vectors. Applied and Environmental Microbiology 66, 3856–3867 (2000).
8Putnam, C. D. et al. Protein mimicry of DNA from crystal structures of the uracil-DNA glycosylase inhibitor protein and its complex with Escherichia coli uracil-DNA glycosylase1. Journal of Molecular Biology 287, 331–346 (1999).
9Iida, S., Streiff, M. B., Bickle, T. A. & Arber, W. Two DNA antirestriction systems of bacteriophage P1, darA, and darB: characterization of darA− phages. Virology 157, 156–166 (1987).
10Piya, D., Vara, L., Russell, W. K., Young, R. & Gill, J. J. The multicomponent antirestriction system of phage P1 is linked to capsid morphogenesis. Molecular Microbiology 105, 399–412 (2017).
11Balabanov, V. P., Kotova, V. Y., Kholodii, G. Y., Mindlin, S. Z. & Zavilgelsky, G. B. A novel gene, ardD, determines antirestriction activity of the non-conjugative transposon Tn5053 and is located antisense within the tniA gene. FEMS Microbiol Lett 337, 55–60 (2012).
12Loh, S. et al. Nucleotide sequence of the psiA (plasmid SOS inhibition) gene located on the leading region of plasmids F and R6-5. Nucleic Acids Research 18, 4597 (1990).
13Bagdasarian, M. et al. PsiB, an anti-SOS protein, is transiently expressed by the F sex factor during its transmission to an Escherichia coli K-12 recipient. Molecular Microbiology 6, 885–893 (1992).
14Hobbs, S. J. et al. Phage anti-CBASS and anti-Pycsar nucleases subvert bacterial immunity. Nature 605, 522–526 (2022).
15Huiting, E. et al. Bacteriophages inhibit and evade cGAS-like immune function in bacteria. Cell 186, 864-876.e21 (2023).
16Leavitt, A. et al. Viruses inhibit TIR gcADPR signalling to overcome bacterial defence. Nature 611, 326–331 (2022).
17KEGG BRITE: Prokaryotic Defense System. https://www.genome.jp/brite/ko02048.

## Sheet: Mobility
Name	Function	Accession	Database
T4SS_MOBB	Relaxase	T4SS_MOBB	MOBscan
T4SS_MOBC	Relaxase	T4SS_MOBC	MOBscan
profile_MOBF	Relaxase	profile_MOBF	MOBscan
T4SS_MOBH	Relaxase	T4SS_MOBH	MOBscan
T4SS_MOBP1	Relaxase	T4SS_MOBP1	MOBscan
T4SS_MOBP2	Relaxase	T4SS_MOBP2	MOBscan
T4SS_MOBP3	Relaxase	T4SS_MOBP3	MOBscan
T4SS_MOBQ	Relaxase	T4SS_MOBQ	MOBscan
profile_MOBT	Relaxase	profile_MOBT	MOBscan
T4SS_MOBV	Relaxase	T4SS_MOBV	MOBscan
profile_MOBM	Relaxase	profile_MOBM	MOBscan
MobA.MobL family	Relaxase	MobA.MobL family	Pfam
MobC.Bacterial mobilisation protein	Relaxase	PF05713.10	Pfam
Mob_Pre; Plasmid recombination enzyme	Relaxase	PF01076.18	Pfam
Relaxase/Mobilisation nuclease domain	Relaxase	PF03432.13	Pfam
Replication-relaxation	Relaxase	PF13814.5	Pfam
Replication initiation factor	Relaxase	PF02486.18	Pfam
DNA helicase TraI	Relaxase	PF07057.10	Pfam
TraI.Putative helicase	Relaxase	PF07514.10	Pfam
TrwC	Relaxase	PF08751.10	Pfam
TraM	TraM Relaxosome protein	PF05261.10	Pfam
virB1	type IV secretion system protein	K03194	KEGG
virB10	type IV secretion system protein	K03195	KEGG
virB11	type IV secretion system protein	K03196	KEGG
virB2	type IV secretion system protein	K03197	KEGG
virB3	type IV secretion system protein	K03198	KEGG
virB4	type IV secretion system protein	K03199	KEGG
virB5	type IV secretion system protein	K03200	KEGG
virB6	type IV secretion system protein	K03201	KEGG
virB7	type IV secretion system protein	K03202	KEGG
virB8	type IV secretion system protein	K03203	KEGG
virB9	type IV secretion system protein	K03204	KEGG
virD4	type IV secretion system protein	K03205	KEGG
virD4	type IV secretion system protein	K07344	KEGG
ptlA	type IV secretion system protein	K12078	KEGG
ptlB	type IV secretion system protein	K12079	KEGG
ptlC	type IV secretion system protein	K12080	KEGG
ptlE	type IV secretion system protein	K12081	KEGG
ptlG	type IV secretion system protein	K12082	KEGG
ptlH	type IV secretion system protein	K12083	KEGG
ptlD	type IV secretion system protein	K12084	KEGG
trbJ	type IV secretion system protein	K20266	KEGG
trbH	type IV secretion system protein	K20267	KEGG
trbB	type IV secretion system protein	K20527	KEGG
trbC	type IV secretion system protein	K20528	KEGG
trbD	type IV secretion system protein	K20529	KEGG
trbE	type IV secretion system protein	K20530	KEGG
trbF	type IV secretion system protein	K20531	KEGG
trbG	type IV secretion system protein	K20532	KEGG
trbI	type IV secretion system protein	K20533	KEGG
trbK	type IV secretion system protein	K20555	KEGG
virD1	type IV secretion system T-DNA border endonuclease	K18433	KEGG
virD2	type IV secretion system T-DNA border endonuclease; Relaxase	K18434	KEGG
traG	type IV secretion system protein, conjugal transfer pilus assembly protein	K12056	KEGG
traF	type IV secretion system protein, conjugal transfer pilus assembly protein	K12057	KEGG
traN	type IV secretion system protein, conjugal transfer pilus assembly protein	K12058	KEGG
traU	type IV secretion system protein, conjugal transfer pilus assembly protein	K12060	KEGG
traW	type IV secretion system protein, conjugal transfer pilus assembly protein	K12061	KEGG
traC	type IV secretion system protein, conjugal transfer pilus assembly protein	K12063	KEGG
traV	type IV secretion system protein, conjugal transfer pilus assembly protein	K12064	KEGG
traB	type IV secretion system protein, conjugal transfer pilus assembly protein	K12065	KEGG
traK	type IV secretion system protein, conjugal transfer pilus assembly protein	K12066	KEGG
traE	type IV secretion system protein, conjugal transfer pilus assembly protein	K12067	KEGG
traL	type IV secretion system protein, conjugal transfer pilus assembly protein	K12068	KEGG
traA	type IV secretion system protein, conjugal transfer pilus assembly protein	K12069	KEGG
traI	type IV secretion system protein, conjugal transfer pilus assembly protein; Relaxase	K12070	KEGG
traD	type IV secretion system protein, conjugal transfer pilus assembly protein	K12071	KEGG
AtlA	type IV secretion system protein, conjugal transfer pilus assembly protein	K12054	KEGG
traH	type IV secretion system protein, conjugal transfer pilus assembly protein	K12072	KEGG
TrbI	type IV secretion system protein, conjugal transfer pilus assembly protein	K12062	KEGG
TrbC	type IV secretion system protein, conjugal transfer pilus assembly protein	K12059	KEGG
cag1	Cag pathogenicity island protein	K12086	KEGG
cag2	Cag secretion apparatus components with analogous functions to the VirBs (type IV secretion system protein) family protein	K12087	KEGG
cag3	Cag secretion apparatus components with analogous functions to the VirBs (type IV secretion system protein) family protein	K12088	KEGG
cag4	Cag secretion apparatus components with analogous functions to the VirBs (type IV secretion system protein) family protein	K12089	KEGG
cag5	Cag secretion apparatus components with analogous functions to the VirBs (type IV secretion system protein) family protein	K12090	KEGG
cag6	Cag secretion apparatus components with analogous functions to the VirBs (type IV secretion system protein) family protein	K12091	KEGG
cag7	Cag secretion apparatus components with analogous functions to the VirBs (type IV secretion system protein) family protein	K12092	KEGG
cag8	Cag secretion apparatus components with analogous functions to the VirBs (type IV secretion system protein) family protein	K12093	KEGG
cag9	Cag secretion apparatus components with analogous functions to the VirBs (type IV secretion system protein) family protein	K12094	KEGG
cag10	Cag secretion apparatus components with analogous functions to the VirBs (type IV secretion system protein) family protein	K12095	KEGG
cag11	Cag secretion apparatus components with analogous functions to the VirBs (type IV secretion system protein) family protein	K12096	KEGG
cag12	Cag secretion apparatus components with analogous functions to the VirBs (type IV secretion system protein) family protein	K12097	KEGG
cag13	Cag secretion apparatus components with analogous functions to the VirBs (type IV secretion system protein) family protein	K12098	KEGG
cag14	Cag secretion apparatus components with analogous functions to the VirBs (type IV secretion system protein) family protein	K12099	KEGG
cag15	Cag secretion apparatus components with analogous functions to the VirBs (type IV secretion system protein) family protein	K12100	KEGG
cag16	Cag secretion apparatus components with analogous functions to the VirBs (type IV secretion system protein) family protein	K12101	KEGG
cag17	Cag secretion apparatus components with analogous functions to the VirBs (type IV secretion system protein) family protein	K12102	KEGG
cag18	Cag secretion apparatus components with analogous functions to the VirBs (type IV secretion system protein) family protein	K12103	KEGG
cag19	Cag secretion apparatus components with analogous functions to the VirBs (type IV secretion system protein) family protein	K12104	KEGG
cag20	Cag secretion apparatus components with analogous functions to the VirBs (type IV secretion system protein) family protein	K12105	KEGG
cag21	Cag secretion apparatus components with analogous functions to the VirBs (type IV secretion system protein) family protein	K12106	KEGG
cag22	Cag secretion apparatus components with analogous functions to the VirBs (type IV secretion system protein) family protein	K12107	KEGG
cag23	Cag secretion apparatus components with analogous functions to the VirBs (type IV secretion system protein) family protein	K12108	KEGG
cag24	Cag secretion apparatus components with analogous functions to the VirBs (type IV secretion system protein) family protein	K12109	KEGG
cag25	Cag secretion apparatus components with analogous functions to the VirBs (type IV secretion system protein) family protein	K12110	KEGG
dotA	Icm/Dot secretion system protein, type IV secretion system protein	K12202	KEGG
dotB	Icm/Dot secretion system protein, type IV secretion system protein	K12203	KEGG
dotC	Icm/Dot secretion system protein, type IV secretion system protein	K12204	KEGG
dotD	Icm/Dot secretion system protein, type IV secretion system protein	K12205	KEGG
icmB	Icm/Dot secretion system protein, type IV secretion system protein	K12206	KEGG
icmC	Icm/Dot secretion system protein, type IV secretion system protein	K12207	KEGG
icmD	Icm/Dot secretion system protein, type IV secretion system protein	K12208	KEGG
icmE	Icm/Dot secretion system protein, type IV secretion system protein	K12209	KEGG
icmF	Icm/Dot secretion system protein, type IV secretion system protein	K12210	KEGG
icmG	Icm/Dot secretion system protein, type IV secretion system protein	K12211	KEGG
icmJ	Icm/Dot secretion system protein, type IV secretion system protein	K12212	KEGG
icmK	Icm/Dot secretion system protein, type IV secretion system protein	K12213	KEGG
icmL	Icm/Dot secretion system protein, type IV secretion system protein	K12214	KEGG
icmM	Icm/Dot secretion system protein, type IV secretion system protein	K12215	KEGG
icmN	Icm/Dot secretion system protein, type IV secretion system protein	K12216	KEGG
icmO	Icm/Dot secretion system protein, type IV secretion system protein	K12217	KEGG
icmP	Icm/Dot secretion system protein, type IV secretion system protein	K12218	KEGG
icmQ	Icm/Dot secretion system protein, type IV secretion system protein	K12219	KEGG
icmR	Icm/Dot secretion system protein, type IV secretion system protein	K12220	KEGG
icmS	Icm/Dot secretion system protein, type IV secretion system protein	K12221	KEGG
icmT	Icm/Dot secretion system protein, type IV secretion system protein	K12222	KEGG
icmV	Icm/Dot secretion system protein, type IV secretion system protein	K12223	KEGG
icmW	Icm/Dot secretion system protein, type IV secretion system protein	K12224	KEGG
icmX	Icm/Dot secretion system protein, type IV secretion system protein	K12225	KEGG
TphA	Icm/Dot secretion system protein, type IV secretion system protein	K12226	KEGG
traL	Icm/Dot secretion system protein, type IV secretion system protein	K12227	KEGG
TrbB	Icm/Dot secretion system protein, type IV secretion system protein	K12228	KEGG
