# Supplementary material for: Diverse anti-defence systems are encoded in the leading region of plasmids
Source: Nature. 2024 Oct 9;635(8037):186–92. doi: 10.1038/s41586-024-07994-w (PMC11541004; doi:10.1038/s41586-024-07994-w)
Supplement: Supplementary file 6 — Strains, plasmids and oligonucleotides used in this study. [file 41586_2024_7994_MOESM6_ESM.xlsx]

## Sheet: Strains
Strains list
Strain	Relevant genotypea,b	Source or referencea,b
MG1655 and derivatives
EC66	K12 MG1655	Gift from Gil Segal's lab
EC85	K12 MG1655 rpsL (StrepR)	David Burstein's lab
K603	F + [F1-10(Tn10)], thr-1, araC14, leuB6(Am), lacY1, glnX44(AS), galK2(Oc), galT22, λ - , ΔtrpE63, xylA5, mtl-1, thiE1	Gift from Christian Lesterlin's lab; Coli Genetic Stock Center CGSC #6451 Strain carrying the F-Tn10 natural isolate with Tn10 transposon in the intergenic region ybdB-ybfA. GenBank accession number MK492260)
LY823	K12 MG1655 rpsL (StrepR) / F-Tn10, parSPMT1-FRT, ∆Frpo2::FRT	Gift from Christian Lesterlin's lab
EC196	EC85 / F-Tn10, parSPMT1-FRT, ∆Frpo2::FRT	David Burstein's lab
EC198	EC85 / F-Tn10, parSPMT1-FRT, ∆Frpo2::FRT, Frpo2-acriiA4-cat (NAME: acrIIA4 lagging)	David Burstein's lab; λred Frpo2-acriiA4-cat constructb in the lagging region of F-Tn10 plasmid (oligos: Red.Lag.frpo2_F, Red.Lag.frpo2_R)
EC199	EC85 / F-Tn10, parSPMT1-FRT, ∆Frpo2::FRT, cat-acriiA4-Frpo2 (NAME: acrIIA4 inverted)	David Burstein's lab; λred Frpo2-acriiA4-cat constructb in the opposite orientation in the leading region of F-Tn10 plasmid (oligos: RevRed.frpo2_F, RevRed.frpo2_R)
EC207	EC85 / F-Tn10, parSPMT1-FRT, ∆Frpo2::FRT, Frpo2-acriiA4-cat (NAME: acrIIA4 leading)	David Burstein's lab; λred Frpo2-acriiA4-cat constructb in the leading region of F-Tn10 plasmid (oligos: End_yfhB_Red_F, Red_acr4_R)
EC141	K12 MG1655 / pD5 with SpyCas9 and gRNA targeting F-Tn10	David Burstein's lab; gRNA sequence: TGAGAAGCGTCGACAGGAAG
EC142	K12 MG1655 / pD5 with SpyCas9 and Non-targeting gRNA	David Burstein's lab; gRNA sequence: AGGTCTATCATCCGGTTTAG
a The abbreviation cat refers to insertion gene conferring resistance to chloramphenicol (Cm); rpsL refers to spontaneous mutation conferring resistance to streptomycin
b The Frpo2-acriiA4-cat construct sequence can be found in Supplementary Data 3

## Sheet: Plasmids
Plasmid used in this study
Name	Construct	Source or reference
pD5	KanR, araBAD promoter, pBBR1 oriV, pBBR1 Rep	David Burstein's lab
pD99	SpCas9(WT); AmpR	Gift from Zhiwei Huang (Addgene plasmid # 101044)
pD119	pD5 with the insertion of SpCas9 under araBAD promoter	David Burstein's lab
pD141	pD5 with the insertion of SpCas9 under araBAD promoter and gRNA targeting the F-Tn10 plasmid	David Burstein's lab
pD142	pD5 with the insertion of SpCas9 under araBAD promoter and non-targeting gRNA	David Burstein's lab
pD195	WT F-Tn10 with parSPMT1 inserted at the intergenic ygeB-ygfA locus	Gift from Christian Lesterlin's lab
pD196	F-Tn10 parSPMT1 with Frpo2 deletion (∆Frpo2)	Gift from Christian Lesterlin's lab
pD198	F-Tn10 parSPMT1 with Frpo2-acrIIA4-cat construct insertion in the lagging region	David Burstein's lab
pD199	F-Tn10 parSPMT1 with Frpo2-acrIIA4-cat inverted construct insertion in the leading region	David Burstein's lab
pD207	F-Tn10 parSPMT1 with Frpo2-acrIIA4-cat construct insertion in the leading region	David Burstein's lab

## Sheet: Oigonucleotides
Primers used for strain and plasmid constructions
Primer Name	Primer sequence	Strain and plasmid
End_yfhB_Red_F	tcttcctcttcttcctcttcttcctcttctttccgttcctctcctgcttaaacgccgtttcgcaaaccg	EC207, acrIIA4 leading; pD207
Red_acr4_R	tttcccaggcgtcctacgaggatgaccttgttaatgccacgaactgccattgatcggcacgtaagagg
Red.Lag.frpo2_F	cttacctggtttcatcttcataccttattgggtgtattaaaaacagtagggtccctgtcgccggggct	EC198; acrIIA4 lagging; pD198
Red.Lag.frpo2_R	ctgatgttgagcagtcatggagaattgaaacttgtttaagactttggcagtgatcggcacgtaagaggttccaac
RevRed.frpo2_F	tcttcctcttcttcctcttcttcctcttctttccgttcctctcctgcttatgatcggcacgtaagaggttccaac	EC199, acrIIA4 inverted leading; pD199
RevRed.frpo2_R	gatgaccttgttaatgccacgaactgccatgatgtgtctccttctgttgagtccctgtcgccggggct
WTCas9_insert_F	cgaactttaagaaggagatataccatggacaagaagtacagcatcggc	pD119
WTCas9_insert_R	tcgttgacgaattctctagaatcgcctcccagctgagaca
pD5_forCas9_F	tgtctcagctgggaggcgattctagagaattcgtcaacga
pD5_forCas9_R	gccgatgctgtacttcttgtccatggtatatctccttcttaaagttcg
gRNA_A_lag_F	cgacaggaagGTTTTAGAGCTAGAAATAGCAAGTTAAAATAAGGC	EC141; pD141
gRNA_A_lag_R	acgcttctcaACTAGTATTATACCTAGGACTGAGCTAGCTG
