# Supplementary material for: Diverse anti-defence systems are encoded in the leading region of plasmids
Source: Nature. 2024 Oct 9;635(8037):186–92. doi: 10.1038/s41586-024-07994-w (PMC11541004; doi:10.1038/s41586-024-07994-w)
Supplement: Supplementary file 7 — List of 27,677 non-redundant plasmids and potential conjugative elements retrieved from genomic and metagenomic databases, and 21,907 non-redundant elements after excluding MOB types T, P2 and C. [file 41586_2024_7994_MOESM7_ESM.xlsx]

## Sheet: 27,677 conjugative elements 
Accessions of non-redundant potential conjugative elements
ROEB01000043.1
AAKOLZ010000018.1
AANSTH010000094.1
DAAGNM010000014.1
AAMNEV010000036.1
AALGWF010000012.1
VLQF01000122.1
AAJMBH010000033.1
AAPIAK010000058.1
AAHFJH010000022.1
AAKZFF010000015.1
AANYKM010000027.1
AAJOGQ010000169.1
DAANZL010000019.1
AAMKCF010000012.1
WDLY01000003.1
AAJQTC010000018.1
AAGHIK010000027.1
VCTV01000010.1
AAFNUG010000003.1
AAHGSV010000128.1
CP030591.1
AAOWOA010000041.1
RRUL01000016.1
CAARYM010000011.1
CP043738.1
MXZP01000007.1
AAHEYB010000017.1
OKGO01000037.1
AALSHL010000027.1
CXIW01000006.1
MEJM01000020.1
CP029977.1
AAIJZC010000074.1
LT904879.1
MXLR01000033.1
AALBBB010000035.1
WBPR01000005.1
AAOLHR010000017.1
RCXT01000016.1
ERZ808070_ctg664
AAHTLW010000015.1
AANBQB010000016.1
WSCL01000010.1
AANFAD010000020.1
AALLXP010000034.1
WCEC01000020.1
SEYV01000058.1
ERZ477398_ctg76
VPMD01000003.1
AAFZBX010000014.1
CAAJVQ010000009.1
AAHCXX010000102.1
CAAKER010000003.1
AAMSBK010000013.1
FJSL01000033.1
CP043196.1
VPGM01000030.1
AAHWGS010000021.1
AAPGYS010000030.1
CP031368.2
VZAE01000056.1
AEZJ02000016.1
AAMLEK010000013.1
AAMNOW010000011.1
ERZ491154_ctg102
VPYZ01000001.1
VONB01000018.1
AAFTZB010000014.1
AAMHVG010000030.1
CABWRI010000051.1
NABC01000049.1
LWLQ01000001.1
AAMPIX010000027.1
AADTNS010000017.1
AANUYV010000020.1
AAHQHO010000019.1
AAFWAO010000013.1
ERZ783033_ctg61
AAEDBP010000034.1
WSIT01000030.1
QNWO01000014.1
ERZ783056_ctg3
AADXKU010000014.1
WPEX01000012.1
WTPF01000013.1
AAGRAD010000011.1
AAHDSB010000019.1
AAMRLK010000020.1
AAHEOQ010000022.1
AAGRJA010000015.1
CP014294.1
AAMCCS010000019.1
AAKXWM010000015.1
WKSM01000027.1
WTOU01000018.1
CABFPR010000056.1
SRVA01000003.1
PYQT01000032.1
CAAVLX010000002.1
AAEXFW010000018.1
NWDH01000060.1
NMCW01000018.1
SOAD01000015.1
ERZ784370_ctg7
AAHFRL010000042.1
APYT01000120.1
WTRU01000030.1
WWTY01000014.1
CABGRT010000009.1
AANUVK010000013.1
AAGDIB010000020.1
CABWQV010000033.1
AALLQE010000020.1
CABCQN010000008.1
UDSZ01000006.1
ERZ783609_ctg138
AAIVCL010000019.1
AAKQZZ010000022.1
SIFF01000012.1
JSWQ01000025.1
ERZ795053_ctg3856
CP025080.1
MDTK01000119.1
PQTV01000003.1
VOIG01000011.1
UEEI01000002.1
CP046347.1
AAHVWB010000020.1
AAEIDL010000011.1
AAEQSN010000029.1
QTPJ01000048.1
UBWL01000032.1
CABBOF010000005.1
CABGQH010000014.1
CM001860.1
AAJPAX010000046.1
CP029912.1
AAHOVE010000038.1
WSKU01000009.1
AAOBZH010000028.1
AALJIX010000025.1
BHZZ01000031.1
JZKS01000009.1
AAOCKZ010000020.1
AAITPD010000019.1
JRLM01000022.1
UWJQ01000006.1
DAAAMK010000028.1
CP015500.1
CP042501.1
AAMUGK010000021.1
AAJZEW010000023.1
ERZ783562_ctg80
AAGQIR010000020.1
AAMXOF010000027.1
CP020553.1
AANZUS010000019.1
JVXU01000312.1
AAJKVM010000019.1
VQBY01000004.1
AANRLD010000047.1
AAHFIB010000019.1
CABFXO010000001.1
ERZ783077_ctg3
AAGSXV010000012.1
KE136965.1
JSRY01000150.1
AADSGW010000047.1
APXR01000150.1
RPEG01000026.1
AADJNZ010000027.1
AAFHGD010000065.1
AAHPYU010000024.1
QYLY01000087.1
KI978753.1
AAFXIT010000017.1
FFTK02000001.1
AAJOLY010000031.1
KB932418.1
WTOD01000015.1
JOXB01000005.1
AAGQXV010000018.1
MUHN01000023.1
MTCI01000035.1
ERZ783080_ctg96
AAMVRO010000047.1
QAUT01000094.1
AQBV01000020.1
NCNR01000009.1
AAJMNS010000009.1
KB946931.1
FFFI01000002.1
AAMJMM010000035.1
PODY01000035.1
MZCJ01000012.1
NMEP01000023.1
ERZ783103_ctg50
UCIN01000009.1
AAOPZV010000016.1
AAPJCL010000020.1
DAAMVN010000031.1
VYUX01000027.1
CABGOA010000007.1
CP040232.1
ERZ783154_ctg54
CABGXR010000009.1
ERZ784734_ctg6
NBRT01000010.1
AAPFMP010000016.1
SUMZ01000016.1
BGIO01000153.1
JAACRC010000085.1
AADJOJ010000015.1
AAEWSW010000030.1
CACSRX010000037.1
ERZ778034_ctg544
RRLG01000082.1
AALXTN010000013.1
DAAMLI010000029.1
UCDY01000005.1
AAHHOP010000027.1
DAAQTN010000017.1
PQTO01000028.1
AAOCBW010000023.1
AALBDC010000018.1
ERZ783129_ctg26
QBTQ01000021.1
BIBF01000013.1
ERZ783500_ctg25
PKII01000006.1
PZYQ01000044.1
AAELWR010000015.1
CP002517.1
AANPER010000026.1
AAEOXW010000030.1
RVWO01000017.1
AAEVRV010000010.1
AAEJQP010000020.1
AALLFN010000029.1
UBVV01000018.1
MBEV02000011.1
RVSS01000020.1
ERZ783515_ctg26
UDIO01000020.1
CP013492.1
WSHO01000026.1
ERZ783446_ctg67
LR135409.1
AAOLJX010000038.1
ERZ783576_ctg23
CP013521.1
BFGF01000011.1
ERZ783897_ctg42
BHWT01000001.1
SAPX01000003.1
VYSW01000028.1
AALNBQ010000022.1
AAKJFS010000009.1
ERZ784411_ctg43
ERZ783453_ctg69
CP026388.1
UTMV01000065.1
ALRD01000039.1
JSID01000016.1
CP017222.1
AACYRW010000025.1
ERZ783354_ctg40
AAHNCZ010000029.1
CP023952.1
SAHN01000049.1
AAIITJ010000036.1
QPAM01000047.1
VVTZ01000003.1
AAAEWO010000016.1
AALRLH010000062.1
AANRNB010000022.1
RBGU01000009.1
PQLW01000010.1
UCWO01000026.1
VQCT01000005.1
CTLX01000014.1
AAFABO010000013.1
CABGQP010000027.1
NMJG01000025.1
SIOU01000004.1
AANUMY010000033.1
ERZ783103_ctg13
CP041522.1
AAGRHP010000023.1
AAMBJG010000015.1
FRKR01000015.1
CPVH01000005.1
CP030831.1
QTWQ01000012.1
AAOAAD010000012.1
AAFKBV010000035.1
AALYEU010000021.1
UCLJ01000018.1
AANCXO010000002.1
AAIEDC010000020.1
PKSK01000906.1
NOGU01000017.1
KI973151.1
KE699298.1
CABGHK010000015.1
MKUL01000037.1
WKMG01000012.1
VREZ01000001.1
CP025836.1
AAHIHI010000029.1
AAHNTI010000056.1
AAHPPX010000011.1
AAFYXN010000034.1
AAIUWF010000024.1
CP026188.1
APXS01000172.1
CACROG010000043.1
ERZ783033_ctg6
ERZ490825_ctg20
CUGM01000016.1
ERZ491319_ctg31
NRPM01000009.1
AAGUUE010000021.1
JZBF01000004.1
AAGEHG010000017.1
ASYB01000133.1
CZYO01000002.1
BFFA01000030.1
AOPB02000041.1
SIKL01000005.1
MLET01000024.1
AAGVMV010000018.1
AALQPJ010000024.1
NRQH01000008.1
CACSDC010000005.1
JYMX01000108.1
QBCW01000069.1
LVPL01000038.1
NJZZ01000029.1
KE700999.1
FLHU01000019.1
RCUM01000045.1
CP002677.1
AADLLK010000020.1
BJQH01000188.1
KB946809.1
AAHKDX010000026.1
AAJECI010000023.1
JVQT01000060.1
AALPTE010000016.1
AAOZRR010000012.1
CP039559.1
BHZL01000029.1
ANPP01000021.1
CP022125.1
CAADJF010000001.1
AAFNOA010000036.1
AAFOBQ010000029.1
CABGSU010000003.1
AAMSCL010000050.1
KK737401.1
AAFGXK010000033.1
AAEYPF010000015.1
NRPN01000052.1
UGLT01000005.1
RTUK01000020.1
CM003763.1
QPAH01000008.1
CP010214.1
VQCZ01000038.1
AAEIWG010000024.1
AAERCN010000024.1
JSJN01000031.1
VFWN01000021.1
CAAGWU010000019.1
CP022667.1
AANQVS010000021.1
AAFHYK010000013.1
VDSA01000008.1
ERZ783570_ctg80
AADRAU010000015.1
AAJPII010000032.1
CP018106.1
CP019841.1
CP009030.1
AALSCR010000016.1
AAGPVV010000064.1
AAFUFM010000016.1
SCIK01000033.1
QHAD01000067.1
CACSMQ010000011.1
WDEF01000086.1
VSQN01000037.1
AAMHYO010000020.1
LKGL01000046.1
ERZ783482_ctg4
JH813858.1
CP011539.1
UWPA01000025.1
AAGWWZ010000023.1
AAIYBY010000015.1
FKHK01000032.1
WCLR01000025.1
CACSXR010000023.1
AAOPTT010000035.1
MXPK01000019.1
PPZD01000027.1
UBUZ01000033.1
AAOISG010000015.1
ERZ857233_ctg3777
ERZ857448_ctg4392
AAEZZF010000014.1
JZXX01000042.1
LHAA01000060.1
AAAZWF010000015.1
MZCJ01000022.1
LR135410.1
WXHF01000034.1
CM017241.1
AADJSB010000021.1
DAASDX010000029.1
AAFDNA010000027.1
PGAQ01000069.1
KE699002.1
ERZ783596_ctg118
AAOVRU010000024.1
AAEIOK010000037.1
AAOGSV010000054.1
WCOK01000005.1
AANSUY010000046.1
AAPIBZ010000013.1
PTFZ02000012.1
NWCP01000060.1
AALLWW010000030.1
AALFBX010000025.1
AAKGVZ010000041.1
CP001123.1
AAPINW010000010.1
AALXHW010000043.1
AALLKH010000056.1
UBTW01000029.1
VFXE01000002.1
AAABLS010000019.1
UJEO01000023.1
AAHRSS010000034.1
AAKOIN010000025.1
AAFOOK010000016.1
ERZ784787_ctg76
AAEUDT010000027.1
ERZ783972_ctg28
CABIDY010000275.1
FJCW01000002.1
PILO01000053.1
BFYS01000067.1
APZT01000137.1
AAOHUZ010000016.1
AAIYPE010000036.1
CP021880.1
AANPXR010000015.1
AAJQLX010000011.1
UFZF01000005.1
LYBO01000077.1
CABGKS010000013.1
VYYF01000002.1
VYRO01000021.1
AAEMWU010000013.1
CACSXM010000025.1
AAEPIL010000036.1
QKNC01000004.1
SEQT01000002.1
AAKASU010000017.1
ERZ650665_ctg1200
JVQT01000050.1
MBGB02000016.1
NSED01000182.1
ERZ783306_ctg78
UICG01000011.1
CP027451.1
AALVQB010000029.1
JGVG01000006.1
WSIM01000032.1
KE699103.1
CP022926.1
QYZN01000019.1
AAOFWY010000033.1
AAGZDG010000013.1
AAHPKB010000024.1
UFGB01000026.1
JHEP02000019.1
AAMXSU010000027.1
CP034202.2
AADBEA010000041.1
AAOPRX010000029.1
MPZG04000090.1
ERZ501922_ctg1026
KZ269896.1
QTYM01000022.1
AAMJDK010000022.1
CP013583.1
AAMIDU010000019.1
RRJJ01000140.1
PNUG01000061.1
AAMWNH010000029.1
AAHUKD010000021.1
CP031907.1
JVAR01000008.1
VIMG01000002.1
FZIP01000026.1
CM017130.1
CABGXJ010000031.1
UWLU01000034.1
AANVPT010000006.1
KZ269057.1
AAHKRC010000026.1
AAMGRE010000026.1
ERZ783579_ctg355
AAKJCK010000025.1
KB030036.1
AAHDXQ010000027.1
BGDC01000025.1
PUAL01000004.1
VIMW01000009.1
RRUH01000036.1
CP007640.1
LS997974.1
DAARSM010000019.1
SYOD01000112.1
DAAQAS010000009.1
AAFVBW010000018.1
UJNT01000014.1
ERZ654464_ctg192
AANVQG010000054.1
CAAKOC010000131.1
WTVC01000029.1
AAKBBC010000020.1
UBJI01000031.1
AAGLDX010000034.1
AAOLVY010000077.1
SAFG01000057.1
CM003754.1
AAMLNK010000003.1
ERZ783584_ctg37
WNIR01000031.1
CAAQMT010000003.1
NLRG01000016.1
CABHED010000015.1
CP018113.1
PZWQ01000016.1
CP034322.1
BFGL01000063.1
CABGMX010000018.1
RSQQ01000021.1
AALSYX010000018.1
KE700039.1
RCYC01000003.1
AAGJVG010000047.1
AALLDY010000028.1
QOIF01000065.1
ERZ783670_ctg4
ERZ783035_ctg21
RXIT01000024.1
AAEAHZ010000015.1
KB733229.1
CAAVGT010000006.1
AAHJOL010000032.1
AALGKS010000014.1
FLAH01000003.1
BBIK01000007.1
AAIHWX010000021.1
AAMGJM010000018.1
ERZ781218_ctg1754
AAOSJL010000016.1
CMAS01000002.1
AAKRIA010000015.1
CP026242.1
AANRUA010000028.1
CM014765.1
FXHQ01000030.1
AAKKFZ010000024.1
CUEZ01000031.1
CP011614.1
LYIS01000045.1
NRXZ01000081.1
ERZ491064_ctg334
CP012566.1
JZXR01000020.1
AAIOFO010000023.1
UINM01000015.1
KZ846116.1
CP043188.1
JOLO01000042.1
FGFH01000029.1
VNZA01000019.1
NRTE01000048.1
FUOD01000005.1
FREC01000021.1
ERZ475671_ctg455
AALJKF010000044.1
ERZ808068_ctg141
UDHD01000024.1
CP028118.1
CMPU01000099.1
UDHF01000014.1
AAKHMD010000019.1
AAFBLY010000059.1
RYXG01000071.1
AAPJKV010000028.1
VIJV01000052.1
CP024557.1
DAAKPZ010000005.1
AALYWV010000030.1
ERZ491101_ctg52
AAIYGA010000065.1
NKEI01000065.1
CQDE01000005.1
CAAKAI010000035.1
AAAGNJ010000016.1
SGOI01000012.1
SOOO01000045.1
BFYE01000021.1
CP029379.1
CP027695.1
CABFZA010000002.1
CP017289.1
AAHJVY010000042.1
UBXQ01000029.1
AAEKPU010000013.1
SZTY01000001.1
ERZ501977_ctg391
CP040178.1
AAOJBA010000016.1
CAAWAL010000007.1
ERZ650959_ctg183
QPZB01000005.1
CP043228.1
AAEEIT010000015.1
KK226936.1
AAGLDX010000043.1
ERZ783538_ctg41
SEQU01000003.1
LOGG01000068.1
ERZ724031_ctg3311
WDAY01000057.1
BIAH01000001.1
ERZ501375_ctg375
AAGFOZ010000017.1
AAFVRD010000014.1
PION01000016.1
ERZ490438_ctg65
ERZ783770_ctg107
AAFYZO010000089.1
RBGE01000021.1
AAOBTQ010000021.1
ASYD01000011.1
CABAGS010000012.1
AALXSJ010000014.1
NUEG01000057.1
NPOE01000004.1
WWMX01000020.1
AQRD01000001.1
AAIAXN010000016.1
OBMS01000022.1
AAEEPO010000020.1
AALPKO010000014.1
ERZ777316_ctg2892
AANYIR010000001.1
FXET01000025.1
LODV01000001.1
MIIL01000002.1
FO834904.1
AAFROF010000020.1
DAAGEM010000018.1
PJVN01000049.1
CP047692.1
AAHQNA010000048.1
JWJJ01000017.1
AAFSYJ010000019.1
UBSD01000004.1
UBMQ01000025.1
SUPB02000031.1
CP018110.1
ERZ724022_ctg3943
PGWG01000017.1
AAOQVL010000033.1
MBNU01000001.1
PQJE01000016.1
PTQM01000021.1
AAMMQA010000015.1
VTWL01000001.1
PYGL01000012.1
AACWTS010000038.1
NTUZ01000013.1
AAIXXF010000019.1
BEKP01000026.1
CP022660.1
AAITVT010000018.1
OIJW01000089.1
AAHXAO010000018.1
VWUJ01000006.1
VIMW01000004.1
QGNG01000105.1
AE016853.1
AACYFZ010000016.1
LUBG01000001.1
MPCM02000009.1
CP020530.1
CP020048.1
CAAHSQ010000003.1
ERZ778019_ctg1125
AAHNNP010000028.1
PHFP01000018.1
WWMV01000024.1
WKWB01000048.1
AAMEND010000029.1
RTDP01000026.1
AAOUBG010000021.1
LXRW01000021.1
AAGBEW010000063.1
AAOPAO010000024.1
APCP01000104.1
QOWV01000029.1
LFHU01000055.1
KI979208.1
JZZZ01000016.1
MSBX01000126.1
LWGY01000040.1
FQJK01000012.1
ERZ502016_ctg2673
AAOHRA010000047.1
AAJJRG010000015.1
AAONOC010000037.1
ERZ507516_ctg3
AAIGJT010000013.1
AAEWXC010000021.1
AAEOUM010000016.1
FURI01000002.1
AAIEKF010000021.1
AAELOX010000013.1
QRWJ01000010.1
AAOKFY010000019.1
AAHEPL010000028.1
QHCJ01000004.1
WJRD01000022.1
CABGXX010000015.1
RPLX01000100.1
LNVP01000036.1
AAADXS010000033.1
AAHOLD010000038.1
AAMDCC010000015.1
AAACTQ010000014.1
CP041432.1
CABGHS010000015.1
AALCTT010000017.1
AAKKFE010000019.1
JAAAJS010000016.1
CP030921.1
PJVV01000042.1
LUKA01000001.1
AANZMO010000019.1
LUSX01000029.1
AAGUUB010000021.1
SIQE01000003.1
CAAMLY010000004.1
RUFS02000013.1
WPHV01000013.1
PYGL01000004.1
KZ857294.1
KB932569.1
PNYG01000043.1
AP019383.1
KQ087923.1
KZ269444.1
CP000936.1
AAFPPF010000048.1
QYJV01000081.1
AAKZRQ010000013.1
WWVH01000090.1
ERZ724081_ctg4311
RBQP01000401.1
FTVO01000001.1
WSIU01000017.1
CAAPVB010000011.1
AALKYR010000029.1
RKON01000012.1
WSIZ01000018.1
AAHKPZ010000021.1
AAILDK010000031.1
KK036612.1
AAEEFK010000028.1
VVYE01000020.1
AAPFNC010000043.1
QORL01000061.1
ERZ783322_ctg80
AAIAZT010000024.1
JZGU01000010.1
CABWOG010000013.1
AP019676.1
BIMY01000006.1
WCKP01000009.1
PPYF01298451.1
BFKC01000008.1
CP046036.1
LVQC01000083.1
AAIGLL010000013.1
CP023069.1
RHFN01000031.1
CAAVFQ010000002.1
CP007391.1
LGMJ01000024.1
AAGQTF010000042.1
AALNVL010000042.1
NONZ01000026.1
AADDGM010000051.1
AAGXCJ010000049.1
SRTX01000017.1
FPAV01000011.1
CP017929.1
AAFYJY010000073.1
ERZ507514_ctg7
LAIP01000006.1
AAEYJZ010000034.1
SHEZ01000025.1
ERZ857611_ctg510
CABGOL010000013.1
LVFJ01000016.1
RHUK01000032.1
WKZK01000002.1
AAEACA010000014.1
AALUYH010000019.1
WMGZ01000008.1
KQ046817.1
SOCI01000009.1
CYBW01000037.1
CP024910.1
AANVZW010000015.1
RWFC02000028.1
AADCLF010000016.1
AAJPYI010000032.1
AZDY01000006.1
CP021798.1
CABHFS010000015.1
LS398097.1
BFZJ01000016.1
JNPD01000003.1
VQTY01000034.1
CP024467.1
UCNX01000006.1
GL945270.1
JOQJ01000052.1
AAEVWV010000069.1
ERZ857908_ctg1145
ERZ856979_ctg312
LNRR01000005.1
JUTH01000042.1
MLEF01000061.1
CAANLV010000002.1
CP028383.1
CCAE010000033.1
DAAOIM010000018.1
VOGQ01000009.1
AKAM01000064.1
PELH01000027.1
VIHR01000049.1
ERZ783626_ctg147
AAOGHK010000016.1
CP026200.1
AAMXEB010000017.1
WFMC01000046.1
CACROY010000041.1
AAAFBR010000027.1
LM996517.1
VWDM01000009.1
OEIV010000112.1
JORQ01000078.1
VEGJ01000005.1
AANPMK010000013.1
AAPFOJ010000027.1
SRSW01000007.1
SEOS01000007.1
AAKNMT010000013.1
CP030678.1
UDUG01000024.1
AAOMMC010000030.1
SXGR01649367.1
AAGMQB010000017.1
AAAGEG010000030.1
PGBM01000066.1
LN558939.1
VYWV01000023.1
AAFVVE010000024.1
CP029436.1
CP014793.1
KN050669.1
UBZN01000067.1
AAHLPL010000046.1
CP031838.1
AAKKAT010000003.1
CAARRD010000001.1
FULL01000010.1
JHJF01000040.1
AAKDCE010000010.1
CP016624.1
JOMW01000137.1
AAHTPC010000002.1
KE701959.1
UDBV01000015.1
WXSQ01000009.1
KK036671.1
AAGAHA010000012.1
DAAQVV010000020.1
AAGLLS010000026.1
CABWDN010000112.1
SONO01000055.1
CP026610.1
AAINVY010000024.1
AAFXSF010000013.1
LHGW01000037.1
KB932433.1
FXID01000011.1
KZ269781.1
CP024888.1
CABCOD010000001.1
ERZ652401_ctg7
AADVSO010000035.1
AAFVQP010000017.1
AAJQLA010000012.1
CXLS01000001.1
PJWU01000015.1
AAITCJ010000024.1
AAELLK010000025.1
ERZ724081_ctg78
AAGCJR010000030.1
LOOP01000032.1
QHJG01000031.1
BITB01000019.1
UISX01000009.1
HE578928.1
UBZN01000002.1
ERZ490871_ctg27
KE136406.1
QDDM01000011.1
QDVD01000005.1
LVPS01000067.1
UWXB01000001.1
ERZ784350_ctg136
AAICGV010000027.1
PURN01000037.1
AAIHFS010000025.1
APYR01000037.1
JFOH01000051.1
AAJRRZ010000020.1
CP026269.1
LR134536.1
SMVJ01000030.1
CDYN01016650.1
ERZ794957_ctg46
QVFQ01000024.1
JJLV01000200.1
AAESMW010000012.1
CP045086.1
CAAVVB010000003.1
NJYZ01000074.1
CP007231.1
LT009742.1
CABGTR010000007.1
MXYB01000023.1
ERZ491410_ctg33
SEKA01000046.1
BGHO01000078.1
VCMP01000024.1
LT009716.1
QTUO01000011.1
ERZ857501_ctg1298
CABWDR010000132.1
BIBB01000028.1
RKPU01000052.1
NQKU01000030.1
AAPBGF010000021.1
NLJM01000042.1
AAIMEA010000001.1
CP034399.1
UUZP01000002.1
MTAO01000023.1
DAAGLO010000022.1
KB949098.1
FREB01000038.1
FZIU01000020.1
CWXM01000133.1
AAHLMJ010000017.1
QDDM01000012.1
SAHS01000020.1
SEQC01000002.1
CP020490.1
UBKZ01000023.1
ERZ783602_ctg68
CP045060.1
AANFCE010000012.1
PNYY01000069.1
UINH01000066.1
CP020508.1
CABGIT010000015.1
ERZ783413_ctg68
LFJX01000048.1
ERZ490781_ctg45
CP015754.1
QPWR01000021.1
PGBY01000023.1
AAJTGG010000017.1
AAHGKQ010000019.1
ERZ505081_ctg47
AAMALJ010000028.1
UBXC01000050.1
UCXK01000028.1
LOGD01000012.1
LVRH02000002.1
FREB01000057.1
AAGRJZ010000018.1
RHVK01000023.1
UKQH01000021.1
CABFQR010000035.1
AAGSBV010000028.1
AAGWMD010000017.1
ERZ477194_ctg52
AAOEZQ010000014.1
AAIXSX010000029.1
MTXY01000021.1
AANRNN010000025.1
MAWJ01000001.1
CABIZJ010000011.1
AAMFXS010000014.1
AAMGWC010000028.1
NOHX01000019.1
ERZ477309_ctg108
AAMYBI010000020.1
LMIQ01000004.1
VWEL01000004.1
LNPV01000010.1
ERZ477403_ctg2
FKFG01000015.1
AAEGCN010000018.1
WQJJ01000064.1
RPKU01000014.1
ERZ784185_ctg135
AAAUWX010000068.1
AAIMCP010000002.1
BIQV01000081.1
AAPJWA010000018.1
WKMZ01000006.1
LR594670.1
AP014854.2
UWJT01000057.1
ML133768.1
BFXZ01000013.1
BGJJ01000021.1
JZLR01000021.1
ERZ475672_ctg118
NGRJ01000001.1
QVVJ01000021.1
CP012309.1
AANTGZ010000020.1
LPAT01000100.1
CABGXW010000011.1
AANZUZ010000033.1
AAIFVC010000021.1
CYAG01000042.1
AAHGIW010000027.1
FXHI01000026.1
CABGQU010000034.1
WDEM01000032.1
KZ821192.1
CP022073.2
AAHQLA010000037.1
BCYW01000043.1
CAANXG010000002.1
JVSV01000040.1
AAEWEF010000014.1
AVBK01000027.1
CKGA01000003.1
AAOEMH010000033.1
UCMR01000024.1
AAHYRT010000029.1
FJMO01000001.1
QUHD01000018.1
LMVJ01000005.1
AAOCYF010000023.1
AAACMJ010000013.1
KZ269411.1
RKOZ01000010.1
WCIJ01000008.1
LT009743.1
KK737744.1
JWAZ01000005.1
ERZ777011_ctg758
ERZ653947_ctg137
ERZ778020_ctg398
BDJQ01000028.1
AALSNK010000018.1
AAMUFG010000023.1
UIDH01000013.1
CABHAE010000011.1
JOQR01000026.1
AADQMA010000012.1
AANYJX010000039.1
RPCK01000018.1
CABJBW010000020.1
AAIEQL010000023.1
AAFUPY010000026.1
CDZO01022772.1
LIOX01000021.1
UGOW01000002.1
AAOFLM010000025.1
UBYI01000012.1
SADK02000001.1
AAHDSE010000022.1
BEOV01000014.1
CDZT01058539.1
VRKS01000020.1
AAGPPG010000039.1
FMKT01000003.1
AAGTWN010000018.1
CP027600.1
AAGQJM010000035.1
AALOHX010000015.1
LDQJ01000026.1
VDRW01000015.1
KQ088027.1
AANFFN010000006.1
CP007447.1
AAHDSA010000031.1
CP042506.1
AAAAMC010000002.1
AADSGI010000033.1
BENO01000022.1
CP028312.1
AAOILT010000079.1
AAOCJN010000018.1
CKQQ01000001.1
RYAZ01000027.1
CP029974.1
CAAKAR010000010.1
QZDO01000004.1
CP035410.1
ERZ476479_ctg291
AAOPZV010000012.1
AAHDTF010000020.1
NEOL01000037.1
CP044977.1
FCIS01000010.1
CP039818.1
KB932508.1
PUTF01000017.1
AAHIKK010000036.1
AAPGAZ010000024.1
AAABNA010000031.1
ERZ783579_ctg405
NCLL01000044.1
AAONHS010000010.1
CP017851.1
RCXL01000027.1
NTON01000030.1
AAFVSO010000011.1
LXKW01000009.1
LPOX01000008.1
NKPH01000078.1
PTGX02000090.1
AAAGEF020000025.1
WVWF01000026.1
AAMWNA010000069.1
CP030067.1
KV831957.1
AAGAVF010000013.1
WWLN01000053.1
AAHDVG010000017.1
AAHATB010000013.1
AAPALV010000057.1
RJDW01000014.1
VZIH01000027.1
QTYM01000009.1
AAOAQE010000016.1
JFHS01000039.1
WWMZ01000032.1
AAEQBB010000021.1
AADBDZ010000023.1
CP027337.1
CABGQL010000006.1
CP023552.1
ERZ783610_ctg327
NHTO01000025.1
BHFJ01000024.1
AAITLJ010000036.1
BIAS01000010.1
LQHH01000046.1
UKZU01000044.1
OGTT01000221.1
DAARWR010000002.1
AAOCDV010000024.1
AAOCJK010000017.1
CP027601.1
AAMIRC010000033.1
CM018504.1
ERZ653748_ctg109
AANTRB010000051.1
LFZI01000011.1
AAIXUA010000023.1
MTAP01000008.1
QDFR01000010.1
AAFCGY010000023.1
WDIZ01000011.1
JHYN01000022.1
UDDQ01000023.1
MNPA01000054.1
ERZ808086_ctg541
LAXV01000011.1
SCMN01000008.1
AALSHF010000022.1
QOLL01000010.1
JVER01000085.1
RKON01000007.1
CABJBW010000002.1
ERZ857291_ctg3407
JVGJ01000103.1
JHYN01000031.1
QTWJ01000010.1
CP018449.1
CP039817.1
WWTR01000017.1
BDJW01000028.1
SRTM01000001.1
CM016408.1
SELN01000033.1
AAGMQN010000042.1
UBZW01000022.1
DAAGHN010000022.1
KZ845716.1
CAAKNQ010000068.1
JNRM01000023.1
AAFZNA010000003.1
AKZT01000114.1
OGPA01000207.1
CP046783.1
AXLH01000004.1
PANK01000012.1
PVDV02000006.1
NRPP01000020.1
AADQIN010000022.1
JSPG01000038.1
PNYT01000023.1
AAEAOA010000027.1
VLOM01000047.1
UBQY01000068.1
LT009741.1
ERZ477402_ctg15
SODG01000014.1
CP041104.1
FXHM01000057.1
WPIA01000011.1
FXEX01000032.1
AP018540.1
LDDZ01000004.1
ERZ485841_ctg8
WSIM01000029.1
VEJX01000007.1
CGXU01000009.1
UCUT01000018.1
CABIXO010000050.1
ERZ476560_ctg55
OJVR01000071.1
WAFA01000001.1
AAKASK010000027.1
AAEJNF010000044.1
KQ088794.1
RZPG01000014.1
ERZ784150_ctg247
CABJNI010000058.1
AALCNT010000016.1
CAATPH010000001.1
LFQU01000010.1
WWMW01000026.1
UICO01000028.1
AAJIHV010000007.1
NWAW01000043.1
JSQE01000042.1
AAIFTO010000039.1
QSCS01000029.1
CP042900.1
RRWB01000018.1
AAGDEZ010000135.1
QUGX01000010.1
SANC01000003.1
CP024059.1
CABKSL010000001.1
CABJDN010000011.1
UGNL01000002.1
QUES01000001.1
NMGY01000017.1
CP000603.1
ERZ490823_ctg141
CP027311.1
NEFA01000026.1
CABHMZ010000035.1
CP007442.1
ERZ485779_ctg153
NOVA01000024.1
LVRO01000141.1
ERZ650947_ctg588
CABMEZ010000022.1
WIJF01000001.1
VPKB01000018.1
CP002822.1
CABGJG010000014.1
AALWUY010000015.1
AAFYLJ010000017.1
OCMZ01000003.1
CABMEW010000003.1
JTSI01000018.1
UKDG01000032.1
PHFX01000013.1
ERZ548820_ctg1573
AAEMWY010000023.1
AYOP01000060.1
CP033782.1
LYRI01000046.1
NLMX01000025.1
CABJFK010000008.1
FODX01000010.1
KK047788.1
BCZL01000028.1
QXEY01000062.1
AAMYTT010000019.1
JAALCF010000036.1
MVLE01000027.1
CHTX01000017.1
AAEXYT010000021.1
ERZ504858_ctg586
UGVT01000002.1
CYZH01000007.1
OKQE01000348.1
ERZ652145_ctg108
AAEUGL010000031.1
RYCJ01000027.1
CABMET010000028.1
AANQLC010000010.1
ERZ504670_ctg379
ERZ650939_ctg399
RDDQ01000001.1
AAHMIB010000021.1
BCVV01000015.1
AAIUUU010000034.1
CP038508.1
LT009777.1
ERZ504656_ctg1040
CMTD01000009.1
CAAYCX010000001.1
QRTG01000001.1
AP017618.1
AAAZMI010000002.1
MYVF01000035.1
MPUJ01000003.1
JFZP01000042.1
LFHX01000097.1
RZPU01000068.1
CABMJF010000042.1
OMZI01000021.1
CM008880.1
LR594038.1
AAFDFS010000016.1
RPNS01000063.1
MPLO01000015.1
LAAE01000009.1
RSLL01000014.1
HE995407.1
ROLT01000080.1
UYIF01000238.1
ERZ783323_ctg75
CABGJH010000012.1
ERZ652419_ctg24
ERZ782915_ctg143
WBQT01000002.1
GL520143.1
CABWQP010000058.1
ATZC01000006.1
POGR01000017.1
OKIN01000044.1
CYEQ01000042.1
CAAGZD010000020.1
ERZ501852_ctg1144
CABIYE010000045.1
ERZ501881_ctg609
AAAAJW010000026.1
AAACIV010000026.1
CABGFA010000313.1
KE136981.1
SAQV01000003.1
AAGWGG010000022.1
ERZ783638_ctg487
CP039312.1
RPNE01000070.1
ERZ783592_ctg71
CABGIR010000023.1
CP033883.1
CDZY01030329.1
AAFCTW010000045.1
AP018565.2
CP019513.1
AALRWE010000039.1
WIRL01000061.1
BEBV01000024.1
VZIH01000005.1
CAAWSD010000006.1
CM007617.1
WNCP01000023.1
ERZ476440_ctg42
MANB01000042.1
DOTP01000011.1
SAPC01000009.1
CABGSW010000018.1
BBOW01000007.1
ERZ509240_ctg1626
AAPDIQ010000020.1
JAAKCA010000023.1
QONB01000086.1
ERZ490419_ctg122
AP018539.1
CP013482.1
ERZ477207_ctg199
AAIXUN010000020.1
NPKI01000039.1
MQMX01000012.1
CP041997.1
SCIL01000025.1
CABBCF010000002.1
RSUV01000001.1
VHSE01000011.1
AANYGV010000011.1
VYVE01000034.1
CVXG01000006.1
ERZ490405_ctg90
CPMX01000004.1
KE136577.1
AAOBPA010000017.1
FZGX01000033.1
CABEHD010000047.1
ATBF01000135.1
PGEI01000113.1
AADPKP010000013.1
CABGVC010000015.1
ERZ504774_ctg555
MIWN01000012.1
AADJGW010000015.1
ERZ509169_ctg216
WBRT01000006.1
CP013950.1
MQNF01000011.1
NZOS01000079.1
CP012096.1
DAAGBR010000019.1
AAFQRR010000020.1
UJOD01000002.1
QUEM01000024.1
RWYM01000043.1
NMNH01000021.1
AHBU01000001.1
ERZ476708_ctg1805
CP020841.1
AYZR01000004.1
UGKA01000005.1
CFFW01000003.1
WCLY01000091.1
WSIR01000024.1
CAADSL010000014.1
CP022568.1
CP011621.1
ONIF01000011.1
NLOH01000033.1
ERZ783612_ctg127
UBQQ01000018.1
MZEX01000019.1
AAAGAI010000038.1
QHJZ01000609.1
CP014419.1
WKPW01000036.1
VHPC01000008.1
AOKA01000004.1
VLPD01000017.1
NCTG01000030.1
AAHODI010000027.1
LYTK01000005.1
VKXN01000028.1
AAHLRF010000032.1
JVTX01000011.1
AADLOA010000005.1
SANT01000016.1
BERZ01000074.1
ERZ907243_ctg38
ERZ548815_ctg438
AP019190.1
AAINYW010000015.1
JAAJRV010000024.1
CABMKE010000017.1
CP028323.1
NVFB01000039.1
NJRU01000021.1
CP039919.1
ERZ509209_ctg402
CP029434.1
CABMFH010000001.1
ERZ501162_ctg1022
CYHJ01000047.1
DS499667.1
QRKL01000001.1
CP043545.1
UDBP01000003.1
NSFX01000002.1
LNYO01000021.1
DAAQOR010000019.1
UCWO01000020.1
AAADJV020000028.1
NCHM01000008.1
ERZ501956_ctg79
JNQB01000027.1
ERZ724101_ctg393
FZIA01000032.1
CABMEZ010000013.1
DAAHCT010000027.1
CDZR01015266.1
LNSF01000003.1
AAKEBM010000011.1
AALBIM010000031.1
ERZ783571_ctg31
HE613570.1
AANSBO010000018.1
FJCQ01000002.1
AAJVOR010000046.1
ANIC01000009.1
JXCL01000038.1
FDZA01000001.1
KE504631.1
AALNTL010000015.1
CABMLN010000006.1
NBJS01000066.1
SJAH01000034.1
AAGADD010000022.1
KE136736.1
CABMLN010000030.1
QRIS01000025.1
CABMKE010000002.1
UCGX01000047.1
LPXA01000079.1
ML956084.1
CP030263.1
ERZ476287_ctg4
FPCL01000124.1
ERZ477398_ctg83
BDRV01000032.1
RKPL01000058.1
BICM01000061.1
QNGO01000015.1
AAMUVF010000027.1
UKZB01000014.1
ML133701.1
AAIVOY010000042.1
PNZW01000022.1
CP035697.1
AZDV01000004.1
QLZW01000018.1
AALDZJ010000007.1
AAFSYS010000028.1
LEAF01000161.1
CAACYU010000029.1
AMQX01000030.1
MXLN01000017.1
QHCO01000001.1
CP045137.2
AALXWG010000019.1
AALELG010000017.1
AQDM01000085.1
BFXN01000012.1
DAARXB010000017.1
RPNI01000051.1
WPHT01000012.1
KB944618.1
WDCA01000033.1
MUKF01000024.1
JSRS01000023.1
CABGIR010000004.1
VQPQ01000003.1
AAKTAN010000031.1
ERZ476588_ctg102
AAPHGG010000163.1
GL520134.1
AAMYCE010000025.1
CYEA01000032.1
OKAL01000107.1
VWDV01000012.1
RSVX01000069.1
SCNQ01000063.1
LNPH01000031.1
AAEEPD010000029.1
QHCN01000001.1
UCDS01000016.1
GL830864.1
UVJM01000007.1
RCXZ01000012.1
ERZ476538_ctg90
CABMLZ010000001.1
ERZ476455_ctg430
RRUS01000013.1
CDZP01051160.1
AAHJSM010000022.1
NIBK01000003.1
LQUJ02000002.1
ERZ781266_ctg146
AAFBKZ010000005.1
PJVV01000053.1
CP045446.1
UCLT01000037.1
AANYUU010000024.1
MLEG01000046.1
AAIWGX010000025.1
CABCAJ010000003.1
RLJY02000028.1
PJVL01000048.1
WUQI01000008.1
KQ089552.1
JWCV01000064.1
FMWC01000009.1
CABHCE010000008.1
QUJG01000014.1
ERZ490443_ctg136
CP018177.1
CABGAK010000003.1
CABGVM010000020.1
AAOGEB010000041.1
BIFI01000138.1
AAHTDK010000030.1
QUGN01000001.1
MAWL01000002.1
AAKKKS010000027.1
AAOOKY010000031.1
UBRO01000023.1
CABEFX010000120.1
CABJCA010000008.1
ERZ490843_ctg1
AAACDO010000018.1
QUKI01000040.1
CP029249.1
LN559278.1
KQ087921.1
AAEEYZ010000021.1
UYIF01000232.1
CABGHQ010000014.1
JFIH01000007.1
RCAL01000068.1
PNWN01000059.1
ERZ1026864_ctg291
CABJEH010000008.1
CP035024.1
ERZ505449_ctg459
SUGC01000004.1
JJMA01000145.1
CABMNX010000004.1
SZUZ01000026.1
AHIE01000065.1
OJTM01000008.1
AAHJQF010000042.1
JZOS01000031.1
CAAAHV010000033.1
UBXB01000025.1
LSST01000034.1
AAPHWK010000038.1
APXA01000117.1
CP012594.1
ERZ772718_ctg432
AWZL01000058.1
CAAQLA010000007.1
ERZ490807_ctg131
QTWU01000017.1
ERZ808179_ctg14
CRTT01000002.1
SESA01000728.1
ERZ652680_ctg298
PIOJ01000019.1
MSBD01000065.1
ERZ476490_ctg78
CABGBJ010000183.1
AAFVQY010000035.1
QKQE01000044.1
AAEDKF010000019.1
VWLA01000015.1
LT009778.1
LORO02000001.1
CABDML010000012.1
AANCLY010000013.1
UEJP01000030.1
AAGLKJ010000026.1
NOQE01000011.1
MYAU01000014.1
CKNO01000016.1
CABIYF010000015.1
KQ235849.1
CABGMT010000017.1
LFSB01000049.1
JH376874.1
QSCS01000011.1
ERZ501641_ctg404
WMHT01000001.1
ERZ476648_ctg3
ERZ501287_ctg72
AAMBEJ010000016.1
AAHFNW010000025.1
CQOB01000001.1
AAOLXH010000013.1
KZ268987.1
AAMKOU010000049.1
AADELL010000020.1
JPLN01000017.1
AAAGIS010000072.1
NLTW01000030.1
RNGI01000029.1
OGTO01000034.1
AAOHZC010000019.1
VFUI01000018.1
ERZ783178_ctg24
CP007228.1
AAJKXS010000019.1
BDEP01000015.1
AAITFD010000020.1
SIMG01000006.1
NTPA01000020.1
OEXK01000027.1
KE701793.1
AAKMGM010000056.1
CP021739.1
NSBK01000102.1
ALPP01000035.1
RCZU01000001.1
AALSXD010000008.1
AAEWRQ010000037.1
AALDBC010000068.1
CP009457.1
CP015611.1
LS992169.1
FLWV01000011.1
ALXR01000009.1
ERZ781214_ctg1007
VFTN01000055.1
AADLTB010000018.1
KB733434.1
ERZ476520_ctg9
UFLS01000003.1
CP028284.1
MPUI01000001.1
CABHNH010000057.1
AADLBN010000003.1
BGBR01000022.1
AAEUHX010000024.1
AAACXU010000022.1
CP041094.1
RBTL01000399.1
AAPAGN010000021.1
ATLW01000005.1
AANTHV010000012.1
QSCQ01000008.1
CM016894.1
RKOH01000011.1
VKIG01000037.1
CYYY01000001.1
AAAAWT010000021.1
AAEFUW010000023.1
NMBR01000022.1
UGWG01000002.1
RNRF01000028.1
KE699133.1
AAFJUN010000089.1
NOHD01000018.1
CP009296.1
JZOB01000033.1
QUGN01000027.1
CABIXR010000055.1
AAIGEY010000012.1
AAHGFW010000018.1
VRJE01000003.1
OKKX01000239.1
JAAAJP010000018.1
ERZ548833_ctg1025
CABVZL010000003.1
LR699009.1
CP021289.1
DSIT01000128.1
AQEB01000145.1
AAMIXU010000024.1
KE349908.1
VSFT01000035.1
NIFA01000125.1
CRUV01000008.1
NCPX01000069.1
WMXI01000003.1
SAOO01000013.1
PPYE01617894.1
CYDK01000038.1
AQWM01000020.1
OMYR01000036.1
CABHZN010000107.1
NCTF01000024.1
RPLY01000047.1
NRPJ01000019.1
CP021843.1
AFAA02000015.1
CUGL01000021.1
UCDY01000054.1
ERZ476606_ctg473
AALIGH010000015.1
AAGFCC010000012.1
AAFMOZ010000001.1
CABVYX010000033.1
LUNR01000001.1
RVVJ01000017.1
LROR01000057.1
CABJDD010000001.1
KE700787.1
AAGXZG010000027.1
ERZ501849_ctg435
CABMFG010000001.1
CP021543.1
QVGN01000002.1
KE136354.1
ERZ476525_ctg202
NMET01000020.1
AAHHJW010000044.1
NNYV01000029.1
VISX01000050.1
CP024544.1
ERZ504805_ctg51
ERZ508784_ctg665
RVFF01000026.1
CAAKOE010000083.1
AALFBY010000017.1
LNPH01000003.1
UBXX01000002.1
CABMNA010000020.1
QQQG01000008.1
AAFACX010000019.1
AAIVFU010000074.1
WSIL01000033.1
ERZ490970_ctg72
AKBX01000002.1
ERZ476701_ctg77
AJQN01000124.1
AAPGSV010000026.1
VBRK01000014.1
UJBS01000001.1
AAHISK010000024.1
ERZ652812_ctg333
AAGJAU010000029.1
CABMEM010000003.1
MWOA01000010.1
UCLX01000022.1
AAFOPQ010000088.1
AAOMRN010000006.1
AAJTHC010000011.1
BIDN01000015.1
CABGME010000013.1
ERZ505478_ctg1021
UNUC01000021.1
AAIOAK010000015.1
CAAKEV010000016.1
PTSG01000029.1
ERZ781215_ctg2065
ERZ475724_ctg437
NKDG01000033.1
QRPP01000010.1
LVTB02000004.1
NLLT01000027.1
CABJNK010000006.1
AAAEMK010000010.1
LOKZ01000009.1
CP041255.1
VQNK01000023.1
LPTW01000164.1
CWHW01000032.1
AAOSGT010000017.1
JTRP01000028.1
QSJZ01000002.1
AAOFRG010000103.1
AALNTS010000017.1
CABJDH010000010.1
CABGGX010000005.1
AAIBHH010000027.1
CDZY01055863.1
JH376871.1
BCOD01000093.1
AAOGIN010000002.1
VFUI01000013.1
VSBW01000039.1
AAOXZR010000018.1
NYCY01000001.1
ERZ501990_ctg2355
JTGM01000088.1
CABEPU010000001.1
MLFA01000031.1
RRTZ01000002.1
BCZF01000063.1
NHTC01000008.1
ERZ504858_ctg40
AANUOH010000010.1
AALQLX010000018.1
LODV01000055.1
ERZ784498_ctg221
CP035518.1
JSZC01000018.1
CABJFX010000001.1
AADEGA010000067.1
AAELLK010000041.1
AAMLQJ010000015.1
AAFGFG010000008.1
KB902713.1
QOXT01000045.1
AAOPRU010000035.1
ERZ501337_ctg385
ERZ773396_ctg18
AAMPPL010000036.1
CABIYF010000045.1
MVLO01000024.1
ERZ651891_ctg509
MOGX01000067.1
CXYL01000026.1
KK036966.1
ERZ476451_ctg33
SUIC01000054.1
AAMPNZ010000061.1
NENC01000072.1
NCPR01000030.1
AAGCPX010000031.1
CABHUL010000016.1
UCVR01000012.1
LQTX02000003.1
AAGOGP010000019.1
AANRQR010000020.1
AAFKOD010000028.1
AAHWPA010000024.1
ERZ651873_ctg1353
CABHAG010000013.1
ACHU02000869.1
PIOH01000014.1
PIXN01000026.1
AAJLXO010000033.1
AAJSIC010000017.1
CABJEO010000013.1
CP020514.1
CABGIW010000017.1
AADXSA010000007.1
AAGVUN010000015.1
VSVB01000014.1
JUCD01000053.1
ERZ477179_ctg35
CAAWDR010000001.1
AAHJYH010000016.1
RKPE01000013.1
CABGXR010000010.1
LVRH02000003.1
LQVV02000007.1
CP034728.1
DPJW01000007.1
ATTK01000046.1
OJWP01000137.1
MTXL01000019.1
AADKOH010000016.1
ERZ476432_ctg446
AAKPMO010000014.1
ERZ490416_ctg15
AAHOHQ010000019.1
ERZ476262_ctg179
AAFJUZ010000030.1
CABMID010000004.1
UFHH01000012.1
CP020611.1
DAAQXA010000014.1
HE998567.1
RMYS01000027.1
BFFX01000029.1
CP000022.1
OBAS01000156.1
PFYR01000047.1
FMOR01000013.1
AAFBAN010000019.1
CP024543.1
LKFW01000027.1
AALHQF010000073.1
CP028227.1
KK036997.1
SRNF01000028.1
CP012500.1
AQGH01000050.1
NGSG01000003.1
QWVW01000027.1
PIWU01000008.1
SPGI01000028.1
ERZ475783_ctg347
[truncated: 25,678 more rows]

## Sheet: 21,907 conjugative elements   
Accessions of non-redundant potential conjugative elements (excluding MOBs T, P2, and C)
CDFD01024987.1
CDFD01029647.1
POQS01000013.1
POQS01000019.1
BBDD01000019.1
CP002288.1
CYTM01000031.1
CYTF01000052.1
KV822383.1
LOSD02000001.1
CP014059.2
CP014066.2
MTLG01000023.1
MTLI01000235.1
PQJK01000018.1
PMVW01000171.1
PLGG01000062.1
PLOG01000008.1
PLWC01000235.1
AUEX01000023.1
CP000541.1
DF238910.1
CP021649.1
CP021650.1
CP021651.1
FONX01000015.1
JHPE01000001.1
UFLS01000003.1
LS992278.1
UFOJ01000021.1
UCTM02000076.1
CABEFK010000058.1
CABEFK010000071.1
JRTZ01000006.1
LYIS01000045.1
LYGS01000116.1
QKWF01000082.1
RXYO01000024.1
CP040425.1
CM012183.1
BKIA01000029.1
RAXZ01000031.1
LZDS01000015.1
CP045133.1
WSRY01000026.1
KB849604.1
CAADHN010000002.1
VCND01000031.1
VYTK01000066.1
CP010903.1
QKWD01000024.1
VYSW01000028.1
BKYY01000021.1
LLGF01000054.1
MDHX01000004.1
BKZJ01000029.1
PISK01000010.1
CP038024.1
VFBM01000017.1
ALIR01000021.1
CP015617.1
CP044485.1
SJNZ01000030.1
KB850145.1
KB850131.1
WITK01000021.1
LMOE01000012.1
LR130760.1
MVOM01000062.1
KB850132.1
QPKU01000021.1
VCMZ01000003.1
BKWL01000059.1
JIBB01000031.1
CP032278.1
CP031709.1
CP033119.1
CP038145.1
LNFM01002861.1
LNFM01003430.1
LNFM01003536.1
LNFM01006643.1
LNFM01008447.1
LNFM01008981.1
JTFN01004268.1
ERZ795020_ctg188
ERZ795020_ctg559
JRYH01000280.1
JRYH01005796.1
ERZ795015_ctg1110
ERZ795015_ctg673
ERZ747224_ctg182
ERZ773282_ctg1738
ERZ773282_ctg2710
ERZ773282_ctg650
ERZ794915_ctg1809
ERZ794915_ctg6
ERZ794915_ctg711
ERZ794933_ctg371
ERZ794933_ctg944
ERZ794917_ctg434
ERZ794917_ctg478
OEIU01000625.1
OEIU01001913.1
ERZ794912_ctg2090
ERZ794912_ctg21
ERZ794912_ctg2818
ERZ794912_ctg2827
ERZ794912_ctg454
ERZ842394_ctg1281
ERZ842394_ctg183
ERZ842394_ctg1857
ERZ842394_ctg412
ERZ842394_ctg79
ERZ794913_ctg1334
ERZ794913_ctg1370
ERZ794932_ctg1137
ERZ794930_ctg1527
ERZ794930_ctg6
ERZ794916_ctg1397
ERZ794916_ctg1738
ERZ794914_ctg271
OEIV010000112.1
ERZ794919_ctg113
ERZ794920_ctg1
ERZ794920_ctg4
ERZ794921_ctg2983
ERZ794929_ctg1730
ERZ795061_ctg3214
ERZ795061_ctg5315
ERZ795064_ctg1129
ERZ795064_ctg2185
ERZ795064_ctg4185
ERZ795045_ctg1437
ERZ746980_ctg1320
ERZ724020_ctg47
ERZ795044_ctg1586
ERZ795044_ctg2289
ERZ761563_ctg845
ERZ795062_ctg1434
ERZ795065_ctg3575
ERZ795055_ctg3356
ERZ795053_ctg365
ERZ795053_ctg3856
ERZ795075_ctg1020
ERZ795391_ctg2966
ERZ795076_ctg3469
ERZ724517_ctg1800
ERZ724546_ctg2044
ERZ795077_ctg803
ERZ781404_ctg212
ERZ781406_ctg406
ERZ781406_ctg670
ERZ781405_ctg148
ERZ781405_ctg149
ERZ781405_ctg554
ERZ782916_ctg116
ERZ782916_ctg407
ERZ782916_ctg602
ERZ782915_ctg143
ERZ782915_ctg167
ERZ782915_ctg939
WBZL01000731.1
WBZM01000881.1
WBZN01000441.1
WBZS01000120.1
WBZS01000223.1
WBZT01002272.1
WBZU01000396.1
WBZX01000551.1
WBZX01003076.1
WBZO01001878.1
WBZQ01000105.1
WBZQ01001310.1
WBZQ01002118.1
WBZR01003707.1
KQ959288.1
VZIH01000005.1
VZIH01000027.1
UAPS01000004.1
CDBR01000118.1
MRZP01000060.1
AP019197.1
QKPH01000041.1
QKOZ01000052.1
LYZG01000035.1
CP028419.1
CP021657.1
QLLM01000026.1
AMQG02000062.1
JRYV01000144.1
CP026222.1
CP026218.1
CP026219.1
QORL01000061.1
CP014775.1
WSFR01000023.1
KB375284.1
AVBK01000027.1
DMSJ01000144.1
DNPT01000121.1
DOJI01000040.1
NHBJ01000030.1
GQ866235.1
VSEP01000002.1
VSEW01000018.1
VSDR01000032.1
VSEC01000002.1
ADOB02000026.1
ALJF01000001.1
PGEL01000021.1
LT009777.1
LT009778.1
LT009747.1
LT009750.1
FMYC01000008.1
LUKX01000003.1
FNEW01000007.1
CP033025.1
SGOH01000014.1
AE007872.2
VEHH01000010.1
LT009755.1
LN999995.1
LT009716.1
LT009720.1
LT009721.1
LT009725.1
JADW01000046.1
CP039693.1
CP039694.1
CP000630.1
JFZP01000022.1
JFZP01000042.1
JUGS01000014.1
JQJX01000026.1
JUHP01000011.1
JUHG01000015.1
JQJW01000008.1
CP019703.3
QDFR01000010.1
SGOI01000012.1
SGOB01000003.1
SGNY01000011.1
NXEJ01000013.1
PEQT01000015.1
LXKU01000013.1
BBJU01000027.1
SGNZ01000011.1
SGNZ01000016.1
CM016544.1
LXKL01000018.1
CP036360.1
AECL01000064.1
VTPB01000004.1
VTPB01000007.1
ASYD01000011.1
RZTX01000010.1
WJOK01000012.1
WJOK01000038.1
ASXX01000008.1
VEIU01000008.1
FMUD01000015.1
FMUE01000010.1
FMUE01000016.1
RKIU01000005.1
RKIU01000008.1
CP002250.1
QSNV01000009.1
QSNV01000015.1
PHGS01000031.1
LBHX02000012.1
CP045855.1
CP045856.1
QLNF01000021.1
QLNF01000022.1
LT009741.1
LT009742.1
LT009743.1
CP016500.1
RPOB01000013.1
DMZS01000161.1
DPMN01000105.1
DPUN01000125.1
MEDN01000019.1
KQ414521.1
KQ414524.1
CP040642.1
ASYB01000133.1
AGVZ01000008.1
AGVZ01000012.1
AGSM01000016.1
AFSD01000008.1
CP007228.1
CM002260.1
CCAN010000017.1
CCAN010000021.1
UAUK01000006.1
UAUK01000009.1
KK240952.1
KK240968.1
JMKN01000023.1
JXQV01000002.1
JXQV01000015.1
JZLL01000004.1
LMVJ01000005.1
LXKV01000016.1
LXKV01000038.1
LXKW01000009.1
LXKY01000004.1
LXPS01000003.1
DKHV01000019.1
DJFH01000062.1
DDCM01000060.1
CP026927.1
CP026928.1
CP042276.1
CP029046.1
CP029047.1
QLLD01000015.1
QRFE01000010.1
QRFG01000011.1
QSNQ01000007.1
QSNR01000011.1
QSNR01000021.1
CP032923.1
CP032924.1
CP032928.1
CP032929.1
SMCI01000009.1
SGOE01000011.1
SGOD01000007.1
SGOD01000020.1
CP039909.1
CP039913.1
CP039914.1
CP039918.1
CP039919.1
CP039924.1
CP039926.1
CP039927.1
VIIW01000047.1
VIIW01000055.1
LT009760.1
LMVK01000049.1
LT009729.1
LT009764.1
LT009732.1
LT009733.1
LT009734.1
APLP01000009.1
CP000636.1
CP000637.1
CP000638.1
LMVL02000009.1
MBEV02000005.1
MBEV02000011.1
MAVS02000014.1
MBEX02000006.1
MBEX02000011.1
MBFB02000016.1
MBFC02000021.1
MBFE02000009.1
WPID01000009.1
WPIB01000017.1
WPIA01000011.1
WPHY01000016.1
WPHW01000018.1
WPHV01000013.1
WPHU01000004.1
WPHU01000014.1
WPHT01000012.1
WPHT01000026.1
WPHS01000016.1
WPHR01000016.1
WPHR01000019.1
WPHR01000029.1
WPHR01000031.1
WPHQ01000020.1
WPHP01000055.1
WPHN01000017.1
WPHM01000018.1
WPHK01000009.1
WPHI01000024.1
WPHI01000029.1
PJKR01000007.1
CP025836.1
VVJF01000014.1
RPUR01000040.1
CP021079.1
MSZO01000001.1
DLIZ01000008.1
DEVV01000005.1
DEVV01000008.1
AUBT01000003.1
AMXV01000003.1
AMRJ01000027.1
CP022307.1
CP002451.1
BBSJ01000056.1
DKGV01000155.1
CP000022.1
LTYU01000010.1
WOBJ01000008.1
WOBG01000012.1
VVND01000004.1
RDBS01000010.1
VVNF01000001.1
VVNK01000001.1
VVOG01000032.1
VVRR01000009.1
VVSB01000001.1
VVTZ01000003.1
VVVL01000011.1
VVWY01000001.1
QUGX01000010.1
OEPW01000001.1
WITL01000005.1
QWKL01000001.1
MKUL01000037.1
MKRV01000052.1
MKRV01000260.1
PHEM01000031.1
PHEM01000065.1
PHEL01000028.1
PHEB01000004.1
PHEB01000015.1
SDYI01000020.1
SDYI01000028.1
DBUB01000002.1
DFLT01000002.1
ATTU02000004.1
WTYM01000052.1
RAHJ01000021.1
PAIO01000026.1
SNXO01000023.1
UFSM01000003.1
CP015007.1
CP015008.1
SLZO01000008.1
QGGX01000028.1
CP026268.1
CP028969.1
CP028971.1
LFRM01039081.1
LFRM01269317.1
LFRM01363372.1
LSQX01066711.1
ERZ724101_ctg393
RXIO01000041.1
RXIO01000067.1
RXIO01000069.1
FOJQ01000009.1
AGFS01077746.1
AGFT01034626.1
SMAI01000016.1
SNZF01000035.1
LBCQ02000009.1
FYEH01000004.1
CP043858.1
LDIR01000007.1
CR555308.1
AQWM01000006.1
AQWM01000020.1
KB822533.1
LMQY01000004.1
CP019573.1
LARU01000001.1
KE387220.1
BCTC01000023.1
BCTC01000164.1
NCES01000001.1
SOBM01000001.1
SOBM01000005.1
FOFJ01000022.1
CP010418.1
LAZH01000047.1
MEDE01000014.1
KB206087.1
LQYO01000026.1
CP013728.1
LZZO01000019.1
CP018902.1
NMRK01000007.1
CP029070.1
CP032146.1
LZQW01000011.1
NUXH01000087.1
CP031645.1
CP021500.1
CP022653.1
PVQN01000004.1
CP007640.1
VEHB01000030.1
KB976211.1
KE332510.1
CP001167.1
JH792126.1
LABV01000045.1
LABW01000041.1
LRRO01000870.1
LOAZ01000089.1
LOBA01000105.1
LJKA01000059.1
LWLY01000350.1
MLKH01000014.1
NTUZ01000013.1
NUMR01000049.1
KB976707.1
KB976716.1
UAPZ01000012.1
CM017506.1
LATY01000026.1
WBOY01000039.1
CP023481.1
CP029364.1
MRBL01000017.1
NKAK01000002.1
NKAK01000010.1
CP014793.1
NIMR01000033.1
NILW01000042.1
NQLG01000009.1
CP035404.1
CP009690.1
LXLV01000061.1
MRWU01000037.1
NIJR01000050.1
NPCO01000038.1
CP023665.1
LJJD01000022.1
NUDJ01000088.1
NVGB01000048.1
NVOG01000021.1
NVPK01000004.1
JXCL01000038.1
CP011007.1
PVQU01000005.1
PVQV01000007.1
PVQW01000008.1
VEGM01000004.1
VEAW01000005.1
VEAW01000031.1
CP015611.1
CABJEH010000008.1
NVEC01000067.1
SJAR01000021.1
SLVQ01000009.1
JPWY01000001.1
FWZZ01000004.1
LIUS01000003.1
LFZT01000004.1
BAXC01000011.1
CP026521.1
PQCL01000007.1
PVRA01000006.1
NAZC01000042.1
JXAB01000003.1
CP013950.1
BAWL01000025.1
LWBK01000075.1
VLJL01000005.1
UAQC01000016.1
CYHJ01000045.1
CYHO01000160.1
JXBC01000002.1
JXBC01000004.1
JXBC01000009.1
JXAR01000012.1
LWLQ01000001.1
MOOX01000009.1
NBBO01000044.1
CP023409.1
CP022289.1
NQYE01000001.1
CP023257.1
QFXL01000005.1
SNWK01000004.1
RJWB01000009.1
CP035231.1
CP035402.1
CP035403.1
CP035406.1
VTEK01000007.1
CP045426.1
WVRO01000061.1
CP029465.1
AFSG01000020.1
AJHL01000020.1
LVYH01000008.1
JAABUF010000002.1
JAABUF010000003.1
QSND01000003.1
CP015255.1
CP024779.1
JWST01000026.1
LXLL01000017.1
CP020759.1
NHNP01000055.1
CP021438.1
CP021440.1
NTYF01000064.1
NUPG01000019.1
NUNU01000022.1
NVEH01000021.1
PVRM01000076.1
WJCO01000152.1
NFDU01000262.1
MOXQ01000122.1
MOOV01000262.1
JTHH01000001.1
JTHH01000003.1
PGEC01000078.1
AYXQ01000082.1
NUCZ01000035.1
NUBZ01000012.1
NUBE01000030.1
NUTK01000149.1
NUSO01000082.1
NURS01000048.1
NURK01000030.1
NVFB01000039.1
WBOR01000035.1
CP041079.1
CP026362.1
CACRZA010000002.1
CP039380.1
LLZB01000025.1
MDCI01000002.1
CP021890.1
CP022557.1
NPDH01000021.1
CP024922.1
CP026610.1
RQPF01000006.1
CP035410.1
CP041143.1
CP044133.1
CP047268.1
JH791912.1
LOBC01000043.1
NUEY01000011.1
NUEG01000057.1
NUAU01000028.1
NUQK01000054.1
NVOH01000003.1
LAGP01000061.1
LAGP01000086.1
LAGQ01000037.1
LAGQ01000105.1
RAYW01000009.1
LM651459.1
SRVA01000003.1
SRVI01000001.1
SRVI01000007.1
SFVY01000020.1
CCMO02000001.1
CABIXR010000037.1
CABIXR010000055.1
MNQI01000018.1
LUKA01000001.1
CABJAA010000005.1
CABJCE010000006.1
CABMLN010000006.1
CABMLN010000030.1
SFFQ01000026.1
SFKV01000031.1
WFMC01000046.1
DEGV01000149.1
DEEG01000003.1
RAZM01000020.1
RAYS01000050.1
SRZA01000093.1
VIRE01000091.1
AAVM02000005.1
PUEQ01000002.1
QSFC01000002.1
QSDW01000001.1
QSDW01000028.1
QSCS01000011.1
QSCS01000029.1
QSCQ01000008.1
QSUJ01000014.1
QSUJ01000050.1
VVXW01000023.1
VVXX01000062.1
VVYE01000020.1
VVYJ01000010.1
RAYT01000003.1
RAYT01000035.1
RAYT01000048.1
VIRD01000002.1
VIRD01000019.1
VIRD01000029.1
QRXS01000014.1
QRVJ01000019.1
RCXI01000016.1
VVYT01000019.1
QRZG01000042.1
QRZB01000002.1
BBIJ01000009.1
BBIH01000021.1
BBIH01000033.1
BBII01000001.1
OEST01000001.1
NFIK01000001.1
QRZL01000036.1
QRTN01000013.1
QRTN01000035.1
QSPO01000018.1
VVZB01000004.1
VVZD01000004.1
VOIG01000011.1
GL622542.1
AKBX01000002.1
QRXL01000017.1
QSGA01000007.1
RCXL01000027.1
SPHC01000007.1
VVZX01000033.1
AGDG01000022.1
CABMFH010000001.1
QAJH01000001.1
QRXP01000010.1
SPHU01000080.1
VWAC01000057.1
VWAD01000011.1
VWAE01000037.1
JH951903.1
GG688338.1
CYZH01000007.1
CABEFF010000020.1
CABJEQ010000005.1
MKXL02000044.1
QRBX01000006.1
QRZO01000043.1
QRYS01000012.1
QRTQ01000031.1
QRPZ01000005.1
QRLH01000005.1
QRKL01000001.1
QRKL01000003.1
QSJF01000001.1
QSGL01000004.1
QSER01000018.1
QSDH01000038.1
QSDG01000005.1
QSCG01000018.1
QSVT01000004.1
QSUS01000002.1
QSUD01000011.1
SRKB01000023.1
VWAR01000014.1
VWBM01000023.1
VWBR01000002.1
VWDM01000009.1
VWDV01000012.1
VWEL01000004.1
VOHY01000006.1
VOHY01000011.1
WCIJ01000008.1
JGEE01000034.1
JGCO01000262.1
JGDP01000061.1
JNHH01000010.1
JNHH01000016.1
JGVG01000006.1
JGDC01000004.1
JGEK01000052.1
JGDW01000022.1
JGDX01000032.1
QEOA01000005.1
CABJDN010000011.1
CABMMK010000001.1
QRZF01000006.1
QRWT01000018.1
QRQM01000016.1
QRQM01000017.1
QRPE01000017.1
QSKV01000007.1
QSKV01000011.1
QSKS01000001.1
QSKS01000007.1
QSFN01000008.1
QSPF01000005.1
QSPF01000031.1
VWFA01000003.1
VWFA01000005.1
VWFB01000100.1
CABJEV010000022.1
KQ968394.1
NFKW01000017.1
QRBY01000026.1
QSBL01000012.1
QRZQ01000011.1
QRVZ01000044.1
QRSY01000002.1
QRNH01000038.1
QRKT01000024.1
QRJR01000009.1
QSJT01000002.1
QSJT01000025.1
QSJT01000037.1
QSEG01000006.1
QSEG01000040.1
SPGR01000010.1
SPGZ01000031.1
SPHB01000001.1
VWHM01000035.1
VWKT01000044.1
VWKU01000020.1
VWLA01000002.1
VWLA01000015.1
VWLC01000033.1
VWLT01000074.1
ADMO01000001.1
JNHF01000019.1
JNHG01000043.1
MNQR01000026.1
QRTR01000021.1
QRTL01000011.1
QRQK01000019.1
QROD01000043.1
QRML01000004.1
QSFI01000012.1
QSFI01000019.1
QSFG01000020.1
QSEI01000032.1
QSEI01000058.1
QSTW01000005.1
QSTF01000025.1
QSTF01000054.1
BAIU01000007.1
VKLW01000020.1
BAKJ01000003.1
BAKJ01000064.1
JH724309.1
CYXS01000003.1
RCXT01000016.1
VWMX01000082.1
WCKP01000009.1
BAJL01000007.1
UYXE01000006.1
BAMF01000003.1
QXWL01000067.1
SRYJ01000041.1
GG774759.1
QSSR01000006.1
QSSR01000017.1
QUHJ01000006.1
QTMN01000003.1
QTML01000006.1
QTMF01000011.1
QTMC01000002.1
QTMC01000007.1
QRTS01000024.1
QVLZ01000023.1
QTLV01000008.1
QTLU01000003.1
QTLS01000028.1
QTLM01000009.1
QTLK01000002.1
QTLK01000009.1
QTUT01000005.1
QRKI01000030.1
QTNP01000019.1
QTNO01000009.1
QTNM01000008.1
QTNJ01000039.1
QTNJ01000041.1
QTNI01000005.1
QTNH01000006.1
QTNH01000007.1
QVMA01000018.1
OBMS01000018.1
OBMS01000022.1
HF991073.1
QTMY01000005.1
QTMY01000153.1
JH636022.1
BHWB01000014.1
QTMW01000003.1
QUEM01000024.1
QSTC01000009.1
MSHA01000046.1
DMHY01000034.1
DNEC01000050.1
DKXW01000064.1
CABMFG010000001.1
FQZN01000008.1
DS499667.1
LRGC01000003.1
QRWN01000062.1
QRUB01000045.1
QRPP01000010.1
QROW01000004.1
QRHJ01000027.1
QRHJ01000042.1
QSKU01000005.1
QSKU01000044.1
QSIW01000015.1
QSIW01000025.1
QSHQ01000050.1
QSET01000016.1
QSED01000001.1
QSEA01000045.1
QSSV01000020.1
QSSV01000029.1
WCLR01000025.1
CZAP01000016.1
CABJDH010000010.1
JH636037.1
FNVL01000027.1
QSBR01000002.1
QRNI01000013.1
QRMM01000003.1
QSCP01000059.1
SATO01000021.1
WCLY01000091.1
WCOK01000005.1
WCPP01000062.1
WCRY01000006.1
WCRY01000018.1
WCSF01000004.1
WCSG01000069.1
VEWO01000006.1
UYXA01000038.1
UYXA01000042.1
AP019725.1
CZAF01000010.1
QRZP01000014.1
QRWJ01000001.1
QRWJ01000010.1
QRVP01000003.1
QRTH01000002.1
QRQG01000008.1
QRNV01000025.1
QRNV01000046.1
QRLB01000001.1
QRKG01000032.1
QRJL01000002.1
QRJL01000006.1
QSKL01000015.1
QSKD01000043.1
QSJZ01000002.1
QSJY01000003.1
QSJU01000010.1
QSJJ01000010.1
QSIF01000046.1
QSHA01000014.1
QSEE01000012.1
QSCC01000002.1
QSCC01000025.1
QSVA01000015.1
QSUW01000013.1
QSUW01000026.1
QSUM01000012.1
QSTL01000003.1
QSRB01000007.1
QSPV01000012.1
QSOF01000002.1
SPHV01000016.1
WCTH01000001.1
WCTL01000001.1
WCTL01000016.1
WCUP01000004.1
WCUP01000011.1
WCUQ01000001.1
WCUQ01000020.1
WCVI01000005.1
WCWN01000003.1
KE159468.1
NAKL01000015.1
PHJG01000030.1
PHJG01000080.1
PHJG01000089.1
QSBO01000006.1
QSBO01000007.1
QSBO01000008.1
QSBJ01000040.1
QRZS01000003.1
QRYF01000060.1
QRWE01000061.1
QRVR01000039.1
QRTU01000004.1
QRQI01000027.1
QRPW01000006.1
QROK01000002.1
QRND01000035.1
QRND01000079.1
QRMN01000001.1
QRLF01000009.1
QRJV01000035.1
QRJV01000053.1
QRIO01000029.1
QSKK01000001.1
QSIT01000028.1
QSHN01000050.1
QSHD01000003.1
QSGU01000033.1
QSEX01000019.1
QSDU01000018.1
QSDJ01000009.1
QSVC01000011.1
QSUA01000009.1
SFDN01000113.1
SPHD01000015.1
WCYW01000040.1
WCZA01000041.1
WCZA01000051.1
WDAO01000012.1
WDAO01000052.1
WDAS01000011.1
WDAT01000037.1
WDAX01000065.1
WDAY01000029.1
WDAY01000057.1
WDBB01000014.1
WDBB01000044.1
WDBC01000026.1
WCIK01000025.1
FNRP01000011.1
QRYV01000001.1
QROO01000031.1
RCXZ01000011.1
RCXZ01000012.1
WDCA01000033.1
WDEF01000034.1
WDEF01000036.1
WDEF01000086.1
WDEG01000094.1
WDEK01000104.1
WDEM01000032.1
WDEP01000008.1
VYQC01000003.1
ADKP01000159.1
MKTD01000006.1
BCAD01000003.1
BCAD01000011.1
DLXC01000014.1
JH815204.1
WSYC01000025.1
WRES01000008.1
WDIZ01000011.1
CAAKNT010000008.1
AF538868.1
QRMG01000021.1
WDRQ01000031.1
WDVL01000036.1
WXDR01000038.1
WXDM01000025.1
MTLC01002019.1
MTLD01002446.1
MRWG01000054.1
ERZ795398_ctg1318
ERZ795400_ctg1003
ERZ773357_ctg8466
FLNZ01002569.1
FLNY01001924.1
ERZ794994_ctg217
ERZ794994_ctg40
ASRM01000105.1
ASRN01000060.1
ERZ778035_ctg1113
ERZ778035_ctg1176
ERZ778035_ctg1965
ERZ778035_ctg2253
ERZ778035_ctg3684
ERZ778035_ctg4615
ERZ778035_ctg6642
ERZ778034_ctg544
ERZ778034_ctg981
MCND01000097.1
ERZ778021_ctg3190
ERZ778031_ctg2794
ERZ778032_ctg2098
ERZ778032_ctg332
ERZ778032_ctg389
ERZ778027_ctg876
ERZ778020_ctg16
ERZ778020_ctg398
ERZ778029_ctg614
ERZ778019_ctg1125
ERZ778019_ctg1545
ERZ778033_ctg1275
ERZ778030_ctg422
ERZ778022_ctg1306
ERZ778017_ctg1030
ERZ778017_ctg1424
ERZ778017_ctg265
ERZ778017_ctg3186
ERZ778018_ctg52
ERZ795039_ctg205
ERZ795039_ctg4802
ERZ773285_ctg2751
ERZ795066_ctg4839
ERZ764866_ctg2004
ERZ777010_ctg287
ERZ795035_ctg2973
ERZ795034_ctg3652
ERZ795034_ctg5836
ERZ795034_ctg660
ERZ795037_ctg4339
ERZ795037_ctg699
ERZ795037_ctg744
ERZ795033_ctg1292
ERZ795033_ctg3526
POVV01000062.1
ERZ795108_ctg727
SWBW01005046.1
SWCA01008952.1
SWCD01023580.1
AMZC01002467.1
AATO01000068.1
AATN01000010.1
ERZ724085_ctg4166
ERZ724081_ctg4311
ERZ724081_ctg78
ERZ724086_ctg1079
AP014854.2
JZRM01000123.1
ANFZ01000009.1
AYSC01000023.1
AYSC01000031.1
LSIS01000394.1
CP016459.1
CP016460.1
CP016461.1
NZAM01000006.1
NZAM01000011.1
NZAM01000032.1
DLHD01000007.1
CZBA01000002.1
QSCN01000005.1
AUUC01000027.1
JNKJ01000051.1
QJHD01000032.1
CYZN01000008.1
WWVH01000090.1
WWVD01000008.1
QVSZ01000015.1
QVSV01000014.1
FPJN01000007.1
JHEP02000019.1
LXOW01269076.1
AP014659.1
AJPW01000541.1
AXAU01000001.1
AXAU01000003.1
ATWP01000008.1
AXAT01000202.1
LLYB01000035.1
LT629693.1
CP049701.1
CP049702.1
AWZU01000015.1
CP022222.1
LSIN01000172.1
LSIM01000078.1
AXAS01000008.1
LMQJ01000008.1
LMQJ01000014.1
PSRS01000247.1
MAXC01000017.1
MAXC01000043.1
CAFH01000090.1
CAFH01000114.1
CAFH01000134.1
CAFH01000145.1
CAFI01000006.1
CAFI01000470.1
CAFK01000345.1
KB890553.1
LLXX01000106.1
MJMA01000017.1
CP031841.1
BATC01000004.1
BATC01000019.1
BEWU01000001.1
BEWU01000005.1
BJNC01000029.1
DLFS01000008.1
RHWX01000023.1
PCPB01000002.1
DDSO01000106.1
DDRM01000009.1
DGIZ01000230.1
DJKE01000004.1
DLJM01000001.1
AODH01000054.1
DKHH01000006.1
DLMR01000129.1
QPEQ01000001.1
AXZY01000060.1
JYMX01000108.1
QTSO01000016.1
QTRW01000065.1
JPEG01000023.1
JWAO01000352.1
LOWP01000022.1
LPDB01000053.1
LPGF01000015.1
QTRK01000003.1
QTRB01000029.1
BBJG01000113.1
CP022008.1
CP022009.1
UARB01000023.1
LUZR01000058.1
QLEK01000013.1
QLDZ01000071.1
QLDS01000004.1
QLDJ01000004.1
QLCN01000048.1
QLAK01000037.1
ABBP01000628.1
ABBJ01000917.1
ABBK01000836.1
KN323065.1
KN323044.1
JQDF01000011.1
AOUG01000026.1
UUTF01000039.1
UUUF01000022.1
UUQG01000030.1
UVBH01000123.1
UURU01000060.1
UUUP01000046.1
UVJQ01000016.1
UVQM01000030.1
UVQG01000002.1
UVJM01000007.1
UUXD01000102.1
UUZP01000002.1
KN150886.1
CP009154.1
JYBG01000031.1
LWVC01000145.1
LWWT01000005.1
LXGY01000074.1
LXAW01000007.1
CP016636.1
CP018368.1
CP018400.1
SLUE01000043.1
WSRT01000129.1
SCNZ01000085.1
NKFI01000003.1
QTQD01000011.1
QTPX01000017.1
QTPW01000022.1
NKFM01000008.1
CP028963.1
SSWO01000025.1
MSDV01000087.1
JAFD01000133.1
LPFX01000082.1
QTPJ01000048.1
LOVP01000094.1
LPAT01000100.1
LPAV01000079.1
LPFJ01000082.1
LPGB01000100.1
LPIA01000085.1
MEAW01000156.1
MTJZ01000032.1
PPPQ01000055.1
LOVY01000138.1
LOWK01000027.1
VEXQ01000024.1
QUHS01000007.1
WWUY01000017.1
QUMC01000011.1
QRZA01000003.1
FCOM02000041.1
FCNW02000052.1
JFHF01000027.1
AP018209.1
AP018173.1
VEWH01000037.1
VEVU01000004.1
CP001716.1
SZXR01000212.1
PHFX01000013.1
LFJI01000055.1
LFJJ01000050.1
LFJJ01000121.1
SAUR01000062.1
MAYS01000090.1
FQSP02000379.1
CP021661.1
CP021662.1
CP017607.1
CP017608.1
CP017609.1
CP017611.1
CP017612.1
CP017614.1
CP021664.1
CP021665.1
CP022933.1
CP022934.1
CP022935.1
LUJO01000035.1
CABHPA010000092.1
VOGB01000002.1
CP022339.1
JVAR01000008.1
JH417904.1
LT984412.1
NRQH01000008.1
NRPQ01000023.1
NRPP01000020.1
NRPN01000052.1
NRPM01000009.1
NRPL01000022.1
NRPJ01000019.1
NRPC01000019.1
NROX01000062.1
NROV01000020.1
JQLU01000001.1
LARI01000031.1
MATO01000010.1
DCKB01000018.1
ACCK01000411.1
DSIT01000128.1
PJRQ01000008.1
PJRQ01000037.1
VIWK01000011.1
NCEV01000081.1
SCNR01000084.1
RRYI01000003.1
RRYI01000010.1
LSJD01000088.1
LSJD01000255.1
QHJZ01000609.1
LMFD01000010.1
AUEO01000004.1
FXAS01000032.1
ACUJ01000001.1
LS398097.1
CP002677.1
LWGY01000040.1
QPIX01000007.1
SDVB01000106.1
JMQQ01000016.1
RKJA01000002.1
RKJA01000004.1
CP041363.1
PQLW01000010.1
BBMX01000022.1
CABMNX010000003.1
CABMNX010000004.1
PQLK01000040.1
CP026236.1
CP026233.1
CP026241.1
CP026242.1
AOUE01000003.1
KK736168.1
FWDQ01000005.1
FWEK01000041.1
CABHKF010000032.1
UFWK01000002.1
LS992176.1
LS992177.1
LS992184.1
CABFJI010001173.1
CABFJI010001339.1
JRSX01000015.1
JYFZ02000007.1
CP011610.1
LJET02000240.1
CP032181.1
MCOP01000142.1
MDCY01000044.1
CP016763.1
CP016764.1
CP017058.1
CP022275.1
CP022277.1
CP024681.1
CM008470.1
PGII01000027.1
PGII01000033.1
QKPL01000019.1
CP033743.1
RHWW01000059.1
RZUS01000009.1
SETM01000004.1
SETK01000024.1
RZVG01000064.1
RZVL01000030.1
RZVZ01000301.1
RZWB01000016.1
CP035277.1
CP038659.1
SSCU01000008.1
VFXE01000002.1
CP042536.1
CP048384.1
UAWE01000003.1
LK931337.1
UFWJ01000003.1
UFWP01000005.1
UFVW01000002.1
UFWC01000002.1
MVFY01000016.1
MZZE01000018.1
CP046347.1
KQ089864.1
KQ089872.1
CP041048.1
CP026211.1
CP029729.1
CP029732.1
JAQB01000015.1
KZ559419.1
KQ089813.1
KQ089826.1
KQ089840.1
KQ089842.1
KK736184.1
CP045204.1
CP045557.1
CP038468.1
VJOQ01000025.1
NZSM01000059.1
NZQC01000122.1
NZMC01000029.1
BBZW01000017.1
CABIYA010000048.1
QWGM01000032.1
LFSB01000049.1
CABJCH010000014.1
DNKG01000045.1
DNVW01000006.1
DOYA01000062.1
SFGQ01000021.1
DEWJ01000034.1
DFGE01000010.1
BAHQ02000447.1
BIWF01000048.1
BIWQ01000104.1
CAAKEC010000010.1
CZYE01000035.1
FAEE01000035.1
JXBQ01000026.1
CP012309.1
QWVH01000074.1
DS480682.1
JH376874.1
KB850981.1
FOJH01000028.1
UYIM01000002.1
WWTY01000014.1
CABHJD010000006.1
QUEW01000003.1
QUEV01000004.1
SCMN01000008.1
PGEI01000113.1
DFUO01000021.1
DOQQ01000006.1
KZ984485.1
MZNW01000039.1
ERZ795024_ctg924
ERZ794976_ctg342
ERZ794973_ctg551
ERZ794980_ctg1283
ERZ794980_ctg1863
ERZ794980_ctg2296
RCUQ01000276.1
RCUQ01000322.1
RCUQ01000852.1
RCUQ01001106.1
RCUN01000119.1
RCUN01000287.1
RCUN01000419.1
RCUO01000417.1
RCUL01000271.1
RCUL01000573.1
RCUT01000302.1
RCUT01001061.1
RCUJ01001151.1
RCUK01000559.1
RCUK01000967.1
RCUH01000494.1
FUXL01000001.1
QSVJ01000043.1
QSVG01000048.1
QUHO01000021.1
QUHM01000031.1
QTVI01000025.1
QUCV01000028.1
QSGE01000031.1
RBXN01000003.1
ERZ808132_ctg578
ERZ808079_ctg252
ERZ808125_ctg712
LYWZ01000022.1
LYWY01000032.1
LYWY01000037.1
NZMY01000023.1
RPBR01000012.1
LGRL01000028.1
NCTU01000030.1
NHQR01000022.1
JAAMNV010000017.1
DOED01000043.1
BBQM01000016.1
CP014846.1
CP038640.1
CP000093.1
PCBC01000006.1
JFJV02000126.1
JFJW01000176.1
FMYZ01000001.1
CP006601.1
VMRR01000015.1
MTBE01000058.1
JXBO02000024.1
CP017455.1
CABHNI010000041.1
CABHNM010000063.1
ATVU01000006.1
WNLA01000032.1
LROM01000098.1
QVIP01000015.1
SPVG01000185.1
WHIV01000004.1
LMLM01000033.1
PUEC01000023.1
PUEC01000034.1
CP006665.1
UFXZ01000002.1
CP019441.1
CM009826.1
CP035669.1
MBLV01000021.1
PDDV01000001.1
CP023707.1
CM009829.1
QDAB01000020.1
FUWJ01000002.1
CP007238.1
CP015882.1
LAZS01000012.1
MAUG01000023.1
MRVD01000026.1
MRVD01000067.1
PNFP01000023.1
QJTB01000019.1
QLTH01000019.1
QLTH01000025.1
CP030263.1
CP030264.1
SSBU01000027.1
LYBW01000065.1
CP034910.1
CP034911.1
AZNX01000009.1
LUAV01000019.1
LUAV01000023.1
LUAV01000033.1
LUFU01000034.1
LUFU01000091.1
LUFU01000153.1
LUFV01000044.1
LUFV01000080.1
LUFW01000057.1
LUFW01000122.1
LUFX01000046.1
LPUX01000066.1
MBFK01000024.1
MBFK01000038.1
CP023069.1
MOAI01000013.1
MOAI01000031.1
QKLQ01000025.1
QKLQ01000038.1
KB905371.1
KB905372.1
AXWX01000002.1
MBSS01000010.1
QJNR01000011.1
NWVF01000010.1
NWVF01000025.1
NWVF01000028.1
SRXN01000050.1
SRXN01000078.1
PVZR01000016.1
PVZR01000032.1
FOON01000014.1
FOON01000028.1
LMEN01000014.1
LMIQ01000004.1
LMJJ01000018.1
LMCO01000008.1
LMCO01000014.1
LMEG01000004.1
LMEG01000046.1
LMGC01000010.1
LMGC01000017.1
VITP01000011.1
NWVT01000013.1
ATWE01000003.1
ATWE01000009.1
AZUW01000031.1
AZUW01000047.1
FNGR01000020.1
FNGR01000027.1
JTLA01000066.1
JACW01000031.1
AP019383.1
AP019387.1
KI535558.1
KI973095.1
LEDA01000063.1
QKOV01000053.1
LVTS01000002.1
LDQJ01000026.1
QGAL01000013.1
JZXZ01000023.1
QFLN01000019.1
CP017992.1
CP017993.1
LT991958.1
LT991959.1
LT991960.1
PQXG01000024.1
QKNF01000003.1
PJZE01000041.1
CP008824.1
BBUQ01000043.1
AP019385.1
AP019386.1
UARJ01000003.1
UNRY01000001.1
UNRS01000003.1
CABGWI010000019.1
CABGXJ010000031.1
CABGRY010000019.1
UNWT01000011.1
UNXA01000017.1
UNWO01000039.1
UNUL01000023.1
UNWW01000030.1
UNVV01000034.1
UNSZ01000038.1
UNUC01000021.1
FKIX01000008.1
FKIX01000025.1
FKED01000016.1
FKED01000025.1
FKFG01000015.1
FKFJ01000008.1
FKFX01000030.1
FKGM01000017.1
FKGP01000013.1
FKGP01000016.1
FKHF01000030.1
FKHK01000032.1
FKHS01000024.1
FKHS01000031.1
FKIC01000002.1
FJWS01000015.1
FJWP01000013.1
FJXN01000018.1
FJYN01000003.1
FKAJ01000017.1
FKCO01000028.1
FKCS01000016.1
FKDL01000016.1
FKDL01000030.1
FKBY01000007.1
FKBV01000019.1
FKCF01000032.1
FKGT01000015.1
FJWW01000015.1
UGIS01000002.1
CABEFH010000180.1
CABMNF010000001.1
CP009853.1
CP021749.1
LOBN01000006.1
CP020530.1
LXPT01000005.1
CP020090.1
NPNM01000016.1
CM008908.1
CM008910.1
NSIZ01000028.1
QJSL01000015.1
QKPC01000005.1
QKPC01000032.1
RHWT01000029.1
RHWT01000047.1
CP033467.1
CP033469.1
CP035635.1
CP035637.1
CP039312.1
JAALCJ010000011.1
JZKU01000032.1
LVVA01000005.1
BEER01000125.1
BEFS01000021.1
BEGM01000007.1
KI535568.1
KK736254.1
CP030345.1
CP031575.1
CP031566.1
CP031570.1
NGRM01000003.1
MRAA01000019.1
NJEZ02000002.1
MTSN01000021.1
MUDC01000020.1
MUDC01000029.1
MUDF01000005.1
MUDE01000028.1
NEEW01000007.1
PSQT01000002.1
QHCJ01000004.1
NMVR01000067.1
CM008904.1
CM008906.1
CP028537.1
CP027111.1
PYHB01000013.1
QFVJ01000031.1
CP030077.1
CP030080.1
QRCK01000020.1
QYNI01000027.1
CP032842.1
CP033103.1
RZWD01000050.1
CP035386.1
CP035387.1
SOPM01000020.1
SEJE01000018.1
SEJL01000010.1
SEKA01000046.1
SHNQ01000014.1
SZNI01000019.1
VJNN01000027.1
VLLV01000031.1
VKEC01000014.1
CP042489.1
CP043767.1
CP043768.1
CP043855.1
WFLW01000038.1
WFHB01000034.1
CP049047.1
CP049189.1
CP049193.1
KK737777.1
LBLX01000052.1
LEED01000012.1
LEDF01000103.1
LPQV01000069.1
LPOH01000002.1
LRIY01000020.1
LRIY01000025.1
CP027144.1
CP034756.1
KI973089.1
CP010378.1
JZZP01000063.1
WFLQ01000077.1
BEGJ01000077.1
BEGK01000012.1
JZKN01000060.1
LAAE01000009.1
JZXX01000042.1
LPPV01000095.1
LPPT01000015.1
LPOX01000008.1
LRJS01000048.1
LRJO01000026.1
LRJL01000064.1
PDVT01000023.1
PTHV02000042.1
QMCY01000004.1
JUHW01000076.1
JTEP01000016.1
JZKM01000178.1
JZLB01000017.1
JZLB01000035.1
JZLE01000041.1
JZXT01000028.1
JZYU01000087.1
JZYN01000009.1
LPQW01000080.1
LPOQ01000063.1
LPOO01000016.1
LPOO01000054.1
LRCS01000024.1
CP024910.1
RXSN01000017.1
RXSP01000022.1
QZCT01000013.1
RWHU01000012.1
CP026188.1
CP026198.1
CABIZV010000009.1
CABJAD010000009.1
FKLS01000002.1
FKLS01000003.1
FKLS01000004.1
JZXR01000020.1
LDCJ01000052.1
LEDV02000071.1
LECY01000006.1
NEER01000039.1
NIHL01000181.1
CP032893.1
CP043515.1
CP043516.1
CEFR01000007.1
RXPP01000029.1
JZKL01000019.1
JZKL01000050.1
JZZF01000025.1
LEEP01000016.1
LJEO02000162.1
LPOS01000024.1
LPOS01000030.1
LRCX01000010.1
NGRL01000003.1
NGRL01000006.1
CP017185.1
CP019841.1
NEYZ02000064.1
JAANAR010000025.1
NISF01000009.1
LNII01000172.1
AKXM01000009.1
KQ090007.1
KI973183.1
KK214764.1
AZUB01000014.1
CP042501.1
JSZC01000015.1
KQ089937.1
KI973241.1
AXLK01000007.1
AXLK01000008.1
KI973337.1
KI973323.1
KI973207.1
KI973319.1
FODW01000010.1
PTLU01000003.1
PTLU01000004.1
QWLG01000030.1
CABGRH010000013.1
MJEG01000029.1
CP032740.1
VWOB01000019.1
KZ845716.1
JXKM01000023.1
CABGKX010000016.1
UGIF01000001.1
UGIF01000004.1
UGIP01000004.1
LKPF01000052.1
VMRQ01000005.1
CP043327.1
ASWX01000046.1
KE351706.1
CP002493.1
GG668760.1
FPEB01000018.1
ALOD01000027.1
CP008815.1
AYLU01000033.1
KI518238.1
AZLY01000033.1
GG692895.1
GG692896.1
KB932340.1
KB932400.1
KB932439.1
KB932461.1
KB932487.1
KB932508.1
KB932566.1
KB932567.1
KB946083.1
KB947500.1
AOPW01000060.1
KB945045.1
KB944835.1
KB944693.1
KB944575.1
KB944817.1
KB944562.1
KI912952.1
KI912998.1
JH805298.1
GG692659.1
APWU01000003.1
GG692918.1
AYKM01000011.1
AZIA01000124.1
BDEN01000002.1
BJMP01000022.1
AP018541.1
CABGHK010000015.1
CABGHS010000015.1
CABGXX010000015.1
CABGKS010000013.1
CABGIH010000033.1
LR607329.1
CABGKY010000025.1
CABGLE010000027.1
CABGIL010000024.1
CABGMW010000019.1
CABGNX010000023.1
CABGQH010000014.1
CABGQL010000006.1
CABGSB010000010.1
CABGJT010000011.1
CABGTP010000009.1
CABGUD010000022.1
CABGUD010000028.1
CABGUE010000015.1
CABGKB010000023.1
CABGJY010000016.1
CABGUW010000021.1
CABGUR010000016.1
CABGUR010000022.1
CABGUR010000026.1
CABHCW010000005.1
FREB01000038.1
FREB01000057.1
CAACXS010000011.1
UGIK01000001.1
UGIK01000002.1
UGJC01000003.1
UGJC01000005.1
UGJA01000001.1
UGIO01000003.1
UGIU01000001.1
CABGYK010000015.1
CABHAO010000002.1
CABHAW010000025.1
CABHBJ010000014.1
CAADSK010000009.1
KZ845810.1
KZ846010.1
KZ846076.1
KZ846059.1
KZ845824.1
KZ845894.1
KZ845972.1
KZ845974.1
JVOF01000026.1
JVCH01000114.1
JUXL01000074.1
JULA01000062.1
FNIP01000012.1
MEGW01000025.1
MEGW01000045.1
LXID01000037.1
LYBN01000025.1
MJBV01000016.1
CP041776.1
NJFK02000001.1
NJFO02000002.1
MSQP01000055.1
MSQS01000044.1
DLJC01000020.1
PEJW02000032.1
PUBE01000029.1
PUAI01000013.1
PUAL01000004.1
PUAL01000075.1
PTXI01000011.1
PTXI01000012.1
PTXD01000039.1
PTWX01000064.1
PTUL01000085.1
PTUR01000068.1
PTVO01000011.1
PTVO01000014.1
PTUY01000015.1
PJXO01000021.1
PJXK01000017.1
PKMR01000021.1
PJXD01000015.1
PJWV01000032.1
PJWU01000015.1
PJWU01000025.1
PJWK01000035.1
[truncated: 19,908 more rows]
