# Supplementary material for: Diverse anti-defence systems are encoded in the leading region of plasmids
Source: Nature. 2024 Oct 9;635(8037):186–92. doi: 10.1038/s41586-024-07994-w (PMC11541004; doi:10.1038/s41586-024-07994-w)
Supplement: Supplementary file 8 — ORF accessions of genes associated with families of at least five members enriched in the leading region. [file 41586_2024_7994_MOESM8_ESM.xlsx]

## Sheet: DedupAll.sigMOBs.1_28.ORFs.mm_c
No	Cluster	Cluster_size	ID
1	1	4739	Acinetobacter_baumannii|SAMEA5603550|GCA_901485035.1|CABEFK010000058.1_00071
2	1	4739	Citrobacter_amalonaticus|SAMN02726357|GCA_000731055.1|JMQQ01000016.1_00071
3	1	4739	Citrobacter_amalonaticus|SAMN10163198|GCA_003938795.1|RKJA01000002.1_00004
4	1	4739	Citrobacter_amalonaticus|SAMN10163198|GCA_003938795.1|RKJA01000004.1_00064
5	1	4739	Citrobacter_amalonaticus|SAMN11653541|GCA_006965505.1|CP041363.1_00043
6	1	4739	Citrobacter_farmeri_GTC_1319|SAMD00018686|GCA_000764735.1|BBMX01000022.1_00012
7	1	4739	Citrobacter_farmeri|SAMEA5852039|GCA_902387995.1|CABMNX010000003.1_00119
8	1	4739	Citrobacter_farmeri|SAMEA5852039|GCA_902387995.1|CABMNX010000004.1_00020
9	1	4739	Citrobacter_freundii_complex_sp._CFNIH9|SAMN04287052|GCA_002903305.1|CP026241.1_00040
10	1	4739	Citrobacter_freundii|SAMN04014957|GCA_003571565.1|CP032181.1_00092
11	1	4739	Citrobacter_freundii|SAMN05464624|GCA_001702455.1|CP016763.1_00046
12	1	4739	Citrobacter_freundii|SAMN07280739|GCA_002215385.1|CP022275.1_00154
13	1	4739	Citrobacter_freundii|SAMN07280739|GCA_002215385.1|CP022275.1_00159
14	1	4739	Citrobacter_freundii|SAMN09289737|GCA_004024405.1|QKPL01000019.1_00050
15	1	4739	Citrobacter_freundii|SAMN10644671|GCA_004005615.1|RZUS01000009.1_00046
16	1	4739	Citrobacter_freundii|SAMN10644682|GCA_004153245.1|SETM01000004.1_00043
17	1	4739	Citrobacter_freundii|SAMN10644710|GCA_004004645.1|RZWB01000016.1_00053
18	1	4739	Citrobacter_freundii|SAMN10754625|GCA_004103775.1|CP035277.1_00187
19	1	4739	Citrobacter_koseri|SAMEA2612307|GCA_000939835.1|LK931337.1_00063
20	1	4739	Citrobacter_koseri|SAMEA2665133|GCA_900461075.1|UFWJ01000003.1_00125
21	1	4739	Citrobacter_koseri|SAMEA2709011|GCA_900446945.1|UFWP01000005.1_00105
22	1	4739	Citrobacter_koseri|SAMEA80456668|GCA_900446895.1|UFWC01000002.1_00058
23	1	4739	Citrobacter_sp._MGH103|SAMN03280163|GCA_001034475.1|KQ089813.1_00082
24	1	4739	Citrobacter_sp._MGH105|SAMN03280165|GCA_001037485.1|KQ089826.1_00047
25	1	4739	Citrobacter_sp._NMI7904_11|SAMN12999965|GCA_009363175.1|CP045204.1_00096
26	1	4739	Cronobacter_sakazakii|SAMN03782454|GCA_002093925.1|LGRL01000028.1_00010
27	1	4739	Cronobacter_sakazakii|SAMN06697621|GCA_002101445.1|NCTU01000030.1_00023
28	1	4739	Edwardsiella_hoshinae|SAMEA4384240|GCA_900447315.1|UFXZ01000002.1_00055
29	1	4739	Edwardsiella_tarda|SAMN07695532|GCA_002504285.1|CP023707.1_00082
30	1	4739	Enterobacter_asburiae|SAMN02138596|GCA_000492675.1|KI535558.1_00102
31	1	4739	Enterobacter_cancerogenus|SAMN03401388|GCA_001475985.1|LDQJ01000026.1_00061
32	1	4739	Enterobacter_cloacae_complex_sp.|SAMEA104700141|GCA_900322725.1|LT991959.1_00114
33	1	4739	Enterobacter_cloacae_complex_sp.|SAMEA104700141|GCA_900322725.1|LT991960.1_00030
34	1	4739	Enterobacter_cloacae_complex_sp.|SAMN09104662|GCA_003225955.1|QKNF01000003.1_00064
35	1	4739	Enterobacter_cloacae|SAMEA104167220|GCA_900447375.1|UARJ01000003.1_00091
36	1	4739	Enterobacter_cloacae|SAMEA104225364|GCA_900538115.1|UNRS01000003.1_00041
37	1	4739	Enterobacter_cloacae|SAMEA104567278|GCA_902162615.1|CABGWI010000019.1_00032
38	1	4739	Enterobacter_cloacae|SAMEA104567301|GCA_902162925.1|CABGXJ010000031.1_00021
39	1	4739	Enterobacter_cloacae|SAMEA104567668|GCA_902161535.1|CABGRY010000019.1_00053
40	1	4739	Enterobacter_cloacae|SAMEA1969609|GCA_900558855.1|UNWT01000011.1_00089
41	1	4739	Enterobacter_cloacae|SAMEA2053870|GCA_900558255.1|UNUL01000023.1_00012
42	1	4739	Enterobacter_cloacae|SAMEA2273146|GCA_900076895.1|FKIX01000025.1_00012
43	1	4739	Enterobacter_cloacae|SAMEA2273167|GCA_900077125.1|FKED01000025.1_00014
44	1	4739	Enterobacter_cloacae|SAMEA2273222|GCA_900077575.1|FKFX01000030.1_00030
45	1	4739	Enterobacter_cloacae|SAMEA2273241|GCA_900077785.1|FKGP01000013.1_00031
46	1	4739	Enterobacter_cloacae|SAMEA2273267|GCA_900078045.1|FKHS01000031.1_00018
47	1	4739	Enterobacter_cloacae|SAMEA2273314|GCA_900075095.1|FJWP01000013.1_00016
48	1	4739	Enterobacter_cloacae|SAMEA2273403|GCA_900076095.1|FKAJ01000017.1_00064
49	1	4739	Enterobacter_cloacae|SAMEA2273461|GCA_900076665.1|FKCS01000016.1_00059
50	1	4739	Enterobacter_cloacae|SAMEA2273462|GCA_900076685.1|FKDL01000016.1_00052
51	1	4739	Enterobacter_cloacae|SAMEA2273466|GCA_900076765.1|FKBV01000019.1_00073
52	1	4739	Enterobacter_cloacae|SAMEA5852005|GCA_902387775.1|CABMNF010000001.1_00127
53	1	4739	Enterobacter_cloacae|SAMN04943266|GCA_001641445.1|LXPT01000005.1_00090
54	1	4739	Enterobacter_cloacae|SAMN07448206|GCA_002278195.1|NPNM01000016.1_00104
55	1	4739	Enterobacter_cloacae|SAMN07571739|GCA_002885835.1|NSIZ01000028.1_00022
56	1	4739	Enterobacter_cloacae|SAMN09289746|GCA_004024525.1|QKPC01000032.1_00052
57	1	4739	Enterobacter_cloacae|SAMN10248983|GCA_003938165.1|RHWT01000029.1_00038
58	1	4739	Enterobacter_cloacae|SAMN10248983|GCA_003938165.1|RHWT01000047.1_00016
59	1	4739	Enterobacter_cloacae|SAMN10359476|GCA_003719615.1|CP033467.1_00042
60	1	4739	Enterobacter_cloacae|SAMN11268907|GCA_004801515.1|CP039312.1_00145
61	1	4739	Enterobacter_cloacae|SAMN14134902|GCA_011078175.1|JAALCJ010000011.1_00061
62	1	4739	Enterobacter_genomosp._S|SAMN04578344|GCA_001631805.1|LVVA01000005.1_00049
63	1	4739	Enterobacter_hormaechei_subsp._hoffmannii_UCI_50|SAMN02356630|GCA_000534035.1|KI973089.1_00034
64	1	4739	Enterobacter_hormaechei_subsp._hoffmannii|SAMN03486506|GCA_000981975.1|LBLX01000052.1_00048
65	1	4739	Enterobacter_hormaechei_subsp._hoffmannii|SAMN04252953|GCA_001475475.1|LPOH01000002.1_00051
66	1	4739	Enterobacter_hormaechei_subsp._hoffmannii|SAMN04431014|GCA_001525445.1|LRIY01000020.1_00030
67	1	4739	Enterobacter_hormaechei_subsp._hoffmannii|SAMN10654518|GCA_009834325.1|CP034756.1_00071
68	1	4739	Enterobacter_hormaechei_subsp._steigerwaltii|SAMD00089515|GCA_002334665.1|BEGJ01000077.1_00037
69	1	4739	Enterobacter_hormaechei_subsp._steigerwaltii|SAMN03277190|GCA_000965815.1|JZKN01000060.1_00020
70	1	4739	Enterobacter_hormaechei_subsp._steigerwaltii|SAMN03283630|GCA_000957655.1|LAAE01000009.1_00065
71	1	4739	Enterobacter_hormaechei_subsp._steigerwaltii|SAMN04252937|GCA_001472875.1|LPOX01000008.1_00035
72	1	4739	Enterobacter_hormaechei_subsp._steigerwaltii|SAMN04431001|GCA_001525345.1|LRJL01000064.1_00262
73	1	4739	Enterobacter_hormaechei_subsp._steigerwaltii|SAMN07816158|GCA_002850625.1|PDVT01000023.1_00047
74	1	4739	Enterobacter_hormaechei_subsp._steigerwaltii|SAMN09435818|GCA_003289345.1|QMCY01000004.1_00029
75	1	4739	Enterobacter_hormaechei_subsp._xiangfangensis|SAMN03012830|GCA_000802705.1|JUHW01000076.1_00092
76	1	4739	Enterobacter_hormaechei_subsp._xiangfangensis|SAMN03277204|GCA_000965965.1|JZLB01000017.1_00068
77	1	4739	Enterobacter_hormaechei_subsp._xiangfangensis|SAMN04252885|GCA_001471885.1|LPQW01000080.1_00055
78	1	4739	Enterobacter_hormaechei_subsp._xiangfangensis|SAMN04407789|GCA_001518325.1|LRCS01000024.1_00036
79	1	4739	Enterobacter_hormaechei_subsp._xiangfangensis|SAMN10525007|GCA_003964335.1|RXSN01000017.1_00054
80	1	4739	Enterobacter_hormaechei|SAMN02581385|GCA_000692315.1|KK736254.1_00152
81	1	4739	Enterobacter_hormaechei|SAMN04014879|GCA_003288475.1|CP030345.1_00129
82	1	4739	Enterobacter_hormaechei|SAMN04521908|GCA_002151865.1|NGRM01000003.1_00030
83	1	4739	Enterobacter_hormaechei|SAMN06076153|GCA_001938425.1|MRAA01000019.1_00051
84	1	4739	Enterobacter_hormaechei|SAMN06240355|GCA_001984805.1|MTSN01000021.1_00012
85	1	4739	Enterobacter_hormaechei|SAMN06279417|GCA_002154935.1|MUDC01000020.1_00028
86	1	4739	Enterobacter_hormaechei|SAMN06279418|GCA_002154865.1|MUDF01000005.1_00177
87	1	4739	Enterobacter_hormaechei|SAMN06767779|GCA_002785845.1|NEEW01000007.1_00068
88	1	4739	Enterobacter_hormaechei|SAMN07291509|GCA_003000715.1|PSQT01000002.1_00087
89	1	4739	Enterobacter_hormaechei|SAMN07355852|GCA_002795185.1|NMVR01000067.1_00032
90	1	4739	Enterobacter_hormaechei|SAMN07452566|GCA_002740875.1|CM008904.1_00033
91	1	4739	Enterobacter_hormaechei|SAMN08554725|GCA_009930935.1|CP027111.1_01750
92	1	4739	Enterobacter_hormaechei|SAMN08737212|GCA_003056835.1|PYHB01000013.1_00066
93	1	4739	Enterobacter_hormaechei|SAMN09204105|GCA_008119995.1|QFVJ01000031.1_00054
94	1	4739	Enterobacter_hormaechei|SAMN09204105|GCA_008119995.1|QFVJ01000031.1_00065
95	1	4739	Enterobacter_hormaechei|SAMN09736004|GCA_003363215.1|QRCK01000020.1_00024
96	1	4739	Enterobacter_hormaechei|SAMN10755318|GCA_004118875.1|CP035386.1_00091
97	1	4739	Enterobacter_hormaechei|SAMN10835775|GCA_004523845.1|SOPM01000020.1_00076
98	1	4739	Enterobacter_hormaechei|SAMN10847472|GCA_004145725.1|SEKA01000046.1_00045
99	1	4739	Enterobacter_hormaechei|SAMN11514785|GCA_005217155.1|SZNI01000019.1_00034
100	1	4739	Enterobacter_hormaechei|SAMN12713636|GCA_008931785.1|CP043768.1_00097
101	1	4739	Enterobacter_hormaechei|SAMN12881490|GCA_011006945.1|WFLW01000038.1_00006
102	1	4739	Enterobacter_huaxiensis|SAMN09845186|GCA_003594935.1|QZCT01000013.1_00097
103	1	4739	Enterobacter_huaxiensis|SAMN10525001|GCA_003944645.1|RWHU01000012.1_00016
104	1	4739	Enterobacter_kobei|SAMEA3181516|GCA_900078855.1|FKLS01000003.1_00060
105	1	4739	Enterobacter_kobei|SAMN08027255|GCA_003665375.1|CP032893.1_00143
106	1	4739	Enterobacter_kobei|SAMN12648938|GCA_008365235.1|CP043515.1_00126
107	1	4739	Enterobacter_mori|SAMN08027256|GCA_003986695.1|RXPP01000029.1_00011
108	1	4739	Enterobacter_roggenkampii|SAMN03495971|GCA_001023175.1|LEEP01000016.1_00052
109	1	4739	Enterobacter_roggenkampii|SAMN04252942|GCA_001472995.1|LPOS01000024.1_00015
110	1	4739	Enterobacter_roggenkampii|SAMN04252942|GCA_001472995.1|LPOS01000030.1_00032
111	1	4739	Enterobacter_roggenkampii|SAMN04521883|GCA_002151855.1|NGRL01000003.1_00044
112	1	4739	Enterobacter_roggenkampii|SAMN04521883|GCA_002151855.1|NGRL01000006.1_00003
113	1	4739	Enterobacter_roggenkampii|SAMN05581750|GCA_001729805.1|CP017185.1_00067
114	1	4739	Enterobacter_roggenkampii|SAMN06812620|GCA_002184675.2|NEYZ02000064.1_00046
115	1	4739	Enterobacter_sp._10-1|SAMN07212159|GCA_002270295.1|NISF01000009.1_00081
116	1	4739	Enterobacter_sp._DC4|SAMN02951908|GCA_000568095.1|AZUB01000014.1_00034
117	1	4739	Enterobacter_sp._MGH119|SAMN03280183|GCA_001037675.1|KQ089937.1_00058
118	1	4739	Enterobacter_sp._MGH_14|SAMN02138554|GCA_000474785.1|AXLK01000007.1_00039
119	1	4739	Enterobacter_sp._MGH_3|SAMN02138543|GCA_000534755.1|KI973319.1_00055
120	1	4739	Enterobacter_sp._NFIX58|SAMN03159286|GCA_900110475.1|FODW01000010.1_00062
121	1	4739	Enterobacter_sp._RC4|SAMN08493991|GCA_002941085.1|PTLU01000003.1_01270
122	1	4739	Enterobacteriaceae_bacterium|SAMEA5849611|GCA_902363335.1|CABIZV010000009.1_00050
123	1	4739	Erwinia_rhapontici|SAMN13633008|GCA_009846845.1|WUUO01000017.1_00022
124	1	4739	Escherichia_albertii_TW15818|SAMN02469844|GCA_000208505.2|AEJY01000078.1_00001
125	1	4739	Escherichia_albertii|SAMD00026633|GCA_001514905.1|BBVV01000024.1_00025
126	1	4739	Escherichia_albertii|SAMD00026634|GCA_001514925.1|BBVW01000019.1_00070
127	1	4739	Escherichia_albertii|SAMD00026635|GCA_001514945.1|BBVX01000022.1_00026
128	1	4739	Escherichia_albertii|SAMD00026638|GCA_001514985.1|BBVZ01000018.1_00054
129	1	4739	Escherichia_albertii|SAMD00026639|GCA_001515005.1|BBWA01000013.1_00025
130	1	4739	Escherichia_albertii|SAMD00026643|GCA_001514645.1|BBVI01000017.1_00028
131	1	4739	Escherichia_albertii|SAMD00106910|GCA_009932235.1|BEZW01000068.1_00023
132	1	4739	Escherichia_albertii|SAMD00164097|GCA_005404085.1|BJCY01000023.1_00004
133	1	4739	Escherichia_albertii|SAMD00164097|GCA_005404085.1|BJCY01000060.1_00017
134	1	4739	Escherichia_albertii|SAMD00164103|GCA_005404705.1|BJDE01000013.1_00022
135	1	4739	Escherichia_albertii|SAMD00173609|GCA_008326565.1|BJWM01000344.1_00004
136	1	4739	Escherichia_albertii|SAMN04498560|GCA_003312525.2|CP030785.2_00060
137	1	4739	Escherichia_albertii|SAMN05439409|GCA_002965325.1|PTSQ01000018.1_00074
138	1	4739	Escherichia_albertii|SAMN07159041|GCA_002741375.1|CP024284.1_00029
139	1	4739	Escherichia_albertii|SAMN07159041|GCA_002741375.1|CP024285.1_00023
140	1	4739	Escherichia_albertii|SAMN09388618|GCA_004174315.1|AAABDU010000037.1_00005
141	1	4739	Escherichia_albertii|SAMN10138308|GCA_004234505.1|AAADRG010000018.1_00058
142	1	4739	Escherichia_coli_042|SAMEA2272277|GCA_000027125.1|FN554767.1_00111
143	1	4739	Escherichia_coli_042|SAMN12569951|GCA_008042015.2|CP042936.2_00023
144	1	4739	Escherichia_coli_1-110-08_S1_C1|SAMN02680001|GCA_000601315.1|JHDQ01000109.1_00053
145	1	4739	Escherichia_coli_1-176-05_S1_C1|SAMN02687542|GCA_000601255.1|JHDH01000058.1_00027
146	1	4739	Escherichia_coli_1-176-05_S1_C2|SAMN02680133|GCA_000627905.1|JJMA01000145.1_00004
147	1	4739	Escherichia_coli_1-176-05_S1_C3|SAMN02687501|GCA_000627945.1|JJLY01000038.1_00030
148	1	4739	Escherichia_coli_1-392-07_S3_C2|SAMN02680159|GCA_000703785.1|JNPP01000080.1_00009
149	1	4739	Escherichia_coli_1.2264|SAMN02436331|GCA_000194415.2|AEZO02000017.1_00063
150	1	4739	Escherichia_coli_1.2741|SAMN02436330|GCA_000194175.2|AEZI02000011.1_00094
151	1	4739	Escherichia_coli_101-1|SAMN02435838|GCA_000168095.1|AAMK02000010.1_00088
152	1	4739	Escherichia_coli_179550|SAMN00829229|GCA_000356365.2|APXB01000017.1_00008
153	1	4739	Escherichia_coli_180600|SAMN00829234|GCA_000354835.2|AQEG01000067.1_00096
154	1	4739	Escherichia_coli_2-011-08_S1_C1|SAMN02680263|GCA_000687125.1|JMGQ01000060.1_00007
155	1	4739	Escherichia_coli_2-177-06_S3_C2|SAMN02680141|GCA_000704005.1|JNQF01000066.1_00008
156	1	4739	Escherichia_coli_2-460-02_S3_C2|SAMN02680231|GCA_000704485.1|JNRC01000042.1_00024
157	1	4739	Escherichia_coli_2-474-04_S3_C1|SAMN02680249|GCA_000704585.1|JNRH01000078.1_00021
158	1	4739	Escherichia_coli_2-474-04_S3_C2|SAMN02687508|GCA_000704605.1|JNRI01000055.1_00029
159	1	4739	Escherichia_coli_201600.1|SAMN00829236|GCA_000356745.2|AQFH01000038.1_00015
160	1	4739	Escherichia_coli_2719100|SAMN00829228|GCA_000355155.2|AQFG01000022.1_00088
161	1	4739	Escherichia_coli_2720900|SAMN00829230|GCA_000355175.1|AQFF01000043.1_00006
162	1	4739	Escherichia_coli_2720900|SAMN00829230|GCA_000355175.1|AQFF01000049.1_00006
163	1	4739	Escherichia_coli_2726800|SAMN00829238|GCA_000356625.2|AQFE01000027.1_00109
164	1	4739	Escherichia_coli_2735000|SAMN00829252|GCA_000356085.2|AQGH01000050.1_00023
165	1	4739	Escherichia_coli_2756500|SAMN00829251|GCA_000355395.2|AQDY01000159.1_00023
166	1	4739	Escherichia_coli_2853500|SAMN00829270|GCA_000355355.1|AQDM01000085.1_00005
167	1	4739	Escherichia_coli_2854350|SAMN00857938|GCA_000356845.2|APZL01000102.1_00009
168	1	4739	Escherichia_coli_2865200|SAMN00829276|GCA_000354975.1|AQDJ01000143.1_00007
169	1	4739	Escherichia_coli_2866550|SAMN00829279|GCA_000354955.1|AQDH01000109.1_00023
170	1	4739	Escherichia_coli_2866750|SAMN00829281|GCA_000354755.2|AQDG01000054.1_00022
171	1	4739	Escherichia_coli_3-020-07_S1_C1|SAMN02680139|GCA_000704685.1|JNRO01000021.1_00002
172	1	4739	Escherichia_coli_3-475-03_S1_C2|SAMN02680258|GCA_000713905.1|JOQC01000058.1_00011
173	1	4739	Escherichia_coli_3030-1|SAMN00016548|GCA_000225085.2|AFDT01000066.1_00066
174	1	4739	Escherichia_coli_3431|SAMN00792450|GCA_000184765.2|ADUM01000059.1_00018
175	1	4739	Escherichia_coli_4_1_47FAA|SAMN02299425|GCA_000243195.1|JH594570.1_00066
176	1	4739	Escherichia_coli_5-366-08_S4_C2|SAMN02680208|GCA_000714095.1|JOQM01000081.1_00013
177	1	4739	Escherichia_coli_7996-1|SAMN02640646|GCA_000699365.1|JDWS01000016.1_00064
178	1	4739	Escherichia_coli_8-415-05_S1_C1|SAMN02687533|GCA_000713425.1|JORZ01000040.1_00019
179	1	4739	Escherichia_coli_96.154|SAMN02436333|GCA_000215245.2|AEZW02000003.1_00161
180	1	4739	Escherichia_coli_97.0259|SAMN02436638|GCA_000194235.2|AEZL02000004.1_00058
181	1	4739	Escherichia_coli_B093|SAMN02596698|GCA_000242015.1|JH590666.1_00084
182	1	4739	Escherichia_coli_B171|SAMN02435887|GCA_000167895.3|CP021212.1_00057
183	1	4739	Escherichia_coli_B367|SAMN06392842|GCA_002110145.1|ADIY01000014.1_00139
184	1	4739	Escherichia_coli_B367|SAMN06392842|GCA_002110145.1|ADIY01000014.1_00153
185	1	4739	Escherichia_coli_B574|SAMN06392830|GCA_002110045.1|ADIM01000014.1_00047
186	1	4739	Escherichia_coli_B7A|SAMN02918008|GCA_000725265.1|CP005999.1_00049
187	1	4739	Escherichia_coli_BCE007_MS-11|SAMN00829288|GCA_000356705.1|AQFJ01000033.1_00029
188	1	4739	Escherichia_coli_BCE008_MS-13|SAMN00829291|GCA_000356725.1|AQFI01000020.1_00044
189	1	4739	Escherichia_coli_BIDMC_70|SAMN02581291|GCA_000692495.1|KK736342.1_00008
190	1	4739	Escherichia_coli_BIDMC_70|SAMN02581291|GCA_000692495.1|KK736342.1_00025
191	1	4739	Escherichia_coli_BIDMC_74|SAMN02581295|GCA_000692575.1|KK736387.1_00276
192	1	4739	Escherichia_coli_BIDMC_74|SAMN02581295|GCA_000692575.1|KK736389.1_00005
193	1	4739	Escherichia_coli_BIDMC_78|SAMN02581299|GCA_000692655.1|KK736440.1_00040
194	1	4739	Escherichia_coli_BWH_24|SAMN02138605|GCA_000474845.1|AXLH01000002.1_00078
195	1	4739	Escherichia_coli_DEC10B|SAMN00190966|GCA_000250015.2|AIGQ01000026.1_00019
196	1	4739	Escherichia_coli_DEC10E|SAMN00190938|GCA_000250075.2|AIGT01000047.1_00035
197	1	4739	Escherichia_coli_DEC10F|SAMN00199322|GCA_000250095.2|AIGU01000074.1_00009
198	1	4739	Escherichia_coli_DEC11B|SAMN00199316|GCA_000250135.2|AIGW01000009.1_00011
199	1	4739	Escherichia_coli_DEC11D|SAMN00199069|GCA_000250175.2|AIGY01000013.1_00037
200	1	4739	Escherichia_coli_DEC12E|SAMN00210683|GCA_000250295.2|AIHE01000087.1_00007
201	1	4739	Escherichia_coli_DEC13C|SAMN00199319|GCA_000250355.2|AIHH01000003.1_00003
202	1	4739	Escherichia_coli_DEC15D|SAMN00210679|GCA_000250555.2|AIHR01000023.1_00038
203	1	4739	Escherichia_coli_DEC5B|SAMN00191006|GCA_000249515.2|AIFR01000045.1_00076
204	1	4739	Escherichia_coli_DEC8C|SAMN00217325|GCA_000249835.2|AIGH01000047.1_00025
205	1	4739	Escherichia_coli_DEC8C|SAMN00217325|GCA_000249835.2|AIGH01000083.1_00035
206	1	4739	Escherichia_coli_DEC9C|SAMN00190970|GCA_000249935.2|AIGM01000064.1_00017
207	1	4739	Escherichia_coli_E1140|SAMN02678201|GCA_000622285.2|JDFU02000002.1_00119
208	1	4739	Escherichia_coli_E851_71|SAMN03025772|GCA_000754045.1|ALNX01000095.1_00058
209	1	4739	Escherichia_coli_EPEC_C342-62|SAMN00017229|GCA_000268205.1|AKNI01000033.1_00073
210	1	4739	Escherichia_coli_Envira_10_1|SAMN00829717|GCA_000355195.2|AQFD01000005.1_00023
211	1	4739	Escherichia_coli_FAP1|SAMN03067748|GCA_000765435.1|CP009579.1_00053
212	1	4739	Escherichia_coli_FAP1|SAMN03067748|GCA_000765435.1|CP009580.1_00092
213	1	4739	Escherichia_coli_FVEC1412|SAMN02595360|GCA_000163235.1|GG749218.1_00104
214	1	4739	Escherichia_coli_FVEC1465|SAMN06392827|GCA_002109565.1|ADIJ01000010.1_00108
215	1	4739	Escherichia_coli_H223|SAMN06392839|GCA_002110555.1|ADIV01000023.1_00062
216	1	4739	Escherichia_coli_H263|SAMN02595399|GCA_000190915.1|GL871985.1_00039
217	1	4739	Escherichia_coli_H296|SAMN06392846|GCA_002109775.1|ADJC01000006.1_00128
218	1	4739	Escherichia_coli_H299|SAMN02595374|GCA_000176695.2|GL884490.1_00096
219	1	4739	Escherichia_coli_H378|SAMN06392841|GCA_002110115.1|ADIX01000062.1_00054
220	1	4739	Escherichia_coli_H383|SAMN06392854|GCA_002110225.1|ADJW01000035.1_00063
221	1	4739	Escherichia_coli_H397|SAMN02596700|GCA_000241975.1|JH590477.1_00125
222	1	4739	Escherichia_coli_H397|SAMN02596700|GCA_000241975.1|JH590479.1_00008
223	1	4739	Escherichia_coli_H420|SAMN06392857|GCA_002110265.1|ADJZ01000057.1_00047
224	1	4739	Escherichia_coli_H420|SAMN06392857|GCA_002110265.1|ADJZ01000058.1_00005
225	1	4739	Escherichia_coli_H489|SAMN02595405|GCA_000191015.1|GL872256.1_00092
226	1	4739	Escherichia_coli_HVH_100__4-2850729_|SAMN01885748|GCA_000457405.1|KE699700.1_00011
227	1	4739	Escherichia_coli_HVH_109__4-6977162_|SAMN01885757|GCA_000457515.1|KE699777.1_00094
228	1	4739	Escherichia_coli_HVH_121__4-6877826_|SAMN01885770|GCA_000457775.1|KE699957.1_00053
229	1	4739	Escherichia_coli_HVH_130__4-7036876_|SAMN01885776|GCA_000457895.1|KE700061.1_00091
230	1	4739	Escherichia_coli_HVH_130__4-7036876_|SAMN01885776|GCA_000457895.1|KE700062.1_00009
231	1	4739	Escherichia_coli_HVH_133__4-4466519_|SAMN01885778|GCA_000457935.1|KE700094.1_00104
232	1	4739	Escherichia_coli_HVH_135__4-4449320_|SAMN01885780|GCA_000457975.1|KE700103.1_00066
233	1	4739	Escherichia_coli_HVH_138__4-6066704_|SAMN01885783|GCA_000458015.1|KE700119.1_00102
234	1	4739	Escherichia_coli_HVH_148__4-3192490_|SAMN01885793|GCA_000495015.1|KI538718.1_00046
235	1	4739	Escherichia_coli_HVH_150__4-3258106_|SAMN01885795|GCA_000458235.1|KE700260.1_00020
236	1	4739	Escherichia_coli_HVH_161__4-3119890_|SAMN01885806|GCA_000458435.1|KE700425.1_00054
237	1	4739	Escherichia_coli_HVH_172__4-3248542_|SAMN01885814|GCA_000458605.1|KE700531.1_00027
238	1	4739	Escherichia_coli_HVH_175__4-3405184_|SAMN01885816|GCA_000458645.1|KE700558.1_00083
239	1	4739	Escherichia_coli_HVH_176__4-3428664_|SAMN01885817|GCA_000458665.1|KE700583.1_00142
240	1	4739	Escherichia_coli_HVH_176__4-3428664_|SAMN01885817|GCA_000458665.1|KE700583.1_00154
241	1	4739	Escherichia_coli_HVH_188__4-2356988_|SAMN01885827|GCA_000458825.1|KE700735.1_00065
242	1	4739	Escherichia_coli_HVH_193__4-3331423_|SAMN01885832|GCA_000458915.1|KE700787.1_00062
243	1	4739	Escherichia_coli_HVH_194__4-2356805_|SAMN01885833|GCA_000458935.1|KE700791.1_00043
244	1	4739	Escherichia_coli_HVH_197__4-4466217_|SAMN01885836|GCA_000458995.1|KE700808.1_00062
245	1	4739	Escherichia_coli_HVH_197__4-4466217_|SAMN01885836|GCA_000458995.1|KE700816.1_00070
246	1	4739	Escherichia_coli_HVH_1__4-6876161_|SAMN01885668|GCA_000456005.1|KE698782.1_00076
247	1	4739	Escherichia_coli_HVH_212__3-9305343_|SAMN01885851|GCA_000459295.1|KE700961.1_00139
248	1	4739	Escherichia_coli_HVH_222__4-2977443_|SAMN01885860|GCA_000459455.1|KE701083.1_00122
249	1	4739	Escherichia_coli_HVH_25__4-5851939_|SAMN01885688|GCA_000456365.1|KE699047.1_00017
250	1	4739	Escherichia_coli_HVH_28__4-0907367_|SAMN01885691|GCA_000456425.1|KE699103.1_00095
251	1	4739	Escherichia_coli_HVH_32__4-3773988_|SAMN01885695|GCA_000456505.1|KE699133.1_00150
252	1	4739	Escherichia_coli_HVH_41__4-2677849_|SAMN01885703|GCA_000456645.1|KE699233.1_00028
253	1	4739	Escherichia_coli_HVH_45__4-3129918_|SAMN01885707|GCA_000456725.1|KE699272.1_00083
254	1	4739	Escherichia_coli_HVH_48__4-2658593_|SAMN01885709|GCA_000456765.1|KE699298.1_00086
255	1	4739	Escherichia_coli_HVH_63__4-2542528_|SAMN01885719|GCA_000456925.1|KE699368.1_00094
256	1	4739	Escherichia_coli_HVH_6__3-8296502_|SAMN01885673|GCA_000456105.1|KE698849.1_00039
257	1	4739	Escherichia_coli_HVH_78__4-2735946_|SAMN01885728|GCA_000457105.1|KE699530.1_00100
258	1	4739	Escherichia_coli_HVH_79__4-2512823_|SAMN01885729|GCA_000457125.1|KE699543.1_00108
259	1	4739	Escherichia_coli_HVH_84__4-1021478_|SAMN01885733|GCA_000457185.1|KE699583.1_00120
260	1	4739	Escherichia_coli_HVH_87__4-5977630_|SAMN01885736|GCA_000457225.1|KE699603.1_00037
261	1	4739	Escherichia_coli_HVH_88__4-5854636_|SAMN01885737|GCA_000457245.1|KE699623.1_00007
262	1	4739	Escherichia_coli_IS35|SAMEA3138860|GCA_000529615.1|CBWJ010000078.1_00010
263	1	4739	Escherichia_coli_ISC7|SAMEA3138867|GCA_000529855.1|CBWN010000167.1_00002
264	1	4739	Escherichia_coli_J53|SAMEA5663232|GCA_902006475.1|CABFNM010000002.1_00033
265	1	4739	Escherichia_coli_JT5|SAMN03273577|GCA_000809145.1|JAQA01000043.1_00030
266	1	4739	Escherichia_coli_Jurua_18_11|SAMN00829297|GCA_000355235.2|AQFB01000031.1_00077
267	1	4739	Escherichia_coli_Jurua_20_10|SAMN00829299|GCA_000355255.2|AQFA01000041.1_00030
268	1	4739	Escherichia_coli_K1|SAMN02980947|GCA_000742505.1|JQFC01000395.1_00013
269	1	4739	Escherichia_coli_K1|SAMN02980948|GCA_000742495.1|JQFD01000783.1_00009
270	1	4739	Escherichia_coli_K1|SAMN02980965|GCA_001445715.1|JQFS01001618.1_00016
271	1	4739	Escherichia_coli_KO11FL|SAMN00016779|GCA_000147855.3|CP002517.1_00036
272	1	4739	Escherichia_coli_KOEGE_10__25a_|SAMN01885867|GCA_000459595.1|KE701213.1_00063
273	1	4739	Escherichia_coli_KOEGE_7__16a_|SAMN01885866|GCA_000459575.1|KE701199.1_00073
274	1	4739	Escherichia_coli_KTE130|SAMN00854667|GCA_000408725.1|KE137243.1_00043
275	1	4739	Escherichia_coli_KTE146|SAMN00854677|GCA_000352685.1|KB733124.1_00079
276	1	4739	Escherichia_coli_KTE170|SAMN00854689|GCA_000408825.1|KE137306.1_00022
277	1	4739	Escherichia_coli_KTE173|SAMN00974033|GCA_000352845.1|KB733441.1_00203
278	1	4739	Escherichia_coli_KTE178|SAMN00974035|GCA_000350905.1|KB732398.1_00023
279	1	4739	Escherichia_coli_KTE182|SAMN00974037|GCA_000408065.1|KE136856.1_00102
280	1	4739	Escherichia_coli_KTE182|SAMN00974037|GCA_000408065.1|KE136856.1_00123
281	1	4739	Escherichia_coli_KTE185|SAMN00974040|GCA_000408085.1|KE136866.1_00003
282	1	4739	Escherichia_coli_KTE186|SAMN00974041|GCA_000408105.1|KE136895.1_00017
283	1	4739	Escherichia_coli_KTE186|SAMN00974041|GCA_000408105.1|KE136895.1_00030
284	1	4739	Escherichia_coli_KTE191|SAMN00974046|GCA_000351005.1|KB732442.1_00065
285	1	4739	Escherichia_coli_KTE193|SAMN00974048|GCA_000351025.1|KB732452.1_00115
286	1	4739	Escherichia_coli_KTE198|SAMN00974053|GCA_000408145.1|KE136926.1_00032
287	1	4739	Escherichia_coli_KTE204|SAMN00974059|GCA_000351065.1|KB732467.1_00038
288	1	4739	Escherichia_coli_KTE209|SAMN00974064|GCA_000353025.1|KB733362.1_00009
289	1	4739	Escherichia_coli_KTE20|SAMN00847657|GCA_000407845.1|KE136695.1_00036
290	1	4739	Escherichia_coli_KTE210|SAMN00974065|GCA_000351145.1|KB732518.1_00003
291	1	4739	Escherichia_coli_KTE216|SAMN00974071|GCA_000351225.1|KB732550.1_00040
292	1	4739	Escherichia_coli_KTE217|SAMN00974072|GCA_000353085.1|KB733229.1_00076
293	1	4739	Escherichia_coli_KTE218|SAMN00974073|GCA_000353105.1|KB733214.1_00129
294	1	4739	Escherichia_coli_KTE221|SAMN00974076|GCA_000408225.1|KE136965.1_00036
295	1	4739	Escherichia_coli_KTE225|SAMN00974080|GCA_000408265.1|KE136981.1_00064
296	1	4739	Escherichia_coli_KTE36|SAMN00847671|GCA_000407965.1|KE136751.1_00055
297	1	4739	Escherichia_coli_KTE38|SAMN00847673|GCA_000408005.1|KE136811.1_00059
298	1	4739	Escherichia_coli_KTE3|SAMN00847634|GCA_000407685.1|KE136577.1_00082
299	1	4739	Escherichia_coli_KTE40|SAMN00847675|GCA_000408025.1|KE136819.1_00112
300	1	4739	Escherichia_coli_KTE48|SAMN00854607|GCA_000352305.1|KB733033.1_00095
301	1	4739	Escherichia_coli_KTE68|SAMN00854627|GCA_000408385.1|KE137036.1_00086
302	1	4739	Escherichia_coli_KTE73|SAMN00854632|GCA_000408465.1|KE137110.1_00014
303	1	4739	Escherichia_coli_KTE75|SAMN00854634|GCA_000351685.1|KB732799.1_00104
304	1	4739	Escherichia_coli_M605|SAMN02595367|GCA_000176555.2|GL883911.1_00016
305	1	4739	Escherichia_coli_M718|SAMN02595368|GCA_000176575.2|GL884119.1_00127
306	1	4739	Escherichia_coli_M863|SAMN02595407|GCA_000190955.1|GL872049.1_00188
307	1	4739	Escherichia_coli_M8|SAMN06445833|GCA_003586045.1|CP019954.1_00141
308	1	4739	Escherichia_coli_M919|SAMN02596697|GCA_000261145.1|JH659575.1_00003
309	1	4739	Escherichia_coli_MP020980.2|SAMN00829302|GCA_000355295.1|AQEY01000029.1_00007
310	1	4739	Escherichia_coli_MP020980.2|SAMN00829302|GCA_000355295.1|AQEY01000038.1_00025
311	1	4739	Escherichia_coli_MP021552.8|SAMN00829334|GCA_000354735.2|AQEW01000036.1_00044
312	1	4739	Escherichia_coli_MP021561.2|SAMN00829335|GCA_000354795.2|AQEV01000026.1_00013
313	1	4739	Escherichia_coli_MP021566.1|SAMN00829337|GCA_000354855.1|AQEU01000012.1_00039
314	1	4739	Escherichia_coli_MS_117-3|SAMN00189166|GCA_000164375.1|GG772943.1_00009
315	1	4739	Escherichia_coli_O08|SAMN02471328|GCA_000340235.1|AOGM01000156.1_00057
316	1	4739	Escherichia_coli_O103_H2_str._2011C-3750|SAMN02353035|GCA_000616345.2|JHLL01000086.1_00021
317	1	4739	Escherichia_coli_O103_str._RM8385|SAMN08724650|GCA_003112165.1|CP028113.1_00027
318	1	4739	Escherichia_coli_O104_H4_str._01-09591|SAMN02470246|GCA_000221065.2|AFPS01000218.1_00031
319	1	4739	Escherichia_coli_O104_H4_str._C227-11|SAMN00744949|GCA_000220805.2|AFST01000019.2_00058
320	1	4739	Escherichia_coli_O104_H4_str._Ec11-6006|SAMN00778960|GCA_000320235.1|KB021477.1_00032
321	1	4739	Escherichia_coli_O104_H4_str._GOS1|SAMN02469824|GCA_000223015.2|AFWO01000047.1_00018
322	1	4739	Escherichia_coli_O104_H4|SAMN06173362|GCA_002983645.1|CP027395.1_00088
323	1	4739	Escherichia_coli_O111_str._RM9322|SAMN08724616|GCA_003112245.1|CP028118.1_00018
324	1	4739	Escherichia_coli_O119_H4_str._03-3458|SAMN02352897|GCA_000617225.1|JHNV01000030.1_00018
325	1	4739	Escherichia_coli_O119_H6|SAMD00026255|GCA_001592525.1|BBUT01000028.1_00041
326	1	4739	Escherichia_coli_O121_H19_str._2011C-3216|SAMN02353018|GCA_000616135.2|JHLZ01000020.1_00017
327	1	4739	Escherichia_coli_O121|SAMD00067404|GCA_005380605.1|BDJS01000137.1_00059
328	1	4739	Escherichia_coli_O121|SAMD00067408|GCA_005380685.1|BDJW01000023.1_00027
329	1	4739	Escherichia_coli_O121|SAMD00133818|GCA_003864875.2|BHFJ01000024.1_00054
330	1	4739	Escherichia_coli_O121|SAMD00133819|GCA_003864895.1|BHFK01000025.1_00043
331	1	4739	Escherichia_coli_O128_H27|SAMN07656206|GCA_002741455.1|CP024244.1_00033
332	1	4739	Escherichia_coli_O128_H2_str._2011C-3317|SAMN02353022|GCA_000703345.1|JASU01000011.1_00014
333	1	4739	Escherichia_coli_O139_H28_str._E24377A|SAMN02604038|GCA_000017745.1|CP000797.1_00082
334	1	4739	Escherichia_coli_O139_H28_str._E24377A|SAMN02604038|GCA_000017745.1|CP000799.1_00034
335	1	4739	Escherichia_coli_O145_H28|SAMD00166599|GCA_008633585.1|BJPD01000041.1_00019
336	1	4739	Escherichia_coli_O145_H28|SAMD00166629|GCA_008634365.1|BJQH01000188.1_00090
337	1	4739	Escherichia_coli_O145_H28|SAMD00166635|GCA_008634485.1|BJQN01000137.1_00018
338	1	4739	Escherichia_coli_O145_H28|SAMD00166640|GCA_008634735.1|BJQS01000274.1_00005
339	1	4739	Escherichia_coli_O145_H28|SAMD00166645|GCA_008634925.1|BJQX01000520.1_00010
340	1	4739	Escherichia_coli_O145_H28|SAMD00166669|GCA_008635445.1|BJRV01000280.1_00006
341	1	4739	Escherichia_coli_O145_H28|SAMD00166672|GCA_008635505.1|BJRY01000350.1_00064
342	1	4739	Escherichia_coli_O145_H28|SAMD00166684|GCA_008635745.1|BJSK01000215.1_00012
343	1	4739	Escherichia_coli_O145_H28|SAMD00166692|GCA_008635935.1|BJSS01000223.1_00009
344	1	4739	Escherichia_coli_O145_NM|SAMN08768103|GCA_005037815.2|CP031920.1_00020
345	1	4739	Escherichia_coli_O157_H-_str._493-89|SAMN02952913|GCA_000187305.3|AETY01000205.1_00085
346	1	4739	Escherichia_coli_O157_H7_str._K2192|SAMN02353097|GCA_000618645.1|JHIU01000053.1_00031
347	1	4739	Escherichia_coli_O157_H7_str._K4405|SAMN02353104|GCA_000617965.1|JHIN01000008.1_00061
348	1	4739	Escherichia_coli_O157_H7_str._K4405|SAMN02353104|GCA_000617965.1|JHIN01000008.1_00073
349	1	4739	Escherichia_coli_O157_H7|SAMD00108492|GCA_003966795.1|AP018489.1_00042
350	1	4739	Escherichia_coli_O157_H7|SAMN10835650|GCA_010820825.1|SEKK01000023.1_00026
351	1	4739	Escherichia_coli_O157|SAMN12648977|GCA_008727195.1|CP044149.1_00088
352	1	4739	Escherichia_coli_O157|SAMN12648980|GCA_008727135.1|CP044137.1_00049
353	1	4739	Escherichia_coli_O15_H18_str._K1516|SAMN02353087|GCA_000617985.2|JHJE01000031.1_00002
354	1	4739	Escherichia_coli_O174_H8_str._04-3038|SAMN02352888|GCA_000617085.1|JHOC01000037.1_00072
355	1	4739	Escherichia_coli_O18_H1|SAMN08737532|GCA_004771135.1|CP028322.1_00076
356	1	4739	Escherichia_coli_O25_H16|SAMN07656209|GCA_002741315.1|CP024258.1_00067
357	1	4739	Escherichia_coli_O25_NM|SAMN04578538|GCA_002741175.1|CP024231.1_00048
358	1	4739	Escherichia_coli_O25b_H4|SAMN04605558|GCA_001874485.1|CP015086.1_00062
359	1	4739	Escherichia_coli_O25b_H4|SAMN10839615|GCA_005671165.1|SEWC01000004.1_00098
360	1	4739	Escherichia_coli_O25b_H4|SAMN10839616|GCA_005671135.1|SEWB01000003.1_00064
361	1	4739	Escherichia_coli_O25b_H4|SAMN10839617|GCA_005671315.1|SEWA01000002.1_00086
362	1	4739	Escherichia_coli_O25b_H4|SAMN10839622|GCA_005671045.1|SEVV01000009.1_00095
363	1	4739	Escherichia_coli_O25b_H4|SAMN10839624|GCA_005671035.1|SEVT01000003.1_00082
364	1	4739	Escherichia_coli_O25b_H4|SAMN10839625|GCA_005671015.1|SEVS01000003.1_00147
365	1	4739	Escherichia_coli_O25b_H4|SAMN10839627|GCA_005670925.1|SEVQ01000002.1_00162
366	1	4739	Escherichia_coli_O25b_H4|SAMN10839628|GCA_005671235.1|SEVP01000001.1_00112
367	1	4739	Escherichia_coli_O25b_H4|SAMN10839629|GCA_005671255.1|SEVO01000004.1_00117
368	1	4739	Escherichia_coli_O25b_H4|SAMN10839630|GCA_005670915.1|SEVN01000001.1_00045
369	1	4739	Escherichia_coli_O25b_H4|SAMN10839631|GCA_005671215.1|SEVM01000006.1_00108
370	1	4739	Escherichia_coli_O25b_H4|SAMN10839633|GCA_005670875.1|SEVK01000001.1_00074
371	1	4739	Escherichia_coli_O26_H11_str._11368|SAMD00060955|GCA_000091005.1|AP010955.1_00018
372	1	4739	Escherichia_coli_O26_H11_str._2010C-5028|SAMN02353009|GCA_000622535.2|JHMI01000010.1_00016
373	1	4739	Escherichia_coli_O26_H11_str._2011C-3274|SAMN02353020|GCA_000703325.1|JAST01000005.1_00058
374	1	4739	Escherichia_coli_O26_H11|SAMD00075736|GCA_002734685.1|BEJE01000020.1_00020
375	1	4739	Escherichia_coli_O26_H11|SAMD00075763|GCA_002735165.1|BEKF01000024.1_00033
376	1	4739	Escherichia_coli_O26_H11|SAMD00075779|GCA_002764415.1|BEKV01000013.1_00024
377	1	4739	Escherichia_coli_O26_H11|SAMD00075783|GCA_002764495.1|BEKZ01000112.1_00005
378	1	4739	Escherichia_coli_O26_H11|SAMD00075801|GCA_002923575.1|BELR01000023.1_00037
379	1	4739	Escherichia_coli_O26_H11|SAMD00075822|GCA_002765155.1|BEMM01000013.1_00099
380	1	4739	Escherichia_coli_O26_H11|SAMD00075831|GCA_002765295.1|BEMV01000018.1_00020
381	1	4739	Escherichia_coli_O26_H11|SAMD00075833|GCA_002765335.1|BEMX01000159.1_00004
382	1	4739	Escherichia_coli_O26_H11|SAMD00075852|GCA_002765675.1|BENQ01000173.1_00002
383	1	4739	Escherichia_coli_O26_H11|SAMD00075869|GCA_002766015.1|BEOH01000053.1_00011
384	1	4739	Escherichia_coli_O26_H11|SAMD00075880|GCA_002766195.1|BEOS01000038.1_00059
385	1	4739	Escherichia_coli_O26_H11|SAMD00075883|GCA_002766255.1|BEOV01000014.1_00020
386	1	4739	Escherichia_coli_O26_H11|SAMD00075888|GCA_002766335.1|BEPA01000026.1_00020
387	1	4739	Escherichia_coli_O26_H11|SAMD00075892|GCA_002923875.1|BEPE01000052.1_00011
388	1	4739	Escherichia_coli_O26_H11|SAMD00075899|GCA_002766535.1|BEPL01000086.1_00010
389	1	4739	Escherichia_coli_O26_H11|SAMD00075901|GCA_002766575.1|BEPN01000022.1_00013
390	1	4739	Escherichia_coli_O26_H11|SAMD00075918|GCA_002766855.1|BEQE01000058.1_00020
391	1	4739	Escherichia_coli_O26_H11|SAMD00075963|GCA_002768675.1|BERX01000019.1_00013
392	1	4739	Escherichia_coli_O26_H11|SAMD00075969|GCA_002768795.1|BESD01000002.1_00021
393	1	4739	Escherichia_coli_O26_H11|SAMD00075969|GCA_002768795.1|BESD01000009.1_00020
394	1	4739	Escherichia_coli_O26_H11|SAMD00075972|GCA_002768855.1|BESG01000176.1_00019
395	1	4739	Escherichia_coli_O26_H11|SAMD00075981|GCA_002768995.1|BESP01000045.1_00006
396	1	4739	Escherichia_coli_O26_H11|SAMD00075988|GCA_002769135.1|BESW01000140.1_00019
397	1	4739	Escherichia_coli_O26_H11|SAMD00076019|GCA_002769675.1|BEUB01000063.1_00001
398	1	4739	Escherichia_coli_O26_H11|SAMD00076023|GCA_002769755.1|BEUF01000007.1_00009
399	1	4739	Escherichia_coli_O26_H11|SAMD00076041|GCA_002770095.1|BEUX01000018.1_00009
400	1	4739	Escherichia_coli_O26_H11|SAMD00076064|GCA_002924245.1|BEVU01000201.1_00026
401	1	4739	Escherichia_coli_O26_H11|SAMD00076067|GCA_002770535.1|BEVX01000181.1_00020
402	1	4739	Escherichia_coli_O26_str._RM10386|SAMN08724660|GCA_003112225.1|CP028124.1_00059
403	1	4739	Escherichia_coli_O26|SAMD00064344|GCA_003113515.1|BDHW01000098.1_00010
404	1	4739	Escherichia_coli_O26|SAMD00064345|GCA_003113535.1|BDHX01000082.1_00010
405	1	4739	Escherichia_coli_O26|SAMD00064351|GCA_003113655.1|BDID01000011.1_00051
406	1	4739	Escherichia_coli_O26|SAMD00064354|GCA_003113715.1|BDIG01000066.1_00019
407	1	4739	Escherichia_coli_O26|SAMD00064358|GCA_003113795.1|BDIK01000063.1_00018
408	1	4739	Escherichia_coli_O26|SAMD00064360|GCA_003113855.1|BDIM01000021.1_00105
409	1	4739	Escherichia_coli_O26|SAMD00064361|GCA_003113875.1|BDIN01000007.1_00144
410	1	4739	Escherichia_coli_O43_str._RM10042|SAMN08165042|GCA_003112205.1|CP028120.1_00061
411	1	4739	Escherichia_coli_O45_H2_str._2009C-3686|SAMN02352935|GCA_000619265.2|JHGY01000164.1_00002
412	1	4739	Escherichia_coli_O69_H11_str._07-3763|SAMN02352915|GCA_000703205.1|JASN01000008.1_00004
413	1	4739	Escherichia_coli_O80_H26|SAMN12603254|GCA_008124005.1|CP043219.1_00057
414	1	4739	Escherichia_coli_O91_H14_str._2009C-3227|SAMN02352928|GCA_000619725.2|JHHF01000039.1_00074
415	1	4739	Escherichia_coli_O91_H21_str._2009C-3740|SAMN02352937|GCA_000703265.1|JASQ01000003.1_00013
416	1	4739	Escherichia_coli_O91_H21|SAMN08768109|GCA_005037775.2|CP031907.1_00096
417	1	4739	Escherichia_coli_O91_NM_str._2009C-3745|SAMN02352938|GCA_000619305.1|JHGW01000052.1_00013
418	1	4739	Escherichia_coli_OK1114|SAMN02435945|GCA_000446245.1|AICG01000071.1_00021
419	1	4739	Escherichia_coli_OK1180|SAMN00792455|GCA_000188835.2|ADUQ01000025.1_00038
420	1	4739	Escherichia_coli_P0299438.10|SAMN00829350|GCA_000357585.2|APYA01000080.1_00005
421	1	4739	Escherichia_coli_P0299438.11|SAMN00829351|GCA_000356985.2|APYB01000081.1_00007
422	1	4739	Escherichia_coli_P0299438.2|SAMN00829352|GCA_000356645.2|AQES01000010.1_00036
423	1	4739	Escherichia_coli_P0299438.4|SAMN00829354|GCA_000357025.2|APYD01000144.1_00013
424	1	4739	Escherichia_coli_P0299438.5|SAMN00829355|GCA_000357045.2|APYE01000055.1_00018
425	1	4739	Escherichia_coli_P0299438.8|SAMN00829359|GCA_000357265.2|APYH01000118.1_00007
426	1	4739	Escherichia_coli_P0302293.2|SAMN00829411|GCA_000356545.1|AQEP01000026.1_00025
427	1	4739	Escherichia_coli_P0304777.15|SAMN00829492|GCA_000358285.2|AQAL01000059.1_00008
428	1	4739	Escherichia_coli_P0304777.1|SAMN00829433|GCA_000355095.2|AQEN01000023.1_00012
429	1	4739	Escherichia_coli_P0304777.9|SAMN00829502|GCA_000358415.2|AQAS01000188.1_00043
430	1	4739	Escherichia_coli_P0304816.5|SAMN00829514|GCA_000358955.2|AQBC01000078.1_00008
431	1	4739	Escherichia_coli_P0305260.3|SAMN00829525|GCA_000358025.2|AQBM01000032.1_00016
432	1	4739	Escherichia_coli_SE11|SAMD00061087|GCA_000010385.1|AP009241.1_00058
433	1	4739	Escherichia_coli_SE11|SAMD00061087|GCA_000010385.1|AP009242.1_00037
434	1	4739	Escherichia_coli_SMS-3-5|SAMN02604066|GCA_000019645.1|CP000971.1_00054
435	1	4739	Escherichia_coli_STEC_B2F1|SAMN00015360|GCA_000225025.2|AFDQ01000035.1_00031
436	1	4739	Escherichia_coli_STEC_DG131-3|SAMN00015373|GCA_000225125.2|AFDV01000009.1_00012
437	1	4739	Escherichia_coli_STEC_O31|SAMN00016456|GCA_000281775.1|AFEX01000004.1_00011
438	1	4739	Escherichia_coli_STEC_S1191|SAMN00016457|GCA_000225225.2|AFEA01000007.1_00016
439	1	4739	Escherichia_coli_T426|SAMN06392862|GCA_002109945.1|ADKE01000012.1_00075
440	1	4739	Escherichia_coli_T426|SAMN06392862|GCA_002109945.1|ADKE01000042.1_00014
441	1	4739	Escherichia_coli_TA206|SAMN02595369|GCA_000176595.2|GL884195.1_00055
442	1	4739	Escherichia_coli_TA255|SAMN06392850|GCA_002110185.1|ADJG01000012.1_00048
443	1	4739	Escherichia_coli_TA271|SAMN02595371|GCA_000176635.2|GL884278.1_00034
444	1	4739	Escherichia_coli_TA464|SAMN06392852|GCA_002109865.1|ADJU01000008.1_00032
445	1	4739	Escherichia_coli_TW10509|SAMN02595404|GCA_000190995.1|GL872207.1_00066
446	1	4739	Escherichia_coli_TW10509|SAMN02595404|GCA_000190995.1|GL872208.1_00015
447	1	4739	Escherichia_coli_TW10828|SAMN02435898|GCA_000166575.2|AELC01000042.1_00031
448	1	4739	Escherichia_coli_TW11681|SAMN02436016|GCA_000166595.2|AELD01000039.1_00023
449	1	4739	Escherichia_coli_TW11681|SAMN02436016|GCA_000166595.2|AELD01000063.1_00075
450	1	4739	Escherichia_coli_UCI_58|SAMN02581264|GCA_000692855.1|KK736558.1_00005
451	1	4739	Escherichia_coli_UCI_58|SAMN02581264|GCA_000692855.1|KK736558.1_00012
452	1	4739	Escherichia_coli_UM146|SAMN00017915|GCA_000148605.1|CP002168.1_00057
453	1	4739	Escherichia_coli_UMEA_3033-1|SAMN01885887|GCA_000459995.1|KE701446.1_00044
454	1	4739	Escherichia_coli_UMEA_3041-1|SAMN01885888|GCA_000460015.1|KE701461.1_00094
455	1	4739	Escherichia_coli_UMEA_3097-1|SAMN01885894|GCA_000460135.1|KE701528.1_00057
456	1	4739	Escherichia_coli_UMEA_3150-1|SAMN01885905|GCA_000460335.1|KE701680.1_00017
457	1	4739	Escherichia_coli_UMEA_3151-1|SAMN01885906|GCA_000460355.1|KE701683.1_00082
458	1	4739	Escherichia_coli_UMEA_3162-1|SAMN01885912|GCA_000460475.1|KE701769.1_00014
459	1	4739	Escherichia_coli_UMEA_3162-1|SAMN01885912|GCA_000460475.1|KE701773.1_00133
460	1	4739	Escherichia_coli_UMEA_3162-1|SAMN01885912|GCA_000460475.1|KE701773.1_00138
461	1	4739	Escherichia_coli_UMEA_3172-1|SAMN01885914|GCA_000460515.1|KE701793.1_00144
462	1	4739	Escherichia_coli_UMEA_3190-1|SAMN01885922|GCA_000460675.1|KE701922.1_00053
463	1	4739	Escherichia_coli_UMEA_3199-1|SAMN01885924|GCA_000460715.1|KE701971.1_00017
464	1	4739	Escherichia_coli_UMEA_3201-1|SAMN01885926|GCA_000460755.1|KE701996.1_00015
465	1	4739	Escherichia_coli_UMEA_3203-1|SAMN01885927|GCA_000460775.1|KE702011.1_00048
466	1	4739	Escherichia_coli_UMEA_3292-1|SAMN01885947|GCA_000461135.1|KE702269.1_00057
467	1	4739	Escherichia_coli_UMEA_3323-1|SAMN01885953|GCA_000488135.1|KI530676.1_00092
468	1	4739	Escherichia_coli_UMEA_3391-1|SAMN01885960|GCA_000461335.1|KE702401.1_00032
469	1	4739	Escherichia_coli_UMEA_3585-1|SAMN01885964|GCA_000461375.1|KE702413.1_00047
470	1	4739	Escherichia_coli_UMEA_3656-1|SAMN01885970|GCA_000461475.1|KE702464.1_00002
471	1	4739	Escherichia_coli_UMEA_3662-1|SAMN01885971|GCA_000461495.1|KE702476.1_00021
472	1	4739	Escherichia_coli_UMEA_3693-1|SAMN01885975|GCA_000488115.1|KI530652.1_00100
473	1	4739	Escherichia_coli_UMEA_3718-1|SAMN01885981|GCA_000461675.1|KE702579.1_00114
474	1	4739	Escherichia_coli_UMEA_3955-1|SAMN01885988|GCA_000461815.1|KE702696.1_00025
475	1	4739	Escherichia_coli_UMNF18|SAMN02471895|GCA_000220005.2|AGTD01000004.1_00070
476	1	4739	Escherichia_coli_UMNK88|SAMN02604221|GCA_000212715.2|CP002731.1_00038
477	1	4739	Escherichia_coli_UMNK88|SAMN02604221|GCA_000212715.2|CP002732.1_00080
478	1	4739	Escherichia_coli_W26|SAMN02470899|GCA_000258225.1|AGIA01000129.1_00016
479	1	4739	Escherichia_coli_p0305293.1|SAMN00829535|GCA_000356605.2|AQEK01000034.1_00035
480	1	4739	Escherichia_coli_str._Deng|SAMN04285713|GCA_001447405.1|AOTC01000209.1_00081
481	1	4739	Escherichia_coli_str._Sanji|SAMN02580208|GCA_001610755.1|CP011065.1_00025
482	1	4739	Escherichia_coli|SAMD00052627|GCA_003730415.1|MCJI01000020.1_00045
483	1	4739	Escherichia_coli|SAMD00052628|GCA_003730435.1|MCJJ01000021.1_00069
484	1	4739	Escherichia_coli|SAMD00052629|GCA_003730375.1|MCJK01000027.1_00049
485	1	4739	Escherichia_coli|SAMD00052631|GCA_003730495.1|MCJM01000027.1_00021
486	1	4739	Escherichia_coli|SAMD00052634|GCA_003730515.1|MCJP01000013.1_00017
487	1	4739	Escherichia_coli|SAMD00052635|GCA_003730535.1|MCJQ01000017.1_00067
488	1	4739	Escherichia_coli|SAMD00052640|GCA_003730595.1|MCJV01000008.1_00017
489	1	4739	Escherichia_coli|SAMD00052644|GCA_003730705.1|MCJZ01000019.1_00018
490	1	4739	Escherichia_coli|SAMD00052650|GCA_003730815.1|MCKG01000020.1_00047
491	1	4739	Escherichia_coli|SAMD00052660|GCA_003731035.1|MCKQ01000033.1_00030
492	1	4739	Escherichia_coli|SAMD00052671|GCA_003731235.1|MCLB01000034.1_00067
493	1	4739	Escherichia_coli|SAMD00052679|GCA_003731435.1|MCLJ01000027.1_00026
494	1	4739	Escherichia_coli|SAMD00052684|GCA_003731485.1|MCLO01000035.1_00011
495	1	4739	Escherichia_coli|SAMD00052684|GCA_003731485.1|MCLO01000035.1_00025
496	1	4739	Escherichia_coli|SAMD00052688|GCA_003731555.1|MCLS01000007.1_00027
497	1	4739	Escherichia_coli|SAMD00056130|GCA_002357915.1|AP017611.1_00141
498	1	4739	Escherichia_coli|SAMD00056131|GCA_002357895.1|AP017618.1_00062
499	1	4739	Escherichia_coli|SAMD00059754|GCA_003925895.1|AP018147.1_00050
500	1	4739	Escherichia_coli|SAMD00059754|GCA_003925895.1|AP019190.1_00027
501	1	4739	Escherichia_coli|SAMD00076947|GCA_005381465.1|BFFU01000105.1_00039
502	1	4739	Escherichia_coli|SAMD00076950|GCA_005381525.1|BFFX01000029.1_00159
503	1	4739	Escherichia_coli|SAMD00076969|GCA_005381905.1|BFGQ01000008.1_00046
504	1	4739	Escherichia_coli|SAMD00076981|GCA_005382145.1|BFHC01000005.1_00038
505	1	4739	Escherichia_coli|SAMD00076989|GCA_005382305.1|BFHK01000017.1_00022
506	1	4739	Escherichia_coli|SAMD00077008|GCA_005382765.1|BFID01000030.1_00011
507	1	4739	Escherichia_coli|SAMD00077045|GCA_005383505.1|BFJO01000039.1_00026
508	1	4739	Escherichia_coli|SAMD00077059|GCA_005383785.1|BFKC01000015.1_00064
509	1	4739	Escherichia_coli|SAMD00077061|GCA_005383825.1|BFKE01000070.1_00101
510	1	4739	Escherichia_coli|SAMD00077062|GCA_005383845.1|BFKF01000055.1_00039
511	1	4739	Escherichia_coli|SAMD00077064|GCA_005383885.1|BFKH01000008.1_00082
512	1	4739	Escherichia_coli|SAMD00077067|GCA_005383945.1|BFKK01000116.1_00019
513	1	4739	Escherichia_coli|SAMD00077072|GCA_005384045.1|BFKP01000050.1_00021
514	1	4739	Escherichia_coli|SAMD00077074|GCA_005384085.1|BFKR01000391.1_00039
515	1	4739	Escherichia_coli|SAMD00077081|GCA_005384225.1|BFKY01000092.1_00029
516	1	4739	Escherichia_coli|SAMD00077093|GCA_005384465.1|BFLK01000035.1_00041
517	1	4739	Escherichia_coli|SAMD00077094|GCA_005384485.1|BFLL01000019.1_00031
518	1	4739	Escherichia_coli|SAMD00077103|GCA_005384665.1|BFLU01000092.1_00010
519	1	4739	Escherichia_coli|SAMD00077106|GCA_005384725.1|BFLX01000005.1_00007
520	1	4739	Escherichia_coli|SAMD00077108|GCA_005384765.1|BFLZ01000009.1_00015
521	1	4739	Escherichia_coli|SAMD00077130|GCA_005385205.1|BFMV01000018.1_00073
522	1	4739	Escherichia_coli|SAMD00077174|GCA_005386085.1|BFON01000032.1_00089
523	1	4739	Escherichia_coli|SAMD00077174|GCA_005386085.1|BFON01000117.1_00039
524	1	4739	Escherichia_coli|SAMD00077180|GCA_005386205.1|BFOT01000030.1_00120
525	1	4739	Escherichia_coli|SAMD00077181|GCA_005386225.1|BFOU01000143.1_00017
526	1	4739	Escherichia_coli|SAMD00077183|GCA_005386265.1|BFOW01000053.1_00091
527	1	4739	Escherichia_coli|SAMD00077193|GCA_005386465.1|BFPG01000087.1_00012
528	1	4739	Escherichia_coli|SAMD00077198|GCA_005386565.1|BFPL01000031.1_00076
529	1	4739	Escherichia_coli|SAMD00077223|GCA_005387065.1|BFQK01000026.1_00044
530	1	4739	Escherichia_coli|SAMD00077223|GCA_005387065.1|BFQK01000121.1_00012
531	1	4739	Escherichia_coli|SAMD00077229|GCA_005387165.1|BFQQ01000050.1_00018
532	1	4739	Escherichia_coli|SAMD00077241|GCA_005387405.1|BFRC01000049.1_00025
533	1	4739	Escherichia_coli|SAMD00077246|GCA_005387505.1|BFRH01000018.1_00076
534	1	4739	Escherichia_coli|SAMD00077253|GCA_005387645.1|BFRO01000119.1_00013
535	1	4739	Escherichia_coli|SAMD00077268|GCA_005387965.1|BFSD01000101.1_00001
536	1	4739	Escherichia_coli|SAMD00077280|GCA_005388245.1|BFSP01000176.1_00078
537	1	4739	Escherichia_coli|SAMD00077287|GCA_005388385.1|BFSW01000073.1_00078
538	1	4739	Escherichia_coli|SAMD00077288|GCA_005388405.1|BFSX01000065.1_00048
539	1	4739	Escherichia_coli|SAMD00077289|GCA_005388425.1|BFSY01000040.1_00003
540	1	4739	Escherichia_coli|SAMD00077295|GCA_005388545.1|BFTE01000051.1_00091
541	1	4739	Escherichia_coli|SAMD00077317|GCA_005388985.1|BFUA01000352.1_00057
542	1	4739	Escherichia_coli|SAMD00077343|GCA_005389505.1|BFVA01000154.1_00059
543	1	4739	Escherichia_coli|SAMD00077350|GCA_005389645.1|BFVH01000141.1_00011
544	1	4739	Escherichia_coli|SAMD00077359|GCA_005389805.1|BFVP01000160.1_00064
545	1	4739	Escherichia_coli|SAMD00077363|GCA_005389885.1|BFVT01000131.1_00013
546	1	4739	Escherichia_coli|SAMD00077380|GCA_005390225.1|BFWK01000066.1_00069
547	1	4739	Escherichia_coli|SAMD00077388|GCA_005390385.1|BFWS01000157.1_00017
548	1	4739	Escherichia_coli|SAMD00077396|GCA_005390545.1|BFXA01000034.1_00017
549	1	4739	Escherichia_coli|SAMD00077399|GCA_005390605.1|BFXD01000041.1_00017
550	1	4739	Escherichia_coli|SAMD00077421|GCA_005391045.1|BFXZ01000013.1_00057
551	1	4739	Escherichia_coli|SAMD00077424|GCA_005391105.1|BFYC01000049.1_00079
552	1	4739	Escherichia_coli|SAMD00077428|GCA_005391185.1|BFYG01000012.1_00087
553	1	4739	Escherichia_coli|SAMD00077430|GCA_005391225.1|BFYI01000046.1_00054
554	1	4739	Escherichia_coli|SAMD00077438|GCA_005391385.1|BFYQ01000057.1_00065
555	1	4739	Escherichia_coli|SAMD00077443|GCA_005391485.1|BFYV01000041.1_00045
556	1	4739	Escherichia_coli|SAMD00077449|GCA_005391605.1|BFZB01000326.1_00017
557	1	4739	Escherichia_coli|SAMD00077452|GCA_005391665.1|BFZE01000034.1_00078
558	1	4739	Escherichia_coli|SAMD00077456|GCA_005391745.1|BFZI01000040.1_00003
559	1	4739	Escherichia_coli|SAMD00077465|GCA_005391925.1|BFZR01000020.1_00021
560	1	4739	Escherichia_coli|SAMD00077490|GCA_005392425.1|BGAQ01000013.1_00036
561	1	4739	Escherichia_coli|SAMD00077499|GCA_005392605.1|BGAZ01000011.1_00013
562	1	4739	Escherichia_coli|SAMD00077502|GCA_005392665.1|BGBC01000005.1_00009
563	1	4739	Escherichia_coli|SAMD00077507|GCA_005392765.1|BGBH01000115.1_00019
564	1	4739	Escherichia_coli|SAMD00077511|GCA_005392845.1|BGBL01000117.1_00016
565	1	4739	Escherichia_coli|SAMD00077517|GCA_005392975.1|BGBR01000022.1_00019
566	1	4739	Escherichia_coli|SAMD00077541|GCA_005393485.1|BGCP01000080.1_00080
567	1	4739	Escherichia_coli|SAMD00077545|GCA_005393565.1|BGCT01000129.1_00037
568	1	4739	Escherichia_coli|SAMD00077554|GCA_005393745.1|BGDC01000025.1_00089
569	1	4739	Escherichia_coli|SAMD00077560|GCA_005393865.1|BGDI01000109.1_00028
570	1	4739	Escherichia_coli|SAMD00077562|GCA_005393905.1|BGDK01000278.1_00023
571	1	4739	Escherichia_coli|SAMD00077579|GCA_005394505.1|BGEB01000061.1_00066
572	1	4739	Escherichia_coli|SAMD00077581|GCA_005394625.1|BGED01000091.1_00081
573	1	4739	Escherichia_coli|SAMD00077582|GCA_005394705.1|BGEE01000049.1_00008
574	1	4739	Escherichia_coli|SAMD00077592|GCA_005394905.1|BGEO01000092.1_00089
575	1	4739	Escherichia_coli|SAMD00077615|GCA_005395365.1|BGFL01000043.1_00070
576	1	4739	Escherichia_coli|SAMD00077618|GCA_005395425.1|BGFO01000258.1_00042
577	1	4739	Escherichia_coli|SAMD00077624|GCA_005395545.1|BGFU01000032.1_00057
578	1	4739	Escherichia_coli|SAMD00077630|GCA_005395665.1|BGGA01000158.1_00013
579	1	4739	Escherichia_coli|SAMD00077639|GCA_005395845.1|BGGJ01000018.1_00028
580	1	4739	Escherichia_coli|SAMD00077675|GCA_005396565.1|BGHT01000016.1_00071
581	1	4739	Escherichia_coli|SAMD00077679|GCA_005396645.1|BGHX01000061.1_00005
582	1	4739	Escherichia_coli|SAMD00077690|GCA_005396925.1|BGII01000001.1_00002
583	1	4739	Escherichia_coli|SAMD00077699|GCA_005397105.1|BGIR01000027.1_00016
584	1	4739	Escherichia_coli|SAMD00077700|GCA_005397125.1|BGIS01000025.1_00032
585	1	4739	Escherichia_coli|SAMD00077717|GCA_005397465.1|BGJJ01000021.1_00063
586	1	4739	Escherichia_coli|SAMD00077718|GCA_005397485.1|BGJK01000043.1_00069
587	1	4739	Escherichia_coli|SAMD00077723|GCA_005397585.1|BGJP01000015.1_00077
588	1	4739	Escherichia_coli|SAMD00077725|GCA_005397625.1|BGJR01000010.1_00070
589	1	4739	Escherichia_coli|SAMD00115664|GCA_003175255.1|BGKK01000036.1_00045
590	1	4739	Escherichia_coli|SAMD00115669|GCA_003175355.1|BGKP01000096.1_00007
591	1	4739	Escherichia_coli|SAMD00115693|GCA_003176215.1|BGLN01000024.1_00034
592	1	4739	Escherichia_coli|SAMD00126432|GCA_003300245.1|BGSQ01000078.1_00011
593	1	4739	Escherichia_coli|SAMD00126481|GCA_003302495.1|BGUN01000003.1_00072
594	1	4739	Escherichia_coli|SAMD00126527|GCA_003305435.1|BGWH01000008.1_00015
595	1	4739	Escherichia_coli|SAMD00126530|GCA_003305495.1|BGWK01000026.1_00057
596	1	4739	Escherichia_coli|SAMD00126550|GCA_003305895.1|BGXE01000023.1_00013
597	1	4739	Escherichia_coli|SAMD00126551|GCA_003305915.1|BGXF01000022.1_00081
598	1	4739	Escherichia_coli|SAMD00126555|GCA_003305995.1|BGXJ01000050.1_00022
599	1	4739	Escherichia_coli|SAMD00126564|GCA_003306175.1|BGXS01000024.1_00083
600	1	4739	Escherichia_coli|SAMD00126588|GCA_003306655.1|BGYQ01000043.1_00010
601	1	4739	Escherichia_coli|SAMD00129666|GCA_003966425.1|AP018801.1_00031
602	1	4739	Escherichia_coli|SAMD00148520|GCA_005397805.1|BHZN01000004.1_00046
603	1	4739	Escherichia_coli|SAMD00148538|GCA_005398165.1|BIAF01000018.1_00040
604	1	4739	Escherichia_coli|SAMD00148540|GCA_005398205.1|BIAH01000001.1_00091
605	1	4739	Escherichia_coli|SAMD00148560|GCA_005398865.1|BIBB01000028.1_00071
606	1	4739	Escherichia_coli|SAMD00148565|GCA_005398965.1|BIBG01000072.1_00016
607	1	4739	Escherichia_coli|SAMD00148569|GCA_005399045.1|BIBK01000010.1_00045
608	1	4739	Escherichia_coli|SAMD00148581|GCA_005399285.1|BIBW01000021.1_00045
609	1	4739	Escherichia_coli|SAMD00148582|GCA_005399305.1|BIBX01000026.1_00005
610	1	4739	Escherichia_coli|SAMD00148610|GCA_005399845.1|BICZ01000069.1_00020
611	1	4739	Escherichia_coli|SAMD00148626|GCA_005400165.1|BIDP01000072.1_00018
612	1	4739	Escherichia_coli|SAMD00148634|GCA_005400325.1|BIDX01000061.1_00015
613	1	4739	Escherichia_coli|SAMD00148647|GCA_005401555.1|BIEK01000004.1_00016
614	1	4739	Escherichia_coli|SAMD00148663|GCA_005402165.1|BIFA01000129.1_00019
615	1	4739	Escherichia_coli|SAMD00168435|GCA_009176965.1|AP019676.1_00134
616	1	4739	Escherichia_coli|SAMD00168435|GCA_009176965.1|AP019677.1_00033
617	1	4739	Escherichia_coli|SAMD00186874|GCA_010725305.1|AP022362.1_00172
618	1	4739	Escherichia_coli|SAMEA1031327|GCA_002206865.1|BDOZ01000047.1_00019
619	1	4739	Escherichia_coli|SAMEA103924397|GCA_900448225.1|UARU01000003.1_00009
620	1	4739	Escherichia_coli|SAMEA103924397|GCA_900448225.1|UARU01000003.1_00022
621	1	4739	Escherichia_coli|SAMEA104140445|GCA_900195555.1|FZFT01000010.1_00125
622	1	4739	Escherichia_coli|SAMEA104140445|GCA_900195555.1|FZFT01000039.1_00045
623	1	4739	Escherichia_coli|SAMEA104140447|GCA_900195565.1|FZEY01000093.1_00020
624	1	4739	Escherichia_coli|SAMEA104140453|GCA_900195395.1|FZGJ01000066.1_00024
625	1	4739	Escherichia_coli|SAMEA104140454|GCA_900195755.1|FZGO01000013.1_00036
626	1	4739	Escherichia_coli|SAMEA104140466|GCA_900195685.1|FZGI01000030.1_00129
627	1	4739	Escherichia_coli|SAMEA104140469|GCA_900195535.1|FZFI01000027.1_00046
628	1	4739	Escherichia_coli|SAMEA104140479|GCA_900195575.1|FZGF01000053.1_00049
629	1	4739	Escherichia_coli|SAMEA104140488|GCA_900195315.1|FZGK01000038.1_00048
630	1	4739	Escherichia_coli|SAMEA104140504|GCA_900195955.1|FZHD01000011.1_00033
631	1	4739	Escherichia_coli|SAMEA104140506|GCA_900195945.1|FZHN01000018.1_00009
632	1	4739	Escherichia_coli|SAMEA104140512|GCA_900195925.1|FZHC01000019.1_00036
633	1	4739	Escherichia_coli|SAMEA104140514|GCA_900195995.1|FZIA01000032.1_00024
634	1	4739	Escherichia_coli|SAMEA104140520|GCA_900196085.1|FZHT01000028.1_00019
635	1	4739	Escherichia_coli|SAMEA104140523|GCA_900196075.1|FZHP01000033.1_00021
636	1	4739	Escherichia_coli|SAMEA104140524|GCA_900196055.1|FZHS01000053.1_00067
637	1	4739	Escherichia_coli|SAMEA104140525|GCA_900196155.1|FZHW01000041.1_00046
638	1	4739	Escherichia_coli|SAMEA104140533|GCA_900196145.1|FZIF01000029.1_00056
639	1	4739	Escherichia_coli|SAMEA104140540|GCA_900196235.1|FZII01000029.1_00041
640	1	4739	Escherichia_coli|SAMEA104140554|GCA_900196525.1|FZJI01000021.1_00072
641	1	4739	Escherichia_coli|SAMEA104140556|GCA_900196395.1|FZIU01000020.1_00030
642	1	4739	Escherichia_coli|SAMEA104140559|GCA_900196495.1|FZJK01000053.1_00064
643	1	4739	Escherichia_coli|SAMEA104140562|GCA_900196555.1|FZJD01000041.1_00032
644	1	4739	Escherichia_coli|SAMEA104140568|GCA_900196435.1|FZIZ01000070.1_00004
645	1	4739	Escherichia_coli|SAMEA104140570|GCA_900196515.1|FZJN01000016.1_00014
646	1	4739	Escherichia_coli|SAMEA104140570|GCA_900196515.1|FZJN01000034.1_00014
647	1	4739	Escherichia_coli|SAMEA104140573|GCA_900196475.1|FZJE01000062.1_00004
648	1	4739	Escherichia_coli|SAMEA104446549|GCA_900536965.1|UNQN01000036.1_00001
649	1	4739	Escherichia_coli|SAMEA104567661|GCA_902161455.1|CABGRQ010000047.1_00002
650	1	4739	Escherichia_coli|SAMEA104694429|GCA_902165125.1|CABHFL010000009.1_00003
651	1	4739	Escherichia_coli|SAMEA104694432|GCA_902165205.1|CABHFS010000015.1_00094
652	1	4739	Escherichia_coli|SAMEA1317739|GCA_002206985.1|BDPG01000013.1_00033
653	1	4739	Escherichia_coli|SAMEA1466098|GCA_001286465.1|CYGH01000010.1_00061
654	1	4739	Escherichia_coli|SAMEA1466120|GCA_001277395.1|CYCY01000048.1_00002
655	1	4739	Escherichia_coli|SAMEA1466152|GCA_001286405.1|CYAY01000063.1_00006
656	1	4739	Escherichia_coli|SAMEA1466162|GCA_001284925.1|CYDD01000077.1_00004
657	1	4739	Escherichia_coli|SAMEA1466169|GCA_001284445.1|CYBV01000020.1_00104
658	1	4739	Escherichia_coli|SAMEA1466193|GCA_001283525.1|CXZY01000017.1_00103
659	1	4739	Escherichia_coli|SAMEA1527970|GCA_001283185.1|CYGC01000059.1_00003
660	1	4739	Escherichia_coli|SAMEA1530988|GCA_001283905.2|CYEA01000032.1_00024
661	1	4739	Escherichia_coli|SAMEA1531000|GCA_001286065.2|CYDU01000043.1_00002
662	1	4739	Escherichia_coli|SAMEA1531010|GCA_001284185.1|CYFC01000013.1_00107
663	1	4739	Escherichia_coli|SAMEA1531030|GCA_001285005.1|CYDK01000038.1_00033
664	1	4739	Escherichia_coli|SAMEA2593891|GCA_000951835.2|LM995920.1_00002
665	1	4739	Escherichia_coli|SAMEA2593896|GCA_000939195.1|LM997065.1_00059
666	1	4739	Escherichia_coli|SAMEA2593901|GCA_000940255.1|LM995590.1_00055
667	1	4739	Escherichia_coli|SAMEA2593912|GCA_000945615.2|LM995784.1_00203
668	1	4739	Escherichia_coli|SAMEA2593913|GCA_000942915.1|LM995853.1_00069
669	1	4739	Escherichia_coli|SAMEA2593914|GCA_000951895.1|LM995885.1_00102
670	1	4739	Escherichia_coli|SAMEA2593917|GCA_000946475.1|LM996482.1_00060
671	1	4739	Escherichia_coli|SAMEA2593918|GCA_000753315.1|CCQJ01000056.1_00017
672	1	4739	Escherichia_coli|SAMEA2593919|GCA_000753215.1|CCPV01000067.1_00002
673	1	4739	Escherichia_coli|SAMEA2593922|GCA_000752875.1|CCPX01000166.1_00003
674	1	4739	Escherichia_coli|SAMEA2593923|GCA_000941835.1|LM996133.1_00075
675	1	4739	Escherichia_coli|SAMEA2593925|GCA_000943355.2|LK999937.1_00092
676	1	4739	Escherichia_coli|SAMEA2593925|GCA_000943355.2|LK999939.1_00134
677	1	4739	Escherichia_coli|SAMEA2593929|GCA_000752655.1|CCQA01000124.1_00020
678	1	4739	Escherichia_coli|SAMEA2593933|GCA_000752135.1|CCQW01000151.1_00098
679	1	4739	Escherichia_coli|SAMEA2593933|GCA_000752135.1|CCQW01000151.1_00100
680	1	4739	Escherichia_coli|SAMEA2593939|GCA_000941995.1|LK999973.1_00070
681	1	4739	Escherichia_coli|SAMEA2593945|GCA_000937715.2|LM996517.1_00040
682	1	4739	Escherichia_coli|SAMEA2593950|GCA_000940655.1|LM997125.1_00223
683	1	4739	Escherichia_coli|SAMEA2593951|GCA_000944015.1|LM996824.1_00013
684	1	4739	Escherichia_coli|SAMEA2593951|GCA_000944015.1|LM996828.1_00114
685	1	4739	Escherichia_coli|SAMEA2593954|GCA_000937135.2|LM996602.1_00005
686	1	4739	Escherichia_coli|SAMEA2593956|GCA_000752555.1|CCQT01000116.1_00003
687	1	4739	Escherichia_coli|SAMEA2593961|GCA_000941935.1|LM996770.1_00011
688	1	4739	Escherichia_coli|SAMEA2593975|GCA_000946275.1|LM997211.1_00086
689	1	4739	Escherichia_coli|SAMEA2709010|GCA_900448105.1|UART01000006.1_00043
690	1	4739	Escherichia_coli|SAMEA2709010|GCA_900448105.1|UART01000008.1_00018
691	1	4739	Escherichia_coli|SAMEA2709032|GCA_900448885.1|UASB01000007.1_00037
692	1	4739	Escherichia_coli|SAMEA2709032|GCA_900448885.1|UASB01000008.1_00043
693	1	4739	Escherichia_coli|SAMEA2709038|GCA_900448475.1|UFZF01000005.1_00073
694	1	4739	Escherichia_coli|SAMEA2742598|GCA_900448495.1|UFZX01000002.1_00102
695	1	4739	Escherichia_coli|SAMEA2742600|GCA_900448415.1|UFZB01000005.1_00056
696	1	4739	Escherichia_coli|SAMEA2742601|GCA_900448525.1|UARY01000001.1_00037
697	1	4739	Escherichia_coli|SAMEA2742601|GCA_900448525.1|UARY01000012.1_00045
698	1	4739	Escherichia_coli|SAMEA2742602|GCA_900448465.1|UFZC01000006.1_00056
699	1	4739	Escherichia_coli|SAMEA3251429|GCA_900447905.1|UARX01000002.1_00029
700	1	4739	Escherichia_coli|SAMEA3282959|GCA_900448625.1|UGAA01000002.1_00024
701	1	4739	Escherichia_coli|SAMEA3282960|GCA_900448635.1|UFZL01000004.1_00118
702	1	4739	Escherichia_coli|SAMEA3307897|GCA_900448405.1|UGAD01000002.1_00031
703	1	4739	Escherichia_coli|SAMEA3307902|GCA_900448375.1|UFZP01000005.1_00080
704	1	4739	Escherichia_coli|SAMEA3368270|GCA_900448605.1|UGAN01000003.1_00031
705	1	4739	Escherichia_coli|SAMEA3368271|GCA_900448655.1|UGAR01000002.1_00024
706	1	4739	Escherichia_coli|SAMEA3368271|GCA_900448655.1|UGAR01000004.1_00113
707	1	4739	Escherichia_coli|SAMEA3368274|GCA_900448725.1|UGAO01000002.1_00054
708	1	4739	Escherichia_coli|SAMEA3368277|GCA_900448715.1|UGAS01000003.1_00112
709	1	4739	Escherichia_coli|SAMEA3368282|GCA_900448535.1|UGAV01000005.1_00126
710	1	4739	Escherichia_coli|SAMEA3368287|GCA_900448895.1|UGAG01000002.1_00043
711	1	4739	Escherichia_coli|SAMEA3368287|GCA_900448895.1|UGAG01000004.1_00035
712	1	4739	Escherichia_coli|SAMEA3368288|GCA_900448815.1|UGBA01000003.1_00085
713	1	4739	Escherichia_coli|SAMEA3368321|GCA_900448795.1|UGBD01000001.1_00070
714	1	4739	Escherichia_coli|SAMEA3368324|GCA_900448875.1|UGAL01000002.1_00091
715	1	4739	Escherichia_coli|SAMEA3368338|GCA_900449235.1|UGBM01000004.1_00075
716	1	4739	Escherichia_coli|SAMEA3376906|GCA_900449245.1|UGBQ01000001.1_00087
717	1	4739	Escherichia_coli|SAMEA3376907|GCA_900448985.1|UGBX01000003.1_00105
718	1	4739	Escherichia_coli|SAMEA3376908|GCA_900449035.1|UGBV01000004.1_00158
719	1	4739	Escherichia_coli|SAMEA3376908|GCA_900449035.1|UGBV01000005.1_00025
720	1	4739	Escherichia_coli|SAMEA3376920|GCA_900448925.1|UGCC01000001.1_00075
721	1	4739	Escherichia_coli|SAMEA3376931|GCA_900449215.1|UGCJ01000005.1_00074
722	1	4739	Escherichia_coli|SAMEA3393062|GCA_900449265.1|UGCL01000002.1_00039
723	1	4739	Escherichia_coli|SAMEA3400777|GCA_900449275.1|UGCN01000005.1_00061
724	1	4739	Escherichia_coli|SAMEA3400782|GCA_900449115.1|UGCM01000002.1_00083
725	1	4739	Escherichia_coli|SAMEA3400790|GCA_900449455.1|UGCS01000004.1_00136
726	1	4739	Escherichia_coli|SAMEA3403035|GCA_900449385.1|UGCU01000003.1_00060
727	1	4739	Escherichia_coli|SAMEA3403036|GCA_900449405.1|UGCV01000006.1_00100
728	1	4739	Escherichia_coli|SAMEA3403042|GCA_900449395.1|UGCY01000003.1_00049
729	1	4739	Escherichia_coli|SAMEA3403051|GCA_900449305.1|UGDB01000002.1_00078
730	1	4739	Escherichia_coli|SAMEA3403052|GCA_900449325.1|UGDA01000001.1_00072
731	1	4739	Escherichia_coli|SAMEA3443762|GCA_900449675.1|UGDE01000002.1_00107
732	1	4739	Escherichia_coli|SAMEA3443764|GCA_900449575.1|UGDH01000002.1_00122
733	1	4739	Escherichia_coli|SAMEA3443765|GCA_900449595.1|UGDG01000001.1_00083
734	1	4739	Escherichia_coli|SAMEA3443771|GCA_900449555.1|UGDI01000003.1_00023
735	1	4739	Escherichia_coli|SAMEA3443771|GCA_900449555.1|UGDI01000004.1_00074
736	1	4739	Escherichia_coli|SAMEA3443773|GCA_900449645.1|UGDJ01000003.1_00099
737	1	4739	Escherichia_coli|SAMEA3443774|GCA_900449525.1|UGDK01000003.1_00071
738	1	4739	Escherichia_coli|SAMEA3446339|GCA_900449795.1|UGEA01000001.1_00046
739	1	4739	Escherichia_coli|SAMEA3446349|GCA_900449705.1|UGDL01000002.1_00057
740	1	4739	Escherichia_coli|SAMEA3451121|GCA_900449755.1|UGEK01000002.1_00094
741	1	4739	Escherichia_coli|SAMEA3451122|GCA_900449895.1|UGEL01000002.1_00130
742	1	4739	Escherichia_coli|SAMEA3451126|GCA_900449855.1|UGDP01000004.1_00063
743	1	4739	Escherichia_coli|SAMEA3451132|GCA_900449715.1|UGDS01000002.1_00082
744	1	4739	Escherichia_coli|SAMEA3451136|GCA_900450015.1|UGEP01000006.1_00069
745	1	4739	Escherichia_coli|SAMEA3451139|GCA_900449975.1|UGEO01000002.1_00092
746	1	4739	Escherichia_coli|SAMEA3468858|GCA_900449945.1|UGES01000007.1_00176
747	1	4739	Escherichia_coli|SAMEA3468866|GCA_900450215.1|UGFB01000003.1_00058
748	1	4739	Escherichia_coli|SAMEA3469437|GCA_900450435.1|UGFD01000002.1_00083
749	1	4739	Escherichia_coli|SAMEA3469437|GCA_900450435.1|UGFD01000003.1_00122
750	1	4739	Escherichia_coli|SAMEA3469438|GCA_900450425.1|UGFC01000003.1_00080
751	1	4739	Escherichia_coli|SAMEA3469445|GCA_900450175.1|UGFN01000006.1_00044
752	1	4739	Escherichia_coli|SAMEA3469454|GCA_900450075.1|UGET01000002.1_00069
753	1	4739	Escherichia_coli|SAMEA3472033|GCA_900478485.1|UCTZ01000016.1_00037
754	1	4739	Escherichia_coli|SAMEA3472044|GCA_900478465.1|UCTY01000039.1_00009
755	1	4739	Escherichia_coli|SAMEA3472054|GCA_900478805.1|UCVJ01000032.1_00031
756	1	4739	Escherichia_coli|SAMEA3472056|GCA_900478825.1|UCVA01000027.1_00062
757	1	4739	Escherichia_coli|SAMEA3472064|GCA_900478775.1|UCUX01000031.1_00052
758	1	4739	Escherichia_coli|SAMEA3472066|GCA_900478765.1|UCUT01000018.1_00044
759	1	4739	Escherichia_coli|SAMEA3472069|GCA_900478835.1|UCVF01000013.1_00009
760	1	4739	Escherichia_coli|SAMEA3472071|GCA_900478855.1|UCVD01000014.1_00007
761	1	4739	Escherichia_coli|SAMEA3472074|GCA_900478845.1|UCVL01000027.1_00075
762	1	4739	Escherichia_coli|SAMEA3472075|GCA_900478785.1|UCUW01000001.1_00066
763	1	4739	Escherichia_coli|SAMEA3472081|GCA_900478965.1|UCVR01000012.1_00043
764	1	4739	Escherichia_coli|SAMEA3472090|GCA_900490115.1|UEJU01000002.1_00474
765	1	4739	Escherichia_coli|SAMEA3472095|GCA_900479165.1|UCWE01000051.1_00016
766	1	4739	Escherichia_coli|SAMEA3472104|GCA_900479185.1|UCWK01000030.1_00069
767	1	4739	Escherichia_coli|SAMEA3472112|GCA_900479375.1|UINH01000066.1_00016
768	1	4739	Escherichia_coli|SAMEA3472125|GCA_900479215.1|UCWM01000051.1_00021
769	1	4739	Escherichia_coli|SAMEA3472133|GCA_900479505.1|UCXK01000028.1_00014
770	1	4739	Escherichia_coli|SAMEA3472144|GCA_900479425.1|UCXG01000022.1_00013
771	1	4739	Escherichia_coli|SAMEA3472152|GCA_900479465.1|UCXI01000020.1_00025
772	1	4739	Escherichia_coli|SAMEA3472153|GCA_900479435.1|UCXE01000037.1_00032
773	1	4739	Escherichia_coli|SAMEA3484428|GCA_900481925.1|UDGQ01000009.1_00078
774	1	4739	Escherichia_coli|SAMEA3484431|GCA_900481885.1|UEKM01000045.1_00039
775	1	4739	Escherichia_coli|SAMEA3484433|GCA_900482065.1|UINX01000018.1_00072
776	1	4739	Escherichia_coli|SAMEA3484436|GCA_900482115.1|UELE01000023.1_00032
777	1	4739	Escherichia_coli|SAMEA3484444|GCA_900482465.1|UDIH01000020.1_00057
778	1	4739	Escherichia_coli|SAMEA3484446|GCA_900482085.1|UDIB01000015.1_00059
779	1	4739	Escherichia_coli|SAMEA3484447|GCA_900482105.1|UDGX01000020.1_00048
780	1	4739	Escherichia_coli|SAMEA3484447|GCA_900482105.1|UDGX01000027.1_00074
781	1	4739	Escherichia_coli|SAMEA3484453|GCA_900482245.1|UDHF01000014.1_00082
782	1	4739	Escherichia_coli|SAMEA3485083|GCA_900482505.1|UDIJ01000012.1_00127
783	1	4739	Escherichia_coli|SAMEA3485096|GCA_900482275.1|UINT01000006.1_00217
784	1	4739	Escherichia_coli|SAMEA3485097|GCA_900482575.1|UDJB01000015.1_00038
785	1	4739	Escherichia_coli|SAMEA3485098|GCA_900482175.1|UDHJ01000022.1_00027
786	1	4739	Escherichia_coli|SAMEA3485099|GCA_900482425.1|UINV01000033.1_00022
787	1	4739	Escherichia_coli|SAMEA3485101|GCA_900482235.1|UDHK01000021.1_00076
788	1	4739	Escherichia_coli|SAMEA3485101|GCA_900482235.1|UDHK01000021.1_00082
789	1	4739	Escherichia_coli|SAMEA3485104|GCA_900482445.1|UDIO01000020.1_00090
790	1	4739	Escherichia_coli|SAMEA3485107|GCA_900482475.1|UDIC01000036.1_00010
791	1	4739	Escherichia_coli|SAMEA3485108|GCA_900482585.1|UDIT01000012.1_00039
792	1	4739	Escherichia_coli|SAMEA3485109|GCA_900482635.1|UDIU01000025.1_00022
793	1	4739	Escherichia_coli|SAMEA3485110|GCA_900482495.1|UDIF01000011.1_00099
794	1	4739	Escherichia_coli|SAMEA3485111|GCA_900482455.1|UDHW01000020.1_00002
795	1	4739	Escherichia_coli|SAMEA3485112|GCA_900482365.1|UDIA01000012.1_00105
796	1	4739	Escherichia_coli|SAMEA3485115|GCA_900482435.1|UDHY01000025.1_00057
797	1	4739	Escherichia_coli|SAMEA3492640|GCA_900450095.1|UGFO01000003.1_00046
798	1	4739	Escherichia_coli|SAMEA3492640|GCA_900450095.1|UGFO01000004.1_00149
799	1	4739	Escherichia_coli|SAMEA3492641|GCA_900450155.1|UGFP01000002.1_00132
800	1	4739	Escherichia_coli|SAMEA3492645|GCA_900450115.1|UGFT01000004.1_00076
801	1	4739	Escherichia_coli|SAMEA3498443|GCA_001268245.1|CXXJ01000078.1_00003
802	1	4739	Escherichia_coli|SAMEA3498469|GCA_001268905.1|CXWT01000023.1_00016
803	1	4739	Escherichia_coli|SAMEA3505364|GCA_900450345.1|UGFZ01000004.1_00061
804	1	4739	Escherichia_coli|SAMEA3512672|GCA_900450255.1|UGGC01000001.1_00019
805	1	4739	Escherichia_coli|SAMEA3512673|GCA_900450315.1|UGGD01000001.1_00050
806	1	4739	Escherichia_coli|SAMEA3662915|GCA_900450385.1|UASH01000011.1_00026
807	1	4739	Escherichia_coli|SAMEA3724850|GCA_900041715.1|FBYD01000001.1_00131
808	1	4739	Escherichia_coli|SAMEA3751078|GCA_900490235.1|UEKF01000024.1_00041
809	1	4739	Escherichia_coli|SAMEA3751242|GCA_900480315.1|UDAI01000010.1_00143
810	1	4739	Escherichia_coli|SAMEA3751401|GCA_900481225.1|UDDQ01000023.1_00034
811	1	4739	Escherichia_coli|SAMEA3751403|GCA_900481395.1|UDET01000018.1_00079
812	1	4739	Escherichia_coli|SAMEA3752268|GCA_900480935.1|UDCZ01000013.1_00118
813	1	4739	Escherichia_coli|SAMEA3752311|GCA_900481235.1|UDDN01000025.1_00025
814	1	4739	Escherichia_coli|SAMEA3752312|GCA_900481255.1|UDDO01000009.1_00017
815	1	4739	Escherichia_coli|SAMEA3752315|GCA_900481575.1|UDEQ01000017.1_00101
816	1	4739	Escherichia_coli|SAMEA3752315|GCA_900481575.1|UDEQ01000017.1_00113
817	1	4739	Escherichia_coli|SAMEA3752317|GCA_900481465.1|UDER01000016.1_00071
818	1	4739	Escherichia_coli|SAMEA3752321|GCA_900481645.1|UDFN01000020.1_00039
819	1	4739	Escherichia_coli|SAMEA3752321|GCA_900481645.1|UDFN01000020.1_00041
820	1	4739	Escherichia_coli|SAMEA3752322|GCA_900481765.1|UDFR01000017.1_00028
821	1	4739	Escherichia_coli|SAMEA3752379|GCA_900490165.1|UEKB01000001.1_00579
822	1	4739	Escherichia_coli|SAMEA3752379|GCA_900490165.1|UEKB01000014.1_00082
823	1	4739	Escherichia_coli|SAMEA3752388|GCA_900480395.1|UEJY01000023.1_00109
824	1	4739	Escherichia_coli|SAMEA3752511|GCA_900481105.1|UDDI01000016.1_00057
825	1	4739	Escherichia_coli|SAMEA3752513|GCA_900481195.1|UDDM01000019.1_00038
826	1	4739	Escherichia_coli|SAMEA3752552|GCA_900479775.1|UCYQ01000018.1_00059
827	1	4739	Escherichia_coli|SAMEA3752553|GCA_900479695.1|UCYG01000021.1_00043
828	1	4739	Escherichia_coli|SAMEA3752559|GCA_900480055.1|UINP01000016.1_00067
829	1	4739	Escherichia_coli|SAMEA3752560|GCA_900490255.1|UEJW01000020.1_00057
830	1	4739	Escherichia_coli|SAMEA3752564|GCA_900480475.1|UDAT01000013.1_00068
831	1	4739	Escherichia_coli|SAMEA3752610|GCA_900480995.1|UDCT01000018.1_00033
832	1	4739	Escherichia_coli|SAMEA3752622|GCA_900481715.1|UDFH01000021.1_00049
833	1	4739	Escherichia_coli|SAMEA3752622|GCA_900481715.1|UDFH01000021.1_00052
834	1	4739	Escherichia_coli|SAMEA3752622|GCA_900481715.1|UDFH01000021.1_00055
835	1	4739	Escherichia_coli|SAMEA3752622|GCA_900481715.1|UDFH01000030.1_00012
836	1	4739	Escherichia_coli|SAMEA3752739|GCA_900481505.1|UDEL01000002.1_00021
837	1	4739	Escherichia_coli|SAMEA3752741|GCA_900481525.1|UDFB01000017.1_00042
838	1	4739	Escherichia_coli|SAMEA3752749|GCA_900481855.1|UDFZ01000018.1_00041
839	1	4739	Escherichia_coli|SAMEA3753063|GCA_900479905.1|UCYY01000026.1_00050
840	1	4739	Escherichia_coli|SAMEA3753066|GCA_900479885.1|UCYR01000019.1_00038
841	1	4739	Escherichia_coli|SAMEA3753071|GCA_900490245.1|UINQ01000018.1_00119
842	1	4739	Escherichia_coli|SAMEA3753071|GCA_900490245.1|UINQ01000022.1_00041
843	1	4739	Escherichia_coli|SAMEA3753096|GCA_900490325.1|UEKS01000020.1_00052
844	1	4739	Escherichia_coli|SAMEA3753104|GCA_900480255.1|UDAD01000026.1_00031
845	1	4739	Escherichia_coli|SAMEA3753135|GCA_900480645.1|UDCR01000010.1_00072
846	1	4739	Escherichia_coli|SAMEA3753144|GCA_900481155.1|UEKK01000022.1_00049
847	1	4739	Escherichia_coli|SAMEA3753147|GCA_900481345.1|UDDZ01000017.1_00123
848	1	4739	Escherichia_coli|SAMEA3753294|GCA_900480005.1|UCZI01000021.1_00066
849	1	4739	Escherichia_coli|SAMEA3753294|GCA_900480005.1|UCZI01000042.1_00013
850	1	4739	Escherichia_coli|SAMEA3753310|GCA_900480555.1|UDBL01000027.1_00059
851	1	4739	Escherichia_coli|SAMEA3753353|GCA_900480635.1|UDBP01000010.1_00041
852	1	4739	Escherichia_coli|SAMEA3753356|GCA_900480735.1|UDBV01000015.1_00032
853	1	4739	Escherichia_coli|SAMEA3753386|GCA_900481045.1|UDDC01000013.1_00041
854	1	4739	Escherichia_coli|SAMEA3753387|GCA_900480975.1|UDCQ01000019.1_00037
855	1	4739	Escherichia_coli|SAMEA3753391|GCA_900481015.1|UDCU01000017.1_00040
856	1	4739	Escherichia_coli|SAMEA3753391|GCA_900481015.1|UDCU01000017.1_00051
857	1	4739	Escherichia_coli|SAMEA3753397|GCA_900481275.1|UDDW01000018.1_00058
858	1	4739	Escherichia_coli|SAMEA3861967|GCA_900447915.1|UFYM01000001.1_00178
859	1	4739	Escherichia_coli|SAMEA3867447|GCA_900450275.1|UASG01000021.1_00048
860	1	4739	Escherichia_coli|SAMEA4350780|GCA_900093955.1|FLYR01000021.1_00005
861	1	4739	Escherichia_coli|SAMEA44517418|GCA_900450475.1|UGGJ01000009.1_00053
862	1	4739	Escherichia_coli|SAMEA4509462|GCA_900102575.1|FNLP01000001.1_00023
863	1	4739	Escherichia_coli|SAMEA4608446|GCA_902163405.1|CABGZL010000046.1_00035
864	1	4739	Escherichia_coli|SAMEA4609993|GCA_900382715.1|UEFR01000002.1_00120
865	1	4739	Escherichia_coli|SAMEA4672938|GCA_900773895.1|CAAGSI010000026.1_00016
866	1	4739	Escherichia_coli|SAMEA4672938|GCA_900773895.1|CAAGSI010000026.1_00027
867	1	4739	Escherichia_coli|SAMEA4727945|GCA_900489305.1|UEER01000056.1_00010
868	1	4739	Escherichia_coli|SAMEA4727987|GCA_900489745.1|UEGD01000022.1_00070
869	1	4739	Escherichia_coli|SAMEA4786450|GCA_900497415.1|LS999562.1_00057
870	1	4739	Escherichia_coli|SAMEA4786452|GCA_900497455.1|LR025097.1_00004
871	1	4739	Escherichia_coli|SAMEA4811075|GCA_900499255.1|UIIC01000060.1_00019
872	1	4739	Escherichia_coli|SAMEA4811112|GCA_900499515.1|UIIV01000022.1_00060
873	1	4739	Escherichia_coli|SAMEA4811168|GCA_900500035.1|UIKW01000028.1_00010
874	1	4739	Escherichia_coli|SAMEA4811169|GCA_900500015.1|UIKS01000045.1_00013
875	1	4739	Escherichia_coli|SAMEA4811176|GCA_900500125.1|UILD01000048.1_00010
876	1	4739	Escherichia_coli|SAMEA4811177|GCA_900500145.1|UIKZ01000059.1_00016
877	1	4739	Escherichia_coli|SAMEA4811185|GCA_900500255.1|UILN01000013.1_00021
878	1	4739	Escherichia_coli|SAMEA4811190|GCA_900500305.1|UILO01000035.1_00007
879	1	4739	Escherichia_coli|SAMEA4830524|GCA_900520325.1|LS992169.1_00041
880	1	4739	Escherichia_coli|SAMEA4830525|GCA_900520285.1|LS992167.1_00036
881	1	4739	Escherichia_coli|SAMEA4830526|GCA_900520365.1|LS992194.1_00106
882	1	4739	Escherichia_coli|SAMEA4830819|GCA_900520385.1|LS992187.1_00084
883	1	4739	Escherichia_coli|SAMEA4830820|GCA_900520345.1|LS992181.1_00154
884	1	4739	Escherichia_coli|SAMEA4853120|GCA_900536485.1|UNQA01000048.1_00002
885	1	4739	Escherichia_coli|SAMEA4853203|GCA_900536625.1|UNQI01000001.1_00111
886	1	4739	Escherichia_coli|SAMEA4916031|GCA_900607395.1|UWVE01000003.1_00056
887	1	4739	Escherichia_coli|SAMEA4916040|GCA_900607485.1|UWVK01000002.1_00058
888	1	4739	Escherichia_coli|SAMEA4916043|GCA_900607535.1|UWVO01000002.1_00045
889	1	4739	Escherichia_coli|SAMEA4916050|GCA_900607665.1|UWVU01000003.1_00105
890	1	4739	Escherichia_coli|SAMEA4916082|GCA_900607975.1|UWWX01000003.1_00061
891	1	4739	Escherichia_coli|SAMEA4916084|GCA_900607995.1|UWWZ01000002.1_00013
892	1	4739	Escherichia_coli|SAMEA4916087|GCA_900608025.1|UWXC01000003.1_00015
893	1	4739	Escherichia_coli|SAMEA4916095|GCA_900608105.1|UWXJ01000002.1_00049
894	1	4739	Escherichia_coli|SAMEA4916102|GCA_900608175.1|UWXQ01000003.1_00033
895	1	4739	Escherichia_coli|SAMEA4916102|GCA_900608175.1|UWXQ01000005.1_00053
896	1	4739	Escherichia_coli|SAMEA4976255|GCA_900603105.1|UWJJ01000012.1_00032
897	1	4739	Escherichia_coli|SAMEA4976255|GCA_900603105.1|UWJJ01000014.1_00056
898	1	4739	Escherichia_coli|SAMEA4976256|GCA_900603125.1|UWJM01000010.1_00084
899	1	4739	Escherichia_coli|SAMEA4976261|GCA_900603045.1|UWJG01000003.1_00046
900	1	4739	Escherichia_coli|SAMEA4976263|GCA_900603155.1|UWJT01000015.1_00054
901	1	4739	Escherichia_coli|SAMEA4976264|GCA_900603145.1|UWJQ01000004.1_00091
902	1	4739	Escherichia_coli|SAMEA4976266|GCA_900603165.1|UWJR01000001.1_00066
903	1	4739	Escherichia_coli|SAMEA4976266|GCA_900603165.1|UWJR01000007.1_00050
904	1	4739	Escherichia_coli|SAMEA4976267|GCA_900603195.1|UWJS01000013.1_00114
905	1	4739	Escherichia_coli|SAMEA4976269|GCA_900603205.1|UWJW01000014.1_00075
906	1	4739	Escherichia_coli|SAMEA4976275|GCA_900603255.1|UWKA01000004.1_00129
907	1	4739	Escherichia_coli|SAMEA4976276|GCA_900603295.1|UWKD01000004.1_00155
908	1	4739	Escherichia_coli|SAMEA4976280|GCA_900603315.1|UWKH01000005.1_00215
909	1	4739	Escherichia_coli|SAMEA4976280|GCA_900603315.1|UWKH01000011.1_00066
910	1	4739	Escherichia_coli|SAMEA4976288|GCA_900603365.1|UWKM01000018.1_00002
911	1	4739	Escherichia_coli|SAMEA4976288|GCA_900603365.1|UWKM01000021.1_00033
912	1	4739	Escherichia_coli|SAMEA4976289|GCA_900603375.1|UWKP01000005.1_00165
913	1	4739	Escherichia_coli|SAMEA4976290|GCA_900603405.1|UWKN01000011.1_00047
914	1	4739	Escherichia_coli|SAMEA4976290|GCA_900603405.1|UWKN01000019.1_00040
915	1	4739	Escherichia_coli|SAMEA4976291|GCA_900603445.1|UWKT01000011.1_00120
916	1	4739	Escherichia_coli|SAMEA4976292|GCA_900603435.1|UWKR01000025.1_00028
917	1	4739	Escherichia_coli|SAMEA4976294|GCA_900603455.1|UWKS01000049.1_00023
918	1	4739	Escherichia_coli|SAMEA4976301|GCA_900603505.1|UWLA01000011.1_00105
919	1	4739	Escherichia_coli|SAMEA4976302|GCA_900603515.1|UWKZ01000024.1_00072
920	1	4739	Escherichia_coli|SAMEA4976307|GCA_900603595.1|UWLH01000019.1_00084
921	1	4739	Escherichia_coli|SAMEA4976307|GCA_900603595.1|UWLH01000029.1_00068
922	1	4739	Escherichia_coli|SAMEA4976310|GCA_900603655.1|UWLN01000027.1_00060
923	1	4739	Escherichia_coli|SAMEA4976317|GCA_900603695.1|UWLO01000017.1_00032
924	1	4739	Escherichia_coli|SAMEA4976318|GCA_900603665.1|UWLP01000055.1_00013
925	1	4739	Escherichia_coli|SAMEA4976319|GCA_900603685.1|UWLR01000027.1_00005
926	1	4739	Escherichia_coli|SAMEA4976325|GCA_900603745.1|UWLX01000007.1_00233
927	1	4739	Escherichia_coli|SAMEA4976332|GCA_900603825.1|UWMC01000011.1_00202
928	1	4739	Escherichia_coli|SAMEA4976332|GCA_900603825.1|UWMC01000013.1_00119
929	1	4739	Escherichia_coli|SAMEA4976334|GCA_900603865.1|UWMH01000011.1_00103
930	1	4739	Escherichia_coli|SAMEA4976336|GCA_900603875.1|UWMJ01000016.1_00020
931	1	4739	Escherichia_coli|SAMEA4976342|GCA_900603935.1|UWMP01000006.1_00058
932	1	4739	Escherichia_coli|SAMEA4976350|GCA_900604005.1|UWMY01000024.1_00028
933	1	4739	Escherichia_coli|SAMEA4976354|GCA_900604065.1|UWNB01000013.1_00112
934	1	4739	Escherichia_coli|SAMEA4976355|GCA_900604045.1|UWNA01000005.1_00090
935	1	4739	Escherichia_coli|SAMEA4976355|GCA_900604045.1|UWNA01000006.1_00058
936	1	4739	Escherichia_coli|SAMEA4976357|GCA_900604085.1|UWNE01000004.1_00031
937	1	4739	Escherichia_coli|SAMEA4976361|GCA_900604135.1|UWNI01000011.1_00053
938	1	4739	Escherichia_coli|SAMEA4976366|GCA_900604175.1|UWNO01000012.1_00092
939	1	4739	Escherichia_coli|SAMEA4976369|GCA_900604215.1|UWNU01000002.1_00087
940	1	4739	Escherichia_coli|SAMEA4976372|GCA_900604235.1|UWNP01000002.1_00064
941	1	4739	Escherichia_coli|SAMEA4976376|GCA_900604275.1|UWNV01000005.1_00125
942	1	4739	Escherichia_coli|SAMEA5128442|GCA_900622655.1|LR130556.1_00113
943	1	4739	Escherichia_coli|SAMEA5128443|GCA_900622665.1|LR130554.1_00048
944	1	4739	Escherichia_coli|SAMEA5615406|GCA_902502625.1|CABVYX010000053.1_00010
945	1	4739	Escherichia_coli|SAMEA5620598|GCA_901669885.1|CABFIY010000214.1_00010
946	1	4739	Escherichia_coli|SAMEA5818783|GCA_902668575.1|CACRWN010000005.1_00145
947	1	4739	Escherichia_coli|SAMEA5818789|GCA_902668685.1|CACRWP010000005.1_00024
948	1	4739	Escherichia_coli|SAMEA5852011|GCA_902387885.1|CABMNJ010000002.1_00149
949	1	4739	Escherichia_coli|SAMEA5988743|GCA_902703135.1|CACRYC010000017.1_00054
950	1	4739	Escherichia_coli|SAMEA5988752|GCA_902703145.1|CACRYE010000028.1_00050
951	1	4739	Escherichia_coli|SAMEA6377884|GCA_902706925.1|CACSMQ010000011.1_00002
952	1	4739	Escherichia_coli|SAMEA6377896|GCA_902706945.1|CACSMH010000026.1_00021
953	1	4739	Escherichia_coli|SAMEA6377910|GCA_902711965.1|CACTGA010000072.1_00007
954	1	4739	Escherichia_coli|SAMEA6377952|GCA_902707325.1|CACSOK010000024.1_00036
955	1	4739	Escherichia_coli|SAMEA6377986|GCA_902707875.1|CACSPZ010000034.1_00035
956	1	4739	Escherichia_coli|SAMEA6377992|GCA_902707725.1|CACSPT010000020.1_00003
957	1	4739	Escherichia_coli|SAMEA6377993|GCA_902707735.1|CACSPP010000033.1_00007
958	1	4739	Escherichia_coli|SAMEA6378040|GCA_902708395.1|CACSSE010000033.1_00023
959	1	4739	Escherichia_coli|SAMEA6378050|GCA_902708435.1|CACSRZ010000034.1_00009
960	1	4739	Escherichia_coli|SAMEA6378054|GCA_902708535.1|CACSSN010000029.1_00019
961	1	4739	Escherichia_coli|SAMEA6378058|GCA_902708545.1|CACSSR010000034.1_00020
962	1	4739	Escherichia_coli|SAMEA6378069|GCA_902708615.1|CACSTB010000025.1_00032
963	1	4739	Escherichia_coli|SAMEA6378070|GCA_902708585.1|CACSSY010000059.1_00007
964	1	4739	Escherichia_coli|SAMEA6378085|GCA_902708745.1|CACSTU010000045.1_00014
965	1	4739	Escherichia_coli|SAMEA6378086|GCA_902708765.1|CACSTJ010000018.1_00022
966	1	4739	Escherichia_coli|SAMEA6378099|GCA_902708895.1|CACSUB010000027.1_00066
967	1	4739	Escherichia_coli|SAMEA6378139|GCA_902709155.1|CACSVT010000027.1_00010
968	1	4739	Escherichia_coli|SAMEA6378165|GCA_902709625.1|CACSXH010000061.1_00011
969	1	4739	Escherichia_coli|SAMEA6378188|GCA_902709915.1|CACSXM010000025.1_00037
970	1	4739	Escherichia_coli|SAMEA6378199|GCA_902709795.1|CACSXR010000023.1_00014
971	1	4739	Escherichia_coli|SAMEA6378219|GCA_902710005.1|CACSYD010000042.1_00013
972	1	4739	Escherichia_coli|SAMEA6378325|GCA_902711215.1|CACTCR010000061.1_00007
973	1	4739	Escherichia_coli|SAMEA6378368|GCA_902711545.1|CACTEB010000083.1_00003
974	1	4739	Escherichia_coli|SAMEA6378403|GCA_902711915.1|CACTFR010000035.1_00003
975	1	4739	Escherichia_coli|SAMN01916957|GCA_002741295.1|CP024254.1_00105
976	1	4739	Escherichia_coli|SAMN01917241|GCA_002741355.1|CP024281.1_00068
977	1	4739	Escherichia_coli|SAMN02650901|GCA_000599825.1|JFFO01000005.1_00009
978	1	4739	Escherichia_coli|SAMN02666695|GCA_000599645.1|CP007391.1_04065
979	1	4739	Escherichia_coli|SAMN02666698|GCA_000599705.1|CP007394.1_04744
980	1	4739	Escherichia_coli|SAMN02688213|GCA_001677515.1|CP012501.1_00221
981	1	4739	Escherichia_coli|SAMN02709589|GCA_000784925.1|CP009860.1_00128
982	1	4739	Escherichia_coli|SAMN02739483|GCA_000714895.1|JMIZ01000010.1_00010
983	1	4739	Escherichia_coli|SAMN02739900|GCA_000714955.1|JMJC01000011.1_00093
984	1	4739	Escherichia_coli|SAMN02739900|GCA_000714955.1|JMJC01000014.1_00009
985	1	4739	Escherichia_coli|SAMN02744162|GCA_000749575.1|JNNI01000131.1_00012
986	1	4739	Escherichia_coli|SAMN02744546|GCA_000749565.1|JNNJ01000059.1_00008
987	1	4739	Escherichia_coli|SAMN02801823|GCA_000782595.1|JSSI01000078.1_00070
988	1	4739	Escherichia_coli|SAMN02801838|GCA_000782295.1|JSRT01000101.1_00015
989	1	4739	Escherichia_coli|SAMN02801841|GCA_000782235.1|JSRQ01000031.1_00012
990	1	4739	Escherichia_coli|SAMN02801844|GCA_000782175.1|JSRN01000040.1_00016
991	1	4739	Escherichia_coli|SAMN02801879|GCA_000779005.1|JSQE01000042.1_00061
992	1	4739	Escherichia_coli|SAMN02801885|GCA_000778765.1|JSPY01000084.1_00018
993	1	4739	Escherichia_coli|SAMN02801938|GCA_000780995.1|JSNZ01000071.1_00057
994	1	4739	Escherichia_coli|SAMN02801969|GCA_000780315.1|JSMW01000041.1_00023
995	1	4739	Escherichia_coli|SAMN02801994|GCA_000779875.1|JSMF01000046.1_00043
996	1	4739	Escherichia_coli|SAMN02808333|GCA_001677495.1|CP012500.1_00111
997	1	4739	Escherichia_coli|SAMN02841133|GCA_000740615.1|JNOJ01000049.1_00004
998	1	4739	Escherichia_coli|SAMN02863978|GCA_000773435.1|JPIF01000041.1_00019
999	1	4739	Escherichia_coli|SAMN02911890|GCA_000736735.1|JPQG01000008.1_00005
1000	1	4739	Escherichia_coli|SAMN02911890|GCA_000736735.1|JPQG01000009.1_00088
1001	1	4739	Escherichia_coli|SAMN02928419|GCA_001816295.1|KV825541.1_00016
1002	1	4739	Escherichia_coli|SAMN02928420|GCA_001816285.1|KV825495.1_00016
1003	1	4739	Escherichia_coli|SAMN02991226|GCA_001420955.1|CP013026.1_00056
1004	1	4739	Escherichia_coli|SAMN02991226|GCA_001420955.1|CP013027.1_00070
1005	1	4739	Escherichia_coli|SAMN03075145|GCA_000948005.1|JRLM01000022.1_00059
1006	1	4739	Escherichia_coli|SAMN03075589|GCA_000770285.1|JRKV01000038.1_00034
1007	1	4739	Escherichia_coli|SAMN03081275|GCA_000768125.1|JRQF01000041.1_00029
1008	1	4739	Escherichia_coli|SAMN03083542|GCA_000819645.1|CP010317.1_00037
1009	1	4739	Escherichia_coli|SAMN03154703|GCA_001651635.1|JSVM01000016.1_00073
1010	1	4739	Escherichia_coli|SAMN03247593|GCA_001630825.1|JUDW01000026.1_00044
1011	1	4739	Escherichia_coli|SAMN03247596|GCA_001630835.1|JUDX01000019.1_00017
1012	1	4739	Escherichia_coli|SAMN03247764|GCA_001630845.1|JUDY01000023.1_00003
1013	1	4739	Escherichia_coli|SAMN03252413|GCA_001900535.1|CP010123.1_00096
1014	1	4739	Escherichia_coli|SAMN03252421|GCA_001900635.1|CP010142.1_00031
1015	1	4739	Escherichia_coli|SAMN03252435|GCA_001900835.1|CP010174.1_00067
1016	1	4739	Escherichia_coli|SAMN03252442|GCA_001901085.1|CP010192.1_00149
1017	1	4739	Escherichia_coli|SAMN03252447|GCA_001901185.1|CP010219.1_04869
1018	1	4739	Escherichia_coli|SAMN03252453|GCA_001901365.1|CP010232.1_00082
1019	1	4739	Escherichia_coli|SAMN03252453|GCA_001901365.1|CP010233.1_00124
1020	1	4739	Escherichia_coli|SAMN03262728|GCA_002243755.1|KZ268938.1_00067
1021	1	4739	Escherichia_coli|SAMN03262735|GCA_002243915.1|KZ269057.1_00051
1022	1	4739	Escherichia_coli|SAMN03262745|GCA_002244125.1|KZ269181.1_00111
1023	1	4739	Escherichia_coli|SAMN03262752|GCA_002245175.1|KZ269908.1_00027
1024	1	4739	Escherichia_coli|SAMN03262759|GCA_002245165.1|KZ269896.1_00112
1025	1	4739	Escherichia_coli|SAMN03262767|GCA_002244515.1|KZ269411.1_00096
1026	1	4739	Escherichia_coli|SAMN03262780|GCA_002244785.1|KZ269659.1_00017
1027	1	4739	Escherichia_coli|SAMN03262790|GCA_002244995.1|KZ269781.1_00013
1028	1	4739	Escherichia_coli|SAMN03262794|GCA_002245075.1|KZ269851.1_00086
1029	1	4739	Escherichia_coli|SAMN03262794|GCA_002245075.1|KZ269853.1_00040
1030	1	4739	Escherichia_coli|SAMN03262796|GCA_002245095.1|KZ269877.1_00085
1031	1	4739	Escherichia_coli|SAMN03263950|GCA_000814145.2|CP010372.1_00024
1032	1	4739	Escherichia_coli|SAMN03264844|GCA_000801165.1|CP009105.1_00177
1033	1	4739	Escherichia_coli|SAMN03280202|GCA_001030325.1|KQ087652.1_00059
1034	1	4739	Escherichia_coli|SAMN03280203|GCA_001030345.1|KQ087663.1_00065
1035	1	4739	Escherichia_coli|SAMN03280207|GCA_001030445.1|KQ087861.1_00061
1036	1	4739	Escherichia_coli|SAMN03280212|GCA_001030555.1|KQ087921.1_00057
1037	1	4739	Escherichia_coli|SAMN03280217|GCA_001030675.1|KQ087999.1_00098
1038	1	4739	Escherichia_coli|SAMN03292325|GCA_000948605.1|JXVM01000056.1_00029
1039	1	4739	Escherichia_coli|SAMN03292337|GCA_000948465.1|JXVW01000119.1_00002
1040	1	4739	Escherichia_coli|SAMN03292349|GCA_000948905.1|JXWI01000018.1_00030
1041	1	4739	Escherichia_coli|SAMN03340667|GCA_000966935.1|JYKT01000084.1_00007
1042	1	4739	Escherichia_coli|SAMN03340675|GCA_000965715.1|JZEB01000097.1_00015
1043	1	4739	Escherichia_coli|SAMN03366857|GCA_001650585.1|JZDL01000030.1_00053
1044	1	4739	Escherichia_coli|SAMN03380735|GCA_002971155.1|JZMO01000013.1_00064
1045	1	4739	Escherichia_coli|SAMN03382594|GCA_002971705.1|JZNF01000109.1_00004
1046	1	4739	Escherichia_coli|SAMN03382596|GCA_002971555.1|JZNH01000067.1_00062
1047	1	4739	Escherichia_coli|SAMN03382604|GCA_002971585.1|JZNM01000119.1_00012
1048	1	4739	Escherichia_coli|SAMN03382605|GCA_002971755.1|JZNN01000150.1_00006
1049	1	4739	Escherichia_coli|SAMN03384161|GCA_002972235.1|JZNP01000131.1_00010
1050	1	4739	Escherichia_coli|SAMN03384220|GCA_002971795.1|JZNR01000079.1_00051
1051	1	4739	Escherichia_coli|SAMN03384228|GCA_002971815.1|JZNY01000072.1_00027
1052	1	4739	Escherichia_coli|SAMN03384228|GCA_002971815.1|JZNY01000072.1_00028
1053	1	4739	Escherichia_coli|SAMN03384236|GCA_002972375.1|JZOF01000049.1_00010
1054	1	4739	Escherichia_coli|SAMN03384320|GCA_002972075.1|JZOQ01000091.1_00018
1055	1	4739	Escherichia_coli|SAMN03384322|GCA_002972035.1|JZOS01000031.1_00015
1056	1	4739	Escherichia_coli|SAMN03384327|GCA_002972135.1|JZOW01000063.1_00008
1057	1	4739	Escherichia_coli|SAMN03388246|GCA_002972995.1|JZQT01000130.1_00010
1058	1	4739	Escherichia_coli|SAMN03390066|GCA_000971615.1|CP011019.1_00145
1059	1	4739	Escherichia_coli|SAMN03393403|GCA_001309645.1|LECN01000158.1_00102
1060	1	4739	Escherichia_coli|SAMN03393411|GCA_001309815.1|LEAB01000172.1_00356
1061	1	4739	Escherichia_coli|SAMN03452282|GCA_001010165.1|LBDC01000004.1_00166
1062	1	4739	Escherichia_coli|SAMN03455794|GCA_001012155.1|LDDU01000112.1_00017
1063	1	4739	Escherichia_coli|SAMN03455795|GCA_001262795.1|LHCM01000029.1_00027
1064	1	4739	Escherichia_coli|SAMN03455808|GCA_001191135.1|LGZF01000021.1_00016
1065	1	4739	Escherichia_coli|SAMN03455816|GCA_001012315.1|LDDJ01000086.1_00014
1066	1	4739	Escherichia_coli|SAMN03455821|GCA_001262905.1|LHCQ01000011.1_00068
1067	1	4739	Escherichia_coli|SAMN03455931|GCA_001675145.1|CP014669.1_00074
1068	1	4739	Escherichia_coli|SAMN03455974|GCA_001663475.1|CP015161.1_00035
1069	1	4739	Escherichia_coli|SAMN03455998|GCA_002934895.1|CP026403.1_00043
1070	1	4739	Escherichia_coli|SAMN03465299|GCA_001005685.1|LBBN01000032.1_00035
1071	1	4739	Escherichia_coli|SAMN03481183|GCA_001630965.1|LAXB01000017.1_00077
1072	1	4739	Escherichia_coli|SAMN03704963|GCA_001039075.2|LDXI02000016.1_00085
1073	1	4739	Escherichia_coli|SAMN03704970|GCA_001039205.2|LDXC02000019.1_00014
1074	1	4739	Escherichia_coli|SAMN03782453|GCA_001077935.1|LFJX01000048.1_00074
1075	1	4739	Escherichia_coli|SAMN03783363|GCA_002215095.1|CP011916.1_00029
1076	1	4739	Escherichia_coli|SAMN03784990|GCA_001911985.1|LGMF01000045.1_00009
1077	1	4739	Escherichia_coli|SAMN03784997|GCA_001912035.1|LGMM01000116.1_00062
1078	1	4739	Escherichia_coli|SAMN03784998|GCA_001911595.1|LGMN01000200.1_00039
1079	1	4739	Escherichia_coli|SAMN03785006|GCA_001911635.1|LGMW01000115.1_00010
1080	1	4739	Escherichia_coli|SAMN03785013|GCA_001912115.1|LGNC01000039.1_00016
1081	1	4739	Escherichia_coli|SAMN03785016|GCA_001911755.1|LGNF01000050.1_00006
1082	1	4739	Escherichia_coli|SAMN03838320|GCA_001562855.1|KQ961364.1_00008
1083	1	4739	Escherichia_coli|SAMN03922924|GCA_001519365.2|LQSL02000002.1_00021
1084	1	4739	Escherichia_coli|SAMN03922929|GCA_001519525.1|LQSO01000031.1_00089
1085	1	4739	Escherichia_coli|SAMN03922979|GCA_001521055.2|LQTX02000003.1_00088
1086	1	4739	Escherichia_coli|SAMN03922994|GCA_001520695.2|LQUJ02000002.1_00041
1087	1	4739	Escherichia_coli|SAMN03952741|GCA_002464835.1|NXNF01000070.1_00006
1088	1	4739	Escherichia_coli|SAMN03996286|GCA_001471815.2|LORP02000013.1_00103
1089	1	4739	Escherichia_coli|SAMN04002631|GCA_001606895.1|LOFR01000081.1_00018
1090	1	4739	Escherichia_coli|SAMN04002637|GCA_001608185.1|LOFX01000038.1_00019
1091	1	4739	Escherichia_coli|SAMN04002643|GCA_001606555.1|LOGD01000012.1_00035
1092	1	4739	Escherichia_coli|SAMN04002646|GCA_001606785.1|LOGG01000068.1_00071
1093	1	4739	Escherichia_coli|SAMN04002648|GCA_001607155.1|LOGI01000035.1_00069
1094	1	4739	Escherichia_coli|SAMN04002654|GCA_001606625.1|LPWV01000118.1_00108
1095	1	4739	Escherichia_coli|SAMN04002661|GCA_001606435.1|LOJC01000036.1_00035
1096	1	4739	Escherichia_coli|SAMN04002667|GCA_001606385.1|LOGW01000090.1_00070
1097	1	4739	Escherichia_coli|SAMN04002669|GCA_001607125.1|LOGY01000079.1_00067
1098	1	4739	Escherichia_coli|SAMN04002678|GCA_001606915.1|LOIE01000082.1_00071
1099	1	4739	Escherichia_coli|SAMN04002682|GCA_001607555.1|LOIH01000069.1_00008
1100	1	4739	Escherichia_coli|SAMN04002682|GCA_001607555.1|LOIH01000081.1_00046
1101	1	4739	Escherichia_coli|SAMN04002696|GCA_001607765.1|LOIQ01000006.1_00017
1102	1	4739	Escherichia_coli|SAMN04002710|GCA_001609265.1|LPUK01000002.1_00018
1103	1	4739	Escherichia_coli|SAMN04009869|GCA_001420055.1|LIVG01000031.1_00041
1104	1	4739	Escherichia_coli|SAMN04014847|GCA_002787215.1|CP024852.1_00138
1105	1	4739	Escherichia_coli|SAMN04014852|GCA_002788295.1|CP024856.1_00046
1106	1	4739	Escherichia_coli|SAMN04014856|GCA_002788115.1|CP024863.1_00030
1107	1	4739	Escherichia_coli|SAMN04014856|GCA_002788115.1|CP024864.1_00053
1108	1	4739	Escherichia_coli|SAMN04014858|GCA_002796585.1|CP024887.1_00029
1109	1	4739	Escherichia_coli|SAMN04014860|GCA_002796445.1|CP024888.1_00062
1110	1	4739	Escherichia_coli|SAMN04014926|GCA_003204155.1|CP029742.1_00010
1111	1	4739	Escherichia_coli|SAMN04014926|GCA_003204155.1|CP029744.1_00045
1112	1	4739	Escherichia_coli|SAMN04014955|GCA_002192275.1|CP021733.1_00032
1113	1	4739	Escherichia_coli|SAMN04014960|GCA_002180095.1|CP021538.1_00066
1114	1	4739	Escherichia_coli|SAMN04014978|GCA_002201835.1|CP021880.1_00050
1115	1	4739	Escherichia_coli|SAMN04014991|GCA_002192295.1|CP021739.1_00027
1116	1	4739	Escherichia_coli|SAMN04026228|GCA_001280345.1|CP012626.1_00049
1117	1	4739	Escherichia_coli|SAMN04026228|GCA_001280345.1|CP012627.1_00074
1118	1	4739	Escherichia_coli|SAMN04100281|GCA_001440615.1|LKDC01000033.1_00022
1119	1	4739	Escherichia_coli|SAMN04158294|GCA_003813145.1|CP033883.1_00072
1120	1	4739	Escherichia_coli|SAMN04158324|GCA_001463455.1|LNIP01000035.1_00035
1121	1	4739	Escherichia_coli|SAMN04158324|GCA_001463455.1|LNIP01000037.1_00011
1122	1	4739	Escherichia_coli|SAMN04158338|GCA_003334405.1|QOWM01000018.1_00045
1123	1	4739	Escherichia_coli|SAMN04158351|GCA_003334705.1|QOWZ01000020.1_00089
1124	1	4739	Escherichia_coli|SAMN04158361|GCA_003334085.1|QOXJ01000016.1_00025
1125	1	4739	Escherichia_coli|SAMN04229507|GCA_001677565.2|LXJI02000016.1_00041
1126	1	4739	Escherichia_coli|SAMN04273099|GCA_001561555.1|LRWM01000046.1_00004
1127	1	4739	Escherichia_coli|SAMN04279331|GCA_002233275.1|NLUV01000024.1_00077
1128	1	4739	Escherichia_coli|SAMN04279346|GCA_002475515.1|NOHX01000019.1_00061
1129	1	4739	Escherichia_coli|SAMN04279410|GCA_002232385.1|NLTL01000027.1_00051
1130	1	4739	Escherichia_coli|SAMN04279411|GCA_002232895.1|NLTK01000022.1_00001
1131	1	4739	Escherichia_coli|SAMN04279421|GCA_002232835.1|NLTD01000020.1_00046
1132	1	4739	Escherichia_coli|SAMN04279425|GCA_002232675.1|NLSZ01000026.1_00086
1133	1	4739	Escherichia_coli|SAMN04279426|GCA_002232495.1|NLSY01000023.1_00054
1134	1	4739	Escherichia_coli|SAMN04279429|GCA_002232655.1|NLSV01000048.1_00001
1135	1	4739	Escherichia_coli|SAMN04279433|GCA_002232505.1|NLSR01000024.1_00069
1136	1	4739	Escherichia_coli|SAMN04279441|GCA_002231955.1|NLSJ01000023.1_00077
1137	1	4739	Escherichia_coli|SAMN04279442|GCA_002231965.1|NLSH01000019.1_00051
1138	1	4739	Escherichia_coli|SAMN04279443|GCA_002232375.1|NLSG01000095.1_00013
1139	1	4739	Escherichia_coli|SAMN04279443|GCA_002232375.1|NLSG01000095.1_00018
1140	1	4739	Escherichia_coli|SAMN04279444|GCA_002231925.1|NLSF01000080.1_00006
1141	1	4739	Escherichia_coli|SAMN04279462|GCA_002475175.1|NOHD01000018.1_00045
1142	1	4739	Escherichia_coli|SAMN04279472|GCA_002516505.1|NOGU01000017.1_00021
1143	1	4739	Escherichia_coli|SAMN04279479|GCA_002516745.1|NOGN01000024.1_00086
1144	1	4739	Escherichia_coli|SAMN04279481|GCA_002516765.1|NOGL01000026.1_00043
1145	1	4739	Escherichia_coli|SAMN04279481|GCA_002516765.1|NOGL01000026.1_00062
1146	1	4739	Escherichia_coli|SAMN04279483|GCA_002516685.1|NOGJ01000035.1_00044
1147	1	4739	Escherichia_coli|SAMN04279523|GCA_002474835.1|NOFK01000043.1_00019
1148	1	4739	Escherichia_coli|SAMN04279524|GCA_002231725.1|NLRG01000016.1_00007
1149	1	4739	Escherichia_coli|SAMN04279540|GCA_002231555.1|NLQV01000015.1_00002
1150	1	4739	Escherichia_coli|SAMN04279558|GCA_002231255.1|NLQJ01000039.1_00019
1151	1	4739	Escherichia_coli|SAMN04334710|GCA_001575915.1|LONR01000006.1_00049
1152	1	4739	Escherichia_coli|SAMN04334734|GCA_001575595.1|LOOP01000032.1_00019
1153	1	4739	Escherichia_coli|SAMN04334759|GCA_001576455.1|LOPO01000001.1_00024
1154	1	4739	Escherichia_coli|SAMN04338469|GCA_001572045.1|LPXY01000245.1_00044
1155	1	4739	Escherichia_coli|SAMN04338470|GCA_001571505.1|LPTW01000164.1_00009
1156	1	4739	Escherichia_coli|SAMN04338482|GCA_001571995.1|LPYL01000020.1_00012
1157	1	4739	Escherichia_coli|SAMN04361562|GCA_001597815.1|LSAQ01000132.1_00025
1158	1	4739	Escherichia_coli|SAMN04376734|GCA_001614695.1|LVLY01000036.1_00041
1159	1	4739	Escherichia_coli|SAMN04376738|GCA_001614795.1|LVMC01000056.1_00013
1160	1	4739	Escherichia_coli|SAMN04376746|GCA_001615045.1|LVMK01000187.1_00002
1161	1	4739	Escherichia_coli|SAMN04376746|GCA_001615045.1|LVMK01000187.1_00007
1162	1	4739	Escherichia_coli|SAMN04376762|GCA_001615475.1|LVNA01000855.1_00008
1163	1	4739	Escherichia_coli|SAMN04376764|GCA_001615535.1|LVNC01000801.1_00011
1164	1	4739	Escherichia_coli|SAMN04376785|GCA_001615925.1|LVNX01000167.1_00030
1165	1	4739	Escherichia_coli|SAMN04376799|GCA_001616215.1|LVOL01000101.1_00016
1166	1	4739	Escherichia_coli|SAMN04376806|GCA_001616375.1|LVOS01000071.1_00012
1167	1	4739	Escherichia_coli|SAMN04376813|GCA_001615175.1|LVOZ01000061.1_00019
1168	1	4739	Escherichia_coli|SAMN04376813|GCA_001615175.1|LVOZ01000072.1_00051
1169	1	4739	Escherichia_coli|SAMN04376820|GCA_001615035.1|LVPG01000085.1_00003
1170	1	4739	Escherichia_coli|SAMN04376823|GCA_001614885.1|LVPJ01000036.1_00015
1171	1	4739	Escherichia_coli|SAMN04376829|GCA_001616535.1|LVPP01000044.1_00070
1172	1	4739	Escherichia_coli|SAMN04376832|GCA_001616585.1|LVPS01000067.1_00092
1173	1	4739	Escherichia_coli|SAMN04376833|GCA_001616615.1|LVPT01000035.1_00031
1174	1	4739	Escherichia_coli|SAMN04376834|GCA_001616635.1|LVPU01000053.1_00024
1175	1	4739	Escherichia_coli|SAMN04376836|GCA_001616665.1|LVPW01000106.1_00071
1176	1	4739	Escherichia_coli|SAMN04376842|GCA_001616785.1|LVQC01000083.1_00080
1177	1	4739	Escherichia_coli|SAMN04381845|GCA_001513615.1|CP013832.1_00149
1178	1	4739	Escherichia_coli|SAMN04381852|GCA_001566655.1|CP014494.1_00030
1179	1	4739	Escherichia_coli|SAMN04388554|GCA_001520775.2|LQVV02000007.1_00010
1180	1	4739	Escherichia_coli|SAMN04393247|GCA_001620995.2|LVRH02000002.1_00047
1181	1	4739	Escherichia_coli|SAMN04393247|GCA_001620995.2|LVRH02000003.1_00065
1182	1	4739	Escherichia_coli|SAMN04393255|GCA_001621085.1|LVRM01000036.1_00120
1183	1	4739	Escherichia_coli|SAMN04393266|GCA_001621305.1|LVRW01000105.1_00009
1184	1	4739	Escherichia_coli|SAMN04393298|GCA_001621905.2|LVTB02000004.1_00053
1185	1	4739	Escherichia_coli|SAMN04393307|GCA_001622105.1|LVTK01000011.1_00015
1186	1	4739	Escherichia_coli|SAMN04393397|GCA_003031735.1|CP020511.1_00065
1187	1	4739	Escherichia_coli|SAMN04395032|GCA_001542675.2|CP014199.1_00039
1188	1	4739	Escherichia_coli|SAMN04420127|GCA_002133835.1|NEMD01000016.1_00015
1189	1	4739	Escherichia_coli|SAMN04420129|GCA_002133915.1|NEMF01000036.1_00017
1190	1	4739	Escherichia_coli|SAMN04420131|GCA_002133455.1|NEMH01000039.1_00019
1191	1	4739	Escherichia_coli|SAMN04420141|GCA_002134325.1|NEMR01000027.1_00023
1192	1	4739	Escherichia_coli|SAMN04420152|GCA_002133615.1|NENC01000072.1_00013
1193	1	4739	Escherichia_coli|SAMN04420158|GCA_002134075.1|NENI01000047.1_00023
1194	1	4739	Escherichia_coli|SAMN04420175|GCA_002133745.1|NENZ01000024.1_00056
1195	1	4739	Escherichia_coli|SAMN04420185|GCA_002134205.1|NEOJ01000024.1_00053
1196	1	4739	Escherichia_coli|SAMN04420187|GCA_002134215.1|NEOL01000037.1_00019
1197	1	4739	Escherichia_coli|SAMN04420250|GCA_001910995.1|LRKJ01000155.1_00002
1198	1	4739	Escherichia_coli|SAMN04420252|GCA_001911015.1|LRKK01000112.1_00050
1199	1	4739	Escherichia_coli|SAMN04420265|GCA_001912265.1|LRKO01000134.1_00010
1200	1	4739	Escherichia_coli|SAMN04420271|GCA_001912305.1|LRKQ01000173.1_00004
1201	1	4739	Escherichia_coli|SAMN04420278|GCA_001912315.1|LRKT01000227.1_00036
1202	1	4739	Escherichia_coli|SAMN04420294|GCA_001911155.1|LRLD01000125.1_00050
1203	1	4739	Escherichia_coli|SAMN04420752|GCA_001912445.1|LRLI01000192.1_00007
1204	1	4739	Escherichia_coli|SAMN04420781|GCA_001911245.1|LRLO01000155.1_00027
1205	1	4739	Escherichia_coli|SAMN04421180|GCA_001911315.1|LRLU01000184.1_00012
1206	1	4739	Escherichia_coli|SAMN04421280|GCA_001910935.1|LRLX01000221.1_00003
1207	1	4739	Escherichia_coli|SAMN04421843|GCA_001912525.1|LRMD01000109.1_00004
1208	1	4739	Escherichia_coli|SAMN04457280|GCA_001907565.1|LSGM01000098.1_00065
1209	1	4739	Escherichia_coli|SAMN04482320|GCA_003018035.1|CP027391.1_00073
1210	1	4739	Escherichia_coli|SAMN04500792|GCA_002257685.1|CM008165.1_00055
1211	1	4739	Escherichia_coli|SAMN04521875|GCA_002152115.1|NGRW01000004.1_00077
1212	1	4739	Escherichia_coli|SAMN04521912|GCA_002153015.1|NGSB01000004.1_00065
1213	1	4739	Escherichia_coli|SAMN04521918|GCA_002152065.1|NGSC01000003.1_00007
1214	1	4739	Escherichia_coli|SAMN04590097|GCA_001618365.1|CP015077.1_00019
1215	1	4739	Escherichia_coli|SAMN04606408|GCA_002087505.1|NCRR01000006.1_00125
1216	1	4739	Escherichia_coli|SAMN04606411|GCA_002087535.1|NCRU01000008.1_00055
1217	1	4739	Escherichia_coli|SAMN04606411|GCA_002087535.1|NCRU01000012.1_00082
1218	1	4739	Escherichia_coli|SAMN04606426|GCA_002087825.1|NCSF01000005.1_00043
1219	1	4739	Escherichia_coli|SAMN04851093|GCA_001645225.1|CM004378.1_00105
1220	1	4739	Escherichia_coli|SAMN04880564|GCA_001659815.1|LXYC01000046.1_00007
1221	1	4739	Escherichia_coli|SAMN04881291|GCA_002535165.1|NMBB01000059.1_00012
1222	1	4739	Escherichia_coli|SAMN04881294|GCA_002536795.1|NMAY01000038.1_00006
1223	1	4739	Escherichia_coli|SAMN04881307|GCA_002546565.1|NNYC01000065.1_00011
1224	1	4739	Escherichia_coli|SAMN04881308|GCA_002535115.1|NMJQ01000027.1_00054
1225	1	4739	Escherichia_coli|SAMN04900929|GCA_002530885.1|NWQW01000044.1_00023
1226	1	4739	Escherichia_coli|SAMN04902874|GCA_002463475.1|NTOU01000025.1_00013
1227	1	4739	Escherichia_coli|SAMN04910063|GCA_001713575.1|LXEZ01000030.1_00055
1228	1	4739	Escherichia_coli|SAMN04913876|GCA_003334005.1|QOXO01000013.1_00128
1229	1	4739	Escherichia_coli|SAMN04913877|GCA_003333975.1|QOXP01000024.1_00070
1230	1	4739	Escherichia_coli|SAMN04913882|GCA_003333875.1|QOXV01000012.1_00078
1231	1	4739	Escherichia_coli|SAMN04913889|GCA_003333785.1|QOYB01000017.1_00065
1232	1	4739	Escherichia_coli|SAMN04913983|GCA_002473915.1|NWNY01000029.1_00013
1233	1	4739	Escherichia_coli|SAMN04914015|GCA_002476375.1|NWQC01000056.1_00010
1234	1	4739	Escherichia_coli|SAMN04939501|GCA_001721525.1|CP015838.1_00027
1235	1	4739	Escherichia_coli|SAMN04963292|GCA_001672015.1|CP016035.1_00059
1236	1	4739	Escherichia_coli|SAMN04992130|GCA_002521125.1|NORU01000053.1_00008
1237	1	4739	Escherichia_coli|SAMN04992159|GCA_002521715.1|NORL01000014.1_00044
1238	1	4739	Escherichia_coli|SAMN04992161|GCA_002521685.1|NORK01000010.1_00043
1239	1	4739	Escherichia_coli|SAMN04992184|GCA_002468405.1|NMKS01000044.1_00017
1240	1	4739	Escherichia_coli|SAMN04992202|GCA_002520785.1|NOQT01000019.1_00090
1241	1	4739	Escherichia_coli|SAMN04992222|GCA_002520495.1|NOQE01000011.1_00017
1242	1	4739	Escherichia_coli|SAMN04992251|GCA_002519975.1|NOPE01000027.1_00008
1243	1	4739	Escherichia_coli|SAMN04992286|GCA_002468025.1|NMNK01000022.1_00020
1244	1	4739	Escherichia_coli|SAMN04992339|GCA_002518855.1|NONA01000024.1_00011
1245	1	4739	Escherichia_coli|SAMN04992364|GCA_002518385.1|NOME01000034.1_00055
1246	1	4739	Escherichia_coli|SAMN04992374|GCA_002467895.1|NMNC01000026.1_00001
1247	1	4739	Escherichia_coli|SAMN04992376|GCA_002467255.1|NMNA01000029.1_00004
1248	1	4739	Escherichia_coli|SAMN04992404|GCA_002469055.1|NMOC01000052.1_00007
1249	1	4739	Escherichia_coli|SAMN04992417|GCA_002469285.1|NMNZ01000076.1_00012
1250	1	4739	Escherichia_coli|SAMN04992426|GCA_002468885.1|NMMA01000060.1_00005
1251	1	4739	Escherichia_coli|SAMN04992455|GCA_002468685.1|NMLN01000023.1_00070
1252	1	4739	Escherichia_coli|SAMN04992458|GCA_002485245.1|NNUP01000014.1_00100
1253	1	4739	Escherichia_coli|SAMN04992471|GCA_002485025.1|NNUF01000021.1_00080
1254	1	4739	Escherichia_coli|SAMN04992482|GCA_002484915.1|NNTY01000046.1_00006
1255	1	4739	Escherichia_coli|SAMN04992514|GCA_002522875.1|NOUS01000054.1_00012
1256	1	4739	Escherichia_coli|SAMN04992534|GCA_002522575.1|NOTZ01000018.1_00074
1257	1	4739	Escherichia_coli|SAMN04992562|GCA_002521465.1|NOTO01000021.1_00055
1258	1	4739	Escherichia_coli|SAMN04992574|GCA_002521385.1|NOTE01000032.1_00024
1259	1	4739	Escherichia_coli|SAMN04992578|GCA_002521365.1|NOTA01000031.1_00018
1260	1	4739	Escherichia_coli|SAMN04992980|GCA_002513955.1|NMIM01000069.1_00023
1261	1	4739	Escherichia_coli|SAMN04992988|GCA_002511045.1|NLYY01000038.1_00016
1262	1	4739	Escherichia_coli|SAMN04993006|GCA_002510955.1|NLYR01000081.1_00014
1263	1	4739	Escherichia_coli|SAMN04993007|GCA_002510935.1|NLYQ01000069.1_00018
1264	1	4739	Escherichia_coli|SAMN04993026|GCA_002486125.1|NNWO01000012.1_00069
1265	1	4739	Escherichia_coli|SAMN04993066|GCA_002510755.1|NLXI01000022.1_00006
1266	1	4739	Escherichia_coli|SAMN04993069|GCA_002510745.1|NLXH01000016.1_00036
1267	1	4739	Escherichia_coli|SAMN04993071|GCA_002512125.1|NLXG01000018.1_00097
1268	1	4739	Escherichia_coli|SAMN04993084|GCA_002485795.1|NNVR01000020.1_00072
1269	1	4739	Escherichia_coli|SAMN04993088|GCA_002463005.1|NTNI01000017.1_00044
1270	1	4739	Escherichia_coli|SAMN04993104|GCA_002513435.1|NLXA01000049.1_00007
1271	1	4739	Escherichia_coli|SAMN04993121|GCA_002511955.1|NMHT01000059.1_00033
1272	1	4739	Escherichia_coli|SAMN04993141|GCA_002513175.1|NLVW01000055.1_00013
1273	1	4739	Escherichia_coli|SAMN04993144|GCA_002510485.1|NLVT01000039.1_00043
1274	1	4739	Escherichia_coli|SAMN04993157|GCA_002513055.1|NLVK01000073.1_00011
1275	1	4739	Escherichia_coli|SAMN04993159|GCA_002485605.1|NNVH01000029.1_00040
1276	1	4739	Escherichia_coli|SAMN04993161|GCA_002510405.1|NLVH01000096.1_00012
1277	1	4739	Escherichia_coli|SAMN04993173|GCA_002462935.1|NTNF01000034.1_00052
1278	1	4739	Escherichia_coli|SAMN04993176|GCA_002511685.1|NMHM01000035.1_00024
1279	1	4739	Escherichia_coli|SAMN04993192|GCA_002227885.1|NLJW01000054.1_00003
1280	1	4739	Escherichia_coli|SAMN04993194|GCA_002227315.1|NLJU01000022.1_00086
1281	1	4739	Escherichia_coli|SAMN04993195|GCA_002227375.1|NLJT01000027.1_00012
1282	1	4739	Escherichia_coli|SAMN04993202|GCA_002227495.1|NLJQ01000005.1_00053
1283	1	4739	Escherichia_coli|SAMN04993203|GCA_002227535.1|NLJP01000007.1_00060
1284	1	4739	Escherichia_coli|SAMN04993206|GCA_002227405.1|NLJY01000002.1_00032
1285	1	4739	Escherichia_coli|SAMN04993208|GCA_002227665.1|NLJM01000042.1_00015
1286	1	4739	Escherichia_coli|SAMN04993210|GCA_002227655.1|NLJL01000025.1_00019
1287	1	4739	Escherichia_coli|SAMN04993226|GCA_002227855.1|NLKH01000018.1_00025
1288	1	4739	Escherichia_coli|SAMN05172242|GCA_001660545.3|KX443694.1_00040
1289	1	4739	Escherichia_coli|SAMN05177221|GCA_001679985.1|CP015914.1_00059
1290	1	4739	Escherichia_coli|SAMN05177221|GCA_001679985.1|CP015916.1_00002
1291	1	4739	Escherichia_coli|SAMN05190012|GCA_001660565.1|CP015996.1_00046
1292	1	4739	Escherichia_coli|SAMN05226138|GCA_002535275.1|NMBR01000022.1_00038
1293	1	4739	Escherichia_coli|SAMN05257099|GCA_001676995.1|MAIV01000022.1_00073
1294	1	4739	Escherichia_coli|SAMN05285364|GCA_003337075.1|MAMJ01000191.1_00039
1295	1	4739	Escherichia_coli|SAMN05296551|GCA_002461555.1|NKPO01000037.1_00032
1296	1	4739	Escherichia_coli|SAMN05296558|GCA_002516045.1|NJRZ01000022.1_00086
1297	1	4739	Escherichia_coli|SAMN05296567|GCA_002515915.1|NJRU01000021.1_00032
1298	1	4739	Escherichia_coli|SAMN05296568|GCA_002515905.1|NJRT01000028.1_00031
1299	1	4739	Escherichia_coli|SAMN05368232|GCA_002741155.1|CP024295.1_00049
1300	1	4739	Escherichia_coli|SAMN05381430|GCA_001692775.1|MBNU01000001.1_00060
1301	1	4739	Escherichia_coli|SAMN05392487|GCA_001693315.1|CP016498.1_00142
1302	1	4739	Escherichia_coli|SAMN05407982|GCA_001693635.1|CP016548.1_00004
1303	1	4739	Escherichia_coli|SAMN05420188|GCA_001704835.1|MBSX01000032.1_00007
1304	1	4739	Escherichia_coli|SAMN05439325|GCA_002546345.1|NOCK01000025.1_00025
1305	1	4739	Escherichia_coli|SAMN05439330|GCA_002549415.1|NOCP01000020.1_00042
1306	1	4739	Escherichia_coli|SAMN05439332|GCA_002549715.1|NOCR01000024.1_00055
1307	1	4739	Escherichia_coli|SAMN05439333|GCA_002549495.1|NOCS01000082.1_00011
1308	1	4739	Escherichia_coli|SAMN05439339|GCA_002225505.1|NLFP01000049.1_00026
1309	1	4739	Escherichia_coli|SAMN05439357|GCA_002534675.1|NKUM01000032.1_00020
1310	1	4739	Escherichia_coli|SAMN05439366|GCA_002547505.1|NNZP01000022.1_00078
1311	1	4739	Escherichia_coli|SAMN05439372|GCA_002545595.1|NNZW01000030.1_00036
1312	1	4739	Escherichia_coli|SAMN05439383|GCA_002548895.1|NOBN01000032.1_00032
1313	1	4739	Escherichia_coli|SAMN05439394|GCA_002538735.1|NMGL01000026.1_00065
1314	1	4739	Escherichia_coli|SAMN05439397|GCA_002538945.1|NMGO01000017.1_00018
1315	1	4739	Escherichia_coli|SAMN05439398|GCA_002544275.1|NMGP01000013.1_00021
1316	1	4739	Escherichia_coli|SAMN05439400|GCA_002544245.1|NMGR01000021.1_00044
1317	1	4739	Escherichia_coli|SAMN05439407|GCA_002544405.1|NMGY01000017.1_00045
1318	1	4739	Escherichia_coli|SAMN05439412|GCA_002543855.1|NMFZ01000015.1_00097
1319	1	4739	Escherichia_coli|SAMN05439420|GCA_002538705.1|NMGI01000032.1_00036
1320	1	4739	Escherichia_coli|SAMN05439432|GCA_002543485.1|NMFQ01000017.1_00032
1321	1	4739	Escherichia_coli|SAMN05439470|GCA_002542115.1|NMKD01000039.1_00019
1322	1	4739	Escherichia_coli|SAMN05439481|GCA_002541025.1|NMDE01000012.1_00108
1323	1	4739	Escherichia_coli|SAMN05439488|GCA_002541385.1|NMDI01000056.1_00017
1324	1	4739	Escherichia_coli|SAMN05439496|GCA_002541555.1|NMDP01000023.1_00071
1325	1	4739	Escherichia_coli|SAMN05439505|GCA_002536515.1|NMJW01000023.1_00059
1326	1	4739	Escherichia_coli|SAMN05439507|GCA_002536475.1|NMCW01000018.1_00045
1327	1	4739	Escherichia_coli|SAMN05439510|GCA_002463585.1|NTPA01000020.1_00068
1328	1	4739	Escherichia_coli|SAMN05440265|GCA_002537235.1|NMBV01000024.1_00058
1329	1	4739	Escherichia_coli|SAMN05440266|GCA_002535305.1|NMBW01000025.1_00085
1330	1	4739	Escherichia_coli|SAMN05440269|GCA_002536065.1|NMBX01000021.1_00027
1331	1	4739	Escherichia_coli|SAMN05440275|GCA_002535375.1|NMCB01000022.1_00065
1332	1	4739	Escherichia_coli|SAMN05440283|GCA_002230595.1|NLOW01000013.1_00081
1333	1	4739	Escherichia_coli|SAMN05440285|GCA_002230575.1|NLOY01000024.1_00001
1334	1	4739	Escherichia_coli|SAMN05440289|GCA_002230015.1|NLPD01000020.1_00006
1335	1	4739	Escherichia_coli|SAMN05440294|GCA_002463805.1|NTPM01000021.1_00009
1336	1	4739	Escherichia_coli|SAMN05440318|GCA_002514885.1|NKMA01000023.1_00065
1337	1	4739	Escherichia_coli|SAMN05440318|GCA_002514885.1|NKMA01000034.1_00004
1338	1	4739	Escherichia_coli|SAMN05440340|GCA_002230325.1|NLOJ01000015.1_00075
1339	1	4739	Escherichia_coli|SAMN05440342|GCA_002230215.1|NLON01000020.1_00043
1340	1	4739	Escherichia_coli|SAMN05440344|GCA_002229215.1|NLOQ01000015.1_00045
1341	1	4739	Escherichia_coli|SAMN05440346|GCA_002229795.1|NLNT01000023.1_00001
1342	1	4739	Escherichia_coli|SAMN05440363|GCA_002228435.1|NLKX01000032.1_00039
1343	1	4739	Escherichia_coli|SAMN05440381|GCA_002228695.1|NLLQ01000016.1_00057
1344	1	4739	Escherichia_coli|SAMN05440399|GCA_002229325.1|NLMU01000061.1_00013
1345	1	4739	Escherichia_coli|SAMN05440420|GCA_002511195.1|NMIU01000014.1_00052
1346	1	4739	Escherichia_coli|SAMN05440423|GCA_002514085.1|NLZG01000028.1_00013
1347	1	4739	Escherichia_coli|SAMN05440464|GCA_002228125.1|NLKL01000018.1_00045
1348	1	4739	Escherichia_coli|SAMN05452844|GCA_002230635.1|NLPS01000035.1_00039
1349	1	4739	Escherichia_coli|SAMN05452860|GCA_002226735.1|NLIH01000028.1_00061
1350	1	4739	Escherichia_coli|SAMN05452861|GCA_002227195.1|NLIX01000067.1_00013
1351	1	4739	Escherichia_coli|SAMN05452911|GCA_002226375.1|NLHC01000017.1_00072
1352	1	4739	Escherichia_coli|SAMN05452919|GCA_002226455.1|NLHK01000028.1_00065
1353	1	4739	Escherichia_coli|SAMN05464498|GCA_002517985.1|NOCN01000026.1_00057
1354	1	4739	Escherichia_coli|SAMN05464570|GCA_002511515.1|NMJJ01000050.1_00017
1355	1	4739	Escherichia_coli|SAMN05468019|GCA_002518075.1|NODC01000020.1_00024
1356	1	4739	Escherichia_coli|SAMN05468045|GCA_002548015.1|NOAG01000027.1_00007
1357	1	4739	Escherichia_coli|SAMN05468055|GCA_002548425.1|NOAR01000022.1_00024
1358	1	4739	Escherichia_coli|SAMN05468068|GCA_002486265.1|NNXM01000039.1_00027
1359	1	4739	Escherichia_coli|SAMN05504949|GCA_002531395.1|NWRZ01000018.1_00083
1360	1	4739	Escherichia_coli|SAMN05511159|GCA_002012145.1|CP019007.1_00004
1361	1	4739	Escherichia_coli|SAMN05511160|GCA_002012245.1|CP018999.1_00058
1362	1	4739	Escherichia_coli|SAMN05511177|GCA_002011945.1|CP018947.1_00015
1363	1	4739	Escherichia_coli|SAMN05511182|GCA_002012105.1|CP018993.1_00108
1364	1	4739	Escherichia_coli|SAMN05511186|GCA_002012025.1|CP018969.1_00040
1365	1	4739	Escherichia_coli|SAMN05525636|GCA_002028715.1|MDFQ01000009.1_00062
1366	1	4739	Escherichia_coli|SAMN05545166|GCA_002028755.1|MDFS01000008.1_00069
1367	1	4739	Escherichia_coli|SAMN05545218|GCA_002028835.1|MDFW01000023.1_00010
1368	1	4739	Escherichia_coli|SAMN05567323|GCA_002002545.1|MQAE01000025.1_00005
1369	1	4739	Escherichia_coli|SAMN05567328|GCA_002001715.1|MPAD01000025.1_00065
1370	1	4739	Escherichia_coli|SAMN05567331|GCA_002002075.1|MOZP01000036.1_00053
1371	1	4739	Escherichia_coli|SAMN05567353|GCA_002002225.1|MOYX01000014.1_00100
1372	1	4739	Escherichia_coli|SAMN05590243|GCA_001865195.1|MDYZ01000012.1_00048
1373	1	4739	Escherichia_coli|SAMN05591526|GCA_002465465.1|NJKJ01000025.1_00063
1374	1	4739	Escherichia_coli|SAMN05591537|GCA_002466835.1|NJNL01000025.1_00072
1375	1	4739	Escherichia_coli|SAMN05591545|GCA_002456515.1|NKDU01000016.1_00006
1376	1	4739	Escherichia_coli|SAMN05591575|GCA_002466145.1|NJLU01000019.1_00046
1377	1	4739	Escherichia_coli|SAMN05591688|GCA_002461705.1|NJWH01000069.1_00006
1378	1	4739	Escherichia_coli|SAMN05591699|GCA_002460935.1|NJVJ01000021.1_00059
1379	1	4739	Escherichia_coli|SAMN05591723|GCA_002461975.1|NJZU01000025.1_00042
1380	1	4739	Escherichia_coli|SAMN05591727|GCA_002461335.1|NJZW01000044.1_00029
1381	1	4739	Escherichia_coli|SAMN05591742|GCA_002460895.1|NJZM01000022.1_00045
1382	1	4739	Escherichia_coli|SAMN05604797|GCA_002486325.1|NNYQ01000053.1_00019
1383	1	4739	Escherichia_coli|SAMN05604804|GCA_002486435.1|NOCD01000033.1_00038
1384	1	4739	Escherichia_coli|SAMN05604807|GCA_002486495.1|NOCG01000028.1_00064
1385	1	4739	Escherichia_coli|SAMN05605287|GCA_002515785.1|NJTH01000084.1_00011
1386	1	4739	Escherichia_coli|SAMN05605289|GCA_002515855.1|NJTJ01000083.1_00010
1387	1	4739	Escherichia_coli|SAMN05605292|GCA_002459075.1|NKNJ01000069.1_00016
1388	1	4739	Escherichia_coli|SAMN05605350|GCA_002458875.1|NJTD01000061.1_00011
1389	1	4739	Escherichia_coli|SAMN05605352|GCA_002458885.1|NKOB01000040.1_00006
1390	1	4739	Escherichia_coli|SAMN05605424|GCA_002515365.1|NJWV01000025.1_00007
1391	1	4739	Escherichia_coli|SAMN05607336|GCA_002459445.1|NJYW01000021.1_00088
1392	1	4739	Escherichia_coli|SAMN05607350|GCA_002459615.1|NJYY01000020.1_00034
1393	1	4739	Escherichia_coli|SAMN05607388|GCA_002460075.1|NJUT01000020.1_00024
1394	1	4739	Escherichia_coli|SAMN05607987|GCA_001881055.1|MKJB01000008.1_00064
1395	1	4739	Escherichia_coli|SAMN05607988|GCA_001881275.1|MKJC01000047.1_00078
1396	1	4739	Escherichia_coli|SAMN05607989|GCA_001881305.1|MKJD01000003.1_00091
1397	1	4739	Escherichia_coli|SAMN05607992|GCA_001881345.1|MKJG01000014.1_00041
1398	1	4739	Escherichia_coli|SAMN05607995|GCA_001881385.1|MKJI01000015.1_00074
1399	1	4739	Escherichia_coli|SAMN05608024|GCA_001881395.1|MKJL01000017.1_00001
1400	1	4739	Escherichia_coli|SAMN05608029|GCA_001881155.1|MKJO01000002.1_00011
1401	1	4739	Escherichia_coli|SAMN05608032|GCA_001881165.1|MKJQ01000017.1_00008
1402	1	4739	Escherichia_coli|SAMN05608037|GCA_001881205.1|MKJS01000008.1_00035
1403	1	4739	Escherichia_coli|SAMN05655941|GCA_002099805.1|NAEA01000042.1_00049
1404	1	4739	Escherichia_coli|SAMN05729282|GCA_001748715.1|MIVS01000025.1_00007
1405	1	4739	Escherichia_coli|SAMN05729286|GCA_001748975.1|MIVW01000019.1_00022
1406	1	4739	Escherichia_coli|SAMN05729296|GCA_001748915.1|MIWF01000006.1_00080
1407	1	4739	Escherichia_coli|SAMN05729302|GCA_001749045.1|MIWL01000015.1_00021
1408	1	4739	Escherichia_coli|SAMN05730650|GCA_001865895.1|MIIH01000001.1_00086
1409	1	4739	Escherichia_coli|SAMN05757745|GCA_002099435.1|NAFN01000035.1_00016
1410	1	4739	Escherichia_coli|SAMN05762409|GCA_002077195.1|CP017221.1_00130
1411	1	4739	Escherichia_coli|SAMN05853518|GCA_001881515.1|MKQI01000147.1_00036
1412	1	4739	Escherichia_coli|SAMN05853574|GCA_001936315.1|CP017633.1_00126
1413	1	4739	Escherichia_coli|SAMN05892099|GCA_002918175.1|MLBA01000048.1_00038
1414	1	4739	Escherichia_coli|SAMN05892101|GCA_002918155.1|MLBC01000042.1_00004
1415	1	4739	Escherichia_coli|SAMN05928859|GCA_001892275.1|MOFE01000015.1_00074
1416	1	4739	Escherichia_coli|SAMN05928965|GCA_001893465.1|MOJG01000073.1_00001
1417	1	4739	Escherichia_coli|SAMN05928965|GCA_001893465.1|MOJG01000073.1_00006
1418	1	4739	Escherichia_coli|SAMN05928985|GCA_001893625.1|MOKA01000108.1_00009
1419	1	4739	Escherichia_coli|SAMN05929008|GCA_001894585.1|MOKX01000082.1_00026
1420	1	4739	Escherichia_coli|SAMN05954725|GCA_001902655.1|MPGQ01000003.1_00082
1421	1	4739	Escherichia_coli|SAMN05954726|GCA_001902675.1|CM007609.1_00026
1422	1	4739	Escherichia_coli|SAMN05954727|GCA_001902665.1|MPGP01000006.1_00133
1423	1	4739	Escherichia_coli|SAMN05954729|GCA_001902735.1|CM007611.1_00086
1424	1	4739	Escherichia_coli|SAMN05969695|GCA_002125925.1|CP017981.1_00047
1425	1	4739	Escherichia_coli|SAMN05977321|GCA_002573025.1|MOXU01000017.1_00041
1426	1	4739	Escherichia_coli|SAMN05977330|GCA_002573205.1|MPHZ01000022.1_00068
1427	1	4739	Escherichia_coli|SAMN05977342|GCA_002573465.1|MPSA01000034.1_00057
1428	1	4739	Escherichia_coli|SAMN05977350|GCA_002442075.1|NXNZ01000002.1_00009
1429	1	4739	Escherichia_coli|SAMN05977372|GCA_002442405.1|NXOV01000008.1_00058
1430	1	4739	Escherichia_coli|SAMN05991790|GCA_001881605.1|MPBF01000139.1_00015
1431	1	4739	Escherichia_coli|SAMN06005830|GCA_002195515.1|NHVP01000023.1_00009
1432	1	4739	Escherichia_coli|SAMN06005832|GCA_002195565.1|NHVR01000035.1_00018
1433	1	4739	Escherichia_coli|SAMN06011335|GCA_004380155.1|MTWX01000036.1_00106
1434	1	4739	Escherichia_coli|SAMN06011343|GCA_004380335.1|MTXF01000115.1_00081
1435	1	4739	Escherichia_coli|SAMN06011362|GCA_004380705.1|MTXY01000021.1_00054
1436	1	4739	Escherichia_coli|SAMN06011363|GCA_004380735.1|MTXZ01000119.1_00069
1437	1	4739	Escherichia_coli|SAMN06029894|GCA_001886755.1|CP018110.1_00072
1438	1	4739	Escherichia_coli|SAMN06029894|GCA_001886755.1|CP018113.1_00017
1439	1	4739	Escherichia_coli|SAMN06046988|GCA_001994955.1|MPTY01000030.1_00046
1440	1	4739	Escherichia_coli|SAMN06047030|GCA_001990875.1|MPTZ01000029.1_00014
1441	1	4739	Escherichia_coli|SAMN06047035|GCA_001990925.1|MPUB01000050.1_00006
1442	1	4739	Escherichia_coli|SAMN06048944|GCA_002465125.1|NJJP01000020.1_00046
1443	1	4739	Escherichia_coli|SAMN06048945|GCA_002465095.1|NJJO01000044.1_00028
1444	1	4739	Escherichia_coli|SAMN06049436|GCA_002456235.1|NKDG01000033.1_00016
1445	1	4739	Escherichia_coli|SAMN06049462|GCA_002465395.1|NJJH01000039.1_00025
1446	1	4739	Escherichia_coli|SAMN06049468|GCA_002465145.1|NJJR01000026.1_00068
1447	1	4739	Escherichia_coli|SAMN06106840|GCA_002416875.1|NXIT01000025.1_00003
1448	1	4739	Escherichia_coli|SAMN06159532|GCA_002016475.1|MVNP01000021.1_00013
1449	1	4739	Escherichia_coli|SAMN06166007|GCA_002163935.1|CP019561.1_00077
1450	1	4739	Escherichia_coli|SAMN06197017|GCA_002154135.1|MSRA01000031.1_00015
1451	1	4739	Escherichia_coli|SAMN06198938|GCA_002860085.1|CP019055.1_00140
1452	1	4739	Escherichia_coli|SAMN06209728|GCA_003051985.2|CP028576.1_00089
1453	1	4739	Escherichia_coli|SAMN06219546|GCA_002951675.1|CP019244.1_00027
1454	1	4739	Escherichia_coli|SAMN06219547|GCA_002951695.1|CP019247.1_00117
1455	1	4739	Escherichia_coli|SAMN06219547|GCA_002951695.1|CP019248.1_00047
1456	1	4739	Escherichia_coli|SAMN06219548|GCA_002951715.1|CP019252.1_00092
1457	1	4739	Escherichia_coli|SAMN06219548|GCA_002951715.1|CP019253.1_00059
1458	1	4739	Escherichia_coli|SAMN06219550|GCA_002951775.1|CP019261.1_00083
1459	1	4739	Escherichia_coli|SAMN06220080|GCA_002015625.1|MVLM01000058.1_00013
1460	1	4739	Escherichia_coli|SAMN06220109|GCA_002016205.1|MVMY01000052.1_00010
1461	1	4739	Escherichia_coli|SAMN06220110|GCA_002016285.1|MVNC01000046.1_00016
1462	1	4739	Escherichia_coli|SAMN06220113|GCA_002016225.1|MVNA01000059.1_00019
1463	1	4739	Escherichia_coli|SAMN06233851|GCA_002006525.1|MTJV01000026.1_00075
1464	1	4739	Escherichia_coli|SAMN06234269|GCA_001982485.1|MTPP01000200.1_00035
1465	1	4739	Escherichia_coli|SAMN06240041|GCA_002517545.1|NODZ01000031.1_00020
1466	1	4739	Escherichia_coli|SAMN06240049|GCA_002546965.1|NNYN01000036.1_00020
1467	1	4739	Escherichia_coli|SAMN06277330|GCA_002154805.1|MUBQ01000075.1_00014
1468	1	4739	Escherichia_coli|SAMN06277331|GCA_002154925.1|MUBR01000010.1_00111
1469	1	4739	Escherichia_coli|SAMN06344815|GCA_002009315.1|CP019904.1_00098
1470	1	4739	Escherichia_coli|SAMN06344815|GCA_002009315.1|CP019910.1_00023
1471	1	4739	Escherichia_coli|SAMN06459520|GCA_003290205.1|CP029982.1_00025
1472	1	4739	Escherichia_coli|SAMN06555236|GCA_002474755.1|NOEY01000025.1_00051
1473	1	4739	Escherichia_coli|SAMN06555248|GCA_002545375.1|NNZM01000021.1_00035
1474	1	4739	Escherichia_coli|SAMN06555271|GCA_002517365.1|NOEI01000062.1_00009
1475	1	4739	Escherichia_coli|SAMN06555277|GCA_002474715.1|NOER01000052.1_00007
1476	1	4739	Escherichia_coli|SAMN06562596|GCA_002080505.1|NACR01000075.1_00011
1477	1	4739	Escherichia_coli|SAMN06641843|GCA_003145695.1|NBDM01000079.1_00071
1478	1	4739	Escherichia_coli|SAMN06649969|GCA_003076395.1|CP020547.1_00098
1479	1	4739	Escherichia_coli|SAMN06670995|GCA_002142435.1|NBVX01000059.1_00010
1480	1	4739	Escherichia_coli|SAMN06706363|GCA_002104125.1|NDBC01000028.1_00041
1481	1	4739	Escherichia_coli|SAMN06711132|GCA_002155835.1|NCTF01000024.1_00011
1482	1	4739	Escherichia_coli|SAMN06711152|GCA_002155845.1|NCTG01000030.1_00043
1483	1	4739	Escherichia_coli|SAMN06712615|GCA_002104645.1|NCVY01000130.1_00016
1484	1	4739	Escherichia_coli|SAMN06712615|GCA_002104645.1|NCVY01000130.1_00019
1485	1	4739	Escherichia_coli|SAMN06759972|GCA_002173355.1|NEKQ01000018.1_00021
1486	1	4739	Escherichia_coli|SAMN06759973|GCA_002173365.1|NEKR01000031.1_00025
1487	1	4739	Escherichia_coli|SAMN06759974|GCA_002173285.1|NEKP01000077.1_00009
1488	1	4739	Escherichia_coli|SAMN06806405|GCA_003317975.1|NFTC01000027.1_00002
1489	1	4739	Escherichia_coli|SAMN06856408|GCA_002166595.1|NIEW01000152.1_00009
1490	1	4739	Escherichia_coli|SAMN06909177|GCA_002165095.2|CP032880.1_00031
1491	1	4739	Escherichia_coli|SAMN06909180|GCA_002164865.2|CP034964.1_00049
1492	1	4739	Escherichia_coli|SAMN06909726|GCA_003399955.1|NIYL01000040.1_00043
1493	1	4739	Escherichia_coli|SAMN06920354|GCA_002285755.1|CP021289.1_00118
1494	1	4739	Escherichia_coli|SAMN06924970|GCA_002156825.1|CP021337.1_00034
1495	1	4739	Escherichia_coli|SAMN06924979|GCA_002142675.1|CP021203.1_00142
1496	1	4739	Escherichia_coli|SAMN06925129|GCA_002142715.1|CP021208.1_00068
1497	1	4739	Escherichia_coli|SAMN06925129|GCA_002142715.1|CP021210.1_00041
1498	1	4739	Escherichia_coli|SAMN06928086|GCA_002278115.2|CP023144.1_00047
1499	1	4739	Escherichia_coli|SAMN06928087|GCA_003399775.2|CP042972.1_00019
1500	1	4739	Escherichia_coli|SAMN06973358|GCA_002222945.1|NIHZ01000025.1_00019
1501	1	4739	Escherichia_coli|SAMN07137391|GCA_002193385.1|NHQA01000015.1_00043
1502	1	4739	Escherichia_coli|SAMN07137392|GCA_002193275.1|NHPZ01000020.1_00060
1503	1	4739	Escherichia_coli|SAMN07163066|GCA_003301475.1|NHYR01000043.1_00011
1504	1	4739	Escherichia_coli|SAMN07187744|GCA_002952095.1|CP021728.1_00133
1505	1	4739	Escherichia_coli|SAMN07192703|GCA_002196475.1|CP021843.1_00043
1506	1	4739	Escherichia_coli|SAMN07193009|GCA_002270225.1|NIFW01000001.1_00053
1507	1	4739	Escherichia_coli|SAMN07211057|GCA_002223845.1|NIRU01000025.1_00067
1508	1	4739	Escherichia_coli|SAMN07211291|GCA_002223905.1|NISB01000021.1_00069
1509	1	4739	Escherichia_coli|SAMN07251587|GCA_002277075.1|NJIQ01000003.1_00040
1510	1	4739	Escherichia_coli|SAMN07251587|GCA_002277075.1|NJIQ01000007.1_00031
1511	1	4739	Escherichia_coli|SAMN07291512|GCA_002968715.1|CP027135.1_00052
1512	1	4739	Escherichia_coli|SAMN07291544|GCA_003288455.1|CP030339.1_00026
1513	1	4739	Escherichia_coli|SAMN07312446|GCA_002554485.1|PDEE01000001.1_00044
1514	1	4739	Escherichia_coli|SAMN07312447|GCA_002393365.1|CP023534.1_00061
1515	1	4739	Escherichia_coli|SAMN07312471|GCA_002588385.1|PDLF01000001.1_00137
1516	1	4739	Escherichia_coli|SAMN07312477|GCA_002589795.1|CP023900.1_00026
1517	1	4739	Escherichia_coli|SAMN07312478|GCA_002634895.1|CP023871.1_00031
1518	1	4739	Escherichia_coli|SAMN07344983|GCA_002265005.1|NPHQ01000038.1_00027
1519	1	4739	Escherichia_coli|SAMN07411326|GCA_003417995.1|PDAB01000023.1_00072
1520	1	4739	Escherichia_coli|SAMN07411327|GCA_003418505.1|PDAA01000018.1_00044
1521	1	4739	Escherichia_coli|SAMN07411561|GCA_003352425.1|CP023733.1_00028
1522	1	4739	Escherichia_coli|SAMN07411973|GCA_003856995.1|CP022734.1_00041
1523	1	4739	Escherichia_coli|SAMN07450579|GCA_002246485.2|CM016891.1_00015
1524	1	4739	Escherichia_coli|SAMN07450579|GCA_002246485.2|NQAI02000003.1_00071
1525	1	4739	Escherichia_coli|SAMN07450610|GCA_002247995.2|CM016894.1_00055
1526	1	4739	Escherichia_coli|SAMN07450611|GCA_002251815.2|NQLI02000002.1_00070
1527	1	4739	Escherichia_coli|SAMN07450612|GCA_002247975.2|NQCQ02000004.1_00038
1528	1	4739	Escherichia_coli|SAMN07450616|GCA_002246595.3|CP041111.1_00085
1529	1	4739	Escherichia_coli|SAMN07450643|GCA_002317955.1|NQBL01000233.1_00003
1530	1	4739	Escherichia_coli|SAMN07488842|GCA_002319735.1|NWBB01000021.1_00057
1531	1	4739	Escherichia_coli|SAMN07488843|GCA_002319275.1|NWBA01000036.1_00066
1532	1	4739	Escherichia_coli|SAMN07488855|GCA_002319475.1|NWAO01000011.1_00033
1533	1	4739	Escherichia_coli|SAMN07488863|GCA_002319415.1|NWAG01000035.1_00005
1534	1	4739	Escherichia_coli|SAMN07488864|GCA_002319185.1|NWAF01000018.1_00071
1535	1	4739	Escherichia_coli|SAMN07488871|GCA_002319115.1|NWAA01000058.1_00016
1536	1	4739	Escherichia_coli|SAMN07488872|GCA_002319635.1|NVZZ01000017.1_00106
1537	1	4739	Escherichia_coli|SAMN07503733|GCA_002302335.1|CP023351.1_00063
1538	1	4739	Escherichia_coli|SAMN07503738|GCA_002507975.1|NQYK01000062.1_00029
1539	1	4739	Escherichia_coli|SAMN07556476|GCA_003304035.1|NSBK01000102.1_00014
1540	1	4739	Escherichia_coli|SAMN07556494|GCA_003304905.1|NSAS01000143.1_00069
1541	1	4739	Escherichia_coli|SAMN07556503|GCA_003304655.1|NSAJ01000019.1_00012
1542	1	4739	Escherichia_coli|SAMN07556503|GCA_003304655.1|NSAJ01000019.1_00023
1543	1	4739	Escherichia_coli|SAMN07556504|GCA_003303655.1|NSAI01000066.1_00101
1544	1	4739	Escherichia_coli|SAMN07556516|GCA_003303395.1|NRZW01000065.1_00062
1545	1	4739	Escherichia_coli|SAMN07556523|GCA_003303235.1|NRZP01000190.1_00043
1546	1	4739	Escherichia_coli|SAMN07556543|GCA_003302815.1|NRYV01000017.1_00056
1547	1	4739	Escherichia_coli|SAMN07556565|GCA_003302435.1|NRXZ01000081.1_00058
1548	1	4739	Escherichia_coli|SAMN07556586|GCA_003302015.1|NRXE01000015.1_00050
1549	1	4739	Escherichia_coli|SAMN07556599|GCA_003304195.1|NRWR01000164.1_00021
1550	1	4739	Escherichia_coli|SAMN07556605|GCA_003304095.1|NRWL01000101.1_00092
1551	1	4739	Escherichia_coli|SAMN07556676|GCA_003292455.1|NRTS01000005.1_00026
1552	1	4739	Escherichia_coli|SAMN07556686|GCA_003292275.1|NRTI01000078.1_00051
1553	1	4739	Escherichia_coli|SAMN07618123|GCA_002310675.1|CP023378.1_00080
1554	1	4739	Escherichia_coli|SAMN07618123|GCA_002310675.1|CP023382.1_00042
1555	1	4739	Escherichia_coli|SAMN07618125|GCA_002310695.1|CP023370.1_00024
1556	1	4739	Escherichia_coli|SAMN07656202|GCA_002764155.1|CP024662.1_00013
1557	1	4739	Escherichia_coli|SAMN07656208|GCA_002764175.1|CP024668.1_00022
1558	1	4739	Escherichia_coli|SAMN07692432|GCA_002494365.2|CP030921.1_00061
1559	1	4739	Escherichia_coli|SAMN07723175|GCA_003790525.1|CP033633.1_00141
1560	1	4739	Escherichia_coli|SAMN07760925|GCA_003856635.1|CP023854.1_00015
1561	1	4739	Escherichia_coli|SAMN07760941|GCA_003856675.1|CP023821.1_00058
1562	1	4739	Escherichia_coli|SAMN07792806|GCA_002855325.1|CP024129.1_00116
1563	1	4739	Escherichia_coli|SAMN07807402|GCA_002853805.1|CP024145.1_00027
1564	1	4739	Escherichia_coli|SAMN07807402|GCA_002853805.1|CP024146.1_00019
1565	1	4739	Escherichia_coli|SAMN07807403|GCA_002854065.1|CP024150.1_00021
1566	1	4739	Escherichia_coli|SAMN07807403|GCA_002854065.1|CP024151.1_00098
1567	1	4739	Escherichia_coli|SAMN07807403|GCA_002854065.1|CP024154.1_00018
1568	1	4739	Escherichia_coli|SAMN07839398|GCA_002761705.1|PENQ01000022.1_00013
1569	1	4739	Escherichia_coli|SAMN07944241|GCA_002787935.1|CP024822.1_00046
1570	1	4739	Escherichia_coli|SAMN07947617|GCA_009869685.1|PGCF01000072.1_00008
1571	1	4739	Escherichia_coli|SAMN07947620|GCA_009869655.1|PGCC01000042.1_00028
1572	1	4739	Escherichia_coli|SAMN07947624|GCA_009869585.1|PGBY01000023.1_00008
1573	1	4739	Escherichia_coli|SAMN07947628|GCA_009869565.1|PGBU01000063.1_00001
1574	1	4739	Escherichia_coli|SAMN07947628|GCA_009869565.1|PGBU01000063.1_00007
1575	1	4739	Escherichia_coli|SAMN07947634|GCA_009869425.1|PGBO01000066.1_00002
1576	1	4739	Escherichia_coli|SAMN07947656|GCA_009868995.1|PGAT01000050.1_00017
1577	1	4739	Escherichia_coli|SAMN07947671|GCA_010272415.1|CP025968.1_00025
1578	1	4739	Escherichia_coli|SAMN07947679|GCA_009868585.1|PFZW01000076.1_00008
1579	1	4739	Escherichia_coli|SAMN07947684|GCA_009868455.1|PFZR01000056.1_00017
1580	1	4739	Escherichia_coli|SAMN07947693|GCA_009868285.1|PFZI01000036.1_00036
1581	1	4739	Escherichia_coli|SAMN07947707|GCA_009867975.1|PFYT01000059.1_00011
1582	1	4739	Escherichia_coli|SAMN07947718|GCA_009867745.1|PFYH01000082.1_00002
1583	1	4739	Escherichia_coli|SAMN07947720|GCA_009867705.1|PFYF01000029.1_00062
1584	1	4739	Escherichia_coli|SAMN07947720|GCA_009867705.1|PFYF01000040.1_00029
1585	1	4739	Escherichia_coli|SAMN07947722|GCA_009867675.1|PFYD01000041.1_00003
1586	1	4739	Escherichia_coli|SAMN07947734|GCA_009867455.1|PFXR01000037.1_00002
1587	1	4739	Escherichia_coli|SAMN07974475|GCA_002886425.1|PGHF01000026.1_00058
1588	1	4739	Escherichia_coli|SAMN07974475|GCA_002886425.1|PGHF01000026.1_00062
1589	1	4739	Escherichia_coli|SAMN07980822|GCA_002764015.1|CP024718.1_00130
1590	1	4739	Escherichia_coli|SAMN07983252|GCA_003010355.1|PGLN01000064.1_00025
1591	1	4739	Escherichia_coli|SAMN07983255|GCA_003010285.1|PGLK01000054.1_00023
1592	1	4739	Escherichia_coli|SAMN07983269|GCA_003009995.1|PGKW01000032.1_00020
1593	1	4739	Escherichia_coli|SAMN07983302|GCA_003009195.1|PGJQ01000031.1_00005
1594	1	4739	Escherichia_coli|SAMN07983304|GCA_003009145.1|PGJO01000052.1_00015
1595	1	4739	Escherichia_coli|SAMN07983305|GCA_003009135.1|PGJN01000040.1_00028
1596	1	4739	Escherichia_coli|SAMN07983309|GCA_003009065.1|PGJK01000029.1_00048
1597	1	4739	Escherichia_coli|SAMN07983316|GCA_003008915.1|PGJD01000025.1_00008
1598	1	4739	Escherichia_coli|SAMN07983318|GCA_003008875.1|PGJB01000022.1_00060
1599	1	4739	Escherichia_coli|SAMN07983321|GCA_003008815.1|PGIY01000035.1_00010
1600	1	4739	Escherichia_coli|SAMN08040561|GCA_002803805.2|CP024975.1_00024
1601	1	4739	Escherichia_coli|SAMN08040561|GCA_002803805.2|CP024978.1_04121
1602	1	4739	Escherichia_coli|SAMN08045737|GCA_007648305.1|PILQ01000017.1_00075
1603	1	4739	Escherichia_coli|SAMN08045748|GCA_007648125.1|PIMA01000055.1_00019
1604	1	4739	Escherichia_coli|SAMN08093640|GCA_002893905.2|CP025751.1_00069
1605	1	4739	Escherichia_coli|SAMN08100384|GCA_003577555.1|PKCA01000097.1_00006
1606	1	4739	Escherichia_coli|SAMN08111325|GCA_002812685.3|CP031765.1_00036
1607	1	4739	Escherichia_coli|SAMN08148415|GCA_003290625.1|PJFO01000032.1_00047
1608	1	4739	Escherichia_coli|SAMN08161118|GCA_003983575.1|PNWX01000025.1_00063
1609	1	4739	Escherichia_coli|SAMN08161126|GCA_003984095.1|PNWN01000059.1_00016
1610	1	4739	Escherichia_coli|SAMN08161144|GCA_003982755.1|PNVI01000021.1_00067
1611	1	4739	Escherichia_coli|SAMN08161191|GCA_003981135.1|PNTM01000154.1_00012
1612	1	4739	Escherichia_coli|SAMN08161196|GCA_003956165.1|CP025857.1_00069
1613	1	4739	Escherichia_coli|SAMN08161267|GCA_003983165.1|PNZW01000022.1_00018
1614	1	4739	Escherichia_coli|SAMN08161275|GCA_003956225.1|CP025914.1_00048
1615	1	4739	Escherichia_coli|SAMN08161280|GCA_003956205.1|CP025912.1_00098
1616	1	4739	Escherichia_coli|SAMN08161284|GCA_003983925.1|PNVK01000039.1_00018
1617	1	4739	Escherichia_coli|SAMN08161306|GCA_003956465.1|CP025893.1_00075
1618	1	4739	Escherichia_coli|SAMN08161317|GCA_003956385.1|CP025850.1_00152
1619	1	4739	Escherichia_coli|SAMN08161343|GCA_003981285.1|PNYQ01000081.1_00010
1620	1	4739	Escherichia_coli|SAMN08222594|GCA_004011015.1|CP025574.1_00093
1621	1	4739	Escherichia_coli|SAMN08290422|GCA_003795465.1|PQTA01000018.1_00093
1622	1	4739	Escherichia_coli|SAMN08462933|GCA_003358935.1|QOOL01000082.1_00023
1623	1	4739	Escherichia_coli|SAMN08462990|GCA_003357705.1|QOMG01000063.1_00070
1624	1	4739	Escherichia_coli|SAMN08462998|GCA_003357545.1|QOLY01000027.1_00024
1625	1	4739	Escherichia_coli|SAMN08463014|GCA_003357245.1|QOLI01000086.1_00057
1626	1	4739	Escherichia_coli|SAMN08519228|GCA_003323205.1|PUSW01000015.1_00089
1627	1	4739	Escherichia_coli|SAMN08519279|GCA_003321795.1|PUQX01000019.1_00006
1628	1	4739	Escherichia_coli|SAMN08522703|GCA_009866925.1|CP026931.1_00017
1629	1	4739	Escherichia_coli|SAMN08522730|GCA_009866945.1|CP026934.1_00127
1630	1	4739	Escherichia_coli|SAMN08522749|GCA_009867015.1|CP026937.1_00078
1631	1	4739	Escherichia_coli|SAMN08533363|GCA_002943205.1|PTQM01000021.1_00027
1632	1	4739	Escherichia_coli|SAMN08533367|GCA_002943345.1|PTQI01000016.1_00110
1633	1	4739	Escherichia_coli|SAMN08533369|GCA_002943145.1|PTQH01000016.1_00095
1634	1	4739	Escherichia_coli|SAMN08533373|GCA_002943225.1|PTQD01000020.1_00042
1635	1	4739	Escherichia_coli|SAMN08534269|GCA_002941665.1|PTNN01000023.1_00061
1636	1	4739	Escherichia_coli|SAMN08534271|GCA_002941945.1|PTNL01000024.1_00002
1637	1	4739	Escherichia_coli|SAMN08579555|GCA_003017555.1|CP027308.1_00052
1638	1	4739	Escherichia_coli|SAMN08579559|GCA_003017765.1|CP027324.1_00045
1639	1	4739	Escherichia_coli|SAMN08579560|GCA_003017805.1|CP027327.1_00097
1640	1	4739	Escherichia_coli|SAMN08579561|GCA_003017885.1|CP027329.1_00097
1641	1	4739	Escherichia_coli|SAMN08579561|GCA_003017885.1|CP027330.1_00059
1642	1	4739	Escherichia_coli|SAMN08579564|GCA_003017915.1|CP027339.1_00044
1643	1	4739	Escherichia_coli|SAMN08579575|GCA_003018015.1|CP027379.1_00019
1644	1	4739	Escherichia_coli|SAMN08579582|GCA_003018275.1|CP027451.1_00121
1645	1	4739	Escherichia_coli|SAMN08579583|GCA_003018095.1|CP027453.1_00164
1646	1	4739	Escherichia_coli|SAMN08579590|GCA_003019175.1|CP027547.1_00024
1647	1	4739	Escherichia_coli|SAMN08579595|GCA_003018315.1|CP027554.1_00039
1648	1	4739	Escherichia_coli|SAMN08579597|GCA_003018335.1|CP027581.1_00082
1649	1	4739	Escherichia_coli|SAMN08579600|GCA_003018595.1|CP027674.1_00063
1650	1	4739	Escherichia_coli|SAMN08579602|GCA_003018355.1|CP027585.1_00102
1651	1	4739	Escherichia_coli|SAMN08637761|GCA_003008315.1|PVPU01000084.1_00084
1652	1	4739	Escherichia_coli|SAMN08637763|GCA_003008375.1|PVPS01000096.1_00012
1653	1	4739	Escherichia_coli|SAMN08637772|GCA_003008085.1|PVPJ01000071.1_00003
1654	1	4739	Escherichia_coli|SAMN08637772|GCA_003008085.1|PVPJ01000071.1_00017
1655	1	4739	Escherichia_coli|SAMN08638904|GCA_003018455.1|CP027600.1_00007
1656	1	4739	Escherichia_coli|SAMN08638904|GCA_003018455.1|CP027601.1_00025
1657	1	4739	Escherichia_coli|SAMN08663435|GCA_003030025.1|CP028168.1_00050
1658	1	4739	Escherichia_coli|SAMN08667541|GCA_003057435.1|PXID01000019.1_00049
1659	1	4739	Escherichia_coli|SAMN08723009|GCA_003014845.1|PXZX01000135.1_00020
1660	1	4739	Escherichia_coli|SAMN08724662|GCA_003176855.1|CP028383.1_00038
1661	1	4739	Escherichia_coli|SAMN08765149|GCA_003122105.1|CP029243.1_00074
1662	1	4739	Escherichia_coli|SAMN08773542|GCA_003028095.1|PYRW01000067.1_00016
1663	1	4739	Escherichia_coli|SAMN08797003|GCA_005046355.1|RREC01000417.1_00016
1664	1	4739	Escherichia_coli|SAMN08797020|GCA_005045805.1|RRET01000140.1_00003
1665	1	4739	Escherichia_coli|SAMN08797022|GCA_005045795.1|RREV01000031.1_00045
1666	1	4739	Escherichia_coli|SAMN08797024|GCA_005045435.1|RREX01000185.1_00002
1667	1	4739	Escherichia_coli|SAMN08797054|GCA_005045045.1|RRFZ01000096.1_00016
1668	1	4739	Escherichia_coli|SAMN08797067|GCA_005044945.1|RRGM01000189.1_00027
1669	1	4739	Escherichia_coli|SAMN08797068|GCA_005044645.1|RRGN01000103.1_00017
1670	1	4739	Escherichia_coli|SAMN08797069|GCA_005044635.1|RRGO01000100.1_00128
1671	1	4739	Escherichia_coli|SAMN08797071|GCA_005044605.1|RRGQ01000070.1_00081
1672	1	4739	Escherichia_coli|SAMN08797072|GCA_005044565.1|RRGR01000077.1_00021
1673	1	4739	Escherichia_coli|SAMN08797082|GCA_005044445.1|RRHB01000158.1_00071
1674	1	4739	Escherichia_coli|SAMN08797140|GCA_005043715.1|RRIZ01000090.1_00010
1675	1	4739	Escherichia_coli|SAMN08797149|GCA_005043215.1|RRJI01000067.1_00059
1676	1	4739	Escherichia_coli|SAMN08797150|GCA_005043705.1|RRJJ01000140.1_00123
1677	1	4739	Escherichia_coli|SAMN08797167|GCA_005043015.1|RRKA01000074.1_00079
1678	1	4739	Escherichia_coli|SAMN08797181|GCA_005042555.1|RRKN01000123.1_00008
1679	1	4739	Escherichia_coli|SAMN08797182|GCA_005042785.1|RRKO01000137.1_00008
1680	1	4739	Escherichia_coli|SAMN08797228|GCA_005041785.1|RRMG01000199.1_00019
1681	1	4739	Escherichia_coli|SAMN08797246|GCA_005040805.1|RRMY01000149.1_00043
1682	1	4739	Escherichia_coli|SAMN08797269|GCA_005041505.1|RRNV01000100.1_00020
1683	1	4739	Escherichia_coli|SAMN08797272|GCA_005040455.1|RRNY01000090.1_00016
1684	1	4739	Escherichia_coli|SAMN08797275|GCA_005041475.1|RROA01000111.1_00017
1685	1	4739	Escherichia_coli|SAMN08797278|GCA_005041445.1|RROD01000122.1_00087
1686	1	4739	Escherichia_coli|SAMN08797294|GCA_005040215.1|RROS01000136.1_00020
1687	1	4739	Escherichia_coli|SAMN08797295|GCA_005041365.1|RROT01000085.1_00109
1688	1	4739	Escherichia_coli|SAMN08797383|GCA_005039315.1|RRRR01000105.1_00010
1689	1	4739	Escherichia_coli|SAMN08797423|GCA_005039015.1|RRSZ01000113.1_00007
1690	1	4739	Escherichia_coli|SAMN08810275|GCA_004767145.1|QAER01000018.1_00078
1691	1	4739	Escherichia_coli|SAMN08810284|GCA_004767105.1|QAFA01000018.1_00019
1692	1	4739	Escherichia_coli|SAMN08915508|GCA_003123505.1|QBDM01000002.1_00016
1693	1	4739	Escherichia_coli|SAMN08915519|GCA_003122935.1|QBDB01000040.1_00010
1694	1	4739	Escherichia_coli|SAMN08915522|GCA_003123335.2|QBCY02000113.1_00010
1695	1	4739	Escherichia_coli|SAMN08915524|GCA_003123295.1|QBCW01000069.1_00047
1696	1	4739	Escherichia_coli|SAMN08915526|GCA_003122885.1|QBCU01000047.1_00003
1697	1	4739	Escherichia_coli|SAMN08915529|GCA_003123235.2|QBCR02000055.1_00034
1698	1	4739	Escherichia_coli|SAMN08932126|GCA_003112045.1|CP029213.1_00121
1699	1	4739	Escherichia_coli|SAMN08948131|GCA_003328095.1|QEUG01000035.1_00027
1700	1	4739	Escherichia_coli|SAMN09011711|GCA_004664665.1|QESQ01000040.1_00016
1701	1	4739	Escherichia_coli|SAMN09011714|GCA_004664605.1|QESN01000021.1_00066
1702	1	4739	Escherichia_coli|SAMN09011717|GCA_004664565.1|QESK01000016.1_00055
1703	1	4739	Escherichia_coli|SAMN09011718|GCA_004664525.1|QESJ01000028.1_00017
1704	1	4739	Escherichia_coli|SAMN09011727|GCA_004664345.1|QESA01000033.1_00055
1705	1	4739	Escherichia_coli|SAMN09011737|GCA_004661515.1|QERQ01000030.1_00013
1706	1	4739	Escherichia_coli|SAMN09011744|GCA_004661495.1|QERJ01000023.1_00038
1707	1	4739	Escherichia_coli|SAMN09042548|GCA_003121825.1|QETC01000049.1_00042
1708	1	4739	Escherichia_coli|SAMN09104663|GCA_003225915.1|QKNE01000003.1_00119
1709	1	4739	Escherichia_coli|SAMN09104664|GCA_003226185.1|QKND01000003.1_00099
1710	1	4739	Escherichia_coli|SAMN09104665|GCA_003226175.1|QKNC01000004.1_00043
1711	1	4739	Escherichia_coli|SAMN09204066|GCA_008120555.1|QFUM01000101.1_00002
1712	1	4739	Escherichia_coli|SAMN09227655|GCA_003879095.1|RSZF01000036.1_00033
1713	1	4739	Escherichia_coli|SAMN09238668|GCA_004159475.2|AAAAMO020000016.1_00118
1714	1	4739	Escherichia_coli|SAMN09238689|GCA_004159455.1|AAAAMH010000101.1_00011
1715	1	4739	Escherichia_coli|SAMN09244112|GCA_004159815.2|AAAAMY020000021.1_00066
1716	1	4739	Escherichia_coli|SAMN09245647|GCA_003180995.1|CP029580.1_00185
1717	1	4739	Escherichia_coli|SAMN09245744|GCA_003181035.1|CP029578.1_00057
1718	1	4739	Escherichia_coli|SAMN09257551|GCA_003362635.1|QHAY01000014.1_00083
1719	1	4739	Escherichia_coli|SAMN09262346|GCA_008064935.1|CP042948.1_00034
1720	1	4739	Escherichia_coli|SAMN09270739|GCA_003185685.1|QHLG01000015.1_00020
1721	1	4739	Escherichia_coli|SAMN09276842|GCA_004161855.1|AAAAQP010000041.1_00017
1722	1	4739	Escherichia_coli|SAMN09284740|GCA_003881875.2|RTEP02000084.1_00013
1723	1	4739	Escherichia_coli|SAMN09294995|GCA_004162475.2|AAAASF020000025.1_00060
1724	1	4739	Escherichia_coli|SAMN09344403|GCA_003883195.1|RTHD01000054.1_00019
1725	1	4739	Escherichia_coli|SAMN09349116|GCA_004163855.2|AAAAUX020000023.1_00090
1726	1	4739	Escherichia_coli|SAMN09380294|GCA_003884155.2|RTIR02000021.1_00086
1727	1	4739	Escherichia_coli|SAMN09384661|GCA_004164475.2|AAAAYC020000073.1_00011
1728	1	4739	Escherichia_coli|SAMN09388596|GCA_003886935.1|RTLP01000071.1_00016
1729	1	4739	Escherichia_coli|SAMN09434609|GCA_003261075.1|CM010227.1_00135
1730	1	4739	Escherichia_coli|SAMN09457154|GCA_004180795.2|AAABPI020000052.1_00010
1731	1	4739	Escherichia_coli|SAMN09457932|GCA_003906775.2|RUYU02000072.1_00010
1732	1	4739	Escherichia_coli|SAMN09458246|GCA_003907235.1|RUYS01000037.1_00060
1733	1	4739	Escherichia_coli|SAMN09499316|GCA_003443815.1|CP030282.1_00071
1734	1	4739	Escherichia_coli|SAMN09499316|GCA_003443815.1|CP030283.1_00033
1735	1	4739	Escherichia_coli|SAMN09579984|GCA_003318455.1|QODS01000027.1_00007
1736	1	4739	Escherichia_coli|SAMN09579988|GCA_003318375.1|QODN01000019.1_00072
1737	1	4739	Escherichia_coli|SAMN09580010|GCA_003338225.1|QOGD01000038.1_00012
1738	1	4739	Escherichia_coli|SAMN09580013|GCA_003338135.1|QOGA01000080.1_00007
1739	1	4739	Escherichia_coli|SAMN09580029|GCA_003338635.1|QOGZ01000058.1_00005
1740	1	4739	Escherichia_coli|SAMN09628520|GCA_003897355.2|RUFS02000013.1_00009
1741	1	4739	Escherichia_coli|SAMN09662618|GCA_003336405.1|CP031107.1_00072
1742	1	4739	Escherichia_coli|SAMN09662618|GCA_003336405.1|CP031111.1_00077
1743	1	4739	Escherichia_coli|SAMN09665178|GCA_003892605.1|RRWF01000015.1_00038
1744	1	4739	Escherichia_coli|SAMN09665182|GCA_003886435.1|RRWB01000018.1_00086
1745	1	4739	Escherichia_coli|SAMN09665203|GCA_003886135.1|RRVG01000023.1_00078
1746	1	4739	Escherichia_coli|SAMN09665216|GCA_003885875.1|RRUT01000019.1_00024
1747	1	4739	Escherichia_coli|SAMN09665217|GCA_003885965.1|RRUS01000013.1_00063
1748	1	4739	Escherichia_coli|SAMN09665217|GCA_003885965.1|RRUS01000035.1_00031
1749	1	4739	Escherichia_coli|SAMN09665229|GCA_003885225.1|RRUH01000014.1_00071
1750	1	4739	Escherichia_coli|SAMN09758573|GCA_004745745.1|QRFM01000060.1_00010
1751	1	4739	Escherichia_coli|SAMN09767195|GCA_003709065.1|QTKY01000008.1_00156
1752	1	4739	Escherichia_coli|SAMN09858233|GCA_003428445.1|CM010657.1_00141
1753	1	4739	Escherichia_coli|SAMN09901131|GCA_003499255.1|QWDB01000039.1_00021
1754	1	4739	Escherichia_coli|SAMN09932973|GCA_003570405.1|QWNI01000209.1_00011
1755	1	4739	Escherichia_coli|SAMN09939915|GCA_003591475.1|QYZN01000019.1_00002
1756	1	4739	Escherichia_coli|SAMN09939917|GCA_003591425.1|QYZL01000031.1_00012
1757	1	4739	Escherichia_coli|SAMN09981237|GCA_008083175.1|QYLX01000019.1_00070
1758	1	4739	Escherichia_coli|SAMN09981238|GCA_008082985.1|QYLY01000087.1_00012
1759	1	4739	Escherichia_coli|SAMN09986372|GCA_008931075.1|QXQE01000027.1_00069
1760	1	4739	Escherichia_coli|SAMN09986373|GCA_008931045.1|QXQD01000025.1_00015
1761	1	4739	Escherichia_coli|SAMN09988083|GCA_007844805.1|QYJV01000081.1_00083
1762	1	4739	Escherichia_coli|SAMN10031516|GCA_003605685.1|QZVZ01000066.1_00032
1763	1	4739	Escherichia_coli|SAMN10060922|GCA_003651415.1|QYVD01000021.1_00026
1764	1	4739	Escherichia_coli|SAMN10060923|GCA_003651405.1|QYVC01000050.1_00028
1765	1	4739	Escherichia_coli|SAMN10060931|GCA_003651265.1|QYUV01000015.1_00082
1766	1	4739	Escherichia_coli|SAMN10064161|GCA_004268305.1|AAAGIW010000014.1_00044
1767	1	4739	Escherichia_coli|SAMN10068403|GCA_003894795.2|RTYZ02000026.1_00052
1768	1	4739	Escherichia_coli|SAMN10068424|GCA_004258125.1|AAAFKW010000020.1_00068
1769	1	4739	Escherichia_coli|SAMN10079553|GCA_004267855.2|AAAGEF020000025.1_00027
1770	1	4739	Escherichia_coli|SAMN10105866|GCA_004804175.1|RAZR01000067.1_00013
1771	1	4739	Escherichia_coli|SAMN10112209|GCA_003898375.2|RUED02000007.1_00084
1772	1	4739	Escherichia_coli|SAMN10112863|GCA_003914165.2|RVKU02000121.1_00002
1773	1	4739	Escherichia_coli|SAMN10146753|GCA_003917475.1|RVTM01000076.1_00016
1774	1	4739	Escherichia_coli|SAMN10163175|GCA_003937705.1|RKJJ01000001.1_00122
1775	1	4739	Escherichia_coli|SAMN10163175|GCA_003937705.1|RKJJ01000002.1_00040
1776	1	4739	Escherichia_coli|SAMN10163253|GCA_003920235.2|RVXK02000023.1_00045
1777	1	4739	Escherichia_coli|SAMN10177965|GCA_008926145.1|CP032799.1_00025
1778	1	4739	Escherichia_coli|SAMN10187491|GCA_003686975.1|RDDU01000021.1_00012
1779	1	4739	Escherichia_coli|SAMN10187495|GCA_003687115.1|RDDQ01000001.1_00018
1780	1	4739	Escherichia_coli|SAMN10187498|GCA_003686585.1|RDDN01000052.1_00007
1781	1	4739	Escherichia_coli|SAMN10187624|GCA_008388715.1|RDUA01000020.1_00090
1782	1	4739	Escherichia_coli|SAMN10187629|GCA_008388675.1|RDTV01000036.1_00024
1783	1	4739	Escherichia_coli|SAMN10187635|GCA_008388595.1|RDTR01000047.1_00015
1784	1	4739	Escherichia_coli|SAMN10187639|GCA_008388495.1|RDTN01000057.1_00017
1785	1	4739	Escherichia_coli|SAMN10219252|GCA_004301465.1|CP036203.1_00002
1786	1	4739	Escherichia_coli|SAMN10219254|GCA_004122315.1|RIZR01000003.1_00066
1787	1	4739	Escherichia_coli|SAMN10219262|GCA_004120955.1|RIZK01000076.1_00007
1788	1	4739	Escherichia_coli|SAMN10219745|GCA_003988215.1|RDBX01000092.1_00008
1789	1	4739	Escherichia_coli|SAMN10220964|GCA_003771405.1|RNLT01000027.1_00050
1790	1	4739	Escherichia_coli|SAMN10220970|GCA_003791965.1|RNZX01000031.1_00020
1791	1	4739	Escherichia_coli|SAMN10221018|GCA_003773545.1|RNQG01000018.1_00068
1792	1	4739	Escherichia_coli|SAMN10221027|GCA_003782285.1|RNRF01000028.1_00055
1793	1	4739	Escherichia_coli|SAMN10221039|GCA_004280495.1|AAAGZL010000033.1_00031
1794	1	4739	Escherichia_coli|SAMN10221076|GCA_003773025.1|RNQN01000029.1_00033
1795	1	4739	Escherichia_coli|SAMN10221078|GCA_003784045.1|RNRL01000061.1_00011
1796	1	4739	Escherichia_coli|SAMN10221096|GCA_003793035.1|ROAM01000045.1_00016
1797	1	4739	Escherichia_coli|SAMN10221115|GCA_004281435.2|CP043740.1_00071
1798	1	4739	Escherichia_coli|SAMN10221119|GCA_003773045.1|RNQU01000020.1_00023
1799	1	4739	Escherichia_coli|SAMN10221162|GCA_003794875.1|RODY01000027.1_00069
1800	1	4739	Escherichia_coli|SAMN10221163|GCA_003782485.1|RNRY01000057.1_00013
1801	1	4739	Escherichia_coli|SAMN10221204|GCA_003773125.1|RNSF01000027.1_00026
1802	1	4739	Escherichia_coli|SAMN10221247|GCA_003779825.1|ROHD01000017.1_00079
1803	1	4739	Escherichia_coli|SAMN10221255|GCA_003769125.2|CP043738.1_00018
1804	1	4739	Escherichia_coli|SAMN10221267|GCA_003775225.1|ROGV01000058.1_00011
1805	1	4739	Escherichia_coli|SAMN10221290|GCA_003783045.1|RNSZ01000020.1_00026
1806	1	4739	Escherichia_coli|SAMN10221337|GCA_003784265.1|RNTJ01000031.1_00030
1807	1	4739	Escherichia_coli|SAMN10221359|GCA_003794715.1|RODG01000018.1_00032
1808	1	4739	Escherichia_coli|SAMN10221389|GCA_003774805.1|ROFS01000033.1_00045
1809	1	4739	Escherichia_coli|SAMN10221400|GCA_003918515.1|RVUJ01000012.1_00131
1810	1	4739	Escherichia_coli|SAMN10221403|GCA_003783405.1|RNTO01000048.1_00013
1811	1	4739	Escherichia_coli|SAMN10221415|GCA_003774265.1|ROEV01000050.1_00024
1812	1	4739	Escherichia_coli|SAMN10221464|GCA_003791845.1|RNWT01000017.1_00067
1813	1	4739	Escherichia_coli|SAMN10221531|GCA_003793535.1|ROBI01000070.1_00018
1814	1	4739	Escherichia_coli|SAMN10221585|GCA_003793555.1|ROBK01000041.1_00009
1815	1	4739	Escherichia_coli|SAMN10221627|GCA_003794455.1|RODJ01000023.1_00047
1816	1	4739	Escherichia_coli|SAMN10224326|GCA_003901435.2|RUNO02000021.1_00058
1817	1	4739	Escherichia_coli|SAMN10224344|GCA_003900835.2|RUNQ02000063.1_00018
1818	1	4739	Escherichia_coli|SAMN10225034|GCA_003666405.1|CP032938.1_00076
1819	1	4739	Escherichia_coli|SAMN10227580|GCA_004230905.2|AAADLD020000023.1_00086
1820	1	4739	Escherichia_coli|SAMN10230267|GCA_003667405.1|CP032991.1_00016
1821	1	4739	Escherichia_coli|SAMN10230772|GCA_004231805.2|AAADLS020000007.1_00029
1822	1	4739	Escherichia_coli|SAMN10240657|GCA_003905355.1|RUUN01000022.1_00033
1823	1	4739	Escherichia_coli|SAMN10246264|GCA_011045455.1|CP034255.1_00057
1824	1	4739	Escherichia_coli|SAMN10246265|GCA_011045475.1|CP033159.1_00138
1825	1	4739	Escherichia_coli|SAMN10246265|GCA_011045475.1|CP033160.1_00052
1826	1	4739	Escherichia_coli|SAMN10251137|GCA_004228865.2|AAADJV020000028.1_00077
1827	1	4739	Escherichia_coli|SAMN10261233|GCA_004234025.2|AAADPP020000065.1_00021
1828	1	4739	Escherichia_coli|SAMN10293216|GCA_003741385.2|RLJY02000028.1_00072
1829	1	4739	Escherichia_coli|SAMN10293222|GCA_003741005.2|RLIP02000114.1_00011
1830	1	4739	Escherichia_coli|SAMN10293230|GCA_003740765.2|RLHX02000025.1_00013
1831	1	4739	Escherichia_coli|SAMN10293235|GCA_003736465.2|RKZU02000065.1_00021
1832	1	4739	Escherichia_coli|SAMN10348332|GCA_003756025.2|RMFQ02000018.1_00049
1833	1	4739	Escherichia_coli|SAMN10348687|GCA_003763045.2|RNBP02000033.1_00051
1834	1	4739	Escherichia_coli|SAMN10348808|GCA_003764505.2|RNDH02000019.1_00049
1835	1	4739	Escherichia_coli|SAMN10348979|GCA_003753865.2|RMID02000026.1_00037
1836	1	4739	Escherichia_coli|SAMN10349029|GCA_003766865.2|RNBX02000043.1_00005
1837	1	4739	Escherichia_coli|SAMN10349236|GCA_003764545.2|RNCH02000044.1_00036
1838	1	4739	Escherichia_coli|SAMN10353497|GCA_003757225.1|RMMJ01000025.1_00016
1839	1	4739	Escherichia_coli|SAMN10353521|GCA_003755965.1|RMMO01000040.1_00029
1840	1	4739	Escherichia_coli|SAMN10353532|GCA_003760225.1|RMMQ01000051.1_00002
1841	1	4739	Escherichia_coli|SAMN10355080|GCA_003761285.2|RMNT02000025.1_00058
1842	1	4739	Escherichia_coli|SAMN10358831|GCA_003830415.1|RHMU01000090.1_00002
1843	1	4739	Escherichia_coli|SAMN10366682|GCA_003766465.2|RNEU02000017.1_00049
1844	1	4739	Escherichia_coli|SAMN10366708|GCA_003787305.2|ROYT02000029.1_00021
1845	1	4739	Escherichia_coli|SAMN10390756|GCA_003721735.1|RJDG01000031.1_00017
1846	1	4739	Escherichia_coli|SAMN10390759|GCA_003721675.1|RJDD01000021.1_00052
1847	1	4739	Escherichia_coli|SAMN10394880|GCA_003830725.1|RKKW01000030.1_00014
1848	1	4739	Escherichia_coli|SAMN10397938|GCA_004233245.2|AAADPW020000032.1_00017
1849	1	4739	Escherichia_coli|SAMN10397938|GCA_004233245.2|AAADPW020000058.1_00016
1850	1	4739	Escherichia_coli|SAMN10411421|GCA_003885095.1|RRUF01000019.1_00048
1851	1	4739	Escherichia_coli|SAMN10432038|GCA_004234405.1|AAADQT010000009.1_00011
1852	1	4739	Escherichia_coli|SAMN10432038|GCA_004234405.1|AAADQT010000046.1_00054
1853	1	4739	Escherichia_coli|SAMN10437827|GCA_004256725.2|AAAFHS020000024.1_00071
1854	1	4739	Escherichia_coli|SAMN10437829|GCA_004273385.2|AAAGRJ020000027.1_00072
1855	1	4739	Escherichia_coli|SAMN10516559|GCA_009393745.1|RYBR01000030.1_00013
1856	1	4739	Escherichia_coli|SAMN10516564|GCA_009394485.1|RYEC01000022.1_00045
1857	1	4739	Escherichia_coli|SAMN10516582|GCA_009393425.1|RYAZ01000027.1_00049
1858	1	4739	Escherichia_coli|SAMN10583475|GCA_004011625.1|RXHE01000042.1_00008
1859	1	4739	Escherichia_coli|SAMN10586981|GCA_004172055.1|SAIE01000122.1_00017
1860	1	4739	Escherichia_coli|SAMN10587014|GCA_004172445.1|SAGX01000045.1_00020
1861	1	4739	Escherichia_coli|SAMN10587036|GCA_004172265.1|SAGB01000046.1_00014
1862	1	4739	Escherichia_coli|SAMN10587040|GCA_004172255.1|SAFX01000026.1_00060
1863	1	4739	Escherichia_coli|SAMN10587056|GCA_004170805.1|SAFH01000021.1_00065
1864	1	4739	Escherichia_coli|SAMN10587070|GCA_004170995.1|SAET01000024.1_00068
1865	1	4739	Escherichia_coli|SAMN10587078|GCA_004170925.1|SAEL01000174.1_00017
1866	1	4739	Escherichia_coli|SAMN10620094|GCA_004569045.1|CM017029.1_00035
1867	1	4739	Escherichia_coli|SAMN10620102|GCA_004567285.1|CM017116.1_00096
1868	1	4739	Escherichia_coli|SAMN10620104|GCA_004681485.1|CM016408.1_00064
1869	1	4739	Escherichia_coli|SAMN10620104|GCA_004681485.1|CM016409.1_00130
1870	1	4739	Escherichia_coli|SAMN10620104|GCA_004681485.1|CM016412.1_00041
1871	1	4739	Escherichia_coli|SAMN10620110|GCA_004567175.1|CM017215.1_00041
1872	1	4739	Escherichia_coli|SAMN10620114|GCA_004567695.1|CM017056.1_00034
1873	1	4739	Escherichia_coli|SAMN10620119|GCA_004567595.1|CM017167.1_00060
1874	1	4739	Escherichia_coli|SAMN10620122|GCA_004567565.1|CM017161.1_00154
1875	1	4739	Escherichia_coli|SAMN10620131|GCA_004566915.1|CM017241.1_00027
1876	1	4739	Escherichia_coli|SAMN10620137|GCA_004566795.1|CM017258.1_00125
1877	1	4739	Escherichia_coli|SAMN10620155|GCA_004566545.1|CM017136.1_00141
1878	1	4739	Escherichia_coli|SAMN10620163|GCA_004566375.1|CM017130.1_00153
1879	1	4739	Escherichia_coli|SAMN10620164|GCA_004567345.1|RZGF01000023.1_00076
1880	1	4739	Escherichia_coli|SAMN10620165|GCA_004566395.1|CM017133.1_00053
1881	1	4739	Escherichia_coli|SAMN10620165|GCA_004566395.1|RZGG01000270.1_00103
1882	1	4739	Escherichia_coli|SAMN10620167|GCA_004566385.1|CM017129.1_00032
1883	1	4739	Escherichia_coli|SAMN10620171|GCA_004569875.1|CM017049.1_00132
1884	1	4739	Escherichia_coli|SAMN10620173|GCA_004569855.1|CM017041.1_00085
1885	1	4739	Escherichia_coli|SAMN10623914|GCA_003999855.1|CP034736.1_00034
1886	1	4739	Escherichia_coli|SAMN10625616|GCA_004569965.1|RZAY01000025.1_00017
1887	1	4739	Escherichia_coli|SAMN10644681|GCA_004005015.1|SACW01000013.1_00094
1888	1	4739	Escherichia_coli|SAMN10644692|GCA_004004915.1|RZVK01000023.1_00015
1889	1	4739	Escherichia_coli|SAMN10691120|GCA_008949495.1|CP043035.1_00033
1890	1	4739	Escherichia_coli|SAMN10698930|GCA_004100415.1|SCIL01000027.1_00023
1891	1	4739	Escherichia_coli|SAMN10698932|GCA_004100385.1|SCIM01000029.1_00002
1892	1	4739	Escherichia_coli|SAMN10722936|GCA_004101055.1|SCJV01000017.1_00068
1893	1	4739	Escherichia_coli|SAMN10722939|GCA_004100975.1|SCJS01000041.1_00005
1894	1	4739	Escherichia_coli|SAMN10722953|GCA_004100825.1|SCJE01000024.1_00064
1895	1	4739	Escherichia_coli|SAMN10736993|GCA_004055425.1|SBKM01000017.1_00022
1896	1	4739	Escherichia_coli|SAMN10736994|GCA_004100205.1|SCGL01000033.1_00018
1897	1	4739	Escherichia_coli|SAMN10737000|GCA_004054315.1|SBKK01000070.1_00003
1898	1	4739	Escherichia_coli|SAMN10737004|GCA_004100105.1|SCGG01000137.1_00017
1899	1	4739	Escherichia_coli|SAMN10743440|GCA_004088295.1|CP035124.1_00066
1900	1	4739	Escherichia_coli|SAMN10748607|GCA_004116935.1|CP035355.1_00044
1901	1	4739	Escherichia_coli|SAMN10784800|GCA_008642395.1|CP040265.1_00034
1902	1	4739	Escherichia_coli|SAMN10786622|GCA_009820995.1|VNZA01000019.1_00058
1903	1	4739	Escherichia_coli|SAMN10786626|GCA_009820875.1|VNYW01000016.1_00027
1904	1	4739	Escherichia_coli|SAMN10786631|GCA_009820775.1|VNYR01000096.1_00078
1905	1	4739	Escherichia_coli|SAMN10786631|GCA_009820775.1|VNYR01000161.1_00061
1906	1	4739	Escherichia_coli|SAMN10786636|GCA_009820715.1|VNYM01000019.1_00070
1907	1	4739	Escherichia_coli|SAMN10786642|GCA_009820595.1|VNYG01000027.1_00059
1908	1	4739	Escherichia_coli|SAMN10786650|GCA_009820425.1|VNXY01000027.1_00053
1909	1	4739	Escherichia_coli|SAMN10786651|GCA_009820395.1|VNXX01000017.1_00042
1910	1	4739	Escherichia_coli|SAMN10786657|GCA_009820325.1|VNXR01000022.1_00060
1911	1	4739	Escherichia_coli|SAMN10786661|GCA_009820175.1|VNXN01000037.1_00022
1912	1	4739	Escherichia_coli|SAMN10786669|GCA_009820055.1|VNXF01000023.1_00077
1913	1	4739	Escherichia_coli|SAMN10786671|GCA_009819955.1|VNXD01000012.1_00043
1914	1	4739	Escherichia_coli|SAMN10836813|GCA_004135915.1|CP035518.1_00047
1915	1	4739	Escherichia_coli|SAMN10837069|GCA_004193755.1|CP035721.1_00040
1916	1	4739	Escherichia_coli|SAMN10847458|GCA_004145775.1|SEJM01000169.1_00003
1917	1	4739	Escherichia_coli|SAMN10857191|GCA_004153035.1|SERV01000017.1_00121
1918	1	4739	Escherichia_coli|SAMN10879429|GCA_004299805.1|CP036244.1_00052
1919	1	4739	Escherichia_coli|SAMN10926008|GCA_004284335.1|SHKH01000047.1_00011
1920	1	4739	Escherichia_coli|SAMN10926065|GCA_004283615.1|SHIJ01000072.1_00010
1921	1	4739	Escherichia_coli|SAMN10926066|GCA_004284045.1|SHIQ01000026.1_00009
1922	1	4739	Escherichia_coli|SAMN10956393|GCA_004295365.1|CP036180.1_00073
1923	1	4739	Escherichia_coli|SAMN10956393|GCA_004295365.1|CP036181.1_00054
1924	1	4739	Escherichia_coli|SAMN10980030|GCA_004961055.1|SSQB01000024.1_00022
1925	1	4739	Escherichia_coli|SAMN10980031|GCA_004961045.1|SSQC01000018.1_00047
1926	1	4739	Escherichia_coli|SAMN10980033|GCA_004960575.1|SSQE01000060.1_00010
1927	1	4739	Escherichia_coli|SAMN10980037|GCA_004960515.1|SSQI01000089.1_00015
1928	1	4739	Escherichia_coli|SAMN10980062|GCA_004960745.1|SSRF01000037.1_00012
1929	1	4739	Escherichia_coli|SAMN10980062|GCA_004960745.1|SSRF01000096.1_00010
1930	1	4739	Escherichia_coli|SAMN10980073|GCA_004960125.1|SSRQ01000156.1_00027
1931	1	4739	Escherichia_coli|SAMN10980080|GCA_005574105.1|SZTY01000001.1_00092
1932	1	4739	Escherichia_coli|SAMN10980084|GCA_004959995.1|SSSA01000044.1_00026
1933	1	4739	Escherichia_coli|SAMN10985304|GCA_008273905.1|SJFZ01000025.1_00032
1934	1	4739	Escherichia_coli|SAMN10985330|GCA_008273395.1|SJGW01000013.1_00042
1935	1	4739	Escherichia_coli|SAMN10985334|GCA_008273295.1|SJHA01000015.1_00069
1936	1	4739	Escherichia_coli|SAMN10985370|GCA_008272135.1|SJJF01000019.1_00045
1937	1	4739	Escherichia_coli|SAMN10985388|GCA_008272675.1|SJIF01000015.1_00006
1938	1	4739	Escherichia_coli|SAMN10985392|GCA_008272595.1|SJIJ01000036.1_00015
1939	1	4739	Escherichia_coli|SAMN10985399|GCA_008272445.1|SJIQ01000037.1_00024
1940	1	4739	Escherichia_coli|SAMN11023855|GCA_004522755.1|SOOR01000026.1_00068
1941	1	4739	Escherichia_coli|SAMN11055814|GCA_004797975.1|SPAS01000061.1_00013
1942	1	4739	Escherichia_coli|SAMN11055821|GCA_004797955.1|SPAQ01000059.1_00011
1943	1	4739	Escherichia_coli|SAMN11055835|GCA_004797185.1|SPKH01000050.1_00025
1944	1	4739	Escherichia_coli|SAMN11087650|GCA_004924255.1|CP037912.1_00077
1945	1	4739	Escherichia_coli|SAMN11108891|GCA_004357965.1|SMUN01000030.1_00003
1946	1	4739	Escherichia_coli|SAMN11108908|GCA_004358125.1|SMUO01000027.1_00002
1947	1	4739	Escherichia_coli|SAMN11125746|GCA_006540675.2|SUOE02000046.1_00010
1948	1	4739	Escherichia_coli|SAMN11127655|GCA_008753565.1|VZHZ01000016.1_00041
1949	1	4739	Escherichia_coli|SAMN11130349|GCA_004378185.1|SNTJ01000018.1_00037
1950	1	4739	Escherichia_coli|SAMN11232604|GCA_006238915.1|SQCK01000208.1_00009
1951	1	4739	Escherichia_coli|SAMN11232609|GCA_006238805.1|SQCH01000119.1_00015
1952	1	4739	Escherichia_coli|SAMN11232612|GCA_009299945.1|VIBK01000259.1_00033
1953	1	4739	Escherichia_coli|SAMN11232612|GCA_009299945.1|VIBK01000259.1_00052
1954	1	4739	Escherichia_coli|SAMN11232620|GCA_006238435.1|SQBY01000251.1_00029
1955	1	4739	Escherichia_coli|SAMN11232624|GCA_006238415.1|SQBU01000034.1_00022
1956	1	4739	Escherichia_coli|SAMN11232628|GCA_006238355.1|SQBQ01000067.1_00030
1957	1	4739	Escherichia_coli|SAMN11232630|GCA_006238645.1|SQBO01000108.1_00047
1958	1	4739	Escherichia_coli|SAMN11232631|GCA_006238325.1|SQBN01000056.1_00003
1959	1	4739	Escherichia_coli|SAMN11232631|GCA_006238325.1|SQBN01000138.1_00124
1960	1	4739	Escherichia_coli|SAMN11232637|GCA_006231875.1|SQBH01000166.1_00013
1961	1	4739	Escherichia_coli|SAMN11232640|GCA_006232215.1|SQBF01000147.1_00075
1962	1	4739	Escherichia_coli|SAMN11232641|GCA_006232185.1|SQBE01000180.1_00072
1963	1	4739	Escherichia_coli|SAMN11232667|GCA_006232005.1|SQAH01000040.1_00064
1964	1	4739	Escherichia_coli|SAMN11232671|GCA_006231975.1|SQAE01000086.1_00011
1965	1	4739	Escherichia_coli|SAMN11232671|GCA_006231975.1|SQAE01000086.1_00029
1966	1	4739	Escherichia_coli|SAMN11232672|GCA_006231995.1|SQAD01000099.1_00010
1967	1	4739	Escherichia_coli|SAMN11232672|GCA_006231995.1|SQAD01000106.1_00060
1968	1	4739	Escherichia_coli|SAMN11232685|GCA_006241135.1|SPZT01000157.1_00015
1969	1	4739	Escherichia_coli|SAMN11232685|GCA_006241135.1|SPZT01000157.1_00023
1970	1	4739	Escherichia_coli|SAMN11232688|GCA_006241065.1|SPZQ01000170.1_00035
1971	1	4739	Escherichia_coli|SAMN11232690|GCA_006239145.1|SQOC01000175.1_00036
1972	1	4739	Escherichia_coli|SAMN11232702|GCA_006237925.1|SQNQ01000148.1_00008
1973	1	4739	Escherichia_coli|SAMN11232711|GCA_006237795.1|SQNH01000094.1_00044
1974	1	4739	Escherichia_coli|SAMN11232714|GCA_006238195.1|SQNE01000109.1_00065
1975	1	4739	Escherichia_coli|SAMN11232715|GCA_006238175.1|SQND01000101.1_00025
1976	1	4739	Escherichia_coli|SAMN11232721|GCA_006237645.1|SQMX01000099.1_00022
1977	1	4739	Escherichia_coli|SAMN11232726|GCA_006237575.1|SQMS01000122.1_00076
1978	1	4739	Escherichia_coli|SAMN11232743|GCA_006237375.1|SQMB01000022.1_00008
1979	1	4739	Escherichia_coli|SAMN11232752|GCA_006237255.1|SQLS01000100.1_00143
1980	1	4739	Escherichia_coli|SAMN11232757|GCA_006236205.1|SQLN01000198.1_00019
1981	1	4739	Escherichia_coli|SAMN11232758|GCA_006236195.1|SQLM01000126.1_00014
1982	1	4739	Escherichia_coli|SAMN11232760|GCA_006236185.1|SQLK01000167.1_00074
1983	1	4739	Escherichia_coli|SAMN11232765|GCA_006237165.1|SQLF01000143.1_00038
1984	1	4739	Escherichia_coli|SAMN11232766|GCA_006237145.1|SQLE01000083.1_00011
1985	1	4739	Escherichia_coli|SAMN11232771|GCA_006237085.1|SQKZ01000130.1_00035
1986	1	4739	Escherichia_coli|SAMN11232773|GCA_006236005.1|SQKX01000105.1_00009
1987	1	4739	Escherichia_coli|SAMN11232774|GCA_006236035.1|SQKW01000162.1_00052
1988	1	4739	Escherichia_coli|SAMN11232779|GCA_006235995.1|SQKS01000163.1_00030
1989	1	4739	Escherichia_coli|SAMN11232779|GCA_006235995.1|SQKS01000163.1_00035
1990	1	4739	Escherichia_coli|SAMN11232780|GCA_006237045.1|SQKR01000105.1_00057
1991	1	4739	Escherichia_coli|SAMN11232781|GCA_006235905.1|SQKQ01000194.1_00036
1992	1	4739	Escherichia_coli|SAMN11232790|GCA_006235775.1|SQKH01000089.1_00015
1993	1	4739	Escherichia_coli|SAMN11232790|GCA_006235775.1|SQKH01000089.1_00031
1994	1	4739	Escherichia_coli|SAMN11232819|GCA_006352105.1|SQJE01000150.1_00013
1995	1	4739	Escherichia_coli|SAMN11232823|GCA_006352095.1|SQJA01000289.1_00059
1996	1	4739	Escherichia_coli|SAMN11232827|GCA_006235395.1|SQIY01000067.1_00048
1997	1	4739	Escherichia_coli|SAMN11232828|GCA_006235385.1|SQIX01000142.1_00027
1998	1	4739	Escherichia_coli|SAMN11232831|GCA_006235355.1|SQIU01000169.1_00010
1999	1	4739	Escherichia_coli|SAMN11232861|GCA_006234905.1|SQHQ01000087.1_00019
[truncated: 382,842+ more rows]
