# Supplementary material for: Diverse anti-defence systems are encoded in the leading region of plasmids
Source: Nature. 2024 Oct 9;635(8037):186–92. doi: 10.1038/s41586-024-07994-w (PMC11541004; doi:10.1038/s41586-024-07994-w)
Supplement: Supplementary file 9 — pHMMs for the largest 300 gene families enriched in the leading region. [file 41586_2024_7994_MOESM9_ESM.hmm]

HMMER3/f [3.3.2 | Nov 2020]
NAME  151
DESC  ~~~cluster.151~~~
ACC   151
LENG  348
ALPH  amino
RF    no
MM    no
CONS  yes
CS    no
MAP   yes
DATE  Wed Jan 10 12:09:50 2024
NSEQ  348
EFFN  0.491180
CKSUM 1870187987
STATS LOCAL MSV      -11.3680  0.70014
STATS LOCAL VITERBI  -12.1607  0.70014
STATS LOCAL FORWARD   -5.6807  0.70014
HMM          A        C        D        E        F        G        H        I        K        L        M        N        P        Q        R        S        T        V        W        Y   
            m->m     m->i     m->d     i->m     i->i     d->m     d->d
  COMPO   2.55859  4.36323  2.84541  2.73582  3.17199  2.95383  3.85981  2.78175  2.65698  2.41058  3.50875  3.10017  3.30158  3.07957  2.98257  2.61573  2.83941  2.64926  4.77023  3.48302
          2.68618  4.42225  2.77519  2.73123  3.46354  2.40513  3.72494  3.29354  2.67741  2.69355  4.24690  2.90347  2.73739  3.18146  2.89801  2.37887  2.77519  2.98518  4.58477  3.61503
          0.04421  3.86517  3.80372  0.61958  0.77255  0.00000        *
      1   2.95416  4.50608  4.02862  3.62078  3.19963  3.81956  4.36044  2.37330  3.38986  1.79739  1.41577  3.90063  4.28021  3.77311  3.59743  3.30115  3.25916  2.37711  5.03775  3.79771      1 m - - -
          2.68618  4.42225  2.77519  2.73123  3.46354  2.40513  3.72494  3.29354  2.67741  2.69355  4.24690  2.90347  2.73739  3.18146  2.89801  2.37887  2.77519  2.98518  4.58477  3.61503
          0.03203  3.85299  4.57534  0.61958  0.77255  0.49668  0.93789
      2   2.40261  4.24757  3.41117  3.16252  3.95203  3.08744  4.18128  3.07681  3.10511  2.94098  3.99292  3.37488  3.78973  3.50096  3.36461  2.60368  1.20536  2.77387  5.39156  4.16873      2 t - - -
          2.68618  4.42225  2.77519  2.73123  3.46354  2.40513  3.72494  3.29354  2.67741  2.69355  4.24690  2.90347  2.73739  3.18146  2.89801  2.37887  2.77519  2.98518  4.58477  3.61503
          0.03203  3.85299  4.57534  0.61958  0.77255  0.49668  0.93789
      3   2.95017  4.83420  3.42566  2.92862  4.14284  3.47998  3.71968  3.70775  2.16503  3.21830  4.19916  3.29523  3.97028  2.96965  1.08703  3.02574  3.20903  3.42618  5.25255  4.05417      3 r - - -
          2.68618  4.42225  2.77519  2.73123  3.46354  2.40513  3.72494  3.29354  2.67741  2.69355  4.24690  2.90347  2.73739  3.18146  2.89801  2.37887  2.77519  2.98518  4.58477  3.61503
          0.03203  3.85299  4.57534  0.61958  0.77255  0.49668  0.93789
      4   3.11384  4.48563  4.54170  4.02474  3.16593  4.32668  4.68461  1.51750  3.84740  1.30168  3.02223  4.30465  4.59989  4.10637  4.03873  3.69398  3.35998  1.91126  5.16191  3.96786      4 l - - -
          2.68618  4.42225  2.77519  2.73123  3.46354  2.40513  3.72494  3.29354  2.67741  2.69355  4.24690  2.90347  2.73739  3.18146  2.89801  2.37887  2.77519  2.98518  4.58477  3.61503
          0.03203  3.85299  4.57534  0.61958  0.77255  0.49668  0.93789
      5   1.65788  4.16563  3.34342  3.00473  3.99197  3.02156  4.05335  3.12894  2.92774  2.99765  3.91525  3.23987  3.70674  3.32661  3.28854  2.45533  1.88383  2.77020  5.39846  4.17134      5 a - - -
          2.68618  4.42225  2.77519  2.73123  3.46354  2.40513  3.72494  3.29354  2.67741  2.69355  4.24690  2.90347  2.73739  3.18146  2.89801  2.37887  2.77519  2.98518  4.58477  3.61503
          0.03203  3.85299  4.57534  0.61958  0.77255  0.49668  0.93789
      6   3.13363  4.60179  4.15813  3.79811  3.12865  3.95723  4.45996  2.33189  3.56604  0.89956  3.15808  4.07545  4.39609  3.93904  3.74521  3.52614  3.42885  2.36412  5.00065  3.71940      6 l - - -
          2.68618  4.42225  2.77519  2.73123  3.46354  2.40513  3.72494  3.29354  2.67741  2.69355  4.24690  2.90347  2.73739  3.18146  2.89801  2.37887  2.77519  2.98518  4.58477  3.61503
          0.03203  3.85299  4.57534  0.61958  0.77255  0.49527  0.94009
      7   2.04354  4.28936  3.91666  3.39701  3.43474  3.75962  4.24375  1.73329  3.27889  2.09607  3.25143  3.71140  4.18730  3.60583  3.56355  3.09352  2.99936  1.95782  5.13087  3.90925      7 i - - -
          2.68618  4.42225  2.77519  2.73123  3.46354  2.40513  3.72494  3.29354  2.67741  2.69355  4.24690  2.90347  2.73739  3.18146  2.89801  2.37887  2.77519  2.98518  4.58477  3.61503
          0.03199  3.85396  4.57631  0.61958  0.77255  0.49582  0.93923
      8   2.72751  4.48773  3.33272  3.16923  4.16567  3.17630  4.24807  3.70649  3.22498  3.33528  4.38446  3.47771  0.86277  3.61433  3.47246  2.89446  3.16766  3.35396  5.35713  4.28614      8 p - - -
          2.68618  4.42225  2.77519  2.73123  3.46354  2.40513  3.72494  3.29354  2.67741  2.69355  4.24690  2.90347  2.73739  3.18146  2.89801  2.37887  2.77519  2.98518  4.58477  3.61503
          0.03199  3.85396  4.57631  0.61958  0.77255  0.49582  0.93923
      9   2.30622  4.22626  3.19065  3.00576  4.05796  2.95650  4.11603  3.57816  3.07827  3.29989  4.22766  3.23337  3.69382  3.42908  3.36474  1.11930  2.78500  3.11732  5.43197  4.14143      9 s - - -
          2.68618  4.42225  2.77519  2.73123  3.46354  2.40513  3.72494  3.29354  2.67741  2.69355  4.24690  2.90347  2.73739  3.18146  2.89801  2.37887  2.77519  2.98518  4.58477  3.61503
          0.03199  3.85396  4.57631  0.61958  0.77255  0.49582  0.93923
     10   2.95550  4.91816  3.13023  2.75540  4.30035  3.44674  3.74945  3.72851  1.06389  3.29773  4.26035  3.18062  3.94854  2.94210  2.42881  2.99880  3.21023  3.43740  5.36275  4.17293     10 k - - -
          2.68618  4.42225  2.77519  2.73123  3.46354  2.40513  3.72494  3.29354  2.67741  2.69355  4.24690  2.90347  2.73739  3.18146  2.89801  2.37887  2.77519  2.98518  4.58477  3.61503
          0.03199  3.85396  4.57631  0.61958  0.77255  0.48970  0.94884
     11   2.95811  4.50918  4.03413  3.62661  3.20171  3.82341  4.36507  2.37589  3.39543  1.79863  1.40561  3.90584  4.28402  3.77830  3.60241  3.30568  3.26318  2.38032  5.04057  3.80103     11 m - - -
          2.68618  4.42225  2.77519  2.73123  3.46354  2.40513  3.72494  3.29354  2.67741  2.69355  4.24690  2.90347  2.73739  3.18146  2.89801  2.37887  2.77519  2.98518  4.58477  3.61503
          0.03186  3.85817  4.58051  0.61958  0.77255  0.49207  0.94510
     12   2.95468  4.40671  4.28493  3.77735  3.23746  4.08286  4.49650  1.99609  3.61287  1.43921  3.13480  4.06024  4.43631  3.91433  3.83899  3.44040  3.20528  1.52477  5.12308  3.83799     12 l - - -
          2.68618  4.42225  2.77519  2.73123  3.46354  2.40513  3.72494  3.29354  2.67741  2.69355  4.24690  2.90347  2.73739  3.18146  2.89801  2.37887  2.77519  2.98518  4.58477  3.61503
          0.03186  3.85817  4.58051  0.61958  0.77255  0.49207  0.94510
     13   2.93922  4.40732  4.33398  3.83171  3.27471  4.09865  4.56299  1.95453  3.66882  1.43692  3.14718  4.10562  4.46059  3.96847  3.89242  3.46561  3.23350  1.49174  5.18436  3.96840     13 l - - -
          2.68618  4.42225  2.77519  2.73123  3.46354  2.40513  3.72494  3.29354  2.67741  2.69355  4.24690  2.90347  2.73739  3.18146  2.89801  2.37887  2.77519  2.98518  4.58477  3.61503
          0.03474  3.85817  4.34010  0.61958  0.77255  0.49207  0.94510
     14   3.13626  4.60370  4.16198  3.80193  3.12949  3.96030  4.46303  2.33280  3.56984  0.89653  3.15809  4.07904  4.39871  3.94226  3.74863  3.52942  3.43136  2.36567  5.00240  3.72171     14 l - - -
          2.68618  4.42225  2.77519  2.73123  3.46354  2.40513  3.72494  3.29354  2.67741  2.69355  4.24690  2.90347  2.73739  3.18146  2.89801  2.37887  2.77519  2.98518  4.58477  3.61503
          0.03195  3.85538  4.57772  0.61958  0.77255  0.49239  0.94460
     15   3.05322  4.52599  4.27565  3.75307  3.07186  4.12557  4.44276  2.20037  3.53156  1.41967  1.75568  4.06058  4.43954  3.84026  3.74166  3.48217  3.30160  2.25008  5.01780  3.81922     15 l - - -
          2.68618  4.42225  2.77519  2.73123  3.46354  2.40513  3.72494  3.29354  2.67741  2.69355  4.24690  2.90347  2.73739  3.18146  2.89801  2.37887  2.77519  2.98518  4.58477  3.61503
          0.03336  3.85687  4.45003  0.61958  0.77255  0.49323  0.94327
     16   2.27840  4.21465  3.18237  2.99462  4.06468  2.94724  4.10976  3.56479  3.06726  3.29160  4.21425  3.22045  3.68609  3.41663  3.35670  1.14644  2.76709  3.10162  5.44626  4.15047     16 s - - -
          2.68618  4.42225  2.77519  2.73123  3.46354  2.40513  3.72494  3.29354  2.67741  2.69355  4.24690  2.90347  2.73739  3.18146  2.89801  2.37887  2.77519  2.98518  4.58477  3.61503
          0.03349  3.85545  4.44228  0.61958  0.77255  0.49450  0.94130
     17   3.12278  4.59507  4.18561  3.80472  3.06651  4.00157  4.45140  2.29232  3.57612  0.93004  3.11377  4.08032  4.41974  3.93345  3.76038  3.52297  3.41232  2.32904  4.97721  3.67631     17 l - - -
          2.68618  4.42225  2.77519  2.73123  3.46354  2.40513  3.72494  3.29354  2.67741  2.69355  4.24690  2.90347  2.73739  3.18146  2.89801  2.37887  2.77519  2.98518  4.58477  3.61503
          0.03199  3.85396  4.57631  0.61958  0.77255  0.49582  0.93923
     18   2.91424  4.37080  4.27204  3.78384  2.03809  3.98158  4.22892  2.16238  3.67369  1.86517  3.16032  3.98622  4.36109  3.89002  3.87108  3.34180  3.18444  1.61781  4.69290  3.26163     18 v - - -
          2.68618  4.42225  2.77519  2.73123  3.46354  2.40513  3.72494  3.29354  2.67741  2.69355  4.24690  2.90347  2.73739  3.18146  2.89801  2.37887  2.77519  2.98518  4.58477  3.61503
          0.03199  3.85396  4.57631  0.61958  0.77255  0.49582  0.93923
     19   3.01672  4.44084  4.30902  3.92427  3.36192  4.04625  4.65596  1.10112  3.75203  1.95196  3.30038  4.17222  4.47941  4.10234  3.95073  3.53992  3.31629  1.84592  5.24879  3.98536     19 i - - -
          2.68618  4.42225  2.77519  2.73123  3.46354  2.40513  3.72494  3.29354  2.67741  2.69355  4.24690  2.90347  2.73739  3.18146  2.89801  2.37887  2.77519  2.98518  4.58477  3.61503
          0.03199  3.85396  4.57631  0.61958  0.77255  0.49582  0.93923
     20   2.40310  4.24807  3.41200  3.16338  3.95286  3.08791  4.18207  3.07775  3.10598  2.94189  3.99376  3.37559  3.79027  3.50178  3.36544  2.60418  1.20367  2.77470  5.39230  4.16955     20 t - - -
          2.68618  4.42225  2.77519  2.73123  3.46354  2.40513  3.72494  3.29354  2.67741  2.69355  4.24690  2.90347  2.73739  3.18146  2.89801  2.37887  2.77519  2.98518  4.58477  3.61503
          0.03199  3.85396  4.57631  0.61958  0.77255  0.49582  0.93923
     21   2.64240  4.41944  3.31236  3.20953  4.35175  0.75825  4.33076  3.94704  3.38827  3.60346  4.57920  3.47672  3.80998  3.71392  3.62616  2.81382  3.12220  3.47895  5.45161  4.45310     21 g - - -
          2.68618  4.42225  2.77519  2.73123  3.46354  2.40513  3.72494  3.29354  2.67741  2.69355  4.24690  2.90347  2.73739  3.18146  2.89801  2.37887  2.77519  2.98518  4.58477  3.61503
          0.03199  3.85396  4.57631  0.61958  0.77255  0.49582  0.93923
     22   1.78455  4.17849  3.77539  3.38005  3.70445  3.31893  4.28475  2.35641  3.30313  2.51244  3.61684  3.56706  3.94811  3.62810  3.57470  2.74151  2.85065  1.61036  5.32104  4.09352     22 v - - -
          2.68618  4.42225  2.77519  2.73123  3.46354  2.40513  3.72494  3.29354  2.67741  2.69355  4.24690  2.90347  2.73739  3.18146  2.89801  2.37887  2.77519  2.98518  4.58477  3.61503
          0.03199  3.85396  4.57631  0.61958  0.77255  0.49582  0.93923
     23   2.97518  4.79558  3.10819  2.86645  3.27219  3.43223  1.18215  3.67522  2.71002  3.17143  4.21308  3.27645  3.98383  3.23249  2.97675  3.04608  3.27799  3.41071  4.73745  3.22361     23 h - - -
          2.68618  4.42225  2.77519  2.73123  3.46354  2.40513  3.72494  3.29354  2.67741  2.69355  4.24690  2.90347  2.73739  3.18146  2.89801  2.37887  2.77519  2.98518  4.58477  3.61503
          0.03199  3.85396  4.57631  0.61958  0.77255  0.49582  0.93923
     24   1.04077  4.18315  3.44408  3.23475  4.03421  3.00814  4.25894  3.15698  3.25054  3.03942  4.07345  3.38895  3.74563  3.59344  3.50222  2.53369  2.80977  2.81459  5.46323  4.26146     24 a - - -
          2.68618  4.42225  2.77519  2.73123  3.46354  2.40513  3.72494  3.29354  2.67741  2.69355  4.24690  2.90347  2.73739  3.18146  2.89801  2.37887  2.77519  2.98518  4.58477  3.61503
          0.03199  3.85396  4.57631  0.61958  0.77255  0.49582  0.93923
     25   2.44561  4.51292  2.72325  2.52075  4.18848  3.06633  3.83742  3.70829  2.71881  3.34199  4.19054  1.99029  3.71505  3.05201  3.11454  1.81669  2.83796  3.26333  5.49287  4.14433     25 s - - -
          2.68618  4.42225  2.77519  2.73123  3.46354  2.40513  3.72494  3.29354  2.67741  2.69355  4.24690  2.90347  2.73739  3.18146  2.89801  2.37887  2.77519  2.98518  4.58477  3.61503
          0.03199  3.85396  4.57631  0.61958  0.77255  0.49582  0.93923
     26   2.70853  4.90319  2.51865  1.71641  4.29786  3.23504  3.72050  3.72383  2.55869  3.32425  4.19565  2.84734  2.27359  2.90045  2.99027  2.71354  3.00200  3.37048  5.51927  4.18039     26 e - - -
          2.68618  4.42225  2.77519  2.73123  3.46354  2.40513  3.72494  3.29354  2.67741  2.69355  4.24690  2.90347  2.73739  3.18146  2.89801  2.37887  2.77519  2.98518  4.58477  3.61503
          0.03199  3.85396  4.57631  0.61958  0.77255  0.49582  0.93923
     27   2.86095  5.34899  1.78948  1.42498  4.63786  3.17568  3.70319  4.12929  2.69006  3.66548  4.52505  2.65581  3.78476  2.87265  3.25307  2.76393  3.14686  3.72834  5.82560  4.35739     27 e - - -
          2.68618  4.42225  2.77519  2.73123  3.46354  2.40513  3.72494  3.29354  2.67741  2.69355  4.24690  2.90347  2.73739  3.18146  2.89801  2.37887  2.77519  2.98518  4.58477  3.61503
          0.03199  3.85396  4.57631  0.61958  0.77255  0.49582  0.93923
     28   2.86648  4.85126  2.89112  2.64580  4.01731  3.35404  3.80387  3.64544  2.46792  3.14961  4.17821  3.10529  3.90737  1.26732  2.75237  2.91511  3.16356  3.37633  5.29271  3.98531     28 q - - -
          2.68618  4.42225  2.77519  2.73123  3.46354  2.40513  3.72494  3.29354  2.67741  2.69355  4.24690  2.90347  2.73739  3.18146  2.89801  2.37887  2.77519  2.98518  4.58477  3.61503
          0.03199  3.85396  4.57631  0.61958  0.77255  0.49582  0.93923
     29   1.93037  4.19807  3.19392  2.85299  4.11008  2.96791  3.97506  3.48389  2.89562  3.17838  4.01848  3.13335  2.20355  3.21557  3.25014  2.03941  2.54697  3.02692  5.44739  4.20388     29 a - - -
          2.68618  4.42225  2.77519  2.73123  3.46354  2.40513  3.72494  3.29354  2.67741  2.69355  4.24690  2.90347  2.73739  3.18146  2.89801  2.37887  2.77519  2.98518  4.58477  3.61503
          0.03199  3.85396  4.57631  0.61958  0.77255  0.49582  0.93923
     30   3.12224  4.59454  4.18866  3.80573  3.06051  4.00590  4.45069  2.28894  3.57774  0.93256  3.10983  4.08121  4.42199  3.93331  3.76241  3.52325  3.41116  2.32611  4.97476  3.67220     30 l - - -
          2.68618  4.42225  2.77519  2.73123  3.46354  2.40513  3.72494  3.29354  2.67741  2.69355  4.24690  2.90347  2.73739  3.18146  2.89801  2.37887  2.77519  2.98518  4.58477  3.61503
          0.03199  3.85396  4.57631  0.61958  0.77255  0.49582  0.93923
     31   3.01672  4.44084  4.30902  3.92427  3.36192  4.04625  4.65596  1.10112  3.75203  1.95196  3.30038  4.17222  4.47941  4.10234  3.95073  3.53992  3.31629  1.84592  5.24879  3.98536     31 i - - -
          2.68618  4.42225  2.77519  2.73123  3.46354  2.40513  3.72494  3.29354  2.67741  2.69355  4.24690  2.90347  2.73739  3.18146  2.89801  2.37887  2.77519  2.98518  4.58477  3.61503
          0.03199  3.85396  4.57631  0.61958  0.77255  0.49582  0.93923
     32   2.95550  4.91816  3.13023  2.75540  4.30035  3.44674  3.74945  3.72851  1.06389  3.29773  4.26035  3.18062  3.94854  2.94210  2.42881  2.99880  3.21023  3.43740  5.36275  4.17293     32 k - - -
          2.68618  4.42225  2.77519  2.73123  3.46354  2.40513  3.72494  3.29354  2.67741  2.69355  4.24690  2.90347  2.73739  3.18146  2.89801  2.37887  2.77519  2.98518  4.58477  3.61503
          0.03199  3.85396  4.57631  0.61958  0.77255  0.49582  0.93923
     33   2.97004  5.09495  0.94496  2.32401  4.46956  3.19693  3.91523  4.05359  2.99592  3.66530  4.64319  2.87937  3.84844  3.15448  3.50947  2.93462  3.30828  3.69481  5.64175  4.34576     33 d - - -
          2.68618  4.42225  2.77519  2.73123  3.46354  2.40513  3.72494  3.29354  2.67741  2.69355  4.24690  2.90347  2.73739  3.18146  2.89801  2.37887  2.77519  2.98518  4.58477  3.61503
          0.03199  3.85396  4.57631  0.61958  0.77255  0.49582  0.93923
     34   2.40310  4.24807  3.41200  3.16338  3.95286  3.08791  4.18207  3.07775  3.10598  2.94189  3.99376  3.37559  3.79027  3.50178  3.36544  2.60418  1.20367  2.77470  5.39230  4.16955     34 t - - -
          2.68618  4.42225  2.77519  2.73123  3.46354  2.40513  3.72494  3.29354  2.67741  2.69355  4.24690  2.90347  2.73739  3.18146  2.89801  2.37887  2.77519  2.98518  4.58477  3.61503
          0.03199  3.85396  4.57631  0.61958  0.77255  0.49582  0.93923
     35   2.72751  4.48773  3.33272  3.16923  4.16567  3.17630  4.24807  3.70649  3.22498  3.33528  4.38446  3.47771  0.86277  3.61433  3.47246  2.89446  3.16766  3.35396  5.35713  4.28614     35 p - - -
          2.68618  4.42225  2.77519  2.73123  3.46354  2.40513  3.72494  3.29354  2.67741  2.69355  4.24690  2.90347  2.73739  3.18146  2.89801  2.37887  2.77519  2.98518  4.58477  3.61503
          0.03199  3.85396  4.57631  0.61958  0.77255  0.49582  0.93923
     36   3.23509  4.64236  4.21329  3.92443  1.04250  3.92887  3.86950  2.76123  3.83196  2.13565  3.49425  3.99844  4.38800  4.00509  3.95626  3.50586  3.53628  2.75054  4.12436  2.49381     36 f - - -
          2.68618  4.42225  2.77519  2.73123  3.46354  2.40513  3.72494  3.29354  2.67741  2.69355  4.24690  2.90347  2.73739  3.18146  2.89801  2.37887  2.77519  2.98518  4.58477  3.61503
          0.03199  3.85396  4.57631  0.61958  0.77255  0.49582  0.93923
     37   2.79353  4.34146  4.09955  3.76229  3.53677  3.70455  4.56728  2.05185  3.62978  2.22715  3.50492  3.95504  4.26622  3.99101  3.84404  3.20706  3.15562  1.04857  5.31802  4.04840     37 v - - -
          2.68618  4.42225  2.77519  2.73123  3.46354  2.40513  3.72494  3.29354  2.67741  2.69355  4.24690  2.90347  2.73739  3.18146  2.89801  2.37887  2.77519  2.98518  4.58477  3.61503
          0.03199  3.85396  4.57631  0.61958  0.77255  0.49582  0.93923
     38   2.30622  4.22626  3.19065  3.00576  4.05796  2.95650  4.11603  3.57816  3.07827  3.29989  4.22766  3.23337  3.69382  3.42908  3.36474  1.11930  2.78500  3.11732  5.43197  4.14143     38 s - - -
          2.68618  4.42225  2.77519  2.73123  3.46354  2.40513  3.72494  3.29354  2.67741  2.69355  4.24690  2.90347  2.73739  3.18146  2.89801  2.37887  2.77519  2.98518  4.58477  3.61503
          0.03199  3.85396  4.57631  0.61958  0.77255  0.49175  0.94560
     39   2.47347  4.35064  3.21854  3.10477  4.29725  0.90322  4.25883  3.82884  3.28265  3.51642  4.46736  3.36471  3.76364  3.60589  3.54586  2.67415  2.98979  3.35290  5.48818  4.39418     39 g - - -
          2.68618  4.42225  2.77519  2.73123  3.46354  2.40513  3.72494  3.29354  2.67741  2.69355  4.24690  2.90347  2.73739  3.18146  2.89801  2.37887  2.77519  2.98518  4.58477  3.61503
          0.03190  3.85675  4.57910  0.61958  0.77255  0.49334  0.94311
     40   2.83721  4.87061  2.84094  2.58617  4.05527  3.35260  3.75658  3.64519  2.37796  3.16575  4.16249  3.05216  3.89505  1.37178  2.68330  2.87576  3.12484  3.36365  5.32005  3.99767     40 q - - -
          2.68618  4.42225  2.77519  2.73123  3.46354  2.40513  3.72494  3.29354  2.67741  2.69355  4.24690  2.90347  2.73739  3.18146  2.89801  2.37887  2.77519  2.98518  4.58477  3.61503
          0.03190  3.85675  4.57910  0.61958  0.77255  0.49334  0.94311
     41   1.03665  4.18446  3.44685  3.23759  4.03693  3.00939  4.26146  3.16011  3.25345  3.04243  4.07610  3.39111  3.74714  3.59609  3.50497  2.53495  2.81123  2.81723  5.46566  4.26420     41 a - - -
          2.68618  4.42225  2.77519  2.73123  3.46354  2.40513  3.72494  3.29354  2.67741  2.69355  4.24690  2.90347  2.73739  3.18146  2.89801  2.37887  2.77519  2.98518  4.58477  3.61503
          0.03190  3.85675  4.57910  0.61958  0.77255  0.49334  0.94311
     42   3.35877  4.69236  4.33412  3.96085  1.41030  4.16704  3.44169  3.08127  3.82681  2.46011  3.70087  3.88436  4.49581  3.89506  3.93667  3.52255  3.58805  3.00011  3.62815  1.38864     42 y - - -
          2.68618  4.42225  2.77519  2.73123  3.46354  2.40513  3.72494  3.29354  2.67741  2.69355  4.24690  2.90347  2.73739  3.18146  2.89801  2.37887  2.77519  2.98518  4.58477  3.61503
          0.03190  3.85675  4.57910  0.61958  0.77255  0.49334  0.94311
     43   2.95798  4.92084  3.13290  2.75749  4.30368  3.44898  3.75087  3.73200  1.05999  3.30058  4.26301  3.18261  3.95053  2.94333  2.42917  3.00107  3.21248  3.44072  5.36490  4.17546     43 k - - -
          2.68618  4.42225  2.77519  2.73123  3.46354  2.40513  3.72494  3.29354  2.67741  2.69355  4.24690  2.90347  2.73739  3.18146  2.89801  2.37887  2.77519  2.98518  4.58477  3.61503
          0.03190  3.85675  4.57910  0.61958  0.77255  0.49334  0.94311
     44   2.95798  4.92084  3.13290  2.75749  4.30368  3.44898  3.75087  3.73200  1.05999  3.30058  4.26301  3.18261  3.95053  2.94333  2.42917  3.00107  3.21248  3.44072  5.36490  4.17546     44 k - - -
          2.68618  4.42225  2.77519  2.73123  3.46354  2.40513  3.72494  3.29354  2.67741  2.69355  4.24690  2.90347  2.73739  3.18146  2.89801  2.37887  2.77519  2.98518  4.58477  3.61503
          0.03190  3.85675  4.57910  0.61958  0.77255  0.49334  0.94311
     45   2.64575  4.42257  3.31629  3.21378  4.35606  0.75378  4.33488  3.95198  3.39290  3.60806  4.58378  3.48063  3.81320  3.71833  3.63054  2.81723  3.12577  3.48335  5.45522  4.45748     45 g - - -
          2.68618  4.42225  2.77519  2.73123  3.46354  2.40513  3.72494  3.29354  2.67741  2.69355  4.24690  2.90347  2.73739  3.18146  2.89801  2.37887  2.77519  2.98518  4.58477  3.61503
          0.03190  3.85675  4.57910  0.61958  0.77255  0.49334  0.94311
     46   3.23857  4.64500  4.21714  3.92876  1.03779  3.93178  3.87062  2.76433  3.83622  2.13807  3.49690  4.00156  4.39081  4.00856  3.95982  3.50923  3.53975  2.75385  4.12458  2.49365     46 f - - -
          2.68618  4.42225  2.77519  2.73123  3.46354  2.40513  3.72494  3.29354  2.67741  2.69355  4.24690  2.90347  2.73739  3.18146  2.89801  2.37887  2.77519  2.98518  4.58477  3.61503
          0.03190  3.85675  4.57910  0.61958  0.77255  0.49334  0.94311
     47   3.23857  4.64500  4.21714  3.92876  1.03779  3.93178  3.87062  2.76433  3.83622  2.13807  3.49690  4.00156  4.39081  4.00856  3.95982  3.50923  3.53975  2.75385  4.12458  2.49365     47 f - - -
          2.68618  4.42225  2.77519  2.73123  3.46354  2.40513  3.72494  3.29354  2.67741  2.69355  4.24690  2.90347  2.73739  3.18146  2.89801  2.37887  2.77519  2.98518  4.58477  3.61503
          0.03190  3.85675  4.57910  0.61958  0.77255  0.49334  0.94311
     48   3.30990  4.69011  4.06740  3.76971  2.65078  3.71276  3.88098  3.33296  3.49231  2.73050  3.96747  3.92197  4.22922  3.88075  3.62338  3.51374  3.60953  3.22286  0.91760  2.65372     48 w - - -
          2.68618  4.42225  2.77519  2.73123  3.46354  2.40513  3.72494  3.29354  2.67741  2.69355  4.24690  2.90347  2.73739  3.18146  2.89801  2.37887  2.77519  2.98518  4.58477  3.61503
          0.03190  3.85675  4.57910  0.61958  0.77255  0.49334  0.94311
     49   3.22466  4.72001  3.81516  3.54172  2.29405  3.81192  3.61159  3.23609  3.39969  2.69404  3.91279  3.70429  4.28620  3.70950  3.58657  3.36287  3.51130  3.10592  3.93717  0.99232     49 y - - -
          2.68618  4.42225  2.77519  2.73123  3.46354  2.40513  3.72494  3.29354  2.67741  2.69355  4.24690  2.90347  2.73739  3.18146  2.89801  2.37887  2.77519  2.98518  4.58477  3.61503
          0.03190  3.85675  4.57910  0.61958  0.77255  0.49334  0.94311
     50   2.97296  5.09843  0.94085  2.32559  4.47340  3.19897  3.91756  4.05804  2.99877  3.66924  4.64714  2.88111  3.85067  3.15678  3.51274  2.93719  3.31124  3.69895  5.64505  4.34907     50 d - - -
          2.68618  4.42225  2.77519  2.73123  3.46354  2.40513  3.72494  3.29354  2.67741  2.69355  4.24690  2.90347  2.73739  3.18146  2.89801  2.37887  2.77519  2.98518  4.58477  3.61503
          0.03190  3.85675  4.57910  0.61958  0.77255  0.49334  0.94311
     51   2.97296  5.09843  0.94085  2.32559  4.47340  3.19897  3.91756  4.05804  2.99877  3.66924  4.64714  2.88111  3.85067  3.15678  3.51274  2.93719  3.31124  3.69895  5.64505  4.34907     51 d - - -
          2.68618  4.42225  2.77519  2.73123  3.46354  2.40513  3.72494  3.29354  2.67741  2.69355  4.24690  2.90347  2.73739  3.18146  2.89801  2.37887  2.77519  2.98518  4.58477  3.61503
          0.03190  3.85675  4.57910  0.61958  0.77255  0.49334  0.94311
     52   2.04803  4.26131  3.15561  2.91695  4.10072  3.01013  4.05774  3.41314  2.97120  3.14926  4.08821  3.19657  1.57628  3.32692  3.28518  2.49668  2.78134  3.01416  5.46402  4.22603     52 p - - -
          2.68618  4.42225  2.77519  2.73123  3.46354  2.40513  3.72494  3.29354  2.67741  2.69355  4.24690  2.90347  2.73739  3.18146  2.89801  2.37887  2.77519  2.98518  4.58477  3.61503
          0.03190  3.85675  4.57910  0.61958  0.77255  0.49334  0.94311
     53   1.37733  4.10665  3.47722  3.13711  3.99955  2.98420  4.13739  3.05385  3.09738  2.99437  3.92798  3.30181  3.69585  3.42900  3.38887  2.39848  2.27037  2.67465  5.43234  4.21464     53 a - - -
          2.68618  4.42225  2.77519  2.73123  3.46354  2.40513  3.72494  3.29354  2.67741  2.69355  4.24690  2.90347  2.73739  3.18146  2.89801  2.37887  2.77519  2.98518  4.58477  3.61503
          0.03190  3.85675  4.57910  0.61958  0.77255  0.49127  0.94636
     54   2.95174  5.05771  3.32572  2.70462  4.47091  3.58085  3.56072  3.83132  1.48803  3.30037  4.17206  3.11731  3.96016  2.67043  1.64425  2.95553  3.12852  3.51871  5.37200  4.18499     54 k - - -
          2.68618  4.42225  2.77519  2.73123  3.46354  2.40513  3.72494  3.29354  2.67741  2.69355  4.24690  2.90347  2.73739  3.18146  2.89801  2.37887  2.77519  2.98518  4.58477  3.61503
          0.03186  3.85817  4.58051  0.61958  0.77255  0.49207  0.94510
     55   2.95924  4.92221  3.13426  2.75855  4.30536  3.45011  3.75159  3.73377  1.05801  3.30203  4.26436  3.18361  3.95155  2.94396  2.42935  3.00222  3.21362  3.44240  5.36598  4.17674     55 k - - -
          2.68618  4.42225  2.77519  2.73123  3.46354  2.40513  3.72494  3.29354  2.67741  2.69355  4.24690  2.90347  2.73739  3.18146  2.89801  2.37887  2.77519  2.98518  4.58477  3.61503
          0.03186  3.85817  4.58051  0.61958  0.77255  0.49207  0.94510
     56   2.22134  4.15551  3.27913  2.97554  4.08740  2.94851  4.05458  3.41410  2.98353  3.17053  4.04297  3.19884  3.66033  3.32263  3.29815  1.68452  1.81905  2.97062  5.45624  4.21380     56 s - - -
          2.68618  4.42225  2.77519  2.73123  3.46354  2.40513  3.72494  3.29354  2.67741  2.69355  4.24690  2.90347  2.73739  3.18146  2.89801  2.37887  2.77519  2.98518  4.58477  3.61503
          0.03186  3.85817  4.58051  0.61958  0.77255  0.49207  0.94510
     57   2.94024  5.04802  2.48195  1.04588  4.39248  3.26502  3.85074  3.84355  2.72949  3.46303  4.43782  2.92516  3.86896  3.06679  3.13675  2.92417  3.24441  3.52892  5.56676  4.28915     57 e - - -
          2.68618  4.42225  2.77519  2.73123  3.46354  2.40513  3.72494  3.29354  2.67741  2.69355  4.24690  2.90347  2.73739  3.18146  2.89801  2.37887  2.77519  2.98518  4.58477  3.61503
          0.03186  3.85817  4.58051  0.61958  0.77255  0.49207  0.94510
     58   1.91471  4.73938  2.60783  1.79965  4.19348  3.21700  3.75499  3.48429  2.60644  3.19563  4.08670  2.89355  3.78740  2.94462  3.02887  2.66810  2.93682  3.15417  5.48284  4.14976     58 e - - -
          2.68618  4.42225  2.77519  2.73123  3.46354  2.40513  3.72494  3.29354  2.67741  2.69355  4.24690  2.90347  2.73739  3.18146  2.89801  2.37887  2.77519  2.98518  4.58477  3.61503
          0.03186  3.85817  4.58051  0.61958  0.77255  0.49207  0.94510
     59   2.94024  5.04802  2.48195  1.04588  4.39248  3.26502  3.85074  3.84355  2.72949  3.46303  4.43782  2.92516  3.86896  3.06679  3.13675  2.92417  3.24441  3.52892  5.56676  4.28915     59 e - - -
          2.68618  4.42225  2.77519  2.73123  3.46354  2.40513  3.72494  3.29354  2.67741  2.69355  4.24690  2.90347  2.73739  3.18146  2.89801  2.37887  2.77519  2.98518  4.58477  3.61503
          0.03186  3.85817  4.58051  0.61958  0.77255  0.49207  0.94510
     60   2.69695  4.55900  3.06261  2.05136  3.69574  3.50109  3.83063  2.06588  2.67744  2.58678  3.62487  3.15908  3.94912  3.06153  3.04288  2.85033  2.95079  2.52272  5.17786  3.88792     60 e - - -
          2.68618  4.42225  2.77519  2.73123  3.46354  2.40513  3.72494  3.29354  2.67741  2.69355  4.24690  2.90347  2.73739  3.18146  2.89801  2.37887  2.77519  2.98518  4.58477  3.61503
          0.03186  3.85817  4.58051  0.61958  0.77255  0.49207  0.94510
     61   2.58094  4.64432  2.92048  2.02350  3.89104  3.36926  3.64895  3.22845  2.45462  2.90626  3.11782  2.87213  3.80372  2.83556  2.86631  2.65225  2.52581  2.94344  5.20827  3.90334     61 e - - -
          2.68618  4.42225  2.77519  2.73123  3.46354  2.40513  3.72494  3.29354  2.67741  2.69355  4.24690  2.90347  2.73739  3.18146  2.89801  2.37887  2.77519  2.98518  4.58477  3.61503
          0.03186  3.85817  4.58051  0.61958  0.77255  0.49207  0.94510
     62   2.82423  5.12977  2.47943  1.52859  4.44996  3.30239  3.65134  3.86799  2.04655  3.41876  4.28001  2.81308  3.82886  2.81032  2.73506  2.78210  3.07551  3.51710  5.57552  4.22615     62 e - - -
          2.68618  4.42225  2.77519  2.73123  3.46354  2.40513  3.72494  3.29354  2.67741  2.69355  4.24690  2.90347  2.73739  3.18146  2.89801  2.37887  2.77519  2.98518  4.58477  3.61503
          0.03186  3.85817  4.58051  0.61958  0.77255  0.49207  0.94510
     63   2.44922  4.19911  3.74753  3.32042  3.67651  3.36712  4.22811  2.34924  3.22083  2.49277  3.58243  3.54562  3.96462  3.56258  3.50130  2.77088  2.02559  1.63313  5.27774  4.05183     63 v - - -
          2.68618  4.42225  2.77519  2.73123  3.46354  2.40513  3.72494  3.29354  2.67741  2.69355  4.24690  2.90347  2.73739  3.18146  2.89801  2.37887  2.77519  2.98518  4.58477  3.61503
          0.03186  3.85817  4.58051  0.61958  0.77255  0.49207  0.94510
     64   2.62268  4.44647  3.30555  2.79956  3.63203  3.48301  3.78179  2.82446  2.29362  2.02117  3.55990  3.21419  3.91537  3.03602  2.86130  2.79565  2.41891  2.61472  5.06422  3.81343     64 l - - -
          2.68618  4.42225  2.77519  2.73123  3.46354  2.40513  3.72494  3.29354  2.67741  2.69355  4.24690  2.90347  2.73739  3.18146  2.89801  2.37887  2.77519  2.98518  4.58477  3.61503
          0.03186  3.85817  4.58051  0.61958  0.77255  0.49207  0.94510
     65   2.56707  4.41488  3.20843  3.03107  4.08768  3.11476  4.14709  3.59229  3.08503  3.25605  4.26782  3.33593  1.07334  3.47429  3.35971  2.69447  3.01065  3.22196  5.37599  4.18972     65 p - - -
          2.68618  4.42225  2.77519  2.73123  3.46354  2.40513  3.72494  3.29354  2.67741  2.69355  4.24690  2.90347  2.73739  3.18146  2.89801  2.37887  2.77519  2.98518  4.58477  3.61503
          0.03186  3.85817  4.58051  0.61958  0.77255  0.49207  0.94510
     66   2.73287  4.49247  3.33852  3.17558  4.17179  3.18080  4.25412  3.71362  3.23167  3.34198  4.39129  3.48367  0.85465  3.62090  3.47873  2.89994  3.17333  3.36062  5.36216  4.29229     66 p - - -
          2.68618  4.42225  2.77519  2.73123  3.46354  2.40513  3.72494  3.29354  2.67741  2.69355  4.24690  2.90347  2.73739  3.18146  2.89801  2.37887  2.77519  2.98518  4.58477  3.61503
          0.03186  3.85817  4.58051  0.61958  0.77255  0.49207  0.94510
     67   2.63704  4.27989  3.78666  3.27908  3.48020  3.61260  4.15861  2.24708  3.15657  2.00015  3.38582  3.59140  4.08582  3.49964  3.45112  2.95677  2.12952  1.83250  5.12705  3.89834     67 v - - -
          2.68618  4.42225  2.77519  2.73123  3.46354  2.40513  3.72494  3.29354  2.67741  2.69355  4.24690  2.90347  2.73739  3.18146  2.89801  2.37887  2.77519  2.98518  4.58477  3.61503
          0.03186  3.85817  4.58051  0.61958  0.77255  0.49207  0.94510
     68   1.77667  4.12000  3.21658  2.96146  4.23254  1.85690  4.09656  3.63804  3.07579  3.33046  4.15704  3.16793  3.61335  3.35815  3.40718  1.95510  2.64354  3.09935  5.56886  4.34340     68 a - - -
          2.68618  4.42225  2.77519  2.73123  3.46354  2.40513  3.72494  3.29354  2.67741  2.69355  4.24690  2.90347  2.73739  3.18146  2.89801  2.37887  2.77519  2.98518  4.58477  3.61503
          0.03186  3.85817  4.58051  0.61958  0.77255  0.49207  0.94510
     69   1.58856  4.13913  3.27635  2.98413  4.09342  2.93204  4.07027  3.42434  3.02496  3.18148  4.04967  3.19882  3.65113  3.34237  3.34355  1.68432  2.65405  2.97185  5.46734  4.16272     69 a - - -
          2.68618  4.42225  2.77519  2.73123  3.46354  2.40513  3.72494  3.29354  2.67741  2.69355  4.24690  2.90347  2.73739  3.18146  2.89801  2.37887  2.77519  2.98518  4.58477  3.61503
          0.03186  3.85817  4.58051  0.61958  0.77255  0.49207  0.94510
     70   1.54002  4.10626  3.31355  3.04445  4.14667  2.89353  4.12258  3.47646  3.09385  3.23988  4.10495  3.21995  3.63404  3.40220  3.39912  1.63668  2.65409  2.99520  5.51787  4.28714     70 a - - -
          2.68618  4.42225  2.77519  2.73123  3.46354  2.40513  3.72494  3.29354  2.67741  2.69355  4.24690  2.90347  2.73739  3.18146  2.89801  2.37887  2.77519  2.98518  4.58477  3.61503
          0.03186  3.85817  4.58051  0.61958  0.77255  0.49207  0.94510
     71   2.25135  4.22306  3.17352  2.82884  4.10971  2.98334  3.95671  3.50027  2.86217  3.18277  4.02298  3.12332  2.71376  3.19246  3.21873  1.68983  2.26992  3.04556  5.44193  4.19049     71 s - - -
          2.68618  4.42225  2.77519  2.73123  3.46354  2.40513  3.72494  3.29354  2.67741  2.69355  4.24690  2.90347  2.73739  3.18146  2.89801  2.37887  2.77519  2.98518  4.58477  3.61503
          0.03186  3.85817  4.58051  0.61958  0.77255  0.49207  0.94510
     72   2.57731  4.67386  2.78220  2.48737  4.12177  3.22001  3.72473  3.60973  2.47178  3.20744  4.07447  2.95093  3.77960  2.07075  2.83176  1.93659  2.89801  3.24298  5.38865  4.05449     72 s - - -
          2.68618  4.42225  2.77519  2.73123  3.46354  2.40513  3.72494  3.29354  2.67741  2.69355  4.24690  2.90347  2.73739  3.18146  2.89801  2.37887  2.77519  2.98518  4.58477  3.61503
          0.03186  3.85817  4.58051  0.61958  0.77255  0.49207  0.94510
     73   2.30770  4.27158  3.06417  2.82431  4.12763  2.98460  3.99622  3.57997  2.90444  3.26068  4.13394  3.12664  1.71979  3.25242  3.23774  2.03810  2.75247  3.12112  5.46588  4.19182     73 p - - -
          2.68618  4.42225  2.77519  2.73123  3.46354  2.40513  3.72494  3.29354  2.67741  2.69355  4.24690  2.90347  2.73739  3.18146  2.89801  2.37887  2.77519  2.98518  4.58477  3.61503
          0.03186  3.85817  4.58051  0.61958  0.77255  0.49207  0.94510
     74   2.49857  4.45804  3.02848  2.37317  3.82952  3.28966  3.75342  3.10616  2.61619  2.83994  3.74170  3.05315  3.79425  2.97606  3.00637  2.04128  2.73722  2.38683  5.19498  3.91372     74 s - - -
          2.68618  4.42225  2.77519  2.73123  3.46354  2.40513  3.72494  3.29354  2.67741  2.69355  4.24690  2.90347  2.73739  3.18146  2.89801  2.37887  2.77519  2.98518  4.58477  3.61503
          0.03186  3.85817  4.58051  0.61958  0.77255  0.49207  0.94510
     75   2.86089  5.04425  2.93663  2.51690  4.38652  3.45671  3.59295  3.80237  1.61662  3.30117  4.17057  2.98945  3.89517  2.01168  2.31810  2.85293  3.07324  3.47649  5.41466  4.15256     75 k - - -
          2.68618  4.42225  2.77519  2.73123  3.46354  2.40513  3.72494  3.29354  2.67741  2.69355  4.24690  2.90347  2.73739  3.18146  2.89801  2.37887  2.77519  2.98518  4.58477  3.61503
          0.03186  3.85817  4.58051  0.61958  0.77255  0.49207  0.94510
     76   2.94024  5.04802  2.48195  1.04588  4.39248  3.26502  3.85074  3.84355  2.72949  3.46303  4.43782  2.92516  3.86896  3.06679  3.13675  2.92417  3.24441  3.52892  5.56676  4.28915     76 e - - -
          2.68618  4.42225  2.77519  2.73123  3.46354  2.40513  3.72494  3.29354  2.67741  2.69355  4.24690  2.90347  2.73739  3.18146  2.89801  2.37887  2.77519  2.98518  4.58477  3.61503
          0.03186  3.85817  4.58051  0.61958  0.77255  0.49207  0.94510
     77   2.94024  5.04802  2.48195  1.04588  4.39248  3.26502  3.85074  3.84355  2.72949  3.46303  4.43782  2.92516  3.86896  3.06679  3.13675  2.92417  3.24441  3.52892  5.56676  4.28915     77 e - - -
          2.68618  4.42225  2.77519  2.73123  3.46354  2.40513  3.72494  3.29354  2.67741  2.69355  4.24690  2.90347  2.73739  3.18146  2.89801  2.37887  2.77519  2.98518  4.58477  3.61503
          0.03186  3.85817  4.58051  0.61958  0.77255  0.49207  0.94510
     78   2.74758  4.73517  3.22956  2.68718  3.92580  3.50379  3.66903  3.21711  1.55460  2.83934  3.09641  3.12593  3.91681  2.85415  2.49329  2.83025  2.97728  2.98639  5.21371  3.94893     78 k - - -
          2.68618  4.42225  2.77519  2.73123  3.46354  2.40513  3.72494  3.29354  2.67741  2.69355  4.24690  2.90347  2.73739  3.18146  2.89801  2.37887  2.77519  2.98518  4.58477  3.61503
          0.03186  3.85817  4.58051  0.61958  0.77255  0.49207  0.94510
     79   2.98892  4.36072  4.54221  4.04738  3.44966  4.24164  4.79393  1.39736  3.92303  1.97287  3.27946  4.29440  4.58894  4.20799  4.14330  3.62224  3.26178  1.30571  5.38341  4.17047     79 v - - -
          2.68618  4.42225  2.77519  2.73123  3.46354  2.40513  3.72494  3.29354  2.67741  2.69355  4.24690  2.90347  2.73739  3.18146  2.89801  2.37887  2.77519  2.98518  4.58477  3.61503
          0.03186  3.85817  4.58051  0.61958  0.77255  0.49207  0.94510
     80   2.87700  5.39136  1.54063  1.59799  4.67727  3.16838  3.70919  4.17706  2.71570  3.70538  4.56682  2.64325  3.78592  2.87950  3.29410  2.77167  3.16557  3.76924  5.86428  4.38218     80 d - - -
          2.68618  4.42225  2.77519  2.73123  3.46354  2.40513  3.72494  3.29354  2.67741  2.69355  4.24690  2.90347  2.73739  3.18146  2.89801  2.37887  2.77519  2.98518  4.58477  3.61503
          0.03186  3.85817  4.58051  0.61958  0.77255  0.49207  0.94510
     81   3.13935  4.60593  4.16648  3.80639  3.13047  3.96388  4.46662  2.33388  3.57428  0.89300  3.15811  4.08324  4.40178  3.94603  3.75263  3.53326  3.43430  2.36748  5.00444  3.72441     81 l - - -
          2.68618  4.42225  2.77519  2.73123  3.46354  2.40513  3.72494  3.29354  2.67741  2.69355  4.24690  2.90347  2.73739  3.18146  2.89801  2.37887  2.77519  2.98518  4.58477  3.61503
          0.03186  3.85817  4.58051  0.61958  0.77255  0.49207  0.94510
     82   2.71178  4.70767  2.70075  2.58484  4.06897  3.17454  3.90979  3.77638  2.81235  3.42491  4.38034  1.18363  3.82575  3.18261  3.16644  2.77958  3.09323  3.40004  5.37654  4.01841     82 n - - -
          2.68618  4.42225  2.77519  2.73123  3.46354  2.40513  3.72494  3.29354  2.67741  2.69355  4.24690  2.90347  2.73739  3.18146  2.89801  2.37887  2.77519  2.98518  4.58477  3.61503
          0.03186  3.85817  4.58051  0.61958  0.77255  0.49207  0.94510
     83   2.30816  4.22831  3.19419  3.00942  4.06211  2.95846  4.11961  3.58284  3.08222  3.30422  4.23159  3.23641  3.69611  3.43268  3.36861  1.11282  2.78725  3.12108  5.43577  4.14559     83 s - - -
          2.68618  4.42225  2.77519  2.73123  3.46354  2.40513  3.72494  3.29354  2.67741  2.69355  4.24690  2.90347  2.73739  3.18146  2.89801  2.37887  2.77519  2.98518  4.58477  3.61503
          0.03186  3.85817  4.58051  0.61958  0.77255  0.49207  0.94510
     84   2.95924  4.92221  3.13426  2.75855  4.30536  3.45011  3.75159  3.73377  1.05801  3.30203  4.26436  3.18361  3.95155  2.94396  2.42935  3.00222  3.21362  3.44240  5.36598  4.17674     84 k - - -
          2.68618  4.42225  2.77519  2.73123  3.46354  2.40513  3.72494  3.29354  2.67741  2.69355  4.24690  2.90347  2.73739  3.18146  2.89801  2.37887  2.77519  2.98518  4.58477  3.61503
          0.03186  3.85817  4.58051  0.61958  0.77255  0.49207  0.94510
     85   3.31218  4.69190  4.06952  3.77216  2.65214  3.71431  3.88264  3.33528  3.49472  2.73259  3.96973  3.92413  4.23088  3.88309  3.62555  3.51601  3.61188  3.22522  0.91464  2.65500     85 w - - -
          2.68618  4.42225  2.77519  2.73123  3.46354  2.40513  3.72494  3.29354  2.67741  2.69355  4.24690  2.90347  2.73739  3.18146  2.89801  2.37887  2.77519  2.98518  4.58477  3.61503
          0.03186  3.85817  4.58051  0.61958  0.77255  0.49207  0.94510
     86   3.13935  4.60593  4.16648  3.80639  3.13047  3.96388  4.46662  2.33388  3.57428  0.89300  3.15811  4.08324  4.40178  3.94603  3.75263  3.53326  3.43430  2.36748  5.00444  3.72441     86 l - - -
          2.68618  4.42225  2.77519  2.73123  3.46354  2.40513  3.72494  3.29354  2.67741  2.69355  4.24690  2.90347  2.73739  3.18146  2.89801  2.37887  2.77519  2.98518  4.58477  3.61503
          0.03186  3.85817  4.58051  0.61958  0.77255  0.48990  0.94853
     87   2.96056  4.92363  3.13568  2.75967  4.30713  3.45129  3.75236  3.73562  1.05595  3.30355  4.26578  3.18467  3.95261  2.94462  2.42955  3.00344  3.21482  3.44417  5.36712  4.17808     87 k - - -
          2.68618  4.42225  2.77519  2.73123  3.46354  2.40513  3.72494  3.29354  2.67741  2.69355  4.24690  2.90347  2.73739  3.18146  2.89801  2.37887  2.77519  2.98518  4.58477  3.61503
          0.03181  3.85965  4.58200  0.61958  0.77255  0.49074  0.94719
     88   2.87440  5.38812  1.59258  1.55210  4.67432  3.17058  3.70773  4.17352  2.71026  3.70129  4.56113  2.64524  3.78609  2.87726  3.28672  2.76995  3.16210  3.76572  5.86022  4.37937     88 e - - -
          2.68618  4.42225  2.77519  2.73123  3.46354  2.40513  3.72494  3.29354  2.67741  2.69355  4.24690  2.90347  2.73739  3.18146  2.89801  2.37887  2.77519  2.98518  4.58477  3.61503
          0.03181  3.85965  4.58200  0.61958  0.77255  0.49074  0.94719
     89   2.71297  4.70895  2.70150  2.58573  4.07048  3.17550  3.91092  3.77819  2.81359  3.42654  4.38194  1.18094  3.82678  3.18373  3.16775  2.78070  3.09446  3.40169  5.37788  4.01980     89 n - - -
          2.68618  4.42225  2.77519  2.73123  3.46354  2.40513  3.72494  3.29354  2.67741  2.69355  4.24690  2.90347  2.73739  3.18146  2.89801  2.37887  2.77519  2.98518  4.58477  3.61503
          0.03181  3.85965  4.58200  0.61958  0.77255  0.48642  0.95406
     90   2.94627  4.50206  4.05154  3.62628  3.17518  3.85471  4.36124  2.33081  3.38881  1.76160  1.47437  3.90536  4.30070  3.76800  3.59978  3.29959  3.24704  2.34449  5.03559  3.78661     90 m - - -
          2.68618  4.42225  2.77519  2.73123  3.46354  2.40513  3.72494  3.29354  2.67741  2.69355  4.24690  2.90347  2.73739  3.18146  2.89801  2.37887  2.77519  2.98518  4.58477  3.61503
          0.03171  3.86261  4.58495  0.61958  0.77255  0.48808  0.95140
     91   2.73855  4.49749  3.34467  3.18231  4.17826  3.18556  4.26055  3.72118  3.23878  3.34907  4.39853  3.48999  0.84617  3.62786  3.48539  2.90574  3.17935  3.36767  5.36748  4.29880     91 p - - -
          2.68618  4.42225  2.77519  2.73123  3.46354  2.40513  3.72494  3.29354  2.67741  2.69355  4.24690  2.90347  2.73739  3.18146  2.89801  2.37887  2.77519  2.98518  4.58477  3.61503
          0.03171  3.86261  4.58495  0.61958  0.77255  0.48808  0.95140
     92   2.90182  4.97200  3.23624  2.69306  4.30073  3.52889  3.60047  3.74012  1.97069  3.22826  4.12676  3.11261  3.94370  2.36201  1.46067  2.92425  3.10635  3.43884  5.33056  4.10446     92 r - - -
          2.68618  4.42225  2.77519  2.73123  3.46354  2.40513  3.72494  3.29354  2.67741  2.69355  4.24690  2.90347  2.73739  3.18146  2.89801  2.37887  2.77519  2.98518  4.58477  3.61503
          0.03171  3.86261  4.58495  0.61958  0.77255  0.48808  0.95140
     93   3.14426  4.60949  4.17364  3.81350  3.13205  3.96957  4.47233  2.33562  3.58135  0.88743  3.15818  4.08993  4.40667  3.95204  3.75900  3.53937  3.43898  2.37038  5.00770  3.72872     93 l - - -
          2.68618  4.42225  2.77519  2.73123  3.46354  2.40513  3.72494  3.29354  2.67741  2.69355  4.24690  2.90347  2.73739  3.18146  2.89801  2.37887  2.77519  2.98518  4.58477  3.61503
          0.03171  3.86261  4.58495  0.61958  0.77255  0.48808  0.95140
     94   3.14426  4.60949  4.17364  3.81350  3.13205  3.96957  4.47233  2.33562  3.58135  0.88743  3.15818  4.08993  4.40667  3.95204  3.75900  3.53937  3.43898  2.37038  5.00770  3.72872     94 l - - -
          2.68618  4.42225  2.77519  2.73123  3.46354  2.40513  3.72494  3.29354  2.67741  2.69355  4.24690  2.90347  2.73739  3.18146  2.89801  2.37887  2.77519  2.98518  4.58477  3.61503
          0.03171  3.86261  4.58495  0.61958  0.77255  0.48808  0.95140
     95   2.40750  4.25254  3.41943  3.17104  3.96026  3.09213  4.18910  3.08619  3.11382  2.95003  4.00122  3.38196  3.79512  3.50915  3.37295  2.60867  1.18873  2.78222  5.39893  4.17690     95 t - - -
          2.68618  4.42225  2.77519  2.73123  3.46354  2.40513  3.72494  3.29354  2.67741  2.69355  4.24690  2.90347  2.73739  3.18146  2.89801  2.37887  2.77519  2.98518  4.58477  3.61503
          0.03171  3.86261  4.58495  0.61958  0.77255  0.48808  0.95140
     96   2.84275  5.01096  2.85301  2.49113  4.32115  3.42183  3.62000  3.76050  1.90791  3.27831  4.16104  2.97215  3.88582  1.72554  2.41122  2.84073  3.07043  3.44020  5.41144  4.12870     96 q - - -
          2.68618  4.42225  2.77519  2.73123  3.46354  2.40513  3.72494  3.29354  2.67741  2.69355  4.24690  2.90347  2.73739  3.18146  2.89801  2.37887  2.77519  2.98518  4.58477  3.61503
          0.03171  3.86261  4.58495  0.61958  0.77255  0.48808  0.95140
     97   1.02807  4.18722  3.45267  3.24357  4.04264  3.01202  4.26677  3.16668  3.25958  3.04874  4.08170  3.39565  3.75031  3.60166  3.51075  2.53763  2.81430  2.82279  5.47078  4.26995     97 a - - -
          2.68618  4.42225  2.77519  2.73123  3.46354  2.40513  3.72494  3.29354  2.67741  2.69355  4.24690  2.90347  2.73739  3.18146  2.89801  2.37887  2.77519  2.98518  4.58477  3.61503
          0.03171  3.86261  4.58495  0.61958  0.77255  0.48548  0.95556
     98   2.96288  4.51294  4.04075  3.63363  3.20425  3.82804  4.37064  2.37904  3.40213  1.80017  1.39351  3.91211  4.28862  3.78455  3.60840  3.31113  3.26804  2.38421  5.04398  3.80502     98 m - - -
          2.68618  4.42225  2.77519  2.73123  3.46354  2.40513  3.72494  3.29354  2.67741  2.69355  4.24690  2.90347  2.73739  3.18146  2.89801  2.37887  2.77519  2.98518  4.58477  3.61503
          0.03166  3.86438  4.58673  0.61958  0.77255  0.48648  0.95396
     99   2.98096  5.10792  0.92972  2.32998  4.48386  3.20458  3.92399  4.07020  3.00659  3.67998  4.65794  2.88593  3.85681  3.16314  3.52169  2.94425  3.31937  3.71025  5.65404  4.35813     99 d - - -
          2.68618  4.42225  2.77519  2.73123  3.46354  2.40513  3.72494  3.29354  2.67741  2.69355  4.24690  2.90347  2.73739  3.18146  2.89801  2.37887  2.77519  2.98518  4.58477  3.61503
          0.03166  3.86438  4.58673  0.61958  0.77255  0.48648  0.95396
    100   2.71677  4.71303  2.70392  2.58859  4.07528  3.17858  3.91455  3.78394  2.81758  3.43174  4.38706  1.17245  3.83006  3.18731  3.17194  2.78429  3.09838  3.40697  5.38213  4.02422    100 n - - -
          2.68618  4.42225  2.77519  2.73123  3.46354  2.40513  3.72494  3.29354  2.67741  2.69355  4.24690  2.90347  2.73739  3.18146  2.89801  2.37887  2.77519  2.98518  4.58477  3.61503
          0.03166  3.86438  4.58673  0.61958  0.77255  0.48648  0.95396
    101   2.74083  4.49950  3.34713  3.18501  4.18085  3.18747  4.26312  3.72420  3.24163  3.35191  4.40143  3.49252  0.84280  3.63066  3.48806  2.90807  3.18176  3.37050  5.36961  4.30141    101 p - - -
          2.68618  4.42225  2.77519  2.73123  3.46354  2.40513  3.72494  3.29354  2.67741  2.69355  4.24690  2.90347  2.73739  3.18146  2.89801  2.37887  2.77519  2.98518  4.58477  3.61503
          0.03166  3.86438  4.58673  0.61958  0.77255  0.48648  0.95396
    102   2.40841  4.25346  3.42096  3.17262  3.96178  3.09300  4.19055  3.08793  3.11544  2.95171  4.00277  3.38328  3.79612  3.51067  3.37450  2.60959  1.18569  2.78377  5.40029  4.17842    102 t - - -
          2.68618  4.42225  2.77519  2.73123  3.46354  2.40513  3.72494  3.29354  2.67741  2.69355  4.24690  2.90347  2.73739  3.18146  2.89801  2.37887  2.77519  2.98518  4.58477  3.61503
          0.03166  3.86438  4.58673  0.61958  0.77255  0.48648  0.95396
    103   1.59850  4.20784  3.22928  2.93917  4.09178  2.98807  4.05001  3.39214  2.98049  3.13936  4.04044  3.19737  2.08453  3.31349  3.30620  2.44431  2.72303  2.97666  5.45746  4.22416    103 a - - -
          2.68618  4.42225  2.77519  2.73123  3.46354  2.40513  3.72494  3.29354  2.67741  2.69355  4.24690  2.90347  2.73739  3.18146  2.89801  2.37887  2.77519  2.98518  4.58477  3.61503
          0.03166  3.86438  4.58673  0.61958  0.77255  0.48648  0.95396
    104   2.80686  5.04328  2.41951  1.18382  4.37652  3.24446  3.79371  3.77120  2.65856  3.41219  4.36651  2.85548  3.84504  2.99276  3.07961  2.84024  3.16272  3.45159  5.60411  4.25926    104 e - - -
          2.68618  4.42225  2.77519  2.73123  3.46354  2.40513  3.72494  3.29354  2.67741  2.69355  4.24690  2.90347  2.73739  3.18146  2.89801  2.37887  2.77519  2.98518  4.58477  3.61503
          0.03166  3.86438  4.58673  0.61958  0.77255  0.48648  0.95396
    105   2.71677  4.71303  2.70392  2.58859  4.07528  3.17858  3.91455  3.78394  2.81758  3.43174  4.38706  1.17245  3.83006  3.18731  3.17194  2.78429  3.09838  3.40697  5.38213  4.02422    105 n - - -
          2.68618  4.42225  2.77519  2.73123  3.46354  2.40513  3.72494  3.29354  2.67741  2.69355  4.24690  2.90347  2.73739  3.18146  2.89801  2.37887  2.77519  2.98518  4.58477  3.61503
          0.03166  3.86438  4.58673  0.61958  0.77255  0.48648  0.95396
    106   3.14623  4.61091  4.17650  3.81634  3.13268  3.97185  4.47462  2.33632  3.58417  0.88521  3.15821  4.09260  4.40862  3.95443  3.76155  3.54181  3.44086  2.37155  5.00900  3.73044    106 l - - -
          2.68618  4.42225  2.77519  2.73123  3.46354  2.40513  3.72494  3.29354  2.67741  2.69355  4.24690  2.90347  2.73739  3.18146  2.89801  2.37887  2.77519  2.98518  4.58477  3.61503
          0.03166  3.86438  4.58673  0.61958  0.77255  0.48648  0.95396
    107   2.31107  4.23135  3.19943  3.01486  4.06824  2.96138  4.12492  3.58977  3.08808  3.31064  4.23742  3.24091  3.69952  3.43803  3.37434  1.10331  2.79060  3.12665  5.44138  4.15173    107 s - - -
          2.68618  4.42225  2.77519  2.73123  3.46354  2.40513  3.72494  3.29354  2.67741  2.69355  4.24690  2.90347  2.73739  3.18146  2.89801  2.37887  2.77519  2.98518  4.58477  3.61503
          0.03166  3.86438  4.58673  0.61958  0.77255  0.48648  0.95396
    108   2.99639  4.83603  3.48622  2.99902  4.18857  3.48590  3.81850  3.72974  2.23425  3.24714  4.24756  3.35935  3.98890  3.03925  0.99081  3.08097  3.26292  3.45405  5.27490  4.11771    108 r - - -
          2.68618  4.42225  2.77519  2.73123  3.46354  2.40513  3.72494  3.29354  2.67741  2.69355  4.24690  2.90347  2.73739  3.18146  2.89801  2.37887  2.77519  2.98518  4.58477  3.61503
          0.03166  3.86438  4.58673  0.61958  0.77255  0.48648  0.95396
    109   3.37099  4.70008  4.34779  3.97689  1.40068  4.17707  3.44246  3.09180  3.84200  2.46856  3.71030  3.89298  4.50487  3.90577  3.94843  3.53313  3.59993  3.01090  3.62632  1.37906    109 y - - -
          2.68618  4.42225  2.77519  2.73123  3.46354  2.40513  3.72494  3.29354  2.67741  2.69355  4.24690  2.90347  2.73739  3.18146  2.89801  2.37887  2.77519  2.98518  4.58477  3.61503
          0.03166  3.86438  4.58673  0.61958  0.77255  0.48648  0.95396
    110   3.23546  4.72773  3.82632  3.55421  2.29368  3.82073  3.61484  3.24581  3.41197  2.70182  3.92169  3.71354  4.29478  3.71995  3.59732  3.37295  3.52211  3.11599  3.93712  0.97934    110 y - - -
          2.68618  4.42225  2.77519  2.73123  3.46354  2.40513  3.72494  3.29354  2.67741  2.69355  4.24690  2.90347  2.73739  3.18146  2.89801  2.37887  2.77519  2.98518  4.58477  3.61503
          0.03166  3.86438  4.58673  0.61958  0.77255  0.48648  0.95396
    111   2.40841  4.25346  3.42096  3.17262  3.96178  3.09300  4.19055  3.08793  3.11544  2.95171  4.00277  3.38328  3.79612  3.51067  3.37450  2.60959  1.18569  2.78377  5.40029  4.17842    111 t - - -
          2.68618  4.42225  2.77519  2.73123  3.46354  2.40513  3.72494  3.29354  2.67741  2.69355  4.24690  2.90347  2.73739  3.18146  2.89801  2.37887  2.77519  2.98518  4.58477  3.61503
          0.03166  3.86438  4.58673  0.61958  0.77255  0.48648  0.95396
    112   1.02548  4.18807  3.45443  3.24539  4.04437  3.01282  4.26839  3.16868  3.26144  3.05066  4.08340  3.39703  3.75128  3.60335  3.51251  2.53844  2.81524  2.82448  5.47234  4.27170    112 a - - -
          2.68618  4.42225  2.77519  2.73123  3.46354  2.40513  3.72494  3.29354  2.67741  2.69355  4.24690  2.90347  2.73739  3.18146  2.89801  2.37887  2.77519  2.98518  4.58477  3.61503
          0.03166  3.86438  4.58673  0.61958  0.77255  0.48648  0.95396
    113   2.87440  4.85982  2.89765  2.65230  4.02730  3.36072  3.81052  3.65685  2.47365  3.16000  4.18812  3.11195  3.91409  1.24849  2.75797  2.92251  3.17139  3.38704  5.30076  3.99399    113 q - - -
          2.68618  4.42225  2.77519  2.73123  3.46354  2.40513  3.72494  3.29354  2.67741  2.69355  4.24690  2.90347  2.73739  3.18146  2.89801  2.37887  2.77519  2.98518  4.58477  3.61503
          0.03166  3.86438  4.58673  0.61958  0.77255  0.48648  0.95396
    114   2.99639  4.83603  3.48622  2.99902  4.18857  3.48590  3.81850  3.72974  2.23425  3.24714  4.24756  3.35935  3.98890  3.03925  0.99081  3.08097  3.26292  3.45405  5.27490  4.11771    114 r - - -
          2.68618  4.42225  2.77519  2.73123  3.46354  2.40513  3.72494  3.29354  2.67741  2.69355  4.24690  2.90347  2.73739  3.18146  2.89801  2.37887  2.77519  2.98518  4.58477  3.61503
          0.03166  3.86438  4.58673  0.61958  0.77255  0.48648  0.95396
    115   3.14623  4.61091  4.17650  3.81634  3.13268  3.97185  4.47462  2.33632  3.58417  0.88521  3.15821  4.09260  4.40862  3.95443  3.76155  3.54181  3.44086  2.37155  5.00900  3.73044    115 l - - -
          2.68618  4.42225  2.77519  2.73123  3.46354  2.40513  3.72494  3.29354  2.67741  2.69355  4.24690  2.90347  2.73739  3.18146  2.89801  2.37887  2.77519  2.98518  4.58477  3.61503
          0.03166  3.86438  4.58673  0.61958  0.77255  0.48648  0.95396
    116   2.94599  4.49920  4.07179  3.63271  3.16148  3.88015  4.36387  2.29917  3.39255  1.73870  1.51130  3.91298  4.31401  3.76723  3.60543  3.30556  3.24234  2.32154  5.03389  3.78426    116 m - - -
          2.68618  4.42225  2.77519  2.73123  3.46354  2.40513  3.72494  3.29354  2.67741  2.69355  4.24690  2.90347  2.73739  3.18146  2.89801  2.37887  2.77519  2.98518  4.58477  3.61503
          0.03166  3.86438  4.58673  0.61958  0.77255  0.48648  0.95396
    117   3.14623  4.61091  4.17650  3.81634  3.13268  3.97185  4.47462  2.33632  3.58417  0.88521  3.15821  4.09260  4.40862  3.95443  3.76155  3.54181  3.44086  2.37155  5.00900  3.73044    117 l - - -
          2.68618  4.42225  2.77519  2.73123  3.46354  2.40513  3.72494  3.29354  2.67741  2.69355  4.24690  2.90347  2.73739  3.18146  2.89801  2.37887  2.77519  2.98518  4.58477  3.61503
          0.03166  3.86438  4.58673  0.61958  0.77255  0.48648  0.95396
    118   2.98096  5.10792  0.92972  2.32998  4.48386  3.20458  3.92399  4.07020  3.00659  3.67998  4.65794  2.88593  3.85681  3.16314  3.52169  2.94425  3.31937  3.71025  5.65404  4.35813    118 d - - -
          2.68618  4.42225  2.77519  2.73123  3.46354  2.40513  3.72494  3.29354  2.67741  2.69355  4.24690  2.90347  2.73739  3.18146  2.89801  2.37887  2.77519  2.98518  4.58477  3.61503
          0.03166  3.86438  4.58673  0.61958  0.77255  0.48648  0.95396
    119   3.02481  4.44583  4.32413  3.93965  3.36877  4.05776  4.66929  1.08797  3.76763  1.95649  3.30542  4.18613  4.48977  4.11677  3.96512  3.55230  3.32413  1.84576  5.25791  3.99549    119 i - - -
          2.68618  4.42225  2.77519  2.73123  3.46354  2.40513  3.72494  3.29354  2.67741  2.69355  4.24690  2.90347  2.73739  3.18146  2.89801  2.37887  2.77519  2.98518  4.58477  3.61503
          0.03166  3.86438  4.58673  0.61958  0.77255  0.48648  0.95396
    120   2.21737  4.18411  3.10322  2.89803  4.26200  1.82027  4.08552  3.72784  3.05412  3.40091  4.23539  3.14412  3.63519  3.34733  3.38792  1.61131  2.69692  3.17941  5.58402  4.33750    120 s - - -
          2.68618  4.42225  2.77519  2.73123  3.46354  2.40513  3.72494  3.29354  2.67741  2.69355  4.24690  2.90347  2.73739  3.18146  2.89801  2.37887  2.77519  2.98518  4.58477  3.61503
          0.03166  3.86438  4.58673  0.61958  0.77255  0.48648  0.95396
    121   2.40841  4.25346  3.42096  3.17262  3.96178  3.09300  4.19055  3.08793  3.11544  2.95171  4.00277  3.38328  3.79612  3.51067  3.37450  2.60959  1.18569  2.78377  5.40029  4.17842    121 t - - -
          2.68618  4.42225  2.77519  2.73123  3.46354  2.40513  3.72494  3.29354  2.67741  2.69355  4.24690  2.90347  2.73739  3.18146  2.89801  2.37887  2.77519  2.98518  4.58477  3.61503
          0.03166  3.86438  4.58673  0.61958  0.77255  0.48648  0.95396
    122   2.99639  4.83603  3.48622  2.99902  4.18857  3.48590  3.81850  3.72974  2.23425  3.24714  4.24756  3.35935  3.98890  3.03925  0.99081  3.08097  3.26292  3.45405  5.27490  4.11771    122 r - - -
          2.68618  4.42225  2.77519  2.73123  3.46354  2.40513  3.72494  3.29354  2.67741  2.69355  4.24690  2.90347  2.73739  3.18146  2.89801  2.37887  2.77519  2.98518  4.58477  3.61503
          0.03166  3.86438  4.58673  0.61958  0.77255  0.48648  0.95396
    123   3.24811  4.65226  4.22762  3.94060  1.02505  3.93972  3.87373  2.77282  3.84784  2.14475  3.50419  4.01008  4.39851  4.01805  3.96956  3.51844  3.54925  2.76292  4.12524  2.49328    123 f - - -
          2.68618  4.42225  2.77519  2.73123  3.46354  2.40513  3.72494  3.29354  2.67741  2.69355  4.24690  2.90347  2.73739  3.18146  2.89801  2.37887  2.77519  2.98518  4.58477  3.61503
          0.03166  3.86438  4.58673  0.61958  0.77255  0.48648  0.95396
    124   2.31107  4.23135  3.19943  3.01486  4.06824  2.96138  4.12492  3.58977  3.08808  3.31064  4.23742  3.24091  3.69952  3.43803  3.37434  1.10331  2.79060  3.12665  5.44138  4.15173    124 s - - -
          2.68618  4.42225  2.77519  2.73123  3.46354  2.40513  3.72494  3.29354  2.67741  2.69355  4.24690  2.90347  2.73739  3.18146  2.89801  2.37887  2.77519  2.98518  4.58477  3.61503
          0.03166  3.86438  4.58673  0.61958  0.77255  0.48648  0.95396
    125   2.98096  5.10792  0.92972  2.32998  4.48386  3.20458  3.92399  4.07020  3.00659  3.67998  4.65794  2.88593  3.85681  3.16314  3.52169  2.94425  3.31937  3.71025  5.65404  4.35813    125 d - - -
          2.68618  4.42225  2.77519  2.73123  3.46354  2.40513  3.72494  3.29354  2.67741  2.69355  4.24690  2.90347  2.73739  3.18146  2.89801  2.37887  2.77519  2.98518  4.58477  3.61503
          0.03166  3.86438  4.58673  0.61958  0.77255  0.48648  0.95396
    126   2.96477  4.92818  3.14022  2.76323  4.31276  3.45507  3.75480  3.74153  1.04939  3.30839  4.27030  3.18805  3.95600  2.94675  2.43021  3.00730  3.21865  3.44978  5.37075  4.18237    126 k - - -
          2.68618  4.42225  2.77519  2.73123  3.46354  2.40513  3.72494  3.29354  2.67741  2.69355  4.24690  2.90347  2.73739  3.18146  2.89801  2.37887  2.77519  2.98518  4.58477  3.61503
          0.03166  3.86438  4.58673  0.61958  0.77255  0.48648  0.95396
    127   2.31107  4.23135  3.19943  3.01486  4.06824  2.96138  4.12492  3.58977  3.08808  3.31064  4.23742  3.24091  3.69952  3.43803  3.37434  1.10331  2.79060  3.12665  5.44138  4.15173    127 s - - -
          2.68618  4.42225  2.77519  2.73123  3.46354  2.40513  3.72494  3.29354  2.67741  2.69355  4.24690  2.90347  2.73739  3.18146  2.89801  2.37887  2.77519  2.98518  4.58477  3.61503
          0.03166  3.86438  4.58673  0.61958  0.77255  0.48648  0.95396
    128   2.96477  4.92818  3.14022  2.76323  4.31276  3.45507  3.75480  3.74153  1.04939  3.30839  4.27030  3.18805  3.95600  2.94675  2.43021  3.00730  3.21865  3.44978  5.37075  4.18237    128 k - - -
          2.68618  4.42225  2.77519  2.73123  3.46354  2.40513  3.72494  3.29354  2.67741  2.69355  4.24690  2.90347  2.73739  3.18146  2.89801  2.37887  2.77519  2.98518  4.58477  3.61503
          0.03166  3.86438  4.58673  0.61958  0.77255  0.48648  0.95396
    129   2.98096  5.10792  0.92972  2.32998  4.48386  3.20458  3.92399  4.07020  3.00659  3.67998  4.65794  2.88593  3.85681  3.16314  3.52169  2.94425  3.31937  3.71025  5.65404  4.35813    129 d - - -
          2.68618  4.42225  2.77519  2.73123  3.46354  2.40513  3.72494  3.29354  2.67741  2.69355  4.24690  2.90347  2.73739  3.18146  2.89801  2.37887  2.77519  2.98518  4.58477  3.61503
          0.03166  3.86438  4.58673  0.61958  0.77255  0.48648  0.95396
    130   3.23546  4.72773  3.82632  3.55421  2.29368  3.82073  3.61484  3.24581  3.41197  2.70182  3.92169  3.71354  4.29478  3.71995  3.59732  3.37295  3.52211  3.11599  3.93712  0.97934    130 y - - -
          2.68618  4.42225  2.77519  2.73123  3.46354  2.40513  3.72494  3.29354  2.67741  2.69355  4.24690  2.90347  2.73739  3.18146  2.89801  2.37887  2.77519  2.98518  4.58477  3.61503
          0.03166  3.86438  4.58673  0.61958  0.77255  0.48648  0.95396
    131   3.24811  4.65226  4.22762  3.94060  1.02505  3.93972  3.87373  2.77282  3.84784  2.14475  3.50419  4.01008  4.39851  4.01805  3.96956  3.51844  3.54925  2.76292  4.12524  2.49328    131 f - - -
          2.68618  4.42225  2.77519  2.73123  3.46354  2.40513  3.72494  3.29354  2.67741  2.69355  4.24690  2.90347  2.73739  3.18146  2.89801  2.37887  2.77519  2.98518  4.58477  3.61503
          0.03166  3.86438  4.58673  0.61958  0.77255  0.48648  0.95396
    132   3.14623  4.61091  4.17650  3.81634  3.13268  3.97185  4.47462  2.33632  3.58417  0.88521  3.15821  4.09260  4.40862  3.95443  3.76155  3.54181  3.44086  2.37155  5.00900  3.73044    132 l - - -
          2.68618  4.42225  2.77519  2.73123  3.46354  2.40513  3.72494  3.29354  2.67741  2.69355  4.24690  2.90347  2.73739  3.18146  2.89801  2.37887  2.77519  2.98518  4.58477  3.61503
          0.03166  3.86438  4.58673  0.61958  0.77255  0.48648  0.95396
    133   2.96477  4.92818  3.14022  2.76323  4.31276  3.45507  3.75480  3.74153  1.04939  3.30839  4.27030  3.18805  3.95600  2.94675  2.43021  3.00730  3.21865  3.44978  5.37075  4.18237    133 k - - -
          2.68618  4.42225  2.77519  2.73123  3.46354  2.40513  3.72494  3.29354  2.67741  2.69355  4.24690  2.90347  2.73739  3.18146  2.89801  2.37887  2.77519  2.98518  4.58477  3.61503
          0.03166  3.86438  4.58673  0.61958  0.77255  0.48648  0.95396
    134   2.71677  4.71303  2.70392  2.58859  4.07528  3.17858  3.91455  3.78394  2.81758  3.43174  4.38706  1.17245  3.83006  3.18731  3.17194  2.78429  3.09838  3.40697  5.38213  4.02422    134 n - - -
          2.68618  4.42225  2.77519  2.73123  3.46354  2.40513  3.72494  3.29354  2.67741  2.69355  4.24690  2.90347  2.73739  3.18146  2.89801  2.37887  2.77519  2.98518  4.58477  3.61503
          0.03166  3.86438  4.58673  0.61958  0.77255  0.48648  0.95396
    135   2.55607  4.41173  3.20190  3.02384  4.08849  3.11223  4.14342  3.59096  3.07841  3.25797  4.26484  3.32777  1.08629  3.46723  3.35533  2.67847  3.00046  3.21722  5.38438  4.18829    135 p - - -
          2.68618  4.42225  2.77519  2.73123  3.46354  2.40513  3.72494  3.29354  2.67741  2.69355  4.24690  2.90347  2.73739  3.18146  2.89801  2.37887  2.77519  2.98518  4.58477  3.61503
          0.03166  3.86438  4.58673  0.61958  0.77255  0.48648  0.95396
    136   2.96288  4.51294  4.04075  3.63363  3.20425  3.82804  4.37064  2.37904  3.40213  1.80017  1.39351  3.91211  4.28862  3.78455  3.60840  3.31113  3.26804  2.38421  5.04398  3.80502    136 m - - -
          2.68618  4.42225  2.77519  2.73123  3.46354  2.40513  3.72494  3.29354  2.67741  2.69355  4.24690  2.90347  2.73739  3.18146  2.89801  2.37887  2.77519  2.98518  4.58477  3.61503
          0.03166  3.86438  4.58673  0.61958  0.77255  0.48532  0.95582
    137   2.96349  4.51342  4.04159  3.63452  3.20458  3.82863  4.37135  2.37945  3.40299  1.80036  1.39198  3.91291  4.28921  3.78535  3.60916  3.31183  3.26866  2.38471  5.04441  3.80553    137 m - - -
          2.68618  4.42225  2.77519  2.73123  3.46354  2.40513  3.72494  3.29354  2.67741  2.69355  4.24690  2.90347  2.73739  3.18146  2.89801  2.37887  2.77519  2.98518  4.58477  3.61503
          0.03163  3.86517  4.58752  0.61958  0.77255  0.48576  0.95510
    138   2.31144  4.23173  3.20010  3.01555  4.06902  2.96175  4.12560  3.59065  3.08883  3.31145  4.23816  3.24149  3.69996  3.43872  3.37508  1.10211  2.79103  3.12736  5.44210  4.15251    138 s - - -
          2.68618  4.42225  2.77519  2.73123  3.46354  2.40513  3.72494  3.29354  2.67741  2.69355  4.24690  2.90347  2.73739  3.18146  2.89801  2.37887  2.77519  2.98518  4.58477  3.61503
          0.03163  3.86517  4.58752  0.61958  0.77255  0.48576  0.95510
    139   2.94606  5.05556  2.48459  1.03579  4.40087  3.26939  3.85559  3.85332  2.73520  3.47162  4.44600  2.92883  3.87364  3.07141  3.14327  2.92921  3.25025  3.53792  5.57381  4.29608    139 e - - -
          2.68618  4.42225  2.77519  2.73123  3.46354  2.40513  3.72494  3.29354  2.67741  2.69355  4.24690  2.90347  2.73739  3.18146  2.89801  2.37887  2.77519  2.98518  4.58477  3.61503
          0.03163  3.86517  4.58752  0.61958  0.77255  0.48576  0.95510
    140   2.96548  4.92894  3.14098  2.76383  4.31370  3.45571  3.75521  3.74251  1.04830  3.30920  4.27105  3.18862  3.95657  2.94711  2.43032  3.00795  3.21930  3.45072  5.37136  4.18308    140 k - - -
          2.68618  4.42225  2.77519  2.73123  3.46354  2.40513  3.72494  3.29354  2.67741  2.69355  4.24690  2.90347  2.73739  3.18146  2.89801  2.37887  2.77519  2.98518  4.58477  3.61503
          0.03163  3.86517  4.58752  0.61958  0.77255  0.48576  0.95510
    141   2.99726  4.83687  3.48718  2.99979  4.18961  3.48664  3.81905  3.73083  2.23453  3.24809  4.24847  3.36007  3.98959  3.03975  0.98959  3.08180  3.26373  3.45509  5.27562  4.11857    141 r - - -
          2.68618  4.42225  2.77519  2.73123  3.46354  2.40513  3.72494  3.29354  2.67741  2.69355  4.24690  2.90347  2.73739  3.18146  2.89801  2.37887  2.77519  2.98518  4.58477  3.61503
          0.03163  3.86517  4.58752  0.61958  0.77255  0.48576  0.95510
    142   2.99726  4.83687  3.48718  2.99979  4.18961  3.48664  3.81905  3.73083  2.23453  3.24809  4.24847  3.36007  3.98959  3.03975  0.98959  3.08180  3.26373  3.45509  5.27562  4.11857    142 r - - -
          2.68618  4.42225  2.77519  2.73123  3.46354  2.40513  3.72494  3.29354  2.67741  2.69355  4.24690  2.90347  2.73739  3.18146  2.89801  2.37887  2.77519  2.98518  4.58477  3.61503
          0.03163  3.86517  4.58752  0.61958  0.77255  0.48576  0.95510
    143   2.87501  4.86047  2.89815  2.65280  4.02806  3.36123  3.81103  3.65772  2.47410  3.16079  4.18888  3.11246  3.91460  1.24707  2.75840  2.92308  3.17199  3.38785  5.30137  3.99465    143 q - - -
          2.68618  4.42225  2.77519  2.73123  3.46354  2.40513  3.72494  3.29354  2.67741  2.69355  4.24690  2.90347  2.73739  3.18146  2.89801  2.37887  2.77519  2.98518  4.58477  3.61503
          0.03163  3.86517  4.58752  0.61958  0.77255  0.48576  0.95510
    144   2.74185  4.50040  3.34823  3.18622  4.18201  3.18832  4.26427  3.72555  3.24290  3.35318  4.40273  3.49365  0.84131  3.63190  3.48925  2.90911  3.18284  3.37176  5.37056  4.30258    144 p - - -
          2.68618  4.42225  2.77519  2.73123  3.46354  2.40513  3.72494  3.29354  2.67741  2.69355  4.24690  2.90347  2.73739  3.18146  2.89801  2.37887  2.77519  2.98518  4.58477  3.61503
          0.03163  3.86517  4.58752  0.61958  0.77255  0.48576  0.95510
    145   2.80233  4.34697  4.11521  3.77813  3.54477  3.71632  4.58111  2.05070  3.64580  2.23307  3.51104  3.96913  4.27724  4.00613  3.85900  3.21940  3.16406  1.03414  5.32797  4.05913    145 v - - -
          2.68618  4.42225  2.77519  2.73123  3.46354  2.40513  3.72494  3.29354  2.67741  2.69355  4.24690  2.90347  2.73739  3.18146  2.89801  2.37887  2.77519  2.98518  4.58477  3.61503
          0.03163  3.86517  4.58752  0.61958  0.77255  0.48576  0.95510
    146   2.94606  5.05556  2.48459  1.03579  4.40087  3.26939  3.85559  3.85332  2.73520  3.47162  4.44600  2.92883  3.87364  3.07141  3.14327  2.92921  3.25025  3.53792  5.57381  4.29608    146 e - - -
          2.68618  4.42225  2.77519  2.73123  3.46354  2.40513  3.72494  3.29354  2.67741  2.69355  4.24690  2.90347  2.73739  3.18146  2.89801  2.37887  2.77519  2.98518  4.58477  3.61503
          0.03163  3.86517  4.58752  0.61958  0.77255  0.48576  0.95510
    147   2.96548  4.92894  3.14098  2.76383  4.31370  3.45571  3.75521  3.74251  1.04830  3.30920  4.27105  3.18862  3.95657  2.94711  2.43032  3.00795  3.21930  3.45072  5.37136  4.18308    147 k - - -
          2.68618  4.42225  2.77519  2.73123  3.46354  2.40513  3.72494  3.29354  2.67741  2.69355  4.24690  2.90347  2.73739  3.18146  2.89801  2.37887  2.77519  2.98518  4.58477  3.61503
          0.03163  3.86517  4.58752  0.61958  0.77255  0.48576  0.95510
    148   2.80233  4.34697  4.11521  3.77813  3.54477  3.71632  4.58111  2.05070  3.64580  2.23307  3.51104  3.96913  4.27724  4.00613  3.85900  3.21940  3.16406  1.03414  5.32797  4.05913    148 v - - -
          2.68618  4.42225  2.77519  2.73123  3.46354  2.40513  3.72494  3.29354  2.67741  2.69355  4.24690  2.90347  2.73739  3.18146  2.89801  2.37887  2.77519  2.98518  4.58477  3.61503
          0.03163  3.86517  4.58752  0.61958  0.77255  0.48576  0.95510
    149   1.02433  4.18844  3.45522  3.24620  4.04515  3.01318  4.26911  3.16957  3.26228  3.05151  4.08416  3.39765  3.75171  3.60411  3.51330  2.53881  2.81566  2.82523  5.47303  4.27248    149 a - - -
          2.68618  4.42225  2.77519  2.73123  3.46354  2.40513  3.72494  3.29354  2.67741  2.69355  4.24690  2.90347  2.73739  3.18146  2.89801  2.37887  2.77519  2.98518  4.58477  3.61503
          0.03163  3.86517  4.58752  0.61958  0.77255  0.48576  0.95510
    150   3.14710  4.61155  4.17777  3.81761  3.13296  3.97286  4.47564  2.33664  3.58543  0.88423  3.15823  4.09379  4.40949  3.95551  3.76268  3.54290  3.44170  2.37207  5.00958  3.73121    150 l - - -
          2.68618  4.42225  2.77519  2.73123  3.46354  2.40513  3.72494  3.29354  2.67741  2.69355  4.24690  2.90347  2.73739  3.18146  2.89801  2.37887  2.77519  2.98518  4.58477  3.61503
          0.03163  3.86517  4.58752  0.61958  0.77255  0.48576  0.95510
    151   2.98179  5.10890  0.92857  2.33044  4.48494  3.20517  3.92466  4.07146  3.00741  3.68110  4.65906  2.88643  3.85744  3.16381  3.52262  2.94499  3.32022  3.71143  5.65497  4.35907    151 d - - -
          2.68618  4.42225  2.77519  2.73123  3.46354  2.40513  3.72494  3.29354  2.67741  2.69355  4.24690  2.90347  2.73739  3.18146  2.89801  2.37887  2.77519  2.98518  4.58477  3.61503
          0.03163  3.86517  4.58752  0.61958  0.77255  0.48576  0.95510
    152   1.02433  4.18844  3.45522  3.24620  4.04515  3.01318  4.26911  3.16957  3.26228  3.05151  4.08416  3.39765  3.75171  3.60411  3.51330  2.53881  2.81566  2.82523  5.47303  4.27248    152 a - - -
          2.68618  4.42225  2.77519  2.73123  3.46354  2.40513  3.72494  3.29354  2.67741  2.69355  4.24690  2.90347  2.73739  3.18146  2.89801  2.37887  2.77519  2.98518  4.58477  3.61503
          0.03163  3.86517  4.58752  0.61958  0.77255  0.48576  0.95510
    153   2.98693  4.80563  3.11864  2.87787  3.27966  3.44138  1.15798  3.68872  2.72112  3.18359  4.22599  3.28749  3.99351  3.24402  2.98726  3.05769  3.29005  3.42399  4.74481  3.23073    153 h - - -
          2.68618  4.42225  2.77519  2.73123  3.46354  2.40513  3.72494  3.29354  2.67741  2.69355  4.24690  2.90347  2.73739  3.18146  2.89801  2.37887  2.77519  2.98518  4.58477  3.61503
          0.03163  3.86517  4.58752  0.61958  0.77255  0.48576  0.95510
    154   2.99726  4.83687  3.48718  2.99979  4.18961  3.48664  3.81905  3.73083  2.23453  3.24809  4.24847  3.36007  3.98959  3.03975  0.98959  3.08180  3.26373  3.45509  5.27562  4.11857    154 r - - -
          2.68618  4.42225  2.77519  2.73123  3.46354  2.40513  3.72494  3.29354  2.67741  2.69355  4.24690  2.90347  2.73739  3.18146  2.89801  2.37887  2.77519  2.98518  4.58477  3.61503
          0.03163  3.86517  4.58752  0.61958  0.77255  0.48576  0.95510
    155   2.40882  4.25387  3.42164  3.17333  3.96246  3.09339  4.19120  3.08870  3.11616  2.95246  4.00346  3.38387  3.79657  3.51135  3.37519  2.61001  1.18433  2.78446  5.40091  4.17909    155 t - - -
          2.68618  4.42225  2.77519  2.73123  3.46354  2.40513  3.72494  3.29354  2.67741  2.69355  4.24690  2.90347  2.73739  3.18146  2.89801  2.37887  2.77519  2.98518  4.58477  3.61503
          0.03163  3.86517  4.58752  0.61958  0.77255  0.48576  0.95510
    156   2.80233  4.34697  4.11521  3.77813  3.54477  3.71632  4.58111  2.05070  3.64580  2.23307  3.51104  3.96913  4.27724  4.00613  3.85900  3.21940  3.16406  1.03414  5.32797  4.05913    156 v - - -
          2.68618  4.42225  2.77519  2.73123  3.46354  2.40513  3.72494  3.29354  2.67741  2.69355  4.24690  2.90347  2.73739  3.18146  2.89801  2.37887  2.77519  2.98518  4.58477  3.61503
          0.03163  3.86517  4.58752  0.61958  0.77255  0.48576  0.95510
    157   2.80233  4.34697  4.11521  3.77813  3.54477  3.71632  4.58111  2.05070  3.64580  2.23307  3.51104  3.96913  4.27724  4.00613  3.85900  3.21940  3.16406  1.03414  5.32797  4.05913    157 v - - -
          2.68618  4.42225  2.77519  2.73123  3.46354  2.40513  3.72494  3.29354  2.67741  2.69355  4.24690  2.90347  2.73739  3.18146  2.89801  2.37887  2.77519  2.98518  4.58477  3.61503
          0.03163  3.86517  4.58752  0.61958  0.77255  0.48576  0.95510
    158   2.94606  5.05556  2.48459  1.03579  4.40087  3.26939  3.85559  3.85332  2.73520  3.47162  4.44600  2.92883  3.87364  3.07141  3.14327  2.92921  3.25025  3.53792  5.57381  4.29608    158 e - - -
          2.68618  4.42225  2.77519  2.73123  3.46354  2.40513  3.72494  3.29354  2.67741  2.69355  4.24690  2.90347  2.73739  3.18146  2.89801  2.37887  2.77519  2.98518  4.58477  3.61503
          0.03163  3.86517  4.58752  0.61958  0.77255  0.48576  0.95510
    159   2.96548  4.92894  3.14098  2.76383  4.31370  3.45571  3.75521  3.74251  1.04830  3.30920  4.27105  3.18862  3.95657  2.94711  2.43032  3.00795  3.21930  3.45072  5.37136  4.18308    159 k - - -
          2.68618  4.42225  2.77519  2.73123  3.46354  2.40513  3.72494  3.29354  2.67741  2.69355  4.24690  2.90347  2.73739  3.18146  2.89801  2.37887  2.77519  2.98518  4.58477  3.61503
          0.03163  3.86517  4.58752  0.61958  0.77255  0.48576  0.95510
    160   2.71741  4.71371  2.70432  2.58907  4.07609  3.17910  3.91516  3.78491  2.81825  3.43261  4.38791  1.17104  3.83061  3.18791  3.17265  2.78489  3.09904  3.40785  5.38284  4.02496    160 n - - -
          2.68618  4.42225  2.77519  2.73123  3.46354  2.40513  3.72494  3.29354  2.67741  2.69355  4.24690  2.90347  2.73739  3.18146  2.89801  2.37887  2.77519  2.98518  4.58477  3.61503
          0.03163  3.86517  4.58752  0.61958  0.77255  0.48576  0.95510
    161   2.87501  4.86047  2.89815  2.65280  4.02806  3.36123  3.81103  3.65772  2.47410  3.16079  4.18888  3.11246  3.91460  1.24707  2.75840  2.92308  3.17199  3.38785  5.30137  3.99465    161 q - - -
          2.68618  4.42225  2.77519  2.73123  3.46354  2.40513  3.72494  3.29354  2.67741  2.69355  4.24690  2.90347  2.73739  3.18146  2.89801  2.37887  2.77519  2.98518  4.58477  3.61503
          0.03163  3.86517  4.58752  0.61958  0.77255  0.48576  0.95510
    162   2.87501  4.86047  2.89815  2.65280  4.02806  3.36123  3.81103  3.65772  2.47410  3.16079  4.18888  3.11246  3.91460  1.24707  2.75840  2.92308  3.17199  3.38785  5.30137  3.99465    162 q - - -
          2.68618  4.42225  2.77519  2.73123  3.46354  2.40513  3.72494  3.29354  2.67741  2.69355  4.24690  2.90347  2.73739  3.18146  2.89801  2.37887  2.77519  2.98518  4.58477  3.61503
          0.03163  3.86517  4.58752  0.61958  0.77255  0.48576  0.95510
    163   2.23984  4.15883  3.30098  3.00925  4.05604  2.96708  4.07334  3.34239  3.00062  3.13336  4.02602  3.22445  3.67942  3.35209  3.30181  2.05643  1.50693  2.92422  5.44150  4.19803    163 t - - -
          2.68618  4.42225  2.77519  2.73123  3.46354  2.40513  3.72494  3.29354  2.67741  2.69355  4.24690  2.90347  2.73739  3.18146  2.89801  2.37887  2.77519  2.98518  4.58477  3.61503
          0.03163  3.86517  4.58752  0.61958  0.77255  0.48576  0.95510
    164   2.80233  4.34697  4.11521  3.77813  3.54477  3.71632  4.58111  2.05070  3.64580  2.23307  3.51104  3.96913  4.27724  4.00613  3.85900  3.21940  3.16406  1.03414  5.32797  4.05913    164 v - - -
          2.68618  4.42225  2.77519  2.73123  3.46354  2.40513  3.72494  3.29354  2.67741  2.69355  4.24690  2.90347  2.73739  3.18146  2.89801  2.37887  2.77519  2.98518  4.58477  3.61503
          0.03163  3.86517  4.58752  0.61958  0.77255  0.48576  0.95510
    165   2.96349  4.51342  4.04159  3.63452  3.20458  3.82863  4.37135  2.37945  3.40299  1.80036  1.39198  3.91291  4.28921  3.78535  3.60916  3.31183  3.26866  2.38471  5.04441  3.80553    165 m - - -
          2.68618  4.42225  2.77519  2.73123  3.46354  2.40513  3.72494  3.29354  2.67741  2.69355  4.24690  2.90347  2.73739  3.18146  2.89801  2.37887  2.77519  2.98518  4.58477  3.61503
          0.03163  3.86517  4.58752  0.61958  0.77255  0.48576  0.95510
    166   2.96548  4.92894  3.14098  2.76383  4.31370  3.45571  3.75521  3.74251  1.04830  3.30920  4.27105  3.18862  3.95657  2.94711  2.43032  3.00795  3.21930  3.45072  5.37136  4.18308    166 k - - -
          2.68618  4.42225  2.77519  2.73123  3.46354  2.40513  3.72494  3.29354  2.67741  2.69355  4.24690  2.90347  2.73739  3.18146  2.89801  2.37887  2.77519  2.98518  4.58477  3.61503
          0.03163  3.86517  4.58752  0.61958  0.77255  0.48576  0.95510
    167   2.98179  5.10890  0.92857  2.33044  4.48494  3.20517  3.92466  4.07146  3.00741  3.68110  4.65906  2.88643  3.85744  3.16381  3.52262  2.94499  3.32022  3.71143  5.65497  4.35907    167 d - - -
          2.68618  4.42225  2.77519  2.73123  3.46354  2.40513  3.72494  3.29354  2.67741  2.69355  4.24690  2.90347  2.73739  3.18146  2.89801  2.37887  2.77519  2.98518  4.58477  3.61503
          0.03163  3.86517  4.58752  0.61958  0.77255  0.48576  0.95510
    168   3.02542  4.44621  4.32528  3.94081  3.36929  4.05863  4.67030  1.08698  3.76881  1.95684  3.30580  4.18718  4.49055  4.11786  3.96621  3.55323  3.32472  1.84576  5.25860  3.99626    168 i - - -
          2.68618  4.42225  2.77519  2.73123  3.46354  2.40513  3.72494  3.29354  2.67741  2.69355  4.24690  2.90347  2.73739  3.18146  2.89801  2.37887  2.77519  2.98518  4.58477  3.61503
          0.03163  3.86517  4.58752  0.61958  0.77255  0.48576  0.95510
    169   3.24910  4.65301  4.22871  3.94183  1.02373  3.94055  3.87406  2.77370  3.84905  2.14545  3.50495  4.01097  4.39931  4.01904  3.97057  3.51940  3.55024  2.76386  4.12531  2.49325    169 f - - -
          2.68618  4.42225  2.77519  2.73123  3.46354  2.40513  3.72494  3.29354  2.67741  2.69355  4.24690  2.90347  2.73739  3.18146  2.89801  2.37887  2.77519  2.98518  4.58477  3.61503
          0.03163  3.86517  4.58752  0.61958  0.77255  0.48576  0.95510
    170   2.40882  4.25387  3.42164  3.17333  3.96246  3.09339  4.19120  3.08870  3.11616  2.95246  4.00346  3.38387  3.79657  3.51135  3.37519  2.61001  1.18433  2.78446  5.40091  4.17909    170 t - - -
          2.68618  4.42225  2.77519  2.73123  3.46354  2.40513  3.72494  3.29354  2.67741  2.69355  4.24690  2.90347  2.73739  3.18146  2.89801  2.37887  2.77519  2.98518  4.58477  3.61503
          0.03163  3.86517  4.58752  0.61958  0.77255  0.48576  0.95510
    171   2.92451  4.98472  3.16509  2.69035  4.37110  3.50210  3.63427  3.77249  1.21332  3.29011  4.19516  3.11443  3.94611  2.79543  2.15704  2.94533  3.14185  3.46539  5.37595  4.16445    171 k - - -
          2.68618  4.42225  2.77519  2.73123  3.46354  2.40513  3.72494  3.29354  2.67741  2.69355  4.24690  2.90347  2.73739  3.18146  2.89801  2.37887  2.77519  2.98518  4.58477  3.61503
          0.03163  3.86517  4.58752  0.61958  0.77255  0.48576  0.95510
    172   2.31144  4.23173  3.20010  3.01555  4.06902  2.96175  4.12560  3.59065  3.08883  3.31145  4.23816  3.24149  3.69996  3.43872  3.37508  1.10211  2.79103  3.12736  5.44210  4.15251    172 s - - -
          2.68618  4.42225  2.77519  2.73123  3.46354  2.40513  3.72494  3.29354  2.67741  2.69355  4.24690  2.90347  2.73739  3.18146  2.89801  2.37887  2.77519  2.98518  4.58477  3.61503
          0.03163  3.86517  4.58752  0.61958  0.77255  0.48576  0.95510
    173   2.65590  4.43203  3.32818  3.22667  4.36906  0.74046  4.34737  3.96692  3.40695  3.62196  4.59766  3.49248  3.82293  3.73169  3.64377  2.82761  3.13657  3.49665  5.46612  4.47072    173 g - - -
          2.68618  4.42225  2.77519  2.73123  3.46354  2.40513  3.72494  3.29354  2.67741  2.69355  4.24690  2.90347  2.73739  3.18146  2.89801  2.37887  2.77519  2.98518  4.58477  3.61503
          0.03163  3.86517  4.58752  0.61958  0.77255  0.48576  0.95510
    174   3.14710  4.61155  4.17777  3.81761  3.13296  3.97286  4.47564  2.33664  3.58543  0.88423  3.15823  4.09379  4.40949  3.95551  3.76268  3.54290  3.44170  2.37207  5.00958  3.73121    174 l - - -
          2.68618  4.42225  2.77519  2.73123  3.46354  2.40513  3.72494  3.29354  2.67741  2.69355  4.24690  2.90347  2.73739  3.18146  2.89801  2.37887  2.77519  2.98518  4.58477  3.61503
          0.03271  3.86517  4.48974  0.61958  0.77255  0.48576  0.95510
    175   3.24779  4.65201  4.22727  3.94020  1.02547  3.93946  3.87362  2.77253  3.84745  2.14453  3.50394  4.00980  4.39826  4.01774  3.96924  3.51813  3.54893  2.76261  4.12522  2.49329    175 f - - -
          2.68618  4.42225  2.77519  2.73123  3.46354  2.40513  3.72494  3.29354  2.67741  2.69355  4.24690  2.90347  2.73739  3.18146  2.89801  2.37887  2.77519  2.98518  4.58477  3.61503
          0.03167  3.86413  4.58647  0.61958  0.77255  0.48671  0.95359
    176   3.24779  4.65201  4.22727  3.94020  1.02547  3.93946  3.87362  2.77253  3.84745  2.14453  3.50394  4.00980  4.39826  4.01774  3.96924  3.51813  3.54893  2.76261  4.12522  2.49329    176 f - - -
          2.68618  4.42225  2.77519  2.73123  3.46354  2.40513  3.72494  3.29354  2.67741  2.69355  4.24690  2.90347  2.73739  3.18146  2.89801  2.37887  2.77519  2.98518  4.58477  3.61503
          0.03167  3.86413  4.58647  0.61958  0.77255  0.48517  0.95605
    177   3.21816  4.63711  4.25221  3.92878  1.13016  4.00402  3.84381  2.68539  3.81308  2.03205  3.41793  3.99414  4.43027  3.98106  3.94631  3.49688  3.50822  2.68300  4.09381  2.45310    177 f - - -
          2.68618  4.42225  2.77519  2.73123  3.46354  2.40513  3.72494  3.29354  2.67741  2.69355  4.24690  2.90347  2.73739  3.18146  2.89801  2.37887  2.77519  2.98518  4.58477  3.61503
          0.03163  3.86517  4.58752  0.61958  0.77255  0.48576  0.95510
    178   2.81791  4.41381  3.83917  3.48435  1.39278  3.64775  3.77901  2.78756  3.41044  2.36586  3.54254  3.64596  4.15288  3.65836  3.62448  2.75655  3.13976  2.64915  4.20820  2.59495    178 f - - -
          2.68618  4.42225  2.77519  2.73123  3.46354  2.40513  3.72494  3.29354  2.67741  2.69355  4.24690  2.90347  2.73739  3.18146  2.89801  2.37887  2.77519  2.98518  4.58477  3.61503
          0.03163  3.86517  4.58752  0.61958  0.77255  0.48576  0.95510
    179   2.81952  4.91660  2.94477  2.56698  4.16863  3.41699  3.65424  3.68274  2.18126  3.19514  4.11305  3.02869  3.89296  1.58968  2.30262  2.84358  3.06454  3.37870  5.33609  4.04146    179 q - - -
          2.68618  4.42225  2.77519  2.73123  3.46354  2.40513  3.72494  3.29354  2.67741  2.69355  4.24690  2.90347  2.73739  3.18146  2.89801  2.37887  2.77519  2.98518  4.58477  3.61503
          0.06613  3.86517  3.14586  0.61958  0.77255  0.48576  0.95510
    180   2.29616  4.21564  3.17220  2.98679  4.03612  2.94633  4.09743  3.55355  3.05778  3.27719  4.20718  3.21764  3.68193  3.41045  3.34460  1.15412  2.77337  3.09759  5.41203  4.11960    180 s - - -
          2.68618  4.42225  2.77519  2.73123  3.46354  2.40513  3.72494  3.29354  2.67741  2.69355  4.24690  2.90347  2.73739  3.18146  2.89801  2.37887  2.77519  2.98518  4.58477  3.61503
          0.03272  3.83177  4.55412  0.61958  0.77255  0.51511  0.90990
    181   2.39207  4.23683  3.39319  3.14414  3.93411  3.07724  4.16440  3.05633  3.08629  2.92124  3.97496  3.35956  3.77804  3.48334  3.34652  2.59297  1.24284  2.75566  5.37554  4.15095    181 t - - -
          2.68618  4.42225  2.77519  2.73123  3.46354  2.40513  3.72494  3.29354  2.67741  2.69355  4.24690  2.90347  2.73739  3.18146  2.89801  2.37887  2.77519  2.98518  4.58477  3.61503
          0.03272  3.83177  4.55412  0.61958  0.77255  0.51511  0.90990
    182   2.54215  1.02691  4.05067  3.78156  3.78294  3.17309  4.43767  2.92069  3.60847  2.83770  3.95794  3.77942  3.87681  3.95631  3.73982  2.81360  3.00559  2.66786  5.20693  4.07072    182 c - - -
          2.68618  4.42225  2.77519  2.73123  3.46354  2.40513  3.72494  3.29354  2.67741  2.69355  4.24690  2.90347  2.73739  3.18146  2.89801  2.37887  2.77519  2.98518  4.58477  3.61503
          0.03272  3.83177  4.55412  0.61958  0.77255  0.51511  0.90990
    183   2.81223  4.96951  2.64674  2.29032  4.22889  3.33055  3.67017  3.70253  2.31574  3.24995  4.16810  2.91043  3.85191  1.61326  2.63860  2.81232  3.07186  3.39182  5.42248  4.09911    183 q - - -
          2.68618  4.42225  2.77519  2.73123  3.46354  2.40513  3.72494  3.29354  2.67741  2.69355  4.24690  2.90347  2.73739  3.18146  2.89801  2.37887  2.77519  2.98518  4.58477  3.61503
          0.03272  3.83177  4.55412  0.61958  0.77255  0.51511  0.90990
    184   3.20757  4.62157  4.18271  3.89005  1.08078  3.90571  3.86090  2.73694  3.79824  2.11673  3.47357  3.97373  4.36568  3.97763  3.92800  3.47922  3.50894  2.72453  4.12315  2.49572    184 f - - -
          2.68618  4.42225  2.77519  2.73123  3.46354  2.40513  3.72494  3.29354  2.67741  2.69355  4.24690  2.90347  2.73739  3.18146  2.89801  2.37887  2.77519  2.98518  4.58477  3.61503
          0.03272  3.83177  4.55412  0.61958  0.77255  0.51511  0.90990
    185   2.54215  1.02691  4.05067  3.78156  3.78294  3.17309  4.43767  2.92069  3.60847  2.83770  3.95794  3.77942  3.87681  3.95631  3.73982  2.81360  3.00559  2.66786  5.20693  4.07072    185 c - - -
          2.68618  4.42225  2.77519  2.73123  3.46354  2.40513  3.72494  3.29354  2.67741  2.69355  4.24690  2.90347  2.73739  3.18146  2.89801  2.37887  2.77519  2.98518  4.58477  3.61503
          0.03272  3.83177  4.55412  0.61958  0.77255  0.51511  0.90990
    186   2.95244  4.77598  3.08798  2.84448  3.25775  3.41443  1.23133  3.64899  2.68872  3.14781  4.18811  3.25519  3.96507  3.21038  2.95654  3.02369  3.25470  3.38495  4.72323  3.20989    186 h - - -
          2.68618  4.42225  2.77519  2.73123  3.46354  2.40513  3.72494  3.29354  2.67741  2.69355  4.24690  2.90347  2.73739  3.18146  2.89801  2.37887  2.77519  2.98518  4.58477  3.61503
          0.03390  3.83177  4.45153  0.61958  0.77255  0.51511  0.90990
    187   2.91771  5.01818  2.47226  1.08643  4.35939  3.24808  3.83224  3.80500  2.70759  3.42922  4.40588  2.91138  3.85091  3.04928  3.11149  2.90487  3.22189  3.49347  5.53891  4.26201    187 e - - -
          2.68618  4.42225  2.77519  2.73123  3.46354  2.40513  3.72494  3.29354  2.67741  2.69355  4.24690  2.90347  2.73739  3.18146  2.89801  2.37887  2.77519  2.98518  4.58477  3.61503
          0.03276  3.83063  4.55298  0.61958  0.77255  0.51608  0.90847
    188   2.91771  5.01818  2.47226  1.08643  4.35939  3.24808  3.83224  3.80500  2.70759  3.42922  4.40588  2.91138  3.85091  3.04928  3.11149  2.90487  3.22189  3.49347  5.53891  4.26201    188 e - - -
          2.68618  4.42225  2.77519  2.73123  3.46354  2.40513  3.72494  3.29354  2.67741  2.69355  4.24690  2.90347  2.73739  3.18146  2.89801  2.37887  2.77519  2.98518  4.58477  3.61503
          0.03276  3.83063  4.55298  0.61958  0.77255  0.51608  0.90847
    189   2.29566  4.21510  3.17127  2.98583  4.03500  2.94582  4.09649  3.55229  3.05675  3.27604  4.20614  3.21684  3.68133  3.40951  3.34357  1.15593  2.77279  3.09658  5.41101  4.11848    189 s - - -
          2.68618  4.42225  2.77519  2.73123  3.46354  2.40513  3.72494  3.29354  2.67741  2.69355  4.24690  2.90347  2.73739  3.18146  2.89801  2.37887  2.77519  2.98518  4.58477  3.61503
          0.03276  3.83063  4.55298  0.61958  0.77255  0.51608  0.90847
    190   2.84907  4.83212  2.87688  2.63180  3.99490  3.33923  3.78945  3.61999  2.45570  3.12643  4.15628  3.09085  3.89261  1.31039  2.74035  2.89898  3.14646  3.35252  5.27476  3.96598    190 q - - -
          2.68618  4.42225  2.77519  2.73123  3.46354  2.40513  3.72494  3.29354  2.67741  2.69355  4.24690  2.90347  2.73739  3.18146  2.89801  2.37887  2.77519  2.98518  4.58477  3.61503
          0.03276  3.83063  4.55298  0.61958  0.77255  0.51608  0.90847
    191   2.79894  4.31795  4.07852  3.64004  3.45546  3.84207  4.46032  1.33813  3.48508  2.08874  3.34079  3.90287  4.30394  3.84207  3.72691  3.23986  2.74550  1.83240  5.25423  4.02079    191 i - - -
          2.68618  4.42225  2.77519  2.73123  3.46354  2.40513  3.72494  3.29354  2.67741  2.69355  4.24690  2.90347  2.73739  3.18146  2.89801  2.37887  2.77519  2.98518  4.58477  3.61503
          0.03276  3.83063  4.55298  0.61958  0.77255  0.51608  0.90847
    192   3.10902  4.58411  4.12197  3.76238  3.12103  3.92836  4.43127  2.32369  3.53051  0.92852  3.15841  4.04183  4.37143  3.90888  3.71312  3.49542  3.40547  2.35001  4.98438  3.69780    192 l - - -
          2.68618  4.42225  2.77519  2.73123  3.46354  2.40513  3.72494  3.29354  2.67741  2.69355  4.24690  2.90347  2.73739  3.18146  2.89801  2.37887  2.77519  2.98518  4.58477  3.61503
          0.03276  3.83063  4.55298  0.61958  0.77255  0.51608  0.90847
    193   2.84907  4.83212  2.87688  2.63180  3.99490  3.33923  3.78945  3.61999  2.45570  3.12643  4.15628  3.09085  3.89261  1.31039  2.74035  2.89898  3.14646  3.35252  5.27476  3.96598    193 q - - -
          2.68618  4.42225  2.77519  2.73123  3.46354  2.40513  3.72494  3.29354  2.67741  2.69355  4.24690  2.90347  2.73739  3.18146  2.89801  2.37887  2.77519  2.98518  4.58477  3.61503
          0.03276  3.83063  4.55298  0.61958  0.77255  0.51608  0.90847
    194   3.20617  4.62051  4.18113  3.88829  1.08278  3.90452  3.86048  2.73571  3.79651  2.11578  3.47252  3.97247  4.36454  3.97622  3.92656  3.47786  3.50754  2.72321  4.12312  2.49585    194 f - - -
          2.68618  4.42225  2.77519  2.73123  3.46354  2.40513  3.72494  3.29354  2.67741  2.69355  4.24690  2.90347  2.73739  3.18146  2.89801  2.37887  2.77519  2.98518  4.58477  3.61503
          0.03276  3.83063  4.55298  0.61958  0.77255  0.51608  0.90847
    195   2.93725  4.49291  4.00487  3.59577  3.19092  3.80290  4.34063  2.36240  3.36590  1.79247  1.46055  3.87825  4.26380  3.75087  3.57602  3.28171  3.24201  2.36351  5.02581  3.78355    195 m - - -
          2.68618  4.42225  2.77519  2.73123  3.46354  2.40513  3.72494  3.29354  2.67741  2.69355  4.24690  2.90347  2.73739  3.18146  2.89801  2.37887  2.77519  2.98518  4.58477  3.61503
          0.03276  3.83063  4.55298  0.61958  0.77255  0.51608  0.90847
    196   2.80091  5.04914  2.54005  2.04336  4.32696  3.30993  3.64262  3.78018  2.32779  3.32071  4.20177  2.83938  3.82763  1.78693  2.68679  2.77630  3.05231  3.44739  5.49153  4.14930    196 q - - -
          2.68618  4.42225  2.77519  2.73123  3.46354  2.40513  3.72494  3.29354  2.67741  2.69355  4.24690  2.90347  2.73739  3.18146  2.89801  2.37887  2.77519  2.98518  4.58477  3.61503
          0.03384  3.83063  4.45869  0.61958  0.77255  0.51608  0.90847
    197   2.68913  4.68303  2.68690  2.56843  4.03995  3.15617  3.88850  3.74181  2.78901  3.39379  4.34988  1.23632  3.80629  3.16180  3.14167  2.75836  3.06996  3.36836  5.35090  3.99185    197 n - - -
          2.68618  4.42225  2.77519  2.73123  3.46354  2.40513  3.72494  3.29354  2.67741  2.69355  4.24690  2.90347  2.73739  3.18146  2.89801  2.37887  2.77519  2.98518  4.58477  3.61503
          0.03280  3.82959  4.55194  0.61958  0.77255  0.51696  0.90716
    198   3.18656  4.69291  3.77554  3.49754  2.29652  3.78065  3.60069  3.20189  3.35630  2.66672  3.88159  3.67164  4.25583  3.67263  3.54852  3.32728  3.47323  3.07052  3.93841  1.04020    198 y - - -
          2.68618  4.42225  2.77519  2.73123  3.46354  2.40513  3.72494  3.29354  2.67741  2.69355  4.24690  2.90347  2.73739  3.18146  2.89801  2.37887  2.77519  2.98518  4.58477  3.61503
          0.03280  3.82959  4.55194  0.61958  0.77255  0.51696  0.90716
    199   3.18656  4.69291  3.77554  3.49754  2.29652  3.78065  3.60069  3.20189  3.35630  2.66672  3.88159  3.67164  4.25583  3.67263  3.54852  3.32728  3.47323  3.07052  3.93841  1.04020    199 y - - -
          2.68618  4.42225  2.77519  2.73123  3.46354  2.40513  3.72494  3.29354  2.67741  2.69355  4.24690  2.90347  2.73739  3.18146  2.89801  2.37887  2.77519  2.98518  4.58477  3.61503
          0.03280  3.82959  4.55194  0.61958  0.77255  0.51696  0.90716
    200   2.29519  4.21461  3.17041  2.98496  4.03398  2.94535  4.09563  3.55114  3.05580  3.27498  4.20519  3.21612  3.68078  3.40865  3.34264  1.15760  2.77225  3.09566  5.41008  4.11746    200 s - - -
          2.68618  4.42225  2.77519  2.73123  3.46354  2.40513  3.72494  3.29354  2.67741  2.69355  4.24690  2.90347  2.73739  3.18146  2.89801  2.37887  2.77519  2.98518  4.58477  3.61503
          0.03280  3.82959  4.55194  0.61958  0.77255  0.51696  0.90716
    201   2.77444  4.32971  4.06532  3.72787  3.51959  3.67873  4.53726  2.05508  3.59496  2.21462  3.49202  3.92436  4.24216  3.95820  3.81145  3.18016  3.13737  1.08086  5.29652  4.02513    201 v - - -
          2.68618  4.42225  2.77519  2.73123  3.46354  2.40513  3.72494  3.29354  2.67741  2.69355  4.24690  2.90347  2.73739  3.18146  2.89801  2.37887  2.77519  2.98518  4.58477  3.61503
          0.03280  3.82959  4.55194  0.61958  0.77255  0.51696  0.90716
    202   2.87575  5.32938  1.32912  1.88094  4.62394  3.15225  3.72212  4.11533  2.74548  3.67404  4.55644  2.64817  3.78104  2.90296  3.31770  2.77930  3.17339  3.72240  5.82944  4.36416    202 d - - -
          2.68618  4.42225  2.77519  2.73123  3.46354  2.40513  3.72494  3.29354  2.67741  2.69355  4.24690  2.90347  2.73739  3.18146  2.89801  2.37887  2.77519  2.98518  4.58477  3.61503
          0.03280  3.82959  4.55194  0.61958  0.77255  0.51696  0.90716
    203   2.99780  4.42944  4.27325  3.88804  3.34610  4.01899  4.62464  1.13268  3.71528  1.94181  3.28904  4.13943  4.45500  4.06846  3.91681  3.51077  3.29802  1.84694  5.22752  3.96159    203 i - - -
          2.68618  4.42225  2.77519  2.73123  3.46354  2.40513  3.72494  3.29354  2.67741  2.69355  4.24690  2.90347  2.73739  3.18146  2.89801  2.37887  2.77519  2.98518  4.58477  3.61503
          0.03280  3.82959  4.55194  0.61958  0.77255  0.46969  0.98135
    204   3.05179  4.52742  4.30339  3.84183  3.11813  4.09276  4.52596  2.13635  3.62407  1.05609  3.03834  4.11490  4.46513  3.94441  3.82499  3.49681  3.33185  2.02712  5.07610  3.83019    204 l - - -
          2.68618  4.42225  2.77519  2.73123  3.46354  2.40513  3.72494  3.29354  2.67741  2.69355  4.24690  2.90347  2.73739  3.18146  2.89801  2.37887  2.77519  2.98518  4.58477  3.61503
          0.03170  3.86307  4.58541  0.61958  0.77255  0.48767  0.95206
    205   2.73914  4.49801  3.34530  3.18301  4.17893  3.18605  4.26121  3.72196  3.23951  3.34980  4.39928  3.49064  0.84530  3.62858  3.48608  2.90634  3.17997  3.36840  5.36803  4.29948    205 p - - -
          2.68618  4.42225  2.77519  2.73123  3.46354  2.40513  3.72494  3.29354  2.67741  2.69355  4.24690  2.90347  2.73739  3.18146  2.89801  2.37887  2.77519  2.98518  4.58477  3.61503
          0.03170  3.86307  4.58541  0.61958  0.77255  0.48767  0.95206
    206   2.99286  4.36245  4.55147  4.05656  3.45280  4.24889  4.80169  1.38923  3.93255  1.97486  3.28164  4.30262  4.59482  4.21660  4.15195  3.62973  3.26543  1.30516  5.38804  4.17565    206 v - - -
          2.68618  4.42225  2.77519  2.73123  3.46354  2.40513  3.72494  3.29354  2.67741  2.69355  4.24690  2.90347  2.73739  3.18146  2.89801  2.37887  2.77519  2.98518  4.58477  3.61503
          0.03170  3.86307  4.58541  0.61958  0.77255  0.48767  0.95206
    207   2.31045  4.23070  3.19832  3.01370  4.06694  2.96076  4.12379  3.58830  3.08683  3.30928  4.23618  3.23996  3.69880  3.43689  3.37313  1.10532  2.78989  3.12547  5.44019  4.15043    207 s - - -
          2.68618  4.42225  2.77519  2.73123  3.46354  2.40513  3.72494  3.29354  2.67741  2.69355  4.24690  2.90347  2.73739  3.18146  2.89801  2.37887  2.77519  2.98518  4.58477  3.61503
          0.03170  3.86307  4.58541  0.61958  0.77255  0.48767  0.95206
    208   2.61992  4.31301  3.65028  3.21987  3.35718  3.49446  4.05799  2.56583  3.03426  2.21318  1.75954  3.50964  4.01247  3.43333  3.29204  2.66774  2.94312  2.42933  4.99161  3.71005    208 m - - -
          2.68618  4.42225  2.77519  2.73123  3.46354  2.40513  3.72494  3.29354  2.67741  2.69355  4.24690  2.90347  2.73739  3.18146  2.89801  2.37887  2.77519  2.98518  4.58477  3.61503
          0.03170  3.86307  4.58541  0.61958  0.77255  0.48767  0.95206
    209   2.52511  5.02480  1.28674  2.20807  4.45885  3.14727  3.79721  3.86197  2.81454  3.53089  4.44407  2.75733  3.78780  2.99322  3.34841  2.73803  3.10009  3.48825  5.73336  4.31045    209 d - - -
          2.68618  4.42225  2.77519  2.73123  3.46354  2.40513  3.72494  3.29354  2.67741  2.69355  4.24690  2.90347  2.73739  3.18146  2.89801  2.37887  2.77519  2.98518  4.58477  3.61503
          0.03170  3.86307  4.58541  0.61958  0.77255  0.48767  0.95206
    210   2.27784  4.21032  3.14074  2.96907  4.24013  1.29997  4.13853  3.61513  3.09923  3.35538  4.24763  3.20519  3.67472  3.42243  3.40008  2.44503  2.46804  3.12782  5.56474  4.34743    210 g - - -
          2.68618  4.42225  2.77519  2.73123  3.46354  2.40513  3.72494  3.29354  2.67741  2.69355  4.24690  2.90347  2.73739  3.18146  2.89801  2.37887  2.77519  2.98518  4.58477  3.61503
          0.03170  3.86307  4.58541  0.61958  0.77255  0.48767  0.95206
    211   2.94369  4.95800  3.34878  2.77848  4.34663  3.54912  3.62052  3.74197  1.84747  3.25196  4.15866  3.17141  3.96910  2.78219  1.31002  2.97806  3.14879  3.44477  5.33535  4.14617    211 r - - -
          2.68618  4.42225  2.77519  2.73123  3.46354  2.40513  3.72494  3.29354  2.67741  2.69355  4.24690  2.90347  2.73739  3.18146  2.89801  2.37887  2.77519  2.98518  4.58477  3.61503
          0.03170  3.86307  4.58541  0.61958  0.77255  0.48767  0.95206
    212   2.61245  4.58211  2.92419  2.67330  4.11883  3.20961  3.86614  3.54669  2.39630  3.19414  4.11767  3.09385  1.52829  3.09715  2.94893  2.71323  2.96828  3.20072  5.38303  4.12896    212 p - - -
          2.68618  4.42225  2.77519  2.73123  3.46354  2.40513  3.72494  3.29354  2.67741  2.69355  4.24690  2.90347  2.73739  3.18146  2.89801  2.37887  2.77519  2.98518  4.58477  3.61503
          0.03170  3.86307  4.58541  0.61958  0.77255  0.48767  0.95206
    213   3.08312  4.53219  4.37330  3.87878  2.99738  4.17601  4.52471  2.11864  3.70007  1.05628  2.99156  4.15875  4.50272  3.96875  3.90316  3.54916  3.34589  2.02756  5.02381  3.76533    213 l - - -
          2.68618  4.42225  2.77519  2.73123  3.46354  2.40513  3.72494  3.29354  2.67741  2.69355  4.24690  2.90347  2.73739  3.18146  2.89801  2.37887  2.77519  2.98518  4.58477  3.61503
          0.03170  3.86307  4.58541  0.61958  0.77255  0.48767  0.95206
    214   2.76060  4.95393  2.85736  2.44359  4.17002  3.41743  2.43063  3.66802  2.08450  3.20788  4.05502  2.93923  3.85180  2.20321  2.49391  2.76368  2.93854  3.34328  5.33102  4.00779    214 k - - -
          2.68618  4.42225  2.77519  2.73123  3.46354  2.40513  3.72494  3.29354  2.67741  2.69355  4.24690  2.90347  2.73739  3.18146  2.89801  2.37887  2.77519  2.98518  4.58477  3.61503
          0.03170  3.86307  4.58541  0.61958  0.77255  0.48767  0.95206
    215   2.65726  4.71446  2.76318  2.50728  3.90479  3.27662  3.73832  3.44660  2.49331  2.85177  4.04839  1.66615  3.83075  2.96603  2.88505  2.71907  2.96676  3.13686  5.26468  3.86726    215 n - - -
          2.68621  4.42192  2.77522  2.73126  3.46357  2.40516  3.72497  3.29345  2.67744  2.69351  4.24693  2.90349  2.73741  3.18149  2.89796  2.37880  2.77522  2.98518  4.58471  3.61506
          0.07368  2.79966  4.58541  1.03703  0.43774  0.48767  0.95206
    216   2.20163  3.98991  3.34765  3.09469  4.17680  1.36156  4.15699  3.51565  3.11237  3.27787  4.15789  3.25622  3.64976  3.44535  3.39772  2.38412  2.43055  3.03153  5.52972  4.31669    222 g - - -
          2.68618  4.42225  2.77519  2.73123  3.46354  2.40513  3.72494  3.29354  2.67741  2.69355  4.24690  2.90347  2.73739  3.18146  2.89801  2.37887  2.77519  2.98518  4.58477  3.61503
          0.03170  3.86307  4.58541  0.61958  0.77255  0.48767  0.95206
    217   3.15705  4.56194  4.48113  3.96388  2.96958  4.30585  4.58011  1.96748  3.78436  1.02700  2.94228  4.25405  4.57424  4.02771  3.97673  3.66610  3.40020  2.12924  5.02478  3.78342    223 l - - -
          2.68618  4.42225  2.77519  2.73123  3.46354  2.40513  3.72494  3.29354  2.67741  2.69355  4.24690  2.90347  2.73739  3.18146  2.89801  2.37887  2.77519  2.98518  4.58477  3.61503
          0.03170  3.86307  4.58541  0.61958  0.77255  0.48767  0.95206
    218   3.17765  4.58742  4.35075  3.90893  1.38910  4.15075  3.90585  2.48443  3.75332  1.74110  3.15533  4.02146  4.47956  3.92412  3.90914  3.51411  3.42708  2.50786  4.17820  2.56224    224 f - - -
          2.68618  4.42225  2.77519  2.73123  3.46354  2.40513  3.72494  3.29354  2.67741  2.69355  4.24690  2.90347  2.73739  3.18146  2.89801  2.37887  2.77519  2.98518  4.58477  3.61503
          0.03170  3.86307  4.58541  0.61958  0.77255  0.48767  0.95206
    219   2.55550  4.43512  2.86741  2.51454  4.05553  3.27564  3.69083  3.49223  2.41240  3.11518  3.97678  2.97723  3.79004  1.78542  2.77064  2.48951  2.86911  3.15118  5.32355  4.00235    225 q - - -
          2.68618  4.42225  2.77519  2.73123  3.46354  2.40513  3.72494  3.29354  2.67741  2.69355  4.24690  2.90347  2.73739  3.18146  2.89801  2.37887  2.77519  2.98518  4.58477  3.61503
          0.03170  3.86307  4.58541  0.61958  0.77255  0.48767  0.95206
    220   2.75102  5.10714  1.49010  2.16785  4.29680  3.20812  3.68628  3.86618  2.44393  3.45371  4.30708  2.72744  3.69308  2.85456  3.11654  2.70587  2.98018  3.49415  5.64953  4.22118    226 d - - -
          2.68618  4.42225  2.77519  2.73123  3.46354  2.40513  3.72494  3.29354  2.67741  2.69355  4.24690  2.90347  2.73739  3.18146  2.89801  2.37887  2.77519  2.98518  4.58477  3.61503
          0.03885  3.86307  4.06833  0.61958  0.77255  0.48767  0.95206
    221   3.08900  4.56680  4.12895  3.80232  1.20793  3.89607  3.87695  2.64902  3.70333  2.06790  3.40496  3.90943  4.35221  3.90320  3.86269  3.36892  3.30396  2.62193  4.17940  2.55727    227 f - - -
          2.68618  4.42225  2.77519  2.73123  3.46354  2.40513  3.72494  3.29354  2.67741  2.69355  4.24690  2.90347  2.73739  3.18146  2.89801  2.37887  2.77519  2.98518  4.58477  3.61503
          0.03192  3.85613  4.57848  0.61958  0.77255  0.49389  0.94225
    222   2.53079  4.57767  2.90281  2.50422  3.41253  3.28361  3.61792  3.34592  2.54957  2.98203  3.83858  2.23277  3.77919  2.90108  2.94139  2.15495  2.81861  3.02574  5.14670  3.77645    228 s - - -
          2.68618  4.42225  2.77519  2.73123  3.46354  2.40513  3.72494  3.29354  2.67741  2.69355  4.24690  2.90347  2.73739  3.18146  2.89801  2.37887  2.77519  2.98518  4.58477  3.61503
          0.03192  3.85613  4.57848  0.61958  0.77255  0.49389  0.94225
    223   3.02577  4.37729  4.58114  4.05918  3.39025  4.31627  4.78419  1.39569  3.93505  1.80769  3.21229  4.32308  4.61637  4.20033  4.15119  3.67720  3.28183  1.39789  5.33950  4.14492    229 i - - -
          2.68618  4.42225  2.77519  2.73123  3.46354  2.40513  3.72494  3.29354  2.67741  2.69355  4.24690  2.90347  2.73739  3.18146  2.89801  2.37887  2.77519  2.98518  4.58477  3.61503
          0.07088  3.85613  3.05175  0.61958  0.77255  0.49389  0.94225
    224   2.48733  4.36011  3.18883  2.95252  3.89448  3.11187  4.03836  3.21811  2.94047  2.99900  4.03783  3.26224  1.35846  3.34656  3.22869  2.64990  2.91076  3.00417  5.28579  4.02230    230 p - - -
          2.68618  4.42225  2.77519  2.73123  3.46354  2.40513  3.72494  3.29354  2.67741  2.69355  4.24690  2.90347  2.73739  3.18146  2.89801  2.37887  2.77519  2.98518  4.58477  3.61503
          0.03317  3.81843  4.54077  0.61958  0.77255  0.47906  0.96591
    225   2.56754  4.62679  2.82038  2.52212  3.85320  3.22820  3.72239  3.52671  2.54352  3.14995  4.02666  1.71955  3.78696  2.95455  2.91312  2.46989  2.89073  3.17464  4.88522  3.80744    231 n - - -
          2.68618  4.42225  2.77519  2.73123  3.46354  2.40513  3.72494  3.29354  2.67741  2.69355  4.24690  2.90347  2.73739  3.18146  2.89801  2.37887  2.77519  2.98518  4.58477  3.61503
          0.03205  3.85227  4.57462  0.61958  0.77255  0.49732  0.93690
    226   1.13529  4.14345  3.41535  3.19101  4.02931  2.97805  4.22632  3.11084  3.19984  3.01210  4.02717  3.34050  3.71876  3.54164  3.46213  2.47140  2.69889  2.76189  5.48849  4.26078    232 a - - -
          2.68618  4.42225  2.77519  2.73123  3.46354  2.40513  3.72494  3.29354  2.67741  2.69355  4.24690  2.90347  2.73739  3.18146  2.89801  2.37887  2.77519  2.98518  4.58477  3.61503
          0.03205  3.85227  4.57462  0.61958  0.77255  0.49732  0.93690
    227   2.76283  4.71118  3.18508  2.70094  3.41961  3.49881  3.64422  3.31061  2.38923  2.82798  3.80891  3.13883  3.92412  1.70400  2.69052  2.84213  2.99966  3.07779  3.87397  3.41300    233 q - - -
          2.68618  4.42225  2.77519  2.73123  3.46354  2.40513  3.72494  3.29354  2.67741  2.69355  4.24690  2.90347  2.73739  3.18146  2.89801  2.37887  2.77519  2.98518  4.58477  3.61503
          0.03205  3.85227  4.57462  0.61958  0.77255  0.49732  0.93690
    228   2.96171  4.40755  4.42805  3.91764  3.29667  4.19785  4.63905  1.26846  3.74386  1.80372  2.87396  4.19234  4.52592  4.04391  3.95805  3.56292  3.26484  1.80631  5.22991  4.03233    234 i - - -
          2.68618  4.42225  2.77519  2.73123  3.46354  2.40513  3.72494  3.29354  2.67741  2.69355  4.24690  2.90347  2.73739  3.18146  2.89801  2.37887  2.77519  2.98518  4.58477  3.61503
          0.03759  3.85227  4.15686  0.61958  0.77255  0.49732  0.93690
    229   2.62425  4.34071  4.14803  3.73087  3.45441  3.89761  4.54330  1.26172  3.58801  2.06211  3.33965  3.98298  4.35939  3.93536  3.82120  3.31099  3.15353  1.80634  5.29043  4.05170    235 i - - -
          2.68618  4.42225  2.77519  2.73123  3.46354  2.40513  3.72494  3.29354  2.67741  2.69355  4.24690  2.90347  2.73739  3.18146  2.89801  2.37887  2.77519  2.98518  4.58477  3.61503
          0.03222  3.84691  4.56926  0.61958  0.77255  0.50204  0.92962
    230   2.96269  5.08614  0.95541  2.32008  4.45986  3.19179  3.90937  4.04234  2.98879  3.65537  4.63323  2.87503  3.84282  3.14870  3.50127  2.92816  3.30083  3.68435  5.63341  4.33740    236 d - - -
          2.68618  4.42225  2.77519  2.73123  3.46354  2.40513  3.72494  3.29354  2.67741  2.69355  4.24690  2.90347  2.73739  3.18146  2.89801  2.37887  2.77519  2.98518  4.58477  3.61503
          0.03222  3.84691  4.56926  0.61958  0.77255  0.50204  0.92962
    231   2.77812  4.78328  3.00857  2.63857  3.77919  3.43169  3.71375  3.31865  2.36021  2.62010  3.88649  3.09162  3.91350  1.65752  2.65309  2.84462  3.04101  3.10396  5.16785  3.80669    237 q - - -
          2.68618  4.42225  2.77519  2.73123  3.46354  2.40513  3.72494  3.29354  2.67741  2.69355  4.24690  2.90347  2.73739  3.18146  2.89801  2.37887  2.77519  2.98518  4.58477  3.61503
          0.03222  3.84691  4.56926  0.61958  0.77255  0.50204  0.92962
    232   3.26713  4.64737  4.25299  3.87698  1.20276  4.10466  3.56471  2.87955  3.74696  2.24192  3.52913  3.88617  4.45376  3.86978  3.88204  3.48112  3.51001  2.83861  3.78310  1.95683    238 f - - -
          2.68618  4.42225  2.77519  2.73123  3.46354  2.40513  3.72494  3.29354  2.67741  2.69355  4.24690  2.90347  2.73739  3.18146  2.89801  2.37887  2.77519  2.98518  4.58477  3.61503
          0.03222  3.84691  4.56926  0.61958  0.77255  0.50204  0.92962
    233   2.94926  4.91136  3.12350  2.75017  4.29194  3.44112  3.74589  3.71968  1.07381  3.29052  4.25365  3.17566  3.94352  2.93905  2.42796  2.99310  3.20459  3.42902  5.35735  4.16655    239 k - - -
          2.68618  4.42225  2.77519  2.73123  3.46354  2.40513  3.72494  3.29354  2.67741  2.69355  4.24690  2.90347  2.73739  3.18146  2.89801  2.37887  2.77519  2.98518  4.58477  3.61503
          0.03222  3.84691  4.56926  0.61958  0.77255  0.50204  0.92962
    234   3.03385  4.42720  4.46320  3.95507  3.26755  4.23219  4.66051  1.25812  3.77442  1.76590  2.85167  4.22857  4.55037  4.07111  3.98245  3.60324  3.29297  1.81658  5.21983  4.01543    240 i - - -
          2.68618  4.42225  2.77519  2.73123  3.46354  2.40513  3.72494  3.29354  2.67741  2.69355  4.24690  2.90347  2.73739  3.18146  2.89801  2.37887  2.77519  2.98518  4.58477  3.61503
          0.06831  3.84691  3.10812  0.61958  0.77255  0.50204  0.92962
    235   2.93951  4.78034  3.42423  2.94974  4.11961  3.43741  3.78447  3.65822  2.21889  3.18528  4.18831  3.31346  3.94408  3.00892  1.07509  3.02735  3.21036  3.38511  5.22796  4.06139    241 r - - -
          2.68618  4.42225  2.77519  2.73123  3.46354  2.40513  3.72494  3.29354  2.67741  2.69355  4.24690  2.90347  2.73739  3.18146  2.89801  2.37887  2.77519  2.98518  4.58477  3.61503
          0.03339  3.81199  4.53434  0.61958  0.77255  0.48438  0.95732
    236   2.79957  5.01497  2.38621  1.27749  4.43791  2.83517  3.76304  3.88898  2.64752  3.48937  4.37651  2.81468  3.80480  2.95374  3.09171  2.77871  3.10629  3.51983  5.62139  4.28145    242 e - - -
          2.68618  4.42225  2.77519  2.73123  3.46354  2.40513  3.72494  3.29354  2.67741  2.69355  4.24690  2.90347  2.73739  3.18146  2.89801  2.37887  2.77519  2.98518  4.58477  3.61503
          0.03225  3.84605  4.56839  0.61958  0.77255  0.50279  0.92847
    237   2.63195  3.50915  4.24084  3.78242  3.54594  3.62402  4.50637  2.00738  3.63658  2.28244  3.46289  3.90637  4.18402  3.94053  3.85179  3.04482  2.99182  1.19125  5.27619  4.04087    243 v - - -
          2.68618  4.42225  2.77519  2.73123  3.46354  2.40513  3.72494  3.29354  2.67741  2.69355  4.24690  2.90347  2.73739  3.18146  2.89801  2.37887  2.77519  2.98518  4.58477  3.61503
          0.03225  3.84605  4.56839  0.61958  0.77255  0.50279  0.92847
    238   2.34299  4.29037  3.05499  2.84208  4.08914  2.99900  4.00934  3.55010  2.91395  3.24315  4.14829  3.14479  1.54179  3.28019  3.23084  2.28116  2.78920  3.11382  5.43678  4.15772    244 p - - -
          2.68618  4.42225  2.77519  2.73123  3.46354  2.40513  3.72494  3.29354  2.67741  2.69355  4.24690  2.90347  2.73739  3.18146  2.89801  2.37887  2.77519  2.98518  4.58477  3.61503
          0.03225  3.84605  4.56839  0.61958  0.77255  0.50279  0.92847
    239   2.50809  4.41481  3.19791  2.77794  3.78818  3.27397  3.80846  3.12308  2.57466  2.83586  3.77552  3.15588  3.81874  3.05630  2.67374  2.65565  1.71012  2.84170  5.17320  3.75949    245 t - - -
          2.68618  4.42225  2.77519  2.73123  3.46354  2.40513  3.72494  3.29354  2.67741  2.69355  4.24690  2.90347  2.73739  3.18146  2.89801  2.37887  2.77519  2.98518  4.58477  3.61503
          0.03225  3.84605  4.56839  0.61958  0.77255  0.50279  0.92847
    240   2.84409  4.35534  4.01952  3.62668  3.38003  3.83979  4.39933  1.23452  3.45311  2.14549  3.39577  3.73839  4.30879  3.83795  3.68145  3.27283  3.14954  1.89005  5.14209  3.82650    246 i - - -
          2.68618  4.42225  2.77519  2.73123  3.46354  2.40513  3.72494  3.29354  2.67741  2.69355  4.24690  2.90347  2.73739  3.18146  2.89801  2.37887  2.77519  2.98518  4.58477  3.61503
          0.03225  3.84605  4.56839  0.61958  0.77255  0.50279  0.92847
    241   3.22524  4.63490  4.20240  3.91216  1.05597  3.92062  3.86637  2.75251  3.81993  2.12883  3.48680  3.98962  4.38003  3.99528  3.94617  3.49634  3.52649  2.74121  4.12382  2.49437    247 f - - -
          2.68618  4.42225  2.77519  2.73123  3.46354  2.40513  3.72494  3.29354  2.67741  2.69355  4.24690  2.90347  2.73739  3.18146  2.89801  2.37887  2.77519  2.98518  4.58477  3.61503
          0.03992  3.84605  4.03030  0.61958  0.77255  0.50279  0.92847
    242   3.04156  4.55345  4.04335  3.67508  3.14972  3.87416  4.38029  2.34951  3.44700  0.97338  3.18025  3.95953  4.20599  3.83540  3.64263  3.40506  3.34135  2.36055  4.99243  3.70813    248 l - - -
          2.68618  4.42225  2.77519  2.73123  3.46354  2.40513  3.72494  3.29354  2.67741  2.69355  4.24690  2.90347  2.73739  3.18146  2.89801  2.37887  2.77519  2.98518  4.58477  3.61503
          0.03250  3.83863  4.56097  0.61958  0.77255  0.50923  0.91868
    243   2.76983  4.32819  3.88973  3.43672  3.17680  3.75694  4.14764  2.19906  3.29174  2.15372  3.34931  3.71892  4.20024  3.63595  3.54372  3.12865  3.05656  1.36928  4.87052  3.12177    249 v - - -
          2.68618  4.42225  2.77519  2.73123  3.46354  2.40513  3.72494  3.29354  2.67741  2.69355  4.24690  2.90347  2.73739  3.18146  2.89801  2.37887  2.77519  2.98518  4.58477  3.61503
          0.06797  3.83863  3.11932  0.61958  0.77255  0.50923  0.91868
    244   2.28426  4.20286  3.14983  2.96407  4.00915  2.93413  4.07503  3.52327  3.03314  3.24942  4.18241  3.19876  3.66765  3.38822  3.32018  1.19874  2.75958  3.07340  5.38749  4.09269    250 s - - -
          2.68618  4.42225  2.77519  2.73123  3.46354  2.40513  3.72494  3.29354  2.67741  2.69355  4.24690  2.90347  2.73739  3.18146  2.89801  2.37887  2.77519  2.98518  4.58477  3.61503
          0.03365  3.80431  4.52666  0.61958  0.77255  0.53791  0.87699
    245   2.91203  4.86981  3.08332  2.71968  4.24060  3.40712  3.72561  3.66597  1.13581  3.24682  4.21350  3.14660  3.91358  2.92212  2.42465  2.95942  3.17122  3.37815  5.32458  4.12809    251 k - - -
          2.68618  4.42225  2.77519  2.73123  3.46354  2.40513  3.72494  3.29354  2.67741  2.69355  4.24690  2.90347  2.73739  3.18146  2.89801  2.37887  2.77519  2.98518  4.58477  3.61503
          0.03365  3.80431  4.52666  0.61958  0.77255  0.53791  0.87699
    246   2.79914  5.00508  1.23887  2.23387  4.27877  3.15772  3.78856  3.78308  2.80766  3.43999  4.27803  2.78208  3.78881  3.00537  3.31724  2.77632  3.12766  3.44527  5.57568  4.16773    252 d - - -
          2.68618  4.42225  2.77519  2.73123  3.46354  2.40513  3.72494  3.29354  2.67741  2.69355  4.24690  2.90347  2.73739  3.18146  2.89801  2.37887  2.77519  2.98518  4.58477  3.61503
          0.03365  3.80431  4.52666  0.61958  0.77255  0.53791  0.87699
    247   2.58466  4.36499  3.24428  3.13597  4.27603  0.84253  4.25893  3.86043  3.30777  3.52285  4.49932  3.40899  3.75393  3.63761  3.54983  2.75492  3.06067  3.40208  5.38769  4.37618    253 g - - -
          2.68618  4.42225  2.77519  2.73123  3.46354  2.40513  3.72494  3.29354  2.67741  2.69355  4.24690  2.90347  2.73739  3.18146  2.89801  2.37887  2.77519  2.98518  4.58477  3.61503
          0.03365  3.80431  4.52666  0.61958  0.77255  0.53791  0.87699
    248   2.23687  4.18146  3.19200  2.87045  3.99383  2.97827  3.89524  3.33683  2.86532  3.08197  3.95504  3.14241  3.65939  3.22135  3.19015  1.86339  1.87301  2.93721  5.36240  4.10578    254 s - - -
          2.68618  4.42225  2.77519  2.73123  3.46354  2.40513  3.72494  3.29354  2.67741  2.69355  4.24690  2.90347  2.73739  3.18146  2.89801  2.37887  2.77519  2.98518  4.58477  3.61503
          0.03649  3.80431  4.30050  0.61958  0.77255  0.53791  0.87699
    249   2.28310  4.20160  3.14762  2.96184  4.00644  2.93293  4.07282  3.52025  3.03072  3.24665  4.17996  3.19691  3.66625  3.38604  3.31777  1.20331  2.75824  3.07099  5.38504  4.09000    255 s - - -
          2.68618  4.42225  2.77519  2.73123  3.46354  2.40513  3.72494  3.29354  2.67741  2.69355  4.24690  2.90347  2.73739  3.18146  2.89801  2.37887  2.77519  2.98518  4.58477  3.61503
          0.03375  3.80156  4.52391  0.61958  0.77255  0.54013  0.87389
    250   1.12114  4.15973  3.39291  3.18290  3.98385  2.98574  4.21301  3.09901  3.19736  2.98362  4.02484  3.34971  3.71844  3.54551  3.45171  2.51143  2.78396  2.76584  5.41821  4.21092    256 a - - -
          2.68618  4.42225  2.77519  2.73123  3.46354  2.40513  3.72494  3.29354  2.67741  2.69355  4.24690  2.90347  2.73739  3.18146  2.89801  2.37887  2.77519  2.98518  4.58477  3.61503
          0.03375  3.80156  4.52391  0.61958  0.77255  0.53633  0.87921
    251   2.82995  4.81047  2.86139  2.61690  3.96944  3.32276  3.77398  3.59137  2.44292  3.10035  4.13195  3.07534  3.87640  1.36061  2.72769  2.88144  3.12783  3.32585  5.25452  3.94426    257 q - - -
          2.68618  4.42225  2.77519  2.73123  3.46354  2.40513  3.72494  3.29354  2.67741  2.69355  4.24690  2.90347  2.73739  3.18146  2.89801  2.37887  2.77519  2.98518  4.58477  3.61503
          0.03365  3.80431  4.52666  0.61958  0.77255  0.53791  0.87699
    252   2.93132  4.77212  3.41530  2.94284  4.10945  3.43031  3.77979  3.64776  2.21712  3.17625  4.17977  3.30701  3.93762  3.00487  1.08803  3.01970  3.20286  3.37505  5.22109  4.05318    258 r - - -
          2.68618  4.42225  2.77519  2.73123  3.46354  2.40513  3.72494  3.29354  2.67741  2.69355  4.24690  2.90347  2.73739  3.18146  2.89801  2.37887  2.77519  2.98518  4.58477  3.61503
          0.03649  3.80431  4.30050  0.61958  0.77255  0.53791  0.87699
    253   2.97598  4.41675  4.23130  3.84585  3.32825  3.98690  4.58831  1.17049  3.67245  1.93094  3.27681  4.10121  4.42653  4.02915  3.87724  3.47680  3.27712  1.84933  5.20310  3.93403    259 i - - -
          2.68618  4.42225  2.77519  2.73123  3.46354  2.40513  3.72494  3.29354  2.67741  2.69355  4.24690  2.90347  2.73739  3.18146  2.89801  2.37887  2.77519  2.98518  4.58477  3.61503
          0.03375  3.80156  4.52391  0.61958  0.77255  0.54013  0.87389
    254   2.28310  4.20160  3.14762  2.96184  4.00644  2.93293  4.07282  3.52025  3.03072  3.24665  4.17996  3.19691  3.66625  3.38604  3.31777  1.20331  2.75824  3.07099  5.38504  4.09000    260 s - - -
          2.68618  4.42225  2.77519  2.73123  3.46354  2.40513  3.72494  3.29354  2.67741  2.69355  4.24690  2.90347  2.73739  3.18146  2.89801  2.37887  2.77519  2.98518  4.58477  3.61503
          0.03375  3.80156  4.52391  0.61958  0.77255  0.54013  0.87389
    255   2.89452  4.98619  2.46325  1.13088  4.32405  3.23059  3.81360  3.76390  2.68539  3.39333  4.37238  2.89797  3.83237  3.03197  3.08541  2.88536  3.19885  3.45580  5.50920  4.23347    261 e - - -
          2.68618  4.42225  2.77519  2.73123  3.46354  2.40513  3.72494  3.29354  2.67741  2.69355  4.24690  2.90347  2.73739  3.18146  2.89801  2.37887  2.77519  2.98518  4.58477  3.61503
          0.03375  3.80156  4.52391  0.61958  0.77255  0.54013  0.87389
    256   2.58157  4.36204  3.24060  3.13202  4.27188  0.84747  4.25504  3.85570  3.30341  3.51845  4.49499  3.40534  3.75088  3.63350  3.54568  2.75176  3.05736  3.39790  5.38416  4.37197    262 g - - -
          2.68618  4.42225  2.77519  2.73123  3.46354  2.40513  3.72494  3.29354  2.67741  2.69355  4.24690  2.90347  2.73739  3.18146  2.89801  2.37887  2.77519  2.98518  4.58477  3.61503
          0.03375  3.80156  4.52391  0.61958  0.77255  0.54013  0.87389
    257   2.91564  4.47637  3.97404  3.56360  3.18033  3.78114  4.31524  2.34900  3.33497  1.78714  1.52110  3.84940  4.24266  3.72237  3.54834  3.25667  3.22025  2.34650  5.01081  3.76546    263 m - - -
          2.68618  4.42225  2.77519  2.73123  3.46354  2.40513  3.72494  3.29354  2.67741  2.69355  4.24690  2.90347  2.73739  3.18146  2.89801  2.37887  2.77519  2.98518  4.58477  3.61503
          0.03375  3.80156  4.52391  0.61958  0.77255  0.54013  0.87389
    258   2.97598  4.41675  4.23130  3.84585  3.32825  3.98690  4.58831  1.17049  3.67245  1.93094  3.27681  4.10121  4.42653  4.02915  3.87724  3.47680  3.27712  1.84933  5.20310  3.93403    264 i - - -
          2.68618  4.42225  2.77519  2.73123  3.46354  2.40513  3.72494  3.29354  2.67741  2.69355  4.24690  2.90347  2.73739  3.18146  2.89801  2.37887  2.77519  2.98518  4.58477  3.61503
          0.03375  3.80156  4.52391  0.61958  0.77255  0.54013  0.87389
    259   2.20072  4.13417  3.23402  2.94164  4.05727  2.92381  4.02648  3.37816  2.95179  3.14101  4.01937  3.16871  3.63622  3.29564  3.26399  1.68159  1.94943  2.93948  5.42885  4.18279    265 s - - -
          2.68618  4.42225  2.77519  2.73123  3.46354  2.40513  3.72494  3.29354  2.67741  2.69355  4.24690  2.90347  2.73739  3.18146  2.89801  2.37887  2.77519  2.98518  4.58477  3.61503
          0.03375  3.80156  4.52391  0.61958  0.77255  0.54013  0.87389
    260   1.27637  4.11972  3.45633  3.18794  3.90174  2.99783  4.18764  2.92451  3.15637  2.84935  3.89562  3.34011  3.72120  3.50449  3.42220  2.47163  2.72638  2.52828  5.40774  4.15971    266 a - - -
          2.68618  4.42225  2.77519  2.73123  3.46354  2.40513  3.72494  3.29354  2.67741  2.69355  4.24690  2.90347  2.73739  3.18146  2.89801  2.37887  2.77519  2.98518  4.58477  3.61503
          0.03375  3.80156  4.52391  0.61958  0.77255  0.54013  0.87389
    261   2.84434  5.32820  1.58781  1.64406  4.61444  3.14798  3.68600  4.10446  2.68528  3.64635  4.51117  2.62948  3.76257  2.85826  3.25362  2.74641  3.13282  3.70605  5.80949  4.33898    267 d - - -
          2.68618  4.42225  2.77519  2.73123  3.46354  2.40513  3.72494  3.29354  2.67741  2.69355  4.24690  2.90347  2.73739  3.18146  2.89801  2.37887  2.77519  2.98518  4.58477  3.61503
          0.03375  3.80156  4.52391  0.61958  0.77255  0.54013  0.87389
    262   2.78227  4.98298  2.41254  1.26088  4.30944  3.21696  3.76697  3.69913  2.62564  3.34840  4.31043  2.84045  3.81568  2.97037  3.03706  2.81464  3.12975  3.38752  5.54325  4.20863    268 e - - -
          2.68618  4.42225  2.77519  2.73123  3.46354  2.40513  3.72494  3.29354  2.67741  2.69355  4.24690  2.90347  2.73739  3.18146  2.89801  2.37887  2.77519  2.98518  4.58477  3.61503
          0.03375  3.80156  4.52391  0.61958  0.77255  0.54013  0.87389
    263   3.07724  4.56154  4.07467  3.71601  3.11167  3.89036  4.39404  2.31408  3.48438  0.96789  3.16009  3.99814  4.33916  3.86977  3.67133  3.45553  3.37544  2.33263  4.96341  3.66979    269 l - - -
          2.68618  4.42225  2.77519  2.73123  3.46354  2.40513  3.72494  3.29354  2.67741  2.69355  4.24690  2.90347  2.73739  3.18146  2.89801  2.37887  2.77519  2.98518  4.58477  3.61503
          0.03375  3.80156  4.52391  0.61958  0.77255  0.54013  0.87389
    264   2.90965  4.86709  3.08075  2.71778  4.23725  3.40492  3.72437  3.66247  1.13994  3.24399  4.21093  3.14478  3.91167  2.92113  2.42455  2.95729  3.16911  3.37484  5.32246  4.12561    270 k - - -
          2.68618  4.42225  2.77519  2.73123  3.46354  2.40513  3.72494  3.29354  2.67741  2.69355  4.24690  2.90347  2.73739  3.18146  2.89801  2.37887  2.77519  2.98518  4.58477  3.61503
          0.03375  3.80156  4.52391  0.61958  0.77255  0.54013  0.87389
    265   2.66740  4.65875  2.67445  2.55365  4.01139  3.13851  3.86859  3.70812  2.76726  3.36365  4.32066  1.29022  3.78771  3.14266  3.11824  2.73824  3.04781  3.33753  5.32575  3.96593    271 n - - -
          2.68618  4.42225  2.77519  2.73123  3.46354  2.40513  3.72494  3.29354  2.67741  2.69355  4.24690  2.90347  2.73739  3.18146  2.89801  2.37887  2.77519  2.98518  4.58477  3.61503
          0.03375  3.80156  4.52391  0.61958  0.77255  0.54013  0.87389
    266   2.37770  4.22202  3.36811  3.11891  3.90906  3.06309  4.14125  3.02768  3.06045  2.89360  3.95018  3.33850  3.76190  3.45930  3.32150  2.57837  1.29820  2.73027  5.35325  4.12622    272 t - - -
          2.68618  4.42225  2.77519  2.73123  3.46354  2.40513  3.72494  3.29354  2.67741  2.69355  4.24690  2.90347  2.73739  3.18146  2.89801  2.37887  2.77519  2.98518  4.58477  3.61503
          0.03375  3.80156  4.52391  0.61958  0.77255  0.54013  0.87389
    267   2.97598  4.41675  4.23130  3.84585  3.32825  3.98690  4.58831  1.17049  3.67245  1.93094  3.27681  4.10121  4.42653  4.02915  3.87724  3.47680  3.27712  1.84933  5.20310  3.93403    273 i - - -
          2.68618  4.42225  2.77519  2.73123  3.46354  2.40513  3.72494  3.29354  2.67741  2.69355  4.24690  2.90347  2.73739  3.18146  2.89801  2.37887  2.77519  2.98518  4.58477  3.61503
          0.03375  3.80156  4.52391  0.61958  0.77255  0.54013  0.87389
    268   2.96254  4.40843  4.24576  3.84762  3.31823  4.00819  4.59144  1.20060  3.67084  1.91241  3.25772  4.10095  4.43929  4.02481  3.87992  3.46771  3.26250  1.82082  5.20968  3.93341    274 i - - -
          2.68618  4.42225  2.77519  2.73123  3.46354  2.40513  3.72494  3.29354  2.67741  2.69355  4.24690  2.90347  2.73739  3.18146  2.89801  2.37887  2.77519  2.98518  4.58477  3.61503
          0.03375  3.80156  4.52391  0.61958  0.77255  0.54013  0.87389
    269   3.02344  4.51794  4.11422  3.61491  2.84597  3.96933  4.11959  2.40595  3.33258  1.10850  3.07026  3.88765  4.32285  3.69336  3.53414  3.36850  3.27126  2.44821  4.17447  3.22946    275 l - - -
          2.68618  4.42225  2.77519  2.73123  3.46354  2.40513  3.72494  3.29354  2.67741  2.69355  4.24690  2.90347  2.73739  3.18146  2.89801  2.37887  2.77519  2.98518  4.58477  3.61503
          0.03375  3.80156  4.52391  0.61958  0.77255  0.54013  0.87389
    270   1.12114  4.15973  3.39291  3.18290  3.98385  2.98574  4.21301  3.09901  3.19736  2.98362  4.02484  3.34971  3.71844  3.54551  3.45171  2.51143  2.78396  2.76584  5.41821  4.21092    276 a - - -
          2.68618  4.42225  2.77519  2.73123  3.46354  2.40513  3.72494  3.29354  2.67741  2.69355  4.24690  2.90347  2.73739  3.18146  2.89801  2.37887  2.77519  2.98518  4.58477  3.61503
          0.03375  3.80156  4.52391  0.61958  0.77255  0.54013  0.87389
    271   1.12114  4.15973  3.39291  3.18290  3.98385  2.98574  4.21301  3.09901  3.19736  2.98362  4.02484  3.34971  3.71844  3.54551  3.45171  2.51143  2.78396  2.76584  5.41821  4.21092    277 a - - -
          2.68618  4.42225  2.77519  2.73123  3.46354  2.40513  3.72494  3.29354  2.67741  2.69355  4.24690  2.90347  2.73739  3.18146  2.89801  2.37887  2.77519  2.98518  4.58477  3.61503
          0.03375  3.80156  4.52391  0.61958  0.77255  0.54013  0.87389
    272   2.90965  4.86709  3.08075  2.71778  4.23725  3.40492  3.72437  3.66247  1.13994  3.24399  4.21093  3.14478  3.91167  2.92113  2.42455  2.95729  3.16911  3.37484  5.32246  4.12561    278 k - - -
          2.68618  4.42225  2.77519  2.73123  3.46354  2.40513  3.72494  3.29354  2.67741  2.69355  4.24690  2.90347  2.73739  3.18146  2.89801  2.37887  2.77519  2.98518  4.58477  3.61503
          0.03375  3.80156  4.52391  0.61958  0.77255  0.54013  0.87389
    273   2.58157  4.36204  3.24060  3.13202  4.27188  0.84747  4.25504  3.85570  3.30341  3.51845  4.49499  3.40534  3.75088  3.63350  3.54568  2.75176  3.05736  3.39790  5.38416  4.37197    279 g - - -
          2.68618  4.42225  2.77519  2.73123  3.46354  2.40513  3.72494  3.29354  2.67741  2.69355  4.24690  2.90347  2.73739  3.18146  2.89801  2.37887  2.77519  2.98518  4.58477  3.61503
          0.03375  3.80156  4.52391  0.61958  0.77255  0.54013  0.87389
    274   2.91564  4.47637  3.97404  3.56360  3.18033  3.78114  4.31524  2.34900  3.33497  1.78714  1.52110  3.84940  4.24266  3.72237  3.54834  3.25667  3.22025  2.34650  5.01081  3.76546    280 m - - -
          2.68618  4.42225  2.77519  2.73123  3.46354  2.40513  3.72494  3.29354  2.67741  2.69355  4.24690  2.90347  2.73739  3.18146  2.89801  2.37887  2.77519  2.98518  4.58477  3.61503
          0.03375  3.80156  4.52391  0.61958  0.77255  0.54013  0.87389
    275   2.72426  4.90171  2.58337  2.35816  4.25099  3.25820  3.66193  3.73449  2.07378  3.31774  4.18773  1.83035  3.80227  2.84202  2.70400  2.73033  3.00651  3.38133  5.44521  4.10105    281 n - - -
          2.68618  4.42225  2.77519  2.73123  3.46354  2.40513  3.72494  3.29354  2.67741  2.69355  4.24690  2.90347  2.73739  3.18146  2.89801  2.37887  2.77519  2.98518  4.58477  3.61503
          0.03375  3.80156  4.52391  0.61958  0.77255  0.54013  0.87389
    276   3.07724  4.56154  4.07467  3.71601  3.11167  3.89036  4.39404  2.31408  3.48438  0.96789  3.16009  3.99814  4.33916  3.86977  3.67133  3.45553  3.37544  2.33263  4.96341  3.66979    282 l - - -
          2.68618  4.42225  2.77519  2.73123  3.46354  2.40513  3.72494  3.29354  2.67741  2.69355  4.24690  2.90347  2.73739  3.18146  2.89801  2.37887  2.77519  2.98518  4.58477  3.61503
          0.03375  3.80156  4.52391  0.61958  0.77255  0.54013  0.87389
    277   2.97598  4.41675  4.23130  3.84585  3.32825  3.98690  4.58831  1.17049  3.67245  1.93094  3.27681  4.10121  4.42653  4.02915  3.87724  3.47680  3.27712  1.84933  5.20310  3.93403    283 i - - -
          2.68618  4.42225  2.77519  2.73123  3.46354  2.40513  3.72494  3.29354  2.67741  2.69355  4.24690  2.90347  2.73739  3.18146  2.89801  2.37887  2.77519  2.98518  4.58477  3.61503
          0.03375  3.80156  4.52391  0.61958  0.77255  0.54013  0.87389
    278   2.91617  5.02856  1.02541  2.29682  4.39681  3.15939  3.87305  3.96945  2.94450  3.59130  4.56955  2.84887  3.80740  3.11335  3.44961  2.88782  3.25387  3.61682  5.57909  4.28366    284 d - - -
          2.68618  4.42225  2.77519  2.73123  3.46354  2.40513  3.72494  3.29354  2.67741  2.69355  4.24690  2.90347  2.73739  3.18146  2.89801  2.37887  2.77519  2.98518  4.58477  3.61503
          0.03375  3.80156  4.52391  0.61958  0.77255  0.54013  0.87389
    279   2.91617  5.02856  1.02541  2.29682  4.39681  3.15939  3.87305  3.96945  2.94450  3.59130  4.56955  2.84887  3.80740  3.11335  3.44961  2.88782  3.25387  3.61682  5.57909  4.28366    285 d - - -
          2.68618  4.42225  2.77519  2.73123  3.46354  2.40513  3.72494  3.29354  2.67741  2.69355  4.24690  2.90347  2.73739  3.18146  2.89801  2.37887  2.77519  2.98518  4.58477  3.61503
          0.03375  3.80156  4.52391  0.61958  0.77255  0.54013  0.87389
    280   1.12114  4.15973  3.39291  3.18290  3.98385  2.98574  4.21301  3.09901  3.19736  2.98362  4.02484  3.34971  3.71844  3.54551  3.45171  2.51143  2.78396  2.76584  5.41821  4.21092    286 a - - -
          2.68618  4.42225  2.77519  2.73123  3.46354  2.40513  3.72494  3.29354  2.67741  2.69355  4.24690  2.90347  2.73739  3.18146  2.89801  2.37887  2.77519  2.98518  4.58477  3.61503
          0.03375  3.80156  4.52391  0.61958  0.77255  0.54013  0.87389
    281   2.28310  4.20160  3.14762  2.96184  4.00644  2.93293  4.07282  3.52025  3.03072  3.24665  4.17996  3.19691  3.66625  3.38604  3.31777  1.20331  2.75824  3.07099  5.38504  4.09000    287 s - - -
          2.68618  4.42225  2.77519  2.73123  3.46354  2.40513  3.72494  3.29354  2.67741  2.69355  4.24690  2.90347  2.73739  3.18146  2.89801  2.37887  2.77519  2.98518  4.58477  3.61503
          0.03375  3.80156  4.52391  0.61958  0.77255  0.54013  0.87389
    282   3.17055  4.59388  4.14081  3.84330  1.13547  3.87399  3.85010  2.70466  3.75244  2.09201  3.44650  3.94022  4.33540  3.94050  3.88967  3.44319  3.47229  2.68983  4.12306  2.50013    288 f - - -
          2.68618  4.42225  2.77519  2.73123  3.46354  2.40513  3.72494  3.29354  2.67741  2.69355  4.24690  2.90347  2.73739  3.18146  2.89801  2.37887  2.77519  2.98518  4.58477  3.61503
          0.03375  3.80156  4.52391  0.61958  0.77255  0.54013  0.87389
    283   2.82798  4.80820  2.85981  2.61541  3.96677  3.32105  3.77241  3.58838  2.44165  3.09763  4.12943  3.07377  3.87473  1.36596  2.72643  2.87964  3.12593  3.32308  5.25241  3.94199    289 q - - -
          2.68618  4.42225  2.77519  2.73123  3.46354  2.40513  3.72494  3.29354  2.67741  2.69355  4.24690  2.90347  2.73739  3.18146  2.89801  2.37887  2.77519  2.98518  4.58477  3.61503
          0.03375  3.80156  4.52391  0.61958  0.77255  0.54013  0.87389
    284   2.28310  4.20160  3.14762  2.96184  4.00644  2.93293  4.07282  3.52025  3.03072  3.24665  4.17996  3.19691  3.66625  3.38604  3.31777  1.20331  2.75824  3.07099  5.38504  4.09000    290 s - - -
          2.68618  4.42225  2.77519  2.73123  3.46354  2.40513  3.72494  3.29354  2.67741  2.69355  4.24690  2.90347  2.73739  3.18146  2.89801  2.37887  2.77519  2.98518  4.58477  3.61503
          0.03375  3.80156  4.52391  0.61958  0.77255  0.54013  0.87389
    285   2.37770  4.22202  3.36811  3.11891  3.90906  3.06309  4.14125  3.02768  3.06045  2.89360  3.95018  3.33850  3.76190  3.45930  3.32150  2.57837  1.29820  2.73027  5.35325  4.12622    291 t - - -
          2.68618  4.42225  2.77519  2.73123  3.46354  2.40513  3.72494  3.29354  2.67741  2.69355  4.24690  2.90347  2.73739  3.18146  2.89801  2.37887  2.77519  2.98518  4.58477  3.61503
          0.03375  3.80156  4.52391  0.61958  0.77255  0.54013  0.87389
    286   3.07724  4.56154  4.07467  3.71601  3.11167  3.89036  4.39404  2.31408  3.48438  0.96789  3.16009  3.99814  4.33916  3.86977  3.67133  3.45553  3.37544  2.33263  4.96341  3.66979    292 l - - -
          2.68618  4.42225  2.77519  2.73123  3.46354  2.40513  3.72494  3.29354  2.67741  2.69355  4.24690  2.90347  2.73739  3.18146  2.89801  2.37887  2.77519  2.98518  4.58477  3.61503
          0.03375  3.80156  4.52391  0.61958  0.77255  0.54013  0.87389
    287   2.91617  5.02856  1.02541  2.29682  4.39681  3.15939  3.87305  3.96945  2.94450  3.59130  4.56955  2.84887  3.80740  3.11335  3.44961  2.88782  3.25387  3.61682  5.57909  4.28366    293 d - - -
          2.68618  4.42225  2.77519  2.73123  3.46354  2.40513  3.72494  3.29354  2.67741  2.69355  4.24690  2.90347  2.73739  3.18146  2.89801  2.37887  2.77519  2.98518  4.58477  3.61503
          0.03375  3.80156  4.52391  0.61958  0.77255  0.49286  0.94386
    288   3.03132  4.40281  4.52565  4.01322  3.32592  4.27900  4.73384  1.29040  3.86156  1.74190  3.16699  4.28264  4.58960  4.14401  4.07618  3.64668  3.29113  1.62738  5.28711  4.07933    294 i - - -
          2.68618  4.42225  2.77519  2.73123  3.46354  2.40513  3.72494  3.29354  2.67741  2.69355  4.24690  2.90347  2.73739  3.18146  2.89801  2.37887  2.77519  2.98518  4.58477  3.61503
          0.03259  3.83597  4.55832  0.61958  0.77255  0.51152  0.91525
    289   2.77156  4.78370  3.20546  2.67788  4.00567  3.48900  3.65136  3.31061  1.46387  2.93157  3.42477  3.11198  3.91314  2.82954  2.41676  2.83974  3.00271  3.06587  5.24560  3.97914    295 k - - -
          2.68618  4.42225  2.77519  2.73123  3.46354  2.40513  3.72494  3.29354  2.67741  2.69355  4.24690  2.90347  2.73739  3.18146  2.89801  2.37887  2.77519  2.98518  4.58477  3.61503
          0.03259  3.83597  4.55832  0.61958  0.77255  0.51152  0.91525
    290   2.96533  4.80589  3.45236  2.97183  4.15124  3.45957  3.79960  3.69090  2.22523  3.21352  4.21521  3.33407  3.96443  3.02222  1.03567  3.05159  3.23410  3.41657  5.24941  4.08709    296 r - - -
          2.68618  4.42225  2.77519  2.73123  3.46354  2.40513  3.72494  3.29354  2.67741  2.69355  4.24690  2.90347  2.73739  3.18146  2.89801  2.37887  2.77519  2.98518  4.58477  3.61503
          0.03259  3.83597  4.55832  0.61958  0.77255  0.51152  0.91525
    291   2.80504  4.89765  2.93342  2.55655  4.14632  3.40432  3.64341  3.65926  2.17309  3.17436  4.09376  3.01775  3.88073  1.64168  2.29411  2.83085  3.05062  3.35708  5.31927  4.02420    297 q - - -
          2.68618  4.42225  2.77519  2.73123  3.46354  2.40513  3.72494  3.29354  2.67741  2.69355  4.24690  2.90347  2.73739  3.18146  2.89801  2.37887  2.77519  2.98518  4.58477  3.61503
          0.03259  3.83597  4.55832  0.61958  0.77255  0.50590  0.92372
    292   3.09997  4.62479  3.87765  3.48387  2.26853  3.89223  3.57784  2.94274  3.28189  2.22970  3.64083  3.65975  4.29218  3.59644  3.49307  3.27749  3.35418  2.83514  3.93085  1.31065    298 y - - -
          2.68618  4.42225  2.77519  2.73123  3.46354  2.40513  3.72494  3.29354  2.67741  2.69355  4.24690  2.90347  2.73739  3.18146  2.89801  2.37887  2.77519  2.98518  4.58477  3.61503
          0.03246  3.83990  4.56224  0.61958  0.77255  0.50814  0.92034
    293   2.47261  4.28605  3.46304  3.09162  3.68765  3.25899  4.06380  2.72548  2.95178  2.40326  3.69115  3.36989  3.87427  3.36805  3.23589  2.68935  1.56959  2.50397  5.23051  3.95106    299 t - - -
          2.68618  4.42225  2.77519  2.73123  3.46354  2.40513  3.72494  3.29354  2.67741  2.69355  4.24690  2.90347  2.73739  3.18146  2.89801  2.37887  2.77519  2.98518  4.58477  3.61503
          0.03246  3.83990  4.56224  0.61958  0.77255  0.50814  0.92034
    294   3.00580  4.43422  4.28845  3.90341  3.35276  4.03059  4.63791  1.11919  3.73088  1.94602  3.29376  4.15335  4.46536  4.08282  3.93121  3.52313  3.30574  1.84639  5.23651  3.97166    300 i - - -
          2.68618  4.42225  2.77519  2.73123  3.46354  2.40513  3.72494  3.29354  2.67741  2.69355  4.24690  2.90347  2.73739  3.18146  2.89801  2.37887  2.77519  2.98518  4.58477  3.61503
          0.03246  3.83990  4.56224  0.61958  0.77255  0.50814  0.92034
    295   2.33544  4.34746  2.83506  2.69411  4.23139  1.44230  3.98619  3.73553  2.92478  3.40595  4.26996  2.70020  3.68315  3.24136  3.27625  2.48768  2.80925  3.24333  5.53948  4.25014    301 g - - -
          2.68618  4.42225  2.77519  2.73123  3.46354  2.40513  3.72494  3.29354  2.67741  2.69355  4.24690  2.90347  2.73739  3.18146  2.89801  2.37887  2.77519  2.98518  4.58477  3.61503
          0.07208  3.83990  3.03552  0.61958  0.77255  0.50814  0.92034
    296   2.84434  5.32820  1.58781  1.64406  4.61444  3.14798  3.68600  4.10446  2.68528  3.64635  4.51117  2.62948  3.76257  2.85826  3.25362  2.74641  3.13282  3.70605  5.80949  4.33898    302 d - - -
          2.68618  4.42225  2.77519  2.73123  3.46354  2.40513  3.72494  3.29354  2.67741  2.69355  4.24690  2.90347  2.73739  3.18146  2.89801  2.37887  2.77519  2.98518  4.58477  3.61503
          0.03375  3.80156  4.52391  0.61958  0.77255  0.54013  0.87389
    297   2.91617  5.02856  1.02541  2.29682  4.39681  3.15939  3.87305  3.96945  2.94450  3.59130  4.56955  2.84887  3.80740  3.11335  3.44961  2.88782  3.25387  3.61682  5.57909  4.28366    303 d - - -
          2.68618  4.42225  2.77519  2.73123  3.46354  2.40513  3.72494  3.29354  2.67741  2.69355  4.24690  2.90347  2.73739  3.18146  2.89801  2.37887  2.77519  2.98518  4.58477  3.61503
          0.03375  3.80156  4.52391  0.61958  0.77255  0.54013  0.87389
    298   2.58157  4.36204  3.24060  3.13202  4.27188  0.84747  4.25504  3.85570  3.30341  3.51845  4.49499  3.40534  3.75088  3.63350  3.54568  2.75176  3.05736  3.39790  5.38416  4.37197    304 g - - -
          2.68618  4.42225  2.77519  2.73123  3.46354  2.40513  3.72494  3.29354  2.67741  2.69355  4.24690  2.90347  2.73739  3.18146  2.89801  2.37887  2.77519  2.98518  4.58477  3.61503
          0.03375  3.80156  4.52391  0.61958  0.77255  0.54013  0.87389
    299   2.75248  4.31654  4.02556  3.68824  3.50015  3.64857  4.50278  2.06013  3.55484  2.20084  3.47792  3.88892  4.21428  3.92056  3.77383  3.14903  3.11657  1.11968  5.27198  3.99837    305 v - - -
          2.68618  4.42225  2.77519  2.73123  3.46354  2.40513  3.72494  3.29354  2.67741  2.69355  4.24690  2.90347  2.73739  3.18146  2.89801  2.37887  2.77519  2.98518  4.58477  3.61503
          0.03375  3.80156  4.52391  0.61958  0.77255  0.49286  0.94386
    300   3.04410  4.43795  4.43251  3.96016  3.26904  4.21675  4.65899  1.24129  3.76600  1.72546  3.16977  4.22785  4.55704  4.08988  3.97288  3.61495  3.31197  1.79293  5.21254  3.95532    306 i - - -
          2.68618  4.42225  2.77519  2.73123  3.46354  2.40513  3.72494  3.29354  2.67741  2.69355  4.24690  2.90347  2.73739  3.18146  2.89801  2.37887  2.77519  2.98518  4.58477  3.61503
          0.03259  3.83597  4.55832  0.61958  0.77255  0.51152  0.91525
    301   2.48124  4.40437  3.09604  2.77177  3.95730  3.19145  3.87321  3.17619  2.44712  2.96352  3.90469  3.13978  3.79290  3.11296  2.94408  2.62724  1.60408  2.86979  5.31474  4.05445    307 t - - -
          2.68618  4.42225  2.77519  2.73123  3.46354  2.40513  3.72494  3.29354  2.67741  2.69355  4.24690  2.90347  2.73739  3.18146  2.89801  2.37887  2.77519  2.98518  4.58477  3.61503
          0.03259  3.83597  4.55832  0.61958  0.77255  0.51152  0.91525
    302   2.86577  4.34709  4.22361  3.76156  2.91954  3.93642  4.43284  1.98648  3.65402  1.98122  3.26856  3.99758  4.36518  3.93169  3.88523  3.32506  3.16192  1.24822  5.03983  3.69662    308 v - - -
          2.68618  4.42225  2.77519  2.73123  3.46354  2.40513  3.72494  3.29354  2.67741  2.69355  4.24690  2.90347  2.73739  3.18146  2.89801  2.37887  2.77519  2.98518  4.58477  3.61503
          0.03259  3.83597  4.55832  0.61958  0.77255  0.50772  0.92097
    303   2.33295  4.57767  2.66386  2.50702  4.15419  3.09821  3.84659  3.61656  2.71868  3.31595  4.21865  1.55164  3.74954  3.07348  3.09693  2.60507  2.91106  3.22290  5.47956  4.11761    309 n - - -
          2.68618  4.42225  2.77519  2.73123  3.46354  2.40513  3.72494  3.29354  2.67741  2.69355  4.24690  2.90347  2.73739  3.18146  2.89801  2.37887  2.77519  2.98518  4.58477  3.61503
          0.03250  3.83863  4.56097  0.61958  0.77255  0.50923  0.91868
    304   2.91914  4.92580  3.05934  2.66477  4.30625  3.43615  3.70324  3.70497  1.15272  3.27970  4.22355  3.12118  3.92884  2.88575  2.38541  2.95345  3.16683  3.40938  5.36994  4.16040    310 k - - -
          2.68618  4.42225  2.77519  2.73123  3.46354  2.40513  3.72494  3.29354  2.67741  2.69355  4.24690  2.90347  2.73739  3.18146  2.89801  2.37887  2.77519  2.98518  4.58477  3.61503
          0.03524  3.83863  4.33482  0.61958  0.77255  0.50923  0.91868
    305   2.15194  3.31751  3.59399  3.23058  3.95685  2.90412  4.14634  3.30165  3.14425  3.09061  3.98246  3.31621  3.63892  3.46982  3.41217  1.30798  2.63016  2.86655  5.37001  4.13183    311 s - - -
          2.68618  4.42225  2.77519  2.73123  3.46354  2.40513  3.72494  3.29354  2.67741  2.69355  4.24690  2.90347  2.73739  3.18146  2.89801  2.37887  2.77519  2.98518  4.58477  3.61503
          0.03259  3.83597  4.55832  0.61958  0.77255  0.51152  0.91525
    306   2.82809  5.12929  2.35595  1.39681  4.39695  3.24625  3.68398  3.86610  2.49015  3.41677  4.31309  2.77016  3.81382  2.63030  2.90768  2.78157  3.10064  3.52306  5.59771  4.21262    312 e - - -
          2.68618  4.42225  2.77519  2.73123  3.46354  2.40513  3.72494  3.29354  2.67741  2.69355  4.24690  2.90347  2.73739  3.18146  2.89801  2.37887  2.77519  2.98518  4.58477  3.61503
          0.03259  3.83597  4.55832  0.61958  0.77255  0.51152  0.91525
    307   2.99706  4.50728  4.16198  3.66492  3.09412  4.01576  4.37513  2.23106  3.42510  1.55916  1.68801  3.96850  4.37499  3.77285  3.64213  3.39184  3.26092  2.25987  5.00344  3.77172    313 l - - -
          2.68618  4.42225  2.77519  2.73123  3.46354  2.40513  3.72494  3.29354  2.67741  2.69355  4.24690  2.90347  2.73739  3.18146  2.89801  2.37887  2.77519  2.98518  4.58477  3.61503
          0.03259  3.83597  4.55832  0.61958  0.77255  0.51152  0.91525
    308   2.68403  5.02032  2.08380  1.75176  3.68261  3.25890  3.62514  3.70026  2.50473  3.28756  4.12446  2.75724  3.76587  2.78363  3.00969  2.65529  2.93987  3.35097  5.48800  4.07752    314 e - - -
          2.68618  4.42225  2.77519  2.73123  3.46354  2.40513  3.72494  3.29354  2.67741  2.69355  4.24690  2.90347  2.73739  3.18146  2.89801  2.37887  2.77519  2.98518  4.58477  3.61503
          0.03259  3.83597  4.55832  0.61958  0.77255  0.51152  0.91525
    309   2.29804  4.21763  3.17567  2.99034  4.04025  2.94824  4.10092  3.55820  3.06162  3.28147  4.21103  3.22058  3.68415  3.41393  3.34838  1.14745  2.77554  3.10131  5.41580  4.12373    315 s - - -
          2.68618  4.42225  2.77519  2.73123  3.46354  2.40513  3.72494  3.29354  2.67741  2.69355  4.24690  2.90347  2.73739  3.18146  2.89801  2.37887  2.77519  2.98518  4.58477  3.61503
          0.06816  3.83597  3.11666  0.61958  0.77255  0.51152  0.91525
    310   2.86592  5.04905  1.13372  2.24057  4.33127  3.15674  3.81777  3.90099  2.86893  3.52915  4.49398  2.79488  3.79709  3.04555  3.38463  2.83138  3.19555  3.55383  5.58100  4.13731    316 d - - -
          2.68618  4.42225  2.77519  2.73123  3.46354  2.40513  3.72494  3.29354  2.67741  2.69355  4.24690  2.90347  2.73739  3.18146  2.89801  2.37887  2.77519  2.98518  4.58477  3.61503
          0.03375  3.80156  4.52391  0.61958  0.77255  0.52950  0.88892
    311   2.67223  4.43851  3.27284  3.10391  4.10195  3.12967  4.18549  3.63236  3.15602  3.26561  4.31377  3.41628  0.95401  3.54680  3.40756  2.83807  3.10915  3.28483  5.30461  4.22223    317 p - - -
          2.68618  4.42225  2.77519  2.73123  3.46354  2.40513  3.72494  3.29354  2.67741  2.69355  4.24690  2.90347  2.73739  3.18146  2.89801  2.37887  2.77519  2.98518  4.58477  3.61503
          0.03348  3.80926  4.53161  0.61958  0.77255  0.53388  0.88268
    312   3.22600  4.61300  4.27755  3.88354  1.20342  4.04605  3.64857  2.79296  3.71871  2.10158  3.42118  3.91521  4.41276  3.87333  3.85091  3.46995  3.47835  2.78609  3.68747  2.21642    318 f - - -
          2.68618  4.42225  2.77519  2.73123  3.46354  2.40513  3.72494  3.29354  2.67741  2.69355  4.24690  2.90347  2.73739  3.18146  2.89801  2.37887  2.77519  2.98518  4.58477  3.61503
          0.04145  3.80926  3.99351  0.61958  0.77255  0.48661  0.95375
    313   3.11488  4.58831  4.13062  3.77091  3.12281  3.93528  4.43811  2.32558  3.53899  0.92150  3.15826  4.04985  4.37732  3.91607  3.72079  3.50275  3.41103  2.35332  4.98825  3.70295    319 l - - -
          2.68618  4.42225  2.77519  2.73123  3.46354  2.40513  3.72494  3.29354  2.67741  2.69355  4.24690  2.90347  2.73739  3.18146  2.89801  2.37887  2.77519  2.98518  4.58477  3.61503
          0.03259  3.83597  4.55832  0.61958  0.77255  0.50089  0.93139
    314   2.83623  3.62893  4.20789  3.68647  3.06473  3.88069  4.32412  2.17444  3.51948  1.23663  3.11388  3.92510  4.28719  3.79906  3.73367  3.24410  3.11827  2.11490  4.94081  3.67158    320 l - - -
          2.68618  4.42225  2.77519  2.73123  3.46354  2.40513  3.72494  3.29354  2.67741  2.69355  4.24690  2.90347  2.73739  3.18146  2.89801  2.37887  2.77519  2.98518  4.58477  3.61503
          0.03234  3.84341  4.56576  0.61958  0.77255  0.50509  0.92496
    315   2.80868  4.90250  2.93628  2.55913  4.15204  3.40753  3.64611  3.66526  2.17511  3.17966  4.09866  3.02048  3.88380  1.62825  2.29625  2.83404  3.05411  3.36259  5.32356  4.02860    321 q - - -
          2.68618  4.42225  2.77519  2.73123  3.46354  2.40513  3.72494  3.29354  2.67741  2.69355  4.24690  2.90347  2.73739  3.18146  2.89801  2.37887  2.77519  2.98518  4.58477  3.61503
          0.03234  3.84341  4.56576  0.61958  0.77255  0.50509  0.92496
    316   2.94079  5.03200  3.31287  2.70602  4.44358  3.56397  3.56766  3.80828  1.44076  3.28861  4.16601  3.11794  3.95273  2.71166  1.71021  2.94967  3.12416  3.49752  5.36199  4.17450    322 k - - -
          2.68618  4.42225  2.77519  2.73123  3.46354  2.40513  3.72494  3.29354  2.67741  2.69355  4.24690  2.90347  2.73739  3.18146  2.89801  2.37887  2.77519  2.98518  4.58477  3.61503
          0.03322  3.84341  4.48666  0.61958  0.77255  0.50509  0.92496
    317   2.86700  4.34069  4.21057  3.72837  3.41098  3.97779  4.51331  1.30641  3.55515  2.00320  3.20302  3.99917  4.38615  3.90075  3.79192  3.35249  2.88269  1.79565  5.24878  4.02789    323 i - - -
          2.68618  4.42225  2.77519  2.73123  3.46354  2.40513  3.72494  3.29354  2.67741  2.69355  4.24690  2.90347  2.73739  3.18146  2.89801  2.37887  2.77519  2.98518  4.58477  3.61503
          0.03237  3.84256  4.56490  0.61958  0.77255  0.50583  0.92383
    318   2.57644  4.29442  3.54498  3.12765  3.45010  2.94858  4.01365  2.67896  2.98255  2.35336  1.76707  3.43350  3.94492  3.37183  3.25400  2.82070  2.90388  2.50870  5.01383  3.76134    324 m - - -
          2.68618  4.42225  2.77519  2.73123  3.46354  2.40513  3.72494  3.29354  2.67741  2.69355  4.24690  2.90347  2.73739  3.18146  2.89801  2.37887  2.77519  2.98518  4.58477  3.61503
          0.03237  3.84256  4.56490  0.61958  0.77255  0.50583  0.92383
    319   2.82708  5.18712  1.37335  2.14957  4.28500  3.19538  3.12835  4.00014  2.68217  3.53672  4.41484  2.71510  3.79287  2.89873  3.20576  2.76161  3.11686  3.62162  5.57387  4.09739    325 d - - -
          2.68618  4.42225  2.77519  2.73123  3.46354  2.40513  3.72494  3.29354  2.67741  2.69355  4.24690  2.90347  2.73739  3.18146  2.89801  2.37887  2.77519  2.98518  4.58477  3.61503
          0.03237  3.84256  4.56490  0.61958  0.77255  0.50583  0.92383
    320   2.80634  4.98935  2.83650  2.47730  4.30237  3.40790  3.61293  3.73280  1.92175  3.25813  4.14005  2.95922  3.87358  1.77435  2.41654  2.82272  3.05227  3.41319  5.40294  4.11762    326 q - - -
          2.68618  4.42225  2.77519  2.73123  3.46354  2.40513  3.72494  3.29354  2.67741  2.69355  4.24690  2.90347  2.73739  3.18146  2.89801  2.37887  2.77519  2.98518  4.58477  3.61503
          0.04265  3.84256  3.89620  0.61958  0.77255  0.50583  0.92383
    321   2.90667  4.97706  3.17780  2.67307  4.36324  3.50300  3.60210  3.75453  1.28778  3.26631  4.16142  3.09638  3.93208  2.75880  2.07114  2.92540  3.11545  3.44702  5.35626  4.14705    327 k - - -
          2.68618  4.42225  2.77519  2.73123  3.46354  2.40513  3.72494  3.29354  2.67741  2.69355  4.24690  2.90347  2.73739  3.18146  2.89801  2.37887  2.77519  2.98518  4.58477  3.61503
          0.03270  3.83260  4.55494  0.61958  0.77255  0.51440  0.91095
    322   2.72089  4.41780  3.47722  3.10375  3.26666  3.54234  3.96019  2.61484  2.91707  1.43286  3.47095  3.06108  4.03840  3.36003  3.17971  2.95831  3.02113  2.47619  4.88196  3.50215    328 l - - -
          2.68618  4.42225  2.77519  2.73123  3.46354  2.40513  3.72494  3.29354  2.67741  2.69355  4.24690  2.90347  2.73739  3.18146  2.89801  2.37887  2.77519  2.98518  4.58477  3.61503
          0.03270  3.83260  4.55494  0.61958  0.77255  0.51440  0.91095
    323   2.91930  5.02033  2.47292  1.08349  4.36176  3.24928  3.83353  3.80777  2.70912  3.43164  4.40816  2.91233  3.85219  3.05049  3.11327  2.90622  3.22348  3.49601  5.54091  4.26394    329 e - - -
          2.68618  4.42225  2.77519  2.73123  3.46354  2.40513  3.72494  3.29354  2.67741  2.69355  4.24690  2.90347  2.73739  3.18146  2.89801  2.37887  2.77519  2.98518  4.58477  3.61503
          0.03270  3.83260  4.55494  0.61958  0.77255  0.51440  0.91095
    324   2.44548  4.32572  3.18383  2.94307  3.91324  1.36085  4.03333  3.34331  2.96346  2.67839  4.05584  3.24576  3.76425  3.34335  3.26153  2.61038  2.87147  2.99589  5.29076  4.02028    330 g - - -
          2.68618  4.42225  2.77519  2.73123  3.46354  2.40513  3.72494  3.29354  2.67741  2.69355  4.24690  2.90347  2.73739  3.18146  2.89801  2.37887  2.77519  2.98518  4.58477  3.61503
          0.03270  3.83260  4.55494  0.61958  0.77255  0.51440  0.91095
    325   2.56658  4.48855  3.49431  3.14741  2.64773  3.57616  3.68860  2.95470  3.04081  2.57276  3.67484  3.43212  4.06880  3.39881  3.30416  2.98534  3.10499  2.77461  4.26883  1.50515    331 y - - -
          2.68618  4.42225  2.77519  2.73123  3.46354  2.40513  3.72494  3.29354  2.67741  2.69355  4.24690  2.90347  2.73739  3.18146  2.89801  2.37887  2.77519  2.98518  4.58477  3.61503
          0.03270  3.83260  4.55494  0.61958  0.77255  0.51440  0.91095
    326   2.83215  5.19294  1.33403  2.13658  4.50107  3.17372  3.72488  3.99329  2.47517  3.57430  4.45886  2.70385  3.78634  2.90865  3.21533  2.76603  3.13076  3.61492  5.71931  4.28924    332 d - - -
          2.68618  4.42225  2.77519  2.73123  3.46354  2.40513  3.72494  3.29354  2.67741  2.69355  4.24690  2.90347  2.73739  3.18146  2.89801  2.37887  2.77519  2.98518  4.58477  3.61503
          0.03270  3.83260  4.55494  0.61958  0.77255  0.51440  0.91095
    327   2.89436  4.43500  4.11943  3.63098  3.17520  3.90328  4.37939  2.20529  3.43052  1.71304  1.72814  3.91460  4.31143  3.76264  3.65723  3.28020  3.18104  2.07219  5.06132  3.85124    333 l - - -
          2.68618  4.42225  2.77519  2.73123  3.46354  2.40513  3.72494  3.29354  2.67741  2.69355  4.24690  2.90347  2.73739  3.18146  2.89801  2.37887  2.77519  2.98518  4.58477  3.61503
          0.06839  3.83260  3.11329  0.61958  0.77255  0.51440  0.91095
    328   2.65885  4.42650  3.25834  3.08817  4.08633  3.11831  4.17033  3.61425  3.13939  3.24858  4.29659  3.40145  0.97838  3.53054  3.39183  2.82446  3.09501  3.26797  5.29170  4.20662    334 p - - -
          2.68618  4.42225  2.77519  2.73123  3.46354  2.40513  3.72494  3.29354  2.67741  2.69355  4.24690  2.90347  2.73739  3.18146  2.89801  2.37887  2.77519  2.98518  4.58477  3.61503
          0.03387  3.79807  4.52042  0.61958  0.77255  0.54293  0.86999
    329   2.37608  4.22034  3.36524  3.11606  3.90620  3.06149  4.13864  3.02440  3.05753  2.89043  3.94738  3.33612  3.76007  3.45660  3.31866  2.57673  1.30476  2.72737  5.35071  4.12340    335 t - - -
          2.68618  4.42225  2.77519  2.73123  3.46354  2.40513  3.72494  3.29354  2.67741  2.69355  4.24690  2.90347  2.73739  3.18146  2.89801  2.37887  2.77519  2.98518  4.58477  3.61503
          0.03387  3.79807  4.52042  0.61958  0.77255  0.54293  0.86999
    330   1.12672  4.15825  3.38955  3.17954  3.98053  2.98432  4.21004  3.09519  3.19391  2.97994  4.02169  3.34718  3.71670  3.54242  3.44841  2.51005  2.78235  2.76265  5.41525  4.20760    336 a - - -
          2.68618  4.42225  2.77519  2.73123  3.46354  2.40513  3.72494  3.29354  2.67741  2.69355  4.24690  2.90347  2.73739  3.18146  2.89801  2.37887  2.77519  2.98518  4.58477  3.61503
          0.03387  3.79807  4.52042  0.61958  0.77255  0.54293  0.86999
    331   2.91264  5.02405  1.03101  2.29518  4.39189  3.15693  3.87035  3.96379  2.94120  3.58634  4.56467  2.84699  3.80472  3.11077  3.44571  2.88480  3.25032  3.61158  5.57484  4.27952    337 d - - -
          2.68618  4.42225  2.77519  2.73123  3.46354  2.40513  3.72494  3.29354  2.67741  2.69355  4.24690  2.90347  2.73739  3.18146  2.89801  2.37887  2.77519  2.98518  4.58477  3.61503
          0.03387  3.79807  4.52042  0.61958  0.77255  0.54293  0.86999
    332   2.57186  4.39759  3.21006  3.03242  4.05634  3.09698  4.13172  3.55179  3.08197  3.20123  4.23827  3.34370  1.07930  3.47281  3.34685  2.75315  3.02770  3.20255  5.30731  4.17495    338 p - - -
          2.68618  4.42225  2.77519  2.73123  3.46354  2.40513  3.72494  3.29354  2.67741  2.69355  4.24690  2.90347  2.73739  3.18146  2.89801  2.37887  2.77519  2.98518  4.58477  3.61503
          0.03387  3.79807  4.52042  0.61958  0.77255  0.52876  0.88998
    333   2.74104  4.31398  4.07030  3.68750  3.46489  3.73263  4.49977  1.98922  3.53435  2.10808  3.41325  3.90282  4.26373  3.90036  3.76559  3.17633  3.10591  1.18583  5.27529  3.98827    339 v - - -
          2.68618  4.42225  2.77519  2.73123  3.46354  2.40513  3.72494  3.29354  2.67741  2.69355  4.24690  2.90347  2.73739  3.18146  2.89801  2.37887  2.77519  2.98518  4.58477  3.61503
          0.03351  3.80837  4.53072  0.61958  0.77255  0.53460  0.88165
    334   2.57836  4.63395  2.60561  2.47665  4.03677  3.10641  3.81778  3.68785  2.69807  3.35229  4.26995  1.48291  3.75830  3.06648  3.06611  2.58944  2.96083  3.29474  5.38413  3.97543    340 n - - -
          2.68618  4.42225  2.77519  2.73123  3.46354  2.40513  3.72494  3.29354  2.67741  2.69355  4.24690  2.90347  2.73739  3.18146  2.89801  2.37887  2.77519  2.98518  4.58477  3.61503
          0.03452  3.80837  4.44384  0.61958  0.77255  0.53460  0.88165
    335   2.90559  4.58964  3.63372  3.30817  2.37471  3.71105  3.59506  3.02144  3.16260  2.53453  3.72533  3.53486  4.17808  3.50787  3.39257  3.14454  3.27132  2.87606  4.02061  1.31190    341 y - - -
          2.68618  4.42225  2.77519  2.73123  3.46354  2.40513  3.72494  3.29354  2.67741  2.69355  4.24690  2.90347  2.73739  3.18146  2.89801  2.37887  2.77519  2.98518  4.58477  3.61503
          0.03355  3.80740  4.52974  0.61958  0.77255  0.53540  0.88052
    336   3.08360  4.56604  4.08420  3.72532  3.11350  3.89804  4.40151  2.31591  3.49364  0.95982  3.15963  4.00691  4.34566  3.87762  3.67973  3.46353  3.38143  2.33603  4.96761  3.67541    342 l - - -
          2.68618  4.42225  2.77519  2.73123  3.46354  2.40513  3.72494  3.29354  2.67741  2.69355  4.24690  2.90347  2.73739  3.18146  2.89801  2.37887  2.77519  2.98518  4.58477  3.61503
          0.03355  3.80740  4.52974  0.61958  0.77255  0.53540  0.88052
    337   2.55280  4.58283  2.72940  2.54010  3.89576  3.14717  3.80110  3.43727  2.65672  3.18098  4.12563  1.58853  3.77336  3.05364  3.01274  2.63734  2.92234  3.05066  5.28930  3.87080    343 n - - -
          2.68618  4.42225  2.77519  2.73123  3.46354  2.40513  3.72494  3.29354  2.67741  2.69355  4.24690  2.90347  2.73739  3.18146  2.89801  2.37887  2.77519  2.98518  4.58477  3.61503
          0.03621  3.80740  4.31547  0.61958  0.77255  0.53540  0.88052
    338   1.68034  4.18144  3.51229  3.11620  3.73311  3.20978  4.08738  2.60314  2.97270  2.63304  3.66292  3.36732  3.83321  3.39365  3.33657  2.62013  2.77579  1.98830  5.25664  4.01915    344 a - - -
          2.68618  4.42225  2.77519  2.73123  3.46354  2.40513  3.72494  3.29354  2.67741  2.69355  4.24690  2.90347  2.73739  3.18146  2.89801  2.37887  2.77519  2.98518  4.58477  3.61503
          0.03363  3.80482  4.52716  0.61958  0.77255  0.53750  0.87757
    339   2.30551  4.25849  3.10868  2.97930  4.20829  1.13267  4.15289  3.67619  3.14802  3.39059  4.32439  3.23934  3.68634  3.47245  3.43041  2.53716  2.85327  3.20467  5.46680  4.30502    345 g - - -
          2.68618  4.42225  2.77519  2.73123  3.46354  2.40513  3.72494  3.29354  2.67741  2.69355  4.24690  2.90347  2.73739  3.18146  2.89801  2.37887  2.77519  2.98518  4.58477  3.61503
          0.04164  3.80482  3.98907  0.61958  0.77255  0.53750  0.87757
    340   2.54364  4.35661  3.15537  3.00754  4.24927  0.93031  4.19783  3.80108  3.21756  3.47556  4.43800  3.33362  3.73678  3.55128  3.48005  2.70628  3.01252  3.34856  5.39499  4.33876    346 g - - -
          2.68618  4.42225  2.77519  2.73123  3.46354  2.40513  3.72494  3.29354  2.67741  2.69355  4.24690  2.90347  2.73739  3.18146  2.89801  2.37887  2.77519  2.98518  4.58477  3.61503
          0.03390  3.79708  4.51943  0.61958  0.77255  0.54372  0.86889
    341   2.28123  4.19956  3.14403  2.95823  4.00204  2.93099  4.06924  3.51532  3.02679  3.24216  4.17599  3.19391  3.66398  3.38251  3.31385  1.21078  2.75606  3.06707  5.38105  4.08562    347 s - - -
          2.68618  4.42225  2.77519  2.73123  3.46354  2.40513  3.72494  3.29354  2.67741  2.69355  4.24690  2.90347  2.73739  3.18146  2.89801  2.37887  2.77519  2.98518  4.58477  3.61503
          0.03390  3.79708  4.51943  0.61958  0.77255  0.54372  0.86889
    342   3.11965  4.53238  4.34174  3.86587  1.86102  4.15163  4.09445  2.31312  3.72579  1.35860  3.03065  4.05657  4.45720  3.90843  3.89759  3.51508  3.36232  2.36145  4.41998  2.90296    348 l - - -
          2.68618  4.42225  2.77519  2.73123  3.46354  2.40513  3.72494  3.29354  2.67741  2.69355  4.24690  2.90347  2.73739  3.18146  2.89801  2.37887  2.77519  2.98518  4.58477  3.61503
          0.03390  3.79708  4.51943  0.61958  0.77255  0.54372  0.86889
    343   2.57654  4.35723  3.23463  3.12559  4.26512  0.85559  4.24871  3.84801  3.29635  3.51129  4.48795  3.39942  3.74594  3.62683  3.53894  2.74664  3.05200  3.39109  5.37842  4.36513    349 g - - -
          2.68618  4.42225  2.77519  2.73123  3.46354  2.40513  3.72494  3.29354  2.67741  2.69355  4.24690  2.90347  2.73739  3.18146  2.89801  2.37887  2.77519  2.98518  4.58477  3.61503
          0.03390  3.79708  4.51943  0.61958  0.77255  0.54372  0.86889
    344   2.57654  4.35723  3.23463  3.12559  4.26512  0.85559  4.24871  3.84801  3.29635  3.51129  4.48795  3.39942  3.74594  3.62683  3.53894  2.74664  3.05200  3.39109  5.37842  4.36513    350 g - - -
          2.68618  4.42225  2.77519  2.73123  3.46354  2.40513  3.72494  3.29354  2.67741  2.69355  4.24690  2.90347  2.73739  3.18146  2.89801  2.37887  2.77519  2.98518  4.58477  3.61503
          0.03390  3.79708  4.51943  0.61958  0.77255  0.54372  0.86889
    345   1.95317  4.15451  3.24867  2.89155  3.99484  2.97609  3.96809  3.27813  2.89146  3.04023  3.91218  3.15513  2.91880  3.22549  3.22655  2.36928  1.88308  2.87596  5.36476  4.13092    351 t - - -
          2.68618  4.42225  2.77519  2.73123  3.46354  2.40513  3.72494  3.29354  2.67741  2.69355  4.24690  2.90347  2.73739  3.18146  2.89801  2.37887  2.77519  2.98518  4.58477  3.61503
          0.03390  3.79708  4.51943  0.61958  0.77255  0.54372  0.86889
    346   3.14176  4.66129  3.72835  3.44531  2.30198  3.74338  3.58900  3.16181  3.30500  2.63479  3.84527  3.63311  4.21989  3.62918  3.50346  3.28537  3.42860  3.02906  3.94225  1.10112    352 y - - -
          2.68618  4.42225  2.77519  2.73123  3.46354  2.40513  3.72494  3.29354  2.67741  2.69355  4.24690  2.90347  2.73739  3.18146  2.89801  2.37887  2.77519  2.98518  4.58477  3.61503
          0.03390  3.79708  4.51943  0.61958  0.77255  0.54372  0.86889
    347   1.20863  4.13296  3.39661  3.16642  3.94126  2.97798  4.19054  3.02222  3.16329  2.92158  3.96309  3.32656  3.70984  3.51271  3.42454  2.47445  2.74276  2.66971  5.41779  4.17745    353 a - - -
          2.68618  4.42225  2.77519  2.73123  3.46354  2.40513  3.72494  3.29354  2.67741  2.69355  4.24690  2.90347  2.73739  3.18146  2.89801  2.37887  2.77519  2.98518  4.58477  3.61503
          0.03390  3.79708  4.51943  0.61958  0.77255  0.54372  0.86889
    348   2.82035  4.92376  3.08336  2.59008  4.22680  3.46031  3.57998  3.67543  2.01819  3.18115  4.07053  3.03521  3.88654  2.01882  1.85142  2.84052  3.03571  3.36892  5.30764  4.05339    354 r - - -
          2.68618  4.42225  2.77519  2.73123  3.46354  2.40513  3.72494  3.29354  2.67741  2.69355  4.24690  2.90347  2.73739  3.18146  2.89801  2.37887  2.77519  2.98518  4.58477  3.61503
          0.02294  3.78613        *  0.61958  0.77255  0.00000        *
//
HMMER3/f [3.3.2 | Nov 2020]
NAME  152
DESC  ~~~cluster.152~~~
ACC   152
LENG  138
ALPH  amino
RF    no
MM    no
CONS  yes
CS    no
MAP   yes
DATE  Wed Jan 10 12:07:28 2024
NSEQ  340
EFFN  2.010345
CKSUM 537466518
STATS LOCAL MSV       -9.9644  0.71084
STATS LOCAL VITERBI  -10.7966  0.71084
STATS LOCAL FORWARD   -4.4305  0.71084
HMM          A        C        D        E        F        G        H        I        K        L        M        N        P        Q        R        S        T        V        W        Y   
            m->m     m->i     m->d     i->m     i->i     d->m     d->d
  COMPO   2.46359  4.23452  2.91262  2.42784  3.72485  3.03509  3.76075  2.77329  2.73721  2.36847  3.49332  3.13832  3.61903  2.99987  2.86530  2.77021  2.82698  2.57622  4.40624  3.72493
          2.68619  4.42226  2.77520  2.73124  3.46355  2.40513  3.72495  3.29355  2.67741  2.69356  4.24634  2.90347  2.73740  3.18147  2.89801  2.37887  2.77520  2.98519  4.58478  3.61504
          0.05140  3.26398  4.43423  0.44708  1.02024  0.00000        *
      1   3.78111  5.23462  4.99381  4.71040  3.82112  4.49313  5.27389  3.09160  4.43650  2.34967  0.43909  4.87801  5.00688  4.78784  4.53935  4.17648  4.12840  3.17693  5.71254  4.52852      2 M - - -
          2.68618  4.42225  2.77519  2.73123  3.46354  2.40513  3.72494  3.29354  2.67741  2.69355  4.24690  2.90347  2.73739  3.18146  2.89801  2.37887  2.77519  2.98518  4.58477  3.61503
          0.01473  4.62133  5.34367  0.61958  0.77255  0.49952  0.93350
      2   3.59120  5.07327  4.42435  3.97616  2.50355  4.41869  2.17956  2.96169  3.81236  3.12832  4.21748  3.87485  4.76709  4.04078  4.02216  3.73296  3.81561  3.46168  4.16611  0.82429      3 y - - -
          2.68618  4.42225  2.77519  2.73123  3.46354  2.40513  3.72494  3.29354  2.67741  2.69355  4.24690  2.90347  2.73739  3.18146  2.89801  2.37887  2.77519  2.98518  4.58477  3.61503
          0.01473  4.62133  5.34367  0.61958  0.77255  0.49952  0.93350
      3   2.86631  4.87129  3.93006  3.89377  5.18442  0.37460  5.06474  4.76287  4.13181  4.42165  5.30506  4.02358  4.35832  4.41482  4.15620  3.15233  3.51169  4.09583  6.39802  5.29885      4 G - - -
          2.68618  4.42225  2.77519  2.73123  3.46354  2.40513  3.72494  3.29354  2.67741  2.69355  4.24690  2.90347  2.73739  3.18146  2.89801  2.37887  2.77519  2.98518  4.58477  3.61503
          0.01473  4.62133  5.34367  0.61958  0.77255  0.49952  0.93350
      4   2.83770  4.99009  3.14264  2.74013  4.45459  3.55410  3.96798  3.83383  2.44138  3.46910  4.29112  2.40240  4.05819  3.13115  3.13544  2.71626  1.18095  3.50148  5.68628  4.36797      5 t - - -
          2.68618  4.42225  2.77520  2.73123  3.46354  2.40513  3.72495  3.29354  2.67741  2.69352  4.24690  2.90347  2.73740  3.18146  2.89801  2.37887  2.77520  2.98518  4.58477  3.61503
          0.02089  4.14193  5.34367  0.57264  0.83019  0.49952  0.93350
      5   2.57599  4.52130  3.73633  3.15971  3.69305  3.77851  4.03986  2.81212  2.95441  2.72591  3.64375  3.54271  4.16941  3.08877  2.28495  3.04936  3.00010  1.33649  5.13499  3.91065      7 v - - -
          2.68618  4.42225  2.77519  2.73123  3.46354  2.40513  3.72494  3.29354  2.67741  2.69355  4.24690  2.90347  2.73739  3.18146  2.89801  2.37887  2.77519  2.98518  4.58477  3.61503
          0.01473  4.62133  5.34367  0.61958  0.77255  0.49952  0.93350
      6   2.78842  5.25465  2.98390  2.07222  4.58908  3.53802  3.73444  3.92003  2.21871  3.55050  4.30435  2.08986  3.94257  2.81574  2.70441  1.82716  3.01941  3.64092  5.68936  4.29440      8 s - - -
          2.68618  4.42225  2.77519  2.73123  3.46354  2.40513  3.72494  3.29354  2.67741  2.69355  4.24690  2.90347  2.73739  3.18146  2.89801  2.37887  2.77519  2.98518  4.58477  3.61503
          0.01473  4.62133  5.34367  0.61958  0.77255  0.49952  0.93350
      7   2.52445  5.33426  2.67226  1.35527  4.65553  3.53175  3.80823  4.13145  2.60177  3.63444  4.40250  2.97517  3.98366  2.57612  3.10478  2.82179  2.22319  3.71580  5.78934  4.37527      9 e - - -
          2.68618  4.42225  2.77519  2.73123  3.46354  2.40513  3.72494  3.29354  2.67741  2.69355  4.24690  2.90347  2.73739  3.18146  2.89801  2.37887  2.77519  2.98518  4.58477  3.61503
          0.01473  4.62133  5.34367  0.61958  0.77255  0.49952  0.93350
      8   3.67553  4.89299  5.64006  5.11589  3.64021  5.16006  5.64167  0.98069  5.00446  1.21066  3.39118  5.29819  5.30140  5.06984  5.06776  4.56461  3.91187  1.93876  5.80359  4.73677     10 i - - -
          2.68618  4.42225  2.77519  2.73123  3.46354  2.40513  3.72494  3.29354  2.67741  2.69355  4.24690  2.90347  2.73739  3.18146  2.89801  2.37887  2.77519  2.98518  4.58477  3.61503
          0.01473  4.62133  5.34367  0.61958  0.77255  0.49952  0.93350
      9   2.40576  0.76769  4.48200  4.10731  3.91237  3.57369  4.67736  3.21985  3.91386  3.08749  4.08809  4.04826  4.26649  4.20863  4.06935  3.02334  3.18744  2.94431  5.46271  3.57341     11 c - - -
          2.68618  4.42225  2.77519  2.73123  3.46354  2.40513  3.72494  3.29354  2.67741  2.69355  4.24690  2.90347  2.73739  3.18146  2.89801  2.37887  2.77519  2.98518  4.58477  3.61503
          0.01473  4.62133  5.34367  0.61958  0.77255  0.49952  0.93350
     10   2.02691  2.65326  3.81397  2.99847  3.47151  3.76412  3.50896  2.44364  3.17337  2.33116  3.45912  3.32448  4.13996  3.17967  3.47231  3.02425  2.56036  2.27426  4.94609  3.73114     12 a - - -
          2.68618  4.42225  2.77519  2.73123  3.46354  2.40513  3.72494  3.29354  2.67741  2.69355  4.24690  2.90347  2.73739  3.18146  2.89801  2.37887  2.77519  2.98518  4.58477  3.61503
          0.01473  4.62133  5.34367  0.61958  0.77255  0.49952  0.93350
     11   2.52151  5.32255  2.13908  1.94488  4.66059  3.52641  3.75287  4.14541  2.50375  3.62227  4.37071  2.91749  3.94941  2.40937  1.96130  2.76890  3.04885  3.71054  5.75332  4.33902     13 e - - -
          2.68618  4.42225  2.77519  2.73123  3.46354  2.40513  3.72494  3.29354  2.67741  2.69355  4.24690  2.90347  2.73739  3.18146  2.89801  2.37887  2.77519  2.98518  4.58477  3.61503
          0.01473  4.62133  5.34367  0.61958  0.77255  0.49952  0.93350
     12   4.02430  5.25582  5.72320  5.18468  3.33099  5.32589  5.59619  2.56172  4.96110  0.42954  2.65497  5.44458  5.35838  4.93643  4.96395  4.75728  4.23379  2.84081  5.59524  4.60065     14 L - - -
          2.68618  4.42225  2.77519  2.73123  3.46354  2.40513  3.72494  3.29354  2.67741  2.69355  4.24690  2.90347  2.73739  3.18146  2.89801  2.37887  2.77519  2.98518  4.58477  3.61503
          0.01473  4.62133  5.34367  0.61958  0.77255  0.49952  0.93350
     13   2.53923  4.69351  3.33574  2.26413  3.37485  3.63894  3.86033  3.25375  2.47623  1.64976  3.57283  3.03641  4.02424  3.08175  2.92938  2.86166  2.97531  2.99088  5.23948  3.96112     15 l - - -
          2.68618  4.42225  2.77519  2.73123  3.46354  2.40513  3.72494  3.29354  2.67741  2.69355  4.24690  2.90347  2.73739  3.18146  2.89801  2.37887  2.77519  2.98518  4.58477  3.61503
          0.01473  4.62133  5.34367  0.61958  0.77255  0.49952  0.93350
     14   2.64612  5.25387  2.45311  2.44357  4.59700  3.52119  3.70934  4.07793  1.81227  3.55559  4.29698  2.51543  3.91796  2.49898  2.32882  2.65044  2.65739  3.64388  5.68492  4.28003     16 k - - -
          2.68618  4.42225  2.77519  2.73123  3.46354  2.40513  3.72494  3.29354  2.67741  2.69355  4.24690  2.90347  2.73739  3.18146  2.89801  2.37887  2.77519  2.98518  4.58477  3.61503
          0.01473  4.62133  5.34367  0.61958  0.77255  0.49952  0.93350
     15   2.37871  4.36897  3.19813  2.38985  4.05797  3.44064  3.20917  3.46061  2.54401  3.06879  2.49104  3.14632  3.97764  2.55294  3.07876  2.32781  2.75748  2.74038  5.36473  4.05078     17 s - - -
          2.68618  4.42225  2.77519  2.73123  3.46354  2.40513  3.72494  3.29354  2.67741  2.69355  4.24690  2.90347  2.73739  3.18146  2.89801  2.37887  2.77519  2.98518  4.58477  3.61503
          0.01473  4.62133  5.34367  0.61958  0.77255  0.49952  0.93350
     16   3.97215  5.20606  5.06955  4.72614  0.91021  4.76487  2.43776  3.78559  4.56820  3.20312  4.37256  4.45189  5.06848  4.51351  4.58531  3.11509  4.18664  3.64935  3.43590  1.51866     18 f - - -
          2.68618  4.42225  2.77519  2.73123  3.46354  2.40513  3.72494  3.29354  2.67741  2.69355  4.24690  2.90347  2.73739  3.18146  2.89801  2.37887  2.77519  2.98518  4.58477  3.61503
          0.01473  4.62133  5.34367  0.61958  0.77255  0.49952  0.93350
     17   2.80240  5.30189  2.50184  1.51381  4.63442  3.49995  3.74919  4.11724  2.33410  3.60095  4.35060  2.98992  3.94351  2.66571  2.89031  2.61622  2.24297  3.68670  5.73802  4.32450     19 e - - -
          2.68618  4.42225  2.77519  2.73123  3.46354  2.40513  3.72494  3.29354  2.67741  2.69355  4.24690  2.90347  2.73739  3.18146  2.89801  2.37887  2.77519  2.98518  4.58477  3.61503
          0.01473  4.62133  5.34367  0.61958  0.77255  0.49952  0.93350
     18   2.74030  5.06416  3.06153  2.40898  3.90426  3.05266  3.28323  3.69612  2.51275  3.03566  4.12616  2.13214  2.37998  2.86789  2.98970  2.34349  2.97223  3.41839  5.54224  4.17745     20 n - - -
          2.68618  4.42225  2.77519  2.73123  3.46354  2.40513  3.72494  3.29354  2.67741  2.69355  4.24690  2.90347  2.73739  3.18146  2.89801  2.37887  2.77519  2.98518  4.58477  3.61503
          0.01473  4.62133  5.34367  0.61958  0.77255  0.49952  0.93350
     19   2.81134  5.32219  1.83130  2.30124  4.65504  3.52001  2.61661  4.14185  2.50035  3.62194  4.37049  2.48342  3.94663  2.28884  3.02239  2.55027  3.04768  3.70725  5.75683  3.95886     21 d - - -
          2.68619  4.42226  2.77520  2.73124  3.46355  2.40502  3.72495  3.29355  2.67742  2.69356  4.24691  2.90348  2.73740  3.18147  2.89802  2.37888  2.77520  2.98519  4.58478  3.61504
          0.05339  3.05305  5.34367  0.41248  1.08473  0.49952  0.93350
     20   2.97335  5.50943  2.46313  1.13771  4.83115  3.54253  3.86971  4.32545  2.52668  3.80194  4.57484  3.00149  4.03365  2.27038  3.20159  2.90528  2.89631  3.89091  5.93956  4.49927     23 e - - -
          2.68618  4.42225  2.77519  2.73123  3.46354  2.40513  3.72494  3.29354  2.67741  2.69355  4.24690  2.90347  2.73739  3.18146  2.89801  2.37887  2.77519  2.98518  4.58477  3.61503
          0.01473  4.62133  5.34367  0.61958  0.77255  0.49952  0.93350
     21   2.92014  5.24718  3.25574  2.66116  4.59122  3.67450  3.77958  4.01196  1.52924  2.67859  4.30657  2.93448  2.47088  2.84935  2.11674  2.90693  3.13222  3.64171  5.64598  4.33196     24 k - - -
          2.68618  4.42225  2.77519  2.73123  3.46354  2.40513  3.72494  3.29354  2.67741  2.69355  4.24690  2.90347  2.73739  3.18146  2.89801  2.37887  2.77519  2.98518  4.58477  3.61503
          0.01473  4.62133  5.34367  0.61958  0.77255  0.49952  0.93350
     22   3.31178  4.63652  5.15291  4.56228  3.32974  4.55369  4.86513  1.20146  4.39455  1.33021  2.43255  4.66752  4.80638  4.47029  4.43092  3.88534  3.53553  2.46687  5.21381  3.28699     25 i - - -
          2.68618  4.42225  2.77519  2.73123  3.46354  2.40513  3.72494  3.29354  2.67741  2.69355  4.24690  2.90347  2.73739  3.18146  2.89801  2.37887  2.77519  2.98518  4.58477  3.61503
          0.01473  4.62133  5.34367  0.61958  0.77255  0.49952  0.93350
     23   1.32027  4.46042  3.91561  3.41045  4.00039  3.50643  4.31665  3.27337  3.35914  2.98942  3.95179  3.65537  4.10522  3.64721  3.67959  2.15849  2.16717  2.10433  5.43758  4.22180     26 a - - -
          2.68618  4.42225  2.77519  2.73123  3.46354  2.40513  3.72494  3.29354  2.67741  2.69355  4.24690  2.90347  2.73739  3.18146  2.89801  2.37887  2.77519  2.98518  4.58477  3.61503
          0.01473  4.62133  5.34367  0.61958  0.77255  0.49952  0.93350
     24   3.18848  4.68707  5.28123  4.70952  2.94532  4.70577  5.07656  2.08066  4.56568  0.98657  3.29172  4.82893  4.94257  4.64718  4.61404  4.05338  3.62295  1.48934  5.40470  4.29946     27 l - - -
          2.68618  4.42225  2.77519  2.73123  3.46354  2.40513  3.72494  3.29354  2.67741  2.69355  4.24690  2.90347  2.73739  3.18146  2.89801  2.37887  2.77519  2.98518  4.58477  3.61503
          0.01473  4.62133  5.34367  0.61958  0.77255  0.49952  0.93350
     25   2.90946  4.71006  5.26690  4.69964  3.07356  4.71832  5.08573  1.22518  4.55702  1.13906  3.29073  4.83257  4.95415  4.64454  4.61521  4.06744  3.64286  2.26813  5.41383  4.30337     28 l - - -
          2.68618  4.42225  2.77519  2.73123  3.46354  2.40513  3.72494  3.29354  2.67741  2.69355  4.24690  2.90347  2.73739  3.18146  2.89801  2.37887  2.77519  2.98518  4.58477  3.61503
          0.01473  4.62133  5.34367  0.61958  0.77255  0.49952  0.93350
     26   3.21986  3.46116  5.16398  4.63063  3.84153  4.57355  5.11328  1.08206  4.50691  2.56569  3.70408  4.72637  4.90559  4.71840  4.62391  3.93782  2.67073  1.25740  5.60919  4.40579     29 i - - -
          2.68618  4.42225  2.77519  2.73123  3.46354  2.40513  3.72494  3.29354  2.67741  2.69355  4.24690  2.90347  2.73739  3.18146  2.89801  2.37887  2.77519  2.98518  4.58477  3.61503
          0.01473  4.62133  5.34367  0.61958  0.77255  0.49952  0.93350
     27   4.81587  5.86827  5.36252  5.28275  3.80462  4.69834  5.09886  4.97237  5.05972  4.21054  5.55226  5.32548  5.28003  5.39661  5.03431  5.01678  5.16512  4.87177  0.16725  3.77900     30 W - - -
          2.68618  4.42225  2.77519  2.73123  3.46354  2.40513  3.72494  3.29354  2.67741  2.69355  4.24690  2.90347  2.73739  3.18146  2.89801  2.37887  2.77519  2.98518  4.58477  3.61503
          0.01473  4.62133  5.34367  0.61958  0.77255  0.49952  0.93350
     28   2.73932  2.72003  3.56907  3.00880  3.74728  3.66495  3.98087  2.95377  2.92736  2.81356  3.69647  2.95685  4.08299  3.27054  2.82683  2.91742  1.47171  2.86055  5.16399  3.86073     31 t - - -
          2.68618  4.42225  2.77519  2.73123  3.46354  2.40513  3.72494  3.29354  2.67741  2.69355  4.24690  2.90347  2.73739  3.18146  2.89801  2.37887  2.77519  2.98518  4.58477  3.61503
          0.01473  4.62133  5.34367  0.61958  0.77255  0.49952  0.93350
     29   2.28168  5.18221  3.01853  1.65808  4.50196  3.52865  3.71951  3.96561  2.08426  3.47605  4.23409  3.00995  3.29007  2.82712  2.72321  2.72609  2.74350  3.21172  5.63242  4.24328     32 e - - -
          2.68618  4.42225  2.77519  2.73123  3.46354  2.40513  3.72494  3.29354  2.67741  2.69355  4.24690  2.90347  2.73739  3.18146  2.89801  2.37887  2.77519  2.98518  4.58477  3.61503
          0.01473  4.62133  5.34367  0.61958  0.77255  0.49952  0.93350
     30   3.14611  5.75472  2.25521  1.04599  5.05801  2.38426  3.99440  4.58013  2.92721  4.04519  4.84596  2.54134  4.11228  2.84258  3.49983  3.04280  3.41396  4.13028  6.18690  4.69244     33 e - - -
          2.68618  4.42225  2.77519  2.73123  3.46354  2.40513  3.72494  3.29354  2.67741  2.69355  4.24690  2.90347  2.73739  3.18146  2.89801  2.37887  2.77519  2.98518  4.58477  3.61503
          0.01473  4.62133  5.34367  0.61958  0.77255  0.49952  0.93350
     31   2.44050  5.16500  1.26753  2.54930  4.57700  2.64075  3.89523  4.03764  2.72448  3.58751  4.37805  3.08211  4.00865  3.03285  3.21919  2.52565  3.11693  3.63355  4.98660  4.38971     34 d - - -
          2.68618  4.42225  2.77519  2.73123  3.46354  2.40513  3.72494  3.29354  2.67741  2.69355  4.24690  2.90347  2.73739  3.18146  2.89801  2.37887  2.77519  2.98518  4.58477  3.61503
          0.01473  4.62133  5.34367  0.61958  0.77255  0.48910  0.94978
     32   3.45613  4.69264  5.45509  4.94085  3.15557  4.94284  5.47836  1.41934  4.84367  2.33221  3.55698  5.07514  5.18071  5.02368  4.95718  4.33087  3.70450  0.81482  5.82884  4.63928     35 v - - -
          2.68618  4.42225  2.77519  2.73123  3.46354  2.40513  3.72494  3.29354  2.67741  2.69355  4.24690  2.90347  2.73739  3.18146  2.89801  2.37887  2.77519  2.98518  4.58477  3.61503
          0.01468  4.62466  5.34700  0.61958  0.77255  0.49314  0.94341
     33   2.77074  4.91896  3.20844  2.64115  4.14763  3.60584  2.59454  3.55726  2.29734  2.62249  3.42168  3.14854  3.99199  2.95458  1.94495  2.51842  2.99865  3.24816  5.41724  3.31835     36 r - - -
          2.68618  4.42225  2.77519  2.73123  3.46354  2.40513  3.72494  3.29354  2.67741  2.69355  4.24690  2.90347  2.73739  3.18146  2.89801  2.37887  2.77519  2.98518  4.58477  3.61503
          0.01468  4.62466  5.34700  0.61958  0.77255  0.49314  0.94341
     34   2.44792  4.00202  2.43365  1.73076  4.44823  3.52817  3.72265  3.90557  2.35661  3.39437  4.19728  3.01443  3.92220  2.83474  2.83000  2.46136  2.97137  2.81138  5.60357  4.21919     37 e - - -
          2.68618  4.42225  2.77519  2.73123  3.46354  2.40513  3.72494  3.29354  2.67741  2.69355  4.24690  2.90347  2.73739  3.18146  2.89801  2.37887  2.77519  2.98518  4.58477  3.61503
          0.01468  4.62466  5.34700  0.61958  0.77255  0.49314  0.94341
     35   1.95272  2.95540  4.44579  3.84822  3.02170  3.88640  4.20905  2.45251  3.68862  2.35449  2.38480  3.95778  4.25341  3.52772  3.79128  3.05657  2.98061  1.75838  4.79190  3.60872     38 v - - -
          2.68618  4.42225  2.77519  2.73123  3.46354  2.40513  3.72494  3.29354  2.67741  2.69355  4.24690  2.90347  2.73739  3.18146  2.89801  2.37887  2.77519  2.98518  4.58477  3.61503
          0.01468  4.62466  5.34700  0.61958  0.77255  0.49314  0.94341
     36   2.56085  2.43988  3.96681  3.40388  3.50994  2.11120  4.13538  2.85079  3.32187  2.10320  3.23283  3.68296  4.15586  3.58466  3.58763  2.81179  2.26998  2.63168  4.99306  3.78788     39 l - - -
          2.68618  4.42225  2.77519  2.73123  3.46354  2.40513  3.72494  3.29354  2.67741  2.69355  4.24690  2.90347  2.73739  3.18146  2.89801  2.37887  2.77519  2.98518  4.58477  3.61503
          0.01468  4.62466  5.34700  0.61958  0.77255  0.48118  0.96248
     37   1.96777  5.13834  2.69903  2.37886  4.43979  3.02305  3.72382  3.89581  2.47814  3.10221  4.11051  3.01775  3.92373  2.73830  2.39084  2.19809  2.97123  3.50543  5.59833  3.75654     40 a - - -
          2.68618  4.42225  2.77519  2.73123  3.46354  2.40513  3.72494  3.29354  2.67741  2.69355  4.24690  2.90347  2.73739  3.18146  2.89801  2.37887  2.77519  2.98518  4.58477  3.61503
          0.01462  4.62847  5.35082  0.61958  0.77255  0.48576  0.95510
     38   2.77128  5.70858  1.64446  1.17958  5.02400  3.43955  3.98783  4.54005  2.86370  4.01227  4.81003  3.00200  4.10620  3.12725  3.47996  2.52872  3.39088  4.09309  6.15733  4.67150     41 e - - -
          2.68618  4.42225  2.77519  2.73123  3.46354  2.40513  3.72494  3.29354  2.67741  2.69355  4.24690  2.90347  2.73739  3.18146  2.89801  2.37887  2.77519  2.98518  4.58477  3.61503
          0.01462  4.62847  5.35082  0.61958  0.77255  0.48576  0.95510
     39   2.63232  4.27491  3.74407  2.92143  2.38244  3.80757  3.35731  2.73407  3.34002  2.08426  2.59896  3.66721  4.17992  3.58938  3.58118  2.86476  2.65510  2.53287  3.81416  2.76331     42 l - - -
          2.68623  4.42230  2.77508  2.73128  3.46359  2.40518  3.72500  3.29359  2.67746  2.69360  4.24695  2.90352  2.73719  3.18112  2.89806  2.37891  2.77525  2.98506  4.58482  3.61508
          0.11496  2.26477  5.35082  0.66679  0.72022  0.48576  0.95510
     40   2.73969  4.60655  2.56529  2.24050  4.57103  3.30599  3.16159  3.98601  2.25286  3.53518  4.27579  1.96952  3.90870  2.73510  2.57582  2.50848  2.97088  3.34430  5.66987  4.26338     45 n - - -
          2.68618  4.42225  2.77519  2.73123  3.46354  2.40513  3.72494  3.29354  2.67741  2.69355  4.24690  2.90347  2.73739  3.18146  2.89801  2.37887  2.77519  2.98518  4.58477  3.61503
          0.01462  4.62847  5.35082  0.61958  0.77255  0.48576  0.95510
     41   2.81498  4.45211  4.37283  3.80840  3.51811  4.09017  4.45515  2.01901  3.69939  1.75295  3.44158  4.06060  1.60880  3.94338  3.91681  3.39423  3.21903  2.13581  5.16067  3.97772     46 p - - -
          2.68618  4.42225  2.77519  2.73123  3.46354  2.40513  3.72494  3.29354  2.67741  2.69355  4.24690  2.90347  2.73739  3.18146  2.89801  2.37887  2.77519  2.98518  4.58477  3.61503
          0.01462  4.62847  5.35082  0.61958  0.77255  0.48576  0.95510
     42   3.01079  5.28722  2.25809  2.43394  4.71759  3.54201  4.05706  4.15257  2.97993  3.74319  4.57585  3.12256  4.11393  3.22620  3.48858  2.85374  0.98524  3.76439  5.96086  4.56744     47 t - - -
          2.68618  4.42225  2.77519  2.73123  3.46354  2.40513  3.72494  3.29354  2.67741  2.69355  4.24690  2.90347  2.73739  3.18146  2.89801  2.37887  2.77519  2.98518  4.58477  3.61503
          0.01462  4.62847  5.35082  0.61958  0.77255  0.48576  0.95510
     43   2.17687  5.20111  1.94613  2.00281  4.51807  3.21131  3.54483  3.50863  2.48419  3.49543  4.25275  3.00347  3.25692  2.83749  2.97451  2.71936  2.99085  3.38939  5.65284  4.25675     48 d - - -
          2.68618  4.42225  2.77519  2.73123  3.46354  2.40513  3.72494  3.29354  2.67741  2.69355  4.24690  2.90347  2.73739  3.18146  2.89801  2.37887  2.77519  2.98518  4.58477  3.61503
          0.01462  4.62847  5.35082  0.61958  0.77255  0.48576  0.95510
     44   2.07909  5.47625  1.52668  1.73995  4.79767  3.53628  3.87361  4.28917  2.71216  3.77814  4.55226  3.00173  3.78992  2.87300  3.23900  2.89518  3.06784  3.79249  5.92661  4.48595     49 d - - -
          2.68618  4.42225  2.77519  2.73123  3.46354  2.40513  3.72494  3.29354  2.67741  2.69355  4.24690  2.90347  2.73739  3.18146  2.89801  2.37887  2.77519  2.98518  4.58477  3.61503
          0.01462  4.62847  5.35082  0.61958  0.77255  0.48576  0.95510
     45   2.95035  5.68648  1.63037  1.18030  5.00709  3.54709  3.99144  4.51220  2.91471  3.99656  4.79771  3.00805  4.10781  3.13224  3.47879  3.02834  2.54895  4.07151  6.14728  4.66674     50 e - - -
          2.68618  4.42225  2.77519  2.73123  3.46354  2.40513  3.72494  3.29354  2.67741  2.69355  4.24690  2.90347  2.73739  3.18146  2.89801  2.37887  2.77519  2.98518  4.58477  3.61503
          0.01462  4.62847  5.35082  0.61958  0.77255  0.48576  0.95510
     46   1.57094  4.42354  4.57701  4.01693  3.63161  4.17918  4.60264  1.47933  3.90619  2.29908  3.55899  4.21547  4.55166  4.13960  4.09473  3.49942  2.74485  1.90642  5.26184  4.06563     51 i - - -
          2.68618  4.42225  2.77519  2.73123  3.46354  2.40513  3.72494  3.29354  2.67741  2.69355  4.24690  2.90347  2.73739  3.18146  2.89801  2.37887  2.77519  2.98518  4.58477  3.61503
          0.01462  4.62847  5.35082  0.61958  0.77255  0.48576  0.95510
     47   2.34558  5.22918  2.64006  1.95808  4.56428  3.30605  3.70635  4.04334  2.38965  3.16072  4.27285  2.98743  3.91107  2.18105  2.62776  2.55955  2.63428  3.61453  5.66761  4.26253     52 e - - -
          2.68618  4.42225  2.77519  2.73123  3.46354  2.40513  3.72494  3.29354  2.67741  2.69355  4.24690  2.90347  2.73739  3.18146  2.89801  2.37887  2.77519  2.98518  4.58477  3.61503
          0.01462  4.62847  5.35082  0.61958  0.77255  0.48576  0.95510
     48   1.73983  5.10820  3.04018  1.93251  4.39905  3.17937  3.74938  3.84462  2.51166  3.39246  4.17265  2.91753  3.94376  2.87148  2.58037  2.64975  2.99126  3.47143  5.58236  3.34495     53 a - - -
          2.68618  4.42225  2.77519  2.73123  3.46354  2.40513  3.72494  3.29354  2.67741  2.69355  4.24690  2.90347  2.73739  3.18146  2.89801  2.37887  2.77519  2.98518  4.58477  3.61503
          0.01462  4.62847  5.35082  0.61958  0.77255  0.48576  0.95510
     49   3.54705  4.75579  5.58277  5.09578  3.98146  5.11995  5.76544  1.47539  5.01991  1.98915  3.73058  5.25965  5.33002  5.22959  5.16212  4.53730  3.80090  0.76606  6.07190  4.88955     54 v - - -
          2.68618  4.42225  2.77519  2.73123  3.46354  2.40513  3.72494  3.29354  2.67741  2.69355  4.24690  2.90347  2.73739  3.18146  2.89801  2.37887  2.77519  2.98518  4.58477  3.61503
          0.01462  4.62847  5.35082  0.61958  0.77255  0.48576  0.95510
     50   3.89934  5.12453  5.74088  5.16001  3.34772  5.26854  5.55672  2.33616  5.02540  0.57807  2.24381  5.38984  5.29923  4.92357  5.00446  4.65299  4.10206  2.43869  5.58151  4.63459     55 L - - -
          2.68618  4.42225  2.77519  2.73123  3.46354  2.40513  3.72494  3.29354  2.67741  2.69355  4.24690  2.90347  2.73739  3.18146  2.89801  2.37887  2.77519  2.98518  4.58477  3.61503
          0.01462  4.62847  5.35082  0.61958  0.77255  0.48576  0.95510
     51   2.31242  3.74337  3.02420  2.14692  4.51881  3.27114  3.71681  3.98502  2.24502  3.48904  4.24393  2.87571  3.92424  2.42633  1.98489  2.64735  2.98159  3.57482  5.63977  4.24919     56 r - - -
          2.68618  4.42225  2.77519  2.73123  3.46354  2.40513  3.72494  3.29354  2.67741  2.69355  4.24690  2.90347  2.73739  3.18146  2.89801  2.37887  2.77519  2.98518  4.58477  3.61503
          0.01462  4.62847  5.35082  0.61958  0.77255  0.48576  0.95510
     52   1.90973  5.14207  2.71404  2.01245  3.89516  3.52976  3.72325  3.90181  2.47751  3.42935  4.19483  3.01617  3.92308  2.68491  2.60866  2.62289  2.54668  3.20223  5.60152  4.21779     57 a - - -
          2.68618  4.42225  2.77519  2.73123  3.46354  2.40513  3.72494  3.29354  2.67741  2.69355  4.24690  2.90347  2.73739  3.18146  2.89801  2.37887  2.77519  2.98518  4.58477  3.61503
          0.01462  4.62847  5.35082  0.61958  0.77255  0.48576  0.95510
     53   3.40893  4.67081  5.34080  4.81516  3.82406  4.84117  5.36414  0.87673  4.70352  1.80936  3.62306  4.96142  5.10089  4.89480  4.82632  4.21741  3.06098  1.65435  5.76608  4.59943     58 i - - -
          2.68618  4.42225  2.77519  2.73123  3.46354  2.40513  3.72494  3.29354  2.67741  2.69355  4.24690  2.90347  2.73739  3.18146  2.89801  2.37887  2.77519  2.98518  4.58477  3.61503
          0.01462  4.62847  5.35082  0.61958  0.77255  0.48576  0.95510
     54   1.97377  5.01325  2.86187  2.50750  4.65102  1.26256  4.08966  4.09875  2.98135  3.68504  4.49428  3.21323  4.06219  3.25733  3.46042  2.35596  3.17524  3.66215  5.89715  4.54527     59 g - - -
          2.68618  4.42225  2.77519  2.73123  3.46354  2.40513  3.72494  3.29354  2.67741  2.69355  4.24690  2.90347  2.73739  3.18146  2.89801  2.37887  2.77519  2.98518  4.58477  3.61503
          0.05300  4.62847  3.17359  0.61958  0.77255  0.48576  0.95510
     55   2.74195  5.19333  2.81474  1.53061  4.51337  3.37443  3.71006  3.98267  2.26295  3.30068  4.24196  2.45526  3.91131  2.81636  2.94526  2.71439  2.66393  3.57076  4.31174  4.24353     60 e - - -
          2.68618  4.42225  2.77519  2.73123  3.46354  2.40513  3.72494  3.29354  2.67741  2.69355  4.24690  2.90347  2.73739  3.18146  2.89801  2.37887  2.77519  2.98518  4.58477  3.61503
          0.01519  4.59066  5.31300  0.61958  0.77255  0.55545  0.85288
     56   2.21604  2.86162  4.24801  3.65813  2.93523  3.83642  4.14371  2.43578  3.52852  2.30695  2.83649  3.84128  4.20524  3.34475  3.68895  2.16737  2.64306  2.42063  3.51096  3.60903     61 s - - -
          2.68618  4.42225  2.77519  2.73123  3.46354  2.40513  3.72494  3.29354  2.67741  2.69355  4.24690  2.90347  2.73739  3.18146  2.89801  2.37887  2.77519  2.98518  4.58477  3.61503
          0.22478  4.59066  1.65462  0.61958  0.77255  0.55545  0.85288
     57   2.97522  5.52435  1.20277  2.18871  4.83349  2.95222  3.84659  4.33612  2.30657  3.82068  4.61965  2.88701  3.36503  2.98563  3.29268  2.88936  3.23834  3.90418  5.97207  4.50561     62 d - - -
          2.68618  4.42225  2.77519  2.73123  3.46354  2.40513  3.72494  3.29354  2.67741  2.69355  4.24690  2.90347  2.73739  3.18146  2.89801  2.37887  2.77519  2.98518  4.58477  3.61503
          0.01870  4.38457  5.10692  0.61958  0.77255  0.83706  0.56736
     58   2.66141  3.57906  3.43703  2.69888  3.60783  3.60828  3.85239  2.97509  2.81431  2.67521  2.28221  3.24117  3.99199  3.14227  2.74668  2.05147  2.89401  2.73878  4.69056  3.78122     63 s - - -
          2.68618  4.42225  2.77519  2.73123  3.46354  2.40513  3.72494  3.29354  2.67741  2.69355  4.24690  2.90347  2.73739  3.18146  2.89801  2.37887  2.77519  2.98518  4.58477  3.61503
          0.01870  4.38457  5.10692  0.61958  0.77255  0.38799  1.13450
     59   2.43457  5.25369  1.74952  2.34404  4.57912  3.51104  3.29980  4.05556  2.24898  3.55163  4.30585  2.98377  3.92862  2.84312  2.99282  2.27648  2.65085  3.63500  5.69865  4.29138     64 d - - -
          2.68618  4.42225  2.77519  2.73123  3.46354  2.40513  3.72494  3.29354  2.67741  2.69355  4.24690  2.90347  2.73739  3.18146  2.89801  2.37887  2.77519  2.98518  4.58477  3.61503
          0.01519  4.59066  5.31300  0.61958  0.77255  0.44453  1.02478
     60   1.94553  5.01058  2.68921  2.54178  4.27286  3.00143  3.75705  3.20488  2.43429  3.28178  4.07880  3.06927  3.94660  2.58849  3.01179  2.22791  2.89529  2.79607  5.50213  4.15021     65 a - - -
          2.68618  4.42225  2.77519  2.73123  3.46354  2.40513  3.72494  3.29354  2.67741  2.69355  4.24690  2.90347  2.73739  3.18146  2.89801  2.37887  2.77519  2.98518  4.58477  3.61503
          0.01462  4.62847  5.35082  0.61958  0.77255  0.48576  0.95510
     61   2.74589  3.58153  3.92969  3.35301  3.41376  3.79594  2.48894  2.76912  3.26761  1.91002  3.03078  3.66260  4.16927  2.71566  3.53411  3.06403  2.97766  2.42082  4.90352  2.43675     66 l - - -
          2.68618  4.42225  2.77519  2.73123  3.46354  2.40513  3.72494  3.29354  2.67741  2.69355  4.24690  2.90347  2.73739  3.18146  2.89801  2.37887  2.77519  2.98518  4.58477  3.61503
          0.01462  4.62847  5.35082  0.61958  0.77255  0.48576  0.95510
     62   2.76653  4.86151  3.23852  2.67425  4.03284  3.61644  2.60705  3.47746  2.61579  2.84345  3.94073  3.15558  4.00263  2.56915  2.34133  2.40024  2.99568  3.18215  2.65123  3.35953     67 r - - -
          2.68618  4.42225  2.77519  2.73123  3.46354  2.40513  3.72494  3.29354  2.67741  2.69355  4.24690  2.90347  2.73739  3.18146  2.89801  2.37887  2.77519  2.98518  4.58477  3.61503
          0.04110  4.62847  3.49014  0.61958  0.77255  0.48576  0.95510
     63   2.85120  5.32140  2.65464  2.07729  4.66283  3.55756  3.76325  4.13207  2.46593  3.61177  4.37343  3.02740  3.97716  2.45789  1.46706  2.67863  3.08146  3.71255  5.74016  4.23912     68 r - - -
          2.68618  4.42225  2.77519  2.73123  3.46354  2.40513  3.72494  3.29354  2.67741  2.69355  4.24690  2.90347  2.73739  3.18146  2.89801  2.37887  2.77519  2.98518  4.58477  3.61503
          0.01501  4.60238  5.32473  0.61958  0.77255  0.45637  1.00397
     64   2.41970  5.19223  2.15791  1.99323  4.49011  3.53569  3.76840  3.94803  2.54778  3.48030  4.25460  3.02258  3.95490  2.88786  3.03913  2.43863  2.80434  3.55934  5.65789  2.33824     69 e - - -
          2.68618  4.42225  2.77519  2.73123  3.46354  2.40513  3.72494  3.29354  2.67741  2.69355  4.24690  2.90347  2.73739  3.18146  2.89801  2.37887  2.77519  2.98518  4.58477  3.61503
          0.01462  4.62847  5.35082  0.61958  0.77255  0.48576  0.95510
     65   3.84769  5.48553  4.66180  4.67374  5.68660  0.15071  5.67702  5.53439  4.94729  5.05645  6.08076  4.82968  4.88714  5.21330  5.04071  4.04899  4.37967  4.91924  6.52198  5.83367     70 G - - -
          2.68618  4.42225  2.77519  2.73123  3.46354  2.40513  3.72494  3.29354  2.67741  2.69355  4.24690  2.90347  2.73739  3.18146  2.89801  2.37887  2.77519  2.98518  4.58477  3.61503
          0.01462  4.62847  5.35082  0.61958  0.77255  0.48576  0.95510
     66   2.92221  4.67508  5.44075  4.94420  4.02981  4.95794  5.58896  1.22984  4.86105  2.32603  3.80458  5.09241  5.21782  5.10106  5.01505  4.35697  3.69734  0.90596  6.00290  4.79143     71 v - - -
          2.68618  4.42225  2.77519  2.73123  3.46354  2.40513  3.72494  3.29354  2.67741  2.69355  4.24690  2.90347  2.73739  3.18146  2.89801  2.37887  2.77519  2.98518  4.58477  3.61503
          0.01462  4.62847  5.35082  0.61958  0.77255  0.48576  0.95510
     67   2.72313  4.30748  2.77074  2.67576  4.42308  1.47709  3.90519  3.78889  2.71161  3.44205  4.23544  2.71947  3.97923  3.04976  3.17641  2.42096  2.49345  3.46263  5.65388  4.31189     72 g - - -
          2.68618  4.42225  2.77519  2.73123  3.46354  2.40513  3.72494  3.29354  2.67741  2.69355  4.24690  2.90347  2.73739  3.18146  2.89801  2.37887  2.77519  2.98518  4.58477  3.61503
          0.01462  4.62847  5.35082  0.61958  0.77255  0.48576  0.95510
     68   2.49462  5.14494  2.78420  2.32045  3.60415  3.52888  3.72064  3.42850  2.16942  2.86527  3.85948  2.52122  3.92128  2.13620  2.77177  2.72163  2.96937  3.51341  5.60282  4.21816     73 q - - -
          2.68618  4.42225  2.77519  2.73123  3.46354  2.40513  3.72494  3.29354  2.67741  2.69355  4.24690  2.90347  2.73739  3.18146  2.89801  2.37887  2.77519  2.98518  4.58477  3.61503
          0.01462  4.62847  5.35082  0.61958  0.77255  0.48576  0.95510
     69   2.56786  5.26751  2.09371  2.05007  4.59929  3.15153  3.71643  4.08026  2.48671  3.02158  4.31448  2.21063  3.92972  2.69118  2.98312  2.55599  2.83678  3.65153  5.70679  4.29643     74 e - - -
          2.68618  4.42225  2.77519  2.73123  3.46354  2.40513  3.72494  3.29354  2.67741  2.69355  4.24690  2.90347  2.73739  3.18146  2.89801  2.37887  2.77519  2.98518  4.58477  3.61503
          0.01462  4.62847  5.35082  0.61958  0.77255  0.48576  0.95510
     70   2.66569  4.57458  3.46027  2.82760  2.09403  3.22117  3.95182  3.13039  2.91072  2.82596  3.70446  3.36741  4.07049  2.91674  3.29666  2.66057  1.76514  2.88373  5.17097  3.91690     75 t - - -
          2.68618  4.42225  2.77519  2.73123  3.46354  2.40513  3.72494  3.29354  2.67741  2.69355  4.24690  2.90347  2.73739  3.18146  2.89801  2.37887  2.77519  2.98518  4.58477  3.61503
          0.01462  4.62847  5.35082  0.61958  0.77255  0.48576  0.95510
     71   3.16022  4.68699  5.43915  4.93159  3.93562  4.94662  5.53077  1.55583  4.83833  1.88122  3.71562  5.07781  5.19498  5.04845  4.97281  4.33894  3.70146  0.82978  5.91574  4.72985     76 v - - -
          2.68618  4.42225  2.77519  2.73123  3.46354  2.40513  3.72494  3.29354  2.67741  2.69355  4.24690  2.90347  2.73739  3.18146  2.89801  2.37887  2.77519  2.98518  4.58477  3.61503
          0.01462  4.62847  5.35082  0.61958  0.77255  0.48576  0.95510
     72   2.48124  3.36616  3.20126  2.10548  4.06277  3.59225  3.80223  3.46546  2.62817  3.09591  3.55259  3.14903  3.98057  2.63548  2.43946  2.34719  2.97076  3.00768  3.19865  4.05462     77 e - - -
          2.68618  4.42225  2.77519  2.73123  3.46354  2.40513  3.72494  3.29354  2.67741  2.69355  4.24690  2.90347  2.73739  3.18146  2.89801  2.37887  2.77519  2.98518  4.58477  3.61503
          0.01462  4.62847  5.35082  0.61958  0.77255  0.48576  0.95510
     73   2.51514  5.16372  2.22739  2.22085  3.79363  2.28217  3.73700  3.93135  2.49787  3.45660  4.22240  2.87805  3.93161  2.85021  2.98531  2.24480  2.98924  3.16709  5.62717  4.23979     78 e - - -
          2.68618  4.42225  2.77519  2.73123  3.46354  2.40513  3.72494  3.29354  2.67741  2.69355  4.24690  2.90347  2.73739  3.18146  2.89801  2.37887  2.77519  2.98518  4.58477  3.61503
          0.01462  4.62847  5.35082  0.61958  0.77255  0.48576  0.95510
     74   2.69028  4.33638  4.30699  2.71161  3.46452  4.00556  4.32711  1.96734  3.62320  1.53089  3.43242  3.96731  4.36502  3.85898  3.82642  3.29717  2.87854  1.79977  5.02695  3.83271     79 l - - -
          2.68618  4.42225  2.77519  2.73123  3.46354  2.40513  3.72494  3.29354  2.67741  2.69355  4.24690  2.90347  2.73739  3.18146  2.89801  2.37887  2.77519  2.98518  4.58477  3.61503
          0.01462  4.62847  5.35082  0.61958  0.77255  0.48576  0.95510
     75   1.96247  4.39191  4.50563  3.92127  3.33376  4.07744  4.39962  2.59445  3.77512  1.09446  3.20678  4.10275  4.42645  3.97378  3.92287  3.38142  3.18685  2.30494  4.24573  3.81362     80 l - - -
          2.68624  4.42232  2.77527  2.73130  3.46361  2.40520  3.72502  3.29361  2.67748  2.69362  4.24593  2.90354  2.73747  3.18154  2.89797  2.37886  2.77483  2.98505  4.58484  3.61483
          0.25101  1.52673  5.35082  0.32095  1.29266  0.48576  0.95510
     76   2.75876  4.46613  2.80140  2.26838  4.57470  3.53112  2.97997  4.04911  2.09274  3.53430  4.28058  3.00309  3.92399  2.66318  1.79680  2.43797  2.98822  3.62376  5.66878  4.27179     84 r - - -
          2.68618  4.42225  2.77519  2.73123  3.46354  2.40513  3.72494  3.29354  2.67741  2.69355  4.24690  2.90347  2.73739  3.18146  2.89801  2.37887  2.77519  2.98518  4.58477  3.61503
          0.21791  4.62847  1.68182  0.61958  0.77255  0.48576  0.95510
     77   2.68768  5.16926  2.87586  1.90562  4.50324  3.14684  3.64890  3.98031  2.26685  3.46860  4.21388  2.63869  3.85432  2.15640  2.69197  2.51866  2.69823  3.55415  5.24616  4.20442     85 e - - -
          2.68618  4.42225  2.77519  2.73123  3.46354  2.40513  3.72494  3.29354  2.67741  2.69355  4.24690  2.90347  2.73739  3.18146  2.89801  2.37887  2.77519  2.98518  4.58477  3.61503
          0.05099  4.42845  3.27606  0.61958  0.77255  0.78777  0.60671
     78   3.38994  4.66219  5.26535  4.70067  3.37150  4.74505  5.12820  1.63663  4.57120  1.13192  2.54661  4.85781  4.93964  4.63547  4.62610  4.10364  3.61756  1.64782  5.40209  4.33296     86 l - - -
          2.68627  4.42183  2.77529  2.73132  3.46363  2.40522  3.72483  3.29363  2.67750  2.69336  4.24699  2.90356  2.73749  3.18155  2.89715  2.37896  2.77529  2.98527  4.58486  3.61474
          0.44492  1.04090  5.11829  0.26958  1.44264  0.37170  1.16977
     79   2.25369  5.16802  2.61730  1.98212  4.47688  3.50223  2.98006  3.93916  2.47631  3.45796  4.22001  3.00096  3.91869  2.53932  2.96393  2.47619  2.97703  2.48601  5.62296  4.23262     89 e - - -
          2.68618  4.42225  2.77519  2.73123  3.46354  2.40513  3.72494  3.29354  2.67741  2.69355  4.24690  2.90347  2.73739  3.18146  2.89801  2.37887  2.77519  2.98518  4.58477  3.61503
          0.01502  4.60194  5.32429  0.61958  0.77255  0.45591  1.00477
     80   1.80834  5.26261  2.39617  2.03059  4.59185  3.53230  3.75896  4.06321  2.51393  3.56367  4.32238  3.00984  3.95224  2.86870  2.08998  2.76934  2.98466  3.60487  5.71290  4.31150     90 a - - -
          2.68618  4.42225  2.77519  2.73123  3.46354  2.40513  3.72494  3.29354  2.67741  2.69355  4.24690  2.90347  2.73739  3.18146  2.89801  2.37887  2.77519  2.98518  4.58477  3.61503
          0.06315  4.62847  2.96751  0.61958  0.77255  0.48576  0.95510
     81   2.05784  5.10712  2.89108  1.79901  4.39739  3.52591  3.72818  3.84509  2.48869  2.51983  4.16550  3.01910  3.92492  2.62472  2.72187  2.64153  2.97484  3.46837  5.57403  4.19988     91 e - - -
          2.68618  4.42225  2.77519  2.73123  3.46354  2.40513  3.72494  3.29354  2.67741  2.69355  4.24690  2.90347  2.73739  3.18146  2.89801  2.37887  2.77519  2.98518  4.58477  3.61503
          0.01534  4.58066  5.30301  0.61958  0.77255  0.43502  1.04201
     82   1.80134  5.12378  3.18400  2.48326  4.43343  3.62482  3.71800  3.85403  2.45374  3.40371  4.20549  3.14142  4.02065  2.74675  1.62873  2.85744  2.87573  3.41740  5.58640  4.25982     92 r - - -
          2.68618  4.42225  2.77519  2.73123  3.46354  2.40513  3.72494  3.29354  2.67741  2.69355  4.24690  2.90347  2.73739  3.18146  2.89801  2.37887  2.77519  2.98518  4.58477  3.61503
          0.01462  4.62847  5.35082  0.61958  0.77255  0.48576  0.95510
     83   2.15683  5.14805  3.03370  2.25380  4.45322  3.53171  3.45993  3.59408  2.40118  3.39300  4.19983  2.85247  2.66001  2.55242  2.32507  2.72536  2.97291  3.03714  5.60463  4.22114     93 a - - -
          2.68618  4.42225  2.77519  2.73123  3.46354  2.40513  3.72494  3.29354  2.67741  2.69355  4.24690  2.90347  2.73739  3.18146  2.89801  2.37887  2.77519  2.98518  4.58477  3.61503
          0.01462  4.62847  5.35082  0.61958  0.77255  0.48576  0.95510
     84   2.41676  5.22089  2.54429  2.31330  4.55314  3.51690  3.70688  4.03028  2.31440  3.50762  3.79058  2.29587  2.46752  2.67336  2.81479  2.54221  2.97204  3.43982  5.66118  4.25783     94 n - - -
          2.68618  4.42225  2.77519  2.73123  3.46354  2.40513  3.72494  3.29354  2.67741  2.69355  4.24690  2.90347  2.73739  3.18146  2.89801  2.37887  2.77519  2.98518  4.58477  3.61503
          0.01462  4.62847  5.35082  0.61958  0.77255  0.48576  0.95510
     85   3.56911  5.23112  4.19010  3.35976  5.08833  4.13106  3.80421  4.43088  1.99473  3.82016  4.71672  3.68292  4.47677  3.10465  0.63352  3.56981  3.70275  4.12877  5.79534  4.68742     95 R - - -
          2.68618  4.42225  2.77519  2.73123  3.46354  2.40513  3.72494  3.29354  2.67741  2.69355  4.24690  2.90347  2.73739  3.18146  2.89801  2.37887  2.77519  2.98518  4.58477  3.61503
          0.01462  4.62847  5.35082  0.61958  0.77255  0.48576  0.95510
     86   2.61733  4.44925  3.02086  2.15200  4.50186  3.52813  3.49322  3.96709  2.11489  3.23779  4.23225  3.00759  3.07516  1.82069  2.93784  2.72157  2.75787  3.55991  5.63151  4.24069     96 q - - -
          2.68618  4.42225  2.77519  2.73123  3.46354  2.40513  3.72494  3.29354  2.67741  2.69355  4.24690  2.90347  2.73739  3.18146  2.89801  2.37887  2.77519  2.98518  4.58477  3.61503
          0.01462  4.62847  5.35082  0.61958  0.77255  0.48576  0.95510
     87   2.84356  4.67220  5.42935  4.93258  4.02913  4.94513  5.57696  1.02380  4.84859  2.37888  3.80556  5.08045  5.20929  5.08954  5.00345  4.34350  3.69212  1.08806  5.99682  4.78487     97 i - - -
          2.68618  4.42225  2.77519  2.73123  3.46354  2.40513  3.72494  3.29354  2.67741  2.69355  4.24690  2.90347  2.73739  3.18146  2.89801  2.37887  2.77519  2.98518  4.58477  3.61503
          0.01462  4.62847  5.35082  0.61958  0.77255  0.48576  0.95510
     88   2.02433  4.92282  3.15113  2.16515  4.16364  3.36994  3.78235  3.57767  2.58625  3.06154  3.43256  3.11115  3.96398  2.93593  2.90532  2.29256  2.19234  3.14327  5.43482  4.10353     98 a - - -
          2.68618  4.42225  2.77519  2.73123  3.46354  2.40513  3.72494  3.29354  2.67741  2.69355  4.24690  2.90347  2.73739  3.18146  2.89801  2.37887  2.77519  2.98518  4.58477  3.61503
          0.01462  4.62847  5.35082  0.61958  0.77255  0.48576  0.95510
     89   3.55394  4.75755  5.59925  5.12942  4.07351  5.15344  5.86700  1.41031  5.06181  2.34678  3.81301  5.29934  5.37236  5.30942  5.22834  4.58443  3.81360  0.69675  6.18705  4.97486     99 v - - -
          2.68618  4.42225  2.77519  2.73123  3.46354  2.40513  3.72494  3.29354  2.67741  2.69355  4.24690  2.90347  2.73739  3.18146  2.89801  2.37887  2.77519  2.98518  4.58477  3.61503
          0.01462  4.62847  5.35082  0.61958  0.77255  0.48576  0.95510
     90   2.58753  4.81721  3.26327  3.05358  4.81919  3.40851  4.37054  4.28237  3.28811  3.89511  4.70664  2.37603  0.95263  3.57561  3.69512  2.40513  3.19658  3.74178  6.08755  4.79044    100 p - - -
          2.68618  4.42225  2.77519  2.73123  3.46354  2.40513  3.72494  3.29354  2.67741  2.69355  4.24690  2.90347  2.73739  3.18146  2.89801  2.37887  2.77519  2.98518  4.58477  3.61503
          0.01462  4.62847  5.35082  0.61958  0.77255  0.48576  0.95510
     91   1.35616  5.07946  2.98948  1.67678  4.36465  3.57809  3.92311  3.79553  2.75355  3.41127  4.24718  3.15101  4.05567  3.08899  3.21013  2.90480  3.14301  3.46015  5.63883  3.64927    101 a - - -
          2.68618  4.42225  2.77519  2.73123  3.46354  2.40513  3.72494  3.29354  2.67741  2.69355  4.24690  2.90347  2.73739  3.18146  2.89801  2.37887  2.77519  2.98518  4.58477  3.61503
          0.01462  4.62847  5.35082  0.61958  0.77255  0.48576  0.95510
     92   2.24405  4.37468  2.09292  2.03364  4.57320  3.34632  3.71077  4.05330  2.31761  3.53917  4.28208  2.65119  3.91389  2.60701  2.94542  2.48669  2.95072  3.55060  5.67633  4.26958    102 e - - -
          2.68618  4.42225  2.77519  2.73123  3.46354  2.40513  3.72494  3.29354  2.67741  2.69355  4.24690  2.90347  2.73739  3.18146  2.89801  2.37887  2.77519  2.98518  4.58477  3.61503
          0.01462  4.62847  5.35082  0.61958  0.77255  0.48576  0.95510
     93   1.95053  4.69780  2.89378  2.48597  3.87955  3.63385  3.86249  3.25815  2.73265  2.24637  3.70278  3.24624  3.77329  3.08234  3.17439  2.64830  2.97417  2.18555  5.24779  3.96661    103 a - - -
          2.68618  4.42225  2.77519  2.73123  3.46354  2.40513  3.72494  3.29354  2.67741  2.69355  4.24690  2.90347  2.73739  3.18146  2.89801  2.37887  2.77519  2.98518  4.58477  3.61503
          0.01462  4.62847  5.35082  0.61958  0.77255  0.48576  0.95510
     94   3.88561  5.18347  5.52831  5.06723  3.40629  5.07509  5.51508  2.54588  4.83950  0.43491  3.20573  5.27033  5.26952  4.91041  4.87947  4.53979  4.14010  2.52842  5.61488  4.53795    104 L - - -
          2.68618  4.42225  2.77519  2.73123  3.46354  2.40513  3.72494  3.29354  2.67741  2.69355  4.24690  2.90347  2.73739  3.18146  2.89801  2.37887  2.77519  2.98518  4.58477  3.61503
          0.01462  4.62847  5.35082  0.61958  0.77255  0.48576  0.95510
     95   2.30357  5.17293  3.04273  2.21038  4.48692  3.54102  3.66087  3.94519  2.39324  3.46098  3.37504  3.02401  3.93299  2.36064  1.99054  2.31893  2.98716  3.54720  5.62123  4.23955    105 r - - -
          2.68618  4.42225  2.77519  2.73123  3.46354  2.40513  3.72494  3.29354  2.67741  2.69355  4.24690  2.90347  2.73739  3.18146  2.89801  2.37887  2.77519  2.98518  4.58477  3.61503
          0.01462  4.62847  5.35082  0.61958  0.77255  0.48576  0.95510
     96   2.52185  4.65430  3.37845  2.73326  3.82559  3.65298  3.87892  2.66622  2.35719  2.52796  3.50117  3.28298  4.03697  3.11516  2.23674  2.87780  2.20587  2.64849  5.20813  3.93755    106 t - - -
          2.68618  4.42225  2.77519  2.73123  3.46354  2.40513  3.72494  3.29354  2.67741  2.69355  4.24690  2.90347  2.73739  3.18146  2.89801  2.37887  2.77519  2.98518  4.58477  3.61503
          0.01462  4.62847  5.35082  0.61958  0.77255  0.48576  0.95510
     97   2.83242  4.65255  5.16833  4.62154  3.64064  4.65973  5.11625  2.07859  4.48945  1.07960  3.46536  4.77064  4.94345  4.65447  4.60073  4.01645  3.58740  1.30941  5.54057  4.40060    107 l - - -
          2.68618  4.42225  2.77519  2.73123  3.46354  2.40513  3.72494  3.29354  2.67741  2.69355  4.24690  2.90347  2.73739  3.18146  2.89801  2.37887  2.77519  2.98518  4.58477  3.61503
          0.01462  4.62847  5.35082  0.61958  0.77255  0.48576  0.95510
     98   2.66349  4.29132  4.63962  4.04797  3.35572  4.07296  4.41253  2.18103  3.88912  1.27933  2.79363  4.15588  4.42193  4.06139  3.98488  2.89617  3.13200  1.82900  4.95918  3.78624    108 l - - -
          2.68618  4.42225  2.77519  2.73123  3.46354  2.40513  3.72494  3.29354  2.67741  2.69355  4.24690  2.90347  2.73739  3.18146  2.89801  2.37887  2.77519  2.98518  4.58477  3.61503
          0.01462  4.62847  5.35082  0.61958  0.77255  0.48576  0.95510
     99   2.36591  5.18218  3.03911  2.28285  4.49945  3.53992  3.26975  3.95981  2.39632  3.47143  3.75829  3.02123  2.24465  2.46241  2.24830  2.72360  2.98766  3.55821  5.62805  4.24436    109 p - - -
          2.68618  4.42225  2.77519  2.73123  3.46354  2.40513  3.72494  3.29354  2.67741  2.69355  4.24690  2.90347  2.73739  3.18146  2.89801  2.37887  2.77519  2.98518  4.58477  3.61503
          0.01462  4.62847  5.35082  0.61958  0.77255  0.48576  0.95510
    100   2.39862  4.56441  2.73162  2.91072  3.71810  3.67955  3.92139  3.08752  2.87863  1.59010  3.66328  3.29340  4.06382  3.19815  2.96657  2.78206  2.97485  2.61488  5.13256  3.22365    110 l - - -
          2.68618  4.42225  2.77519  2.73123  3.46354  2.40513  3.72494  3.29354  2.67741  2.69355  4.24690  2.90347  2.73739  3.18146  2.89801  2.37887  2.77519  2.98518  4.58477  3.61503
          0.01462  4.62847  5.35082  0.61958  0.77255  0.48576  0.95510
    101   1.62662  4.29835  3.99074  3.41339  3.40602  3.81245  4.10071  2.34309  3.32039  2.47810  2.27943  3.70461  4.18599  3.16468  3.57061  3.08572  2.85434  2.52863  4.90370  3.04709    111 a - - -
          2.68618  4.42225  2.77519  2.73123  3.46354  2.40513  3.72494  3.29354  2.67741  2.69355  4.24690  2.90347  2.73739  3.18146  2.89801  2.37887  2.77519  2.98518  4.58477  3.61503
          0.01462  4.62847  5.35082  0.61958  0.77255  0.48576  0.95510
    102   2.26526  5.19443  2.82269  1.49551  4.50794  2.84365  3.73140  3.97301  2.41711  3.48633  4.24623  2.91906  3.92991  2.84093  2.85676  2.71964  2.99272  3.56858  4.34023  4.25348    112 e - - -
          2.68618  4.42225  2.77519  2.73123  3.46354  2.40513  3.72494  3.29354  2.67741  2.69355  4.24690  2.90347  2.73739  3.18146  2.89801  2.37887  2.77519  2.98518  4.58477  3.61503
          0.01462  4.62847  5.35082  0.61958  0.77255  0.48576  0.95510
    103   1.99156  3.66640  2.79326  2.44080  4.39847  3.22438  3.73379  3.84651  2.49214  3.26488  4.16461  3.03311  3.93147  2.42906  2.06878  2.62317  2.97393  3.46875  5.57512  4.20162    113 a - - -
          2.68618  4.42225  2.77519  2.73123  3.46354  2.40513  3.72494  3.29354  2.67741  2.69355  4.24690  2.90347  2.73739  3.18146  2.89801  2.37887  2.77519  2.98518  4.58477  3.61503
          0.01462  4.62847  5.35082  0.61958  0.77255  0.48576  0.95510
    104   2.52299  4.90311  2.87687  2.06514  2.61444  2.12744  3.80562  3.53454  2.61051  2.78362  3.98197  3.12913  3.98218  2.97081  3.08833  2.80505  2.99005  3.22672  5.41797  4.05334    114 e - - -
          2.68618  4.42225  2.77519  2.73123  3.46354  2.40513  3.72494  3.29354  2.67741  2.69355  4.24690  2.90347  2.73739  3.18146  2.89801  2.37887  2.77519  2.98518  4.58477  3.61503
          0.01462  4.62847  5.35082  0.61958  0.77255  0.48576  0.95510
    105   2.97696  4.37638  4.66627  4.07121  3.21046  4.13834  4.45376  2.15352  3.65520  1.35841  1.70420  4.20345  3.82688  4.07180  4.01163  3.44468  3.20589  2.42861  4.97593  3.82559    115 l - - -
          2.68618  4.42225  2.77519  2.73123  3.46354  2.40513  3.72494  3.29354  2.67741  2.69355  4.24690  2.90347  2.73739  3.18146  2.89801  2.37887  2.77519  2.98518  4.58477  3.61503
          0.02816  4.62847  4.01758  0.61958  0.77255  0.48576  0.95510
    106   2.73887  4.88537  2.87760  1.92898  4.55807  3.51379  3.70231  4.03607  2.36182  3.52340  4.26696  2.18123  3.90799  2.53396  2.29196  2.60160  2.81257  3.20335  5.66120  4.25763    116 e - - -
          2.68618  4.42225  2.77519  2.73123  3.46354  2.40513  3.72494  3.29354  2.67741  2.69355  4.24690  2.90347  2.73739  3.18146  2.89801  2.37887  2.77519  2.98518  4.58477  3.61503
          0.01482  4.61513  5.33748  0.61958  0.77255  0.51121  0.91572
    107   2.61947  4.51705  3.44582  2.95879  3.63909  3.69098  2.63537  2.49157  2.91530  1.81290  3.61694  3.00642  4.07208  3.21877  2.85117  2.92884  2.64426  2.79616  5.08981  3.62920    117 l - - -
          2.68618  4.42225  2.77519  2.73123  3.46354  2.40513  3.72494  3.29354  2.67741  2.69355  4.24690  2.90347  2.73739  3.18146  2.89801  2.37887  2.77519  2.98518  4.58477  3.61503
          0.33038  4.61513  1.30399  0.61958  0.77255  0.51121  0.91572
    108   2.53018  4.92902  3.02602  1.91559  4.19293  3.47678  3.66354  2.86464  2.32962  2.89285  3.99454  2.99099  3.86695  2.48799  2.51976  2.68500  2.89780  3.27440  5.40809  4.06655    118 e - - -
          2.68618  4.42225  2.77519  2.73123  3.46354  2.40513  3.72494  3.29354  2.67741  2.69355  4.24690  2.90347  2.73739  3.18146  2.89801  2.37887  2.77519  2.98518  4.58477  3.61503
          0.02026  4.30501  5.02736  0.61958  0.77255  0.47338  0.97523
    109   2.23571  4.52100  2.68179  1.99128  4.36653  3.50064  3.69805  3.60791  2.45916  3.35779  4.13171  2.99536  2.53590  2.81587  2.81139  2.49281  2.93712  3.17408  5.54285  4.16748    119 e - - -
          2.68618  4.42225  2.77519  2.73123  3.46354  2.40513  3.72494  3.29354  2.67741  2.69355  4.24690  2.90347  2.73739  3.18146  2.89801  2.37887  2.77519  2.98518  4.58477  3.61503
          0.21726  4.52281  1.69055  0.61958  0.77255  0.66392  0.72326
    110   2.67137  4.95861  2.77895  2.32814  4.32096  2.47966  3.47004  3.76629  2.39656  3.30847  4.08769  2.94980  3.85223  2.62067  2.10200  2.66348  2.90216  2.89891  5.49236  4.12350    120 r - - -
          2.68625  4.42040  2.77526  2.73130  3.46360  2.40519  3.72501  3.29361  2.67747  2.69342  4.24552  2.90353  2.73746  3.18138  2.89800  2.37893  2.77526  2.98525  4.58483  3.61510
          0.41542  1.09807  5.04775  0.14903  1.97719  0.37858  1.15465
    111   1.78179  4.43034  3.62383  2.90025  3.56440  3.09903  3.96456  2.36922  2.82008  2.64129  3.53546  3.45615  4.08828  3.30787  3.34957  2.92322  2.95668  2.70277  4.70701  2.40467    122 a - - -
          2.68618  4.42225  2.77519  2.73123  3.46354  2.40513  3.72494  3.29354  2.67741  2.69355  4.24690  2.90347  2.73739  3.18146  2.89801  2.37887  2.77519  2.98518  4.58477  3.61503
          0.03630  4.58074  3.67300  0.61958  0.77255  0.57253  0.83033
    112   2.73483  5.13452  2.82548  2.25273  4.43642  2.98816  3.71208  3.89251  2.40190  3.42028  4.18861  2.99874  3.58741  1.79081  2.92159  2.71797  2.83229  3.50217  2.97012  4.20973    123 q - - -
          2.68618  4.42225  2.77519  2.73123  3.46354  2.40513  3.72494  3.29354  2.67741  2.69355  4.24690  2.90347  2.73739  3.18146  2.89801  2.37887  2.77519  2.98518  4.58477  3.61503
          0.01566  4.56011  5.28245  0.61958  0.77255  0.46922  0.98213
    113   2.73149  4.95958  2.48318  1.95097  3.86418  3.37869  3.72206  3.59500  2.48196  3.38649  3.67892  2.75292  3.92033  2.83902  2.96388  2.25500  2.34803  3.27839  5.57016  4.05890    124 e - - -
          2.68618  4.42225  2.77519  2.73123  3.46354  2.40513  3.72494  3.29354  2.67741  2.69355  4.24690  2.90347  2.73739  3.18146  2.89801  2.37887  2.77519  2.98518  4.58477  3.61503
          0.01491  4.60881  5.33116  0.61958  0.77255  0.48190  0.96132
    114   2.21090  4.34458  2.52251  2.40357  4.47229  2.11589  3.73134  3.93252  2.48809  3.45545  4.21916  2.96539  3.51993  2.27082  2.97429  2.72853  2.98083  3.43198  5.62354  4.23636    125 g - - -
          2.68618  4.42225  2.77519  2.73123  3.46354  2.40513  3.72494  3.29354  2.67741  2.69355  4.24690  2.90347  2.73739  3.18146  2.89801  2.37887  2.77519  2.98518  4.58477  3.61503
          0.01471  4.62223  5.34458  0.61958  0.77255  0.49779  0.93617
    115   2.86041  5.35323  1.81271  1.79213  4.68012  2.22539  3.80094  4.16274  2.59286  3.65525  4.41690  2.99752  3.97772  2.91499  2.88754  2.81344  2.96603  3.36213  5.80191  4.38128    126 e - - -
          2.68618  4.42225  2.77519  2.73123  3.46354  2.40513  3.72494  3.29354  2.67741  2.69355  4.24690  2.90347  2.73739  3.18146  2.89801  2.37887  2.77519  2.98518  4.58477  3.61503
          0.01471  4.62223  5.34458  0.61958  0.77255  0.49779  0.93617
    116   2.63313  4.88886  3.18576  2.54226  4.12127  2.13176  3.79562  2.98900  2.59829  2.93117  3.93905  3.13693  3.23608  2.95845  2.06770  2.79677  2.77609  3.21793  5.40619  4.08655    127 r - - -
          2.68618  4.42225  2.77519  2.73123  3.46354  2.40513  3.72494  3.29354  2.67741  2.69355  4.24690  2.90347  2.73739  3.18146  2.89801  2.37887  2.77519  2.98518  4.58477  3.61503
          0.01471  4.62223  5.34458  0.61958  0.77255  0.49779  0.93617
    117   1.77426  4.90212  3.02258  2.61403  4.16169  3.56527  3.79832  3.45149  2.60659  2.98216  4.00403  3.12519  2.52551  2.91501  2.93082  2.19151  2.88538  3.20575  5.43811  4.11066    128 a - - -
          2.68618  4.42225  2.77519  2.73123  3.46354  2.40513  3.72494  3.29354  2.67741  2.69355  4.24690  2.90347  2.73739  3.18146  2.89801  2.37887  2.77519  2.98518  4.58477  3.61503
          0.01471  4.62223  5.34458  0.61958  0.77255  0.49779  0.93617
    118   1.53255  4.89433  2.95784  2.36767  3.85257  2.89583  3.80369  3.26729  2.62163  3.16587  3.98845  3.12952  3.97422  2.96567  3.07974  2.79107  2.54122  3.23135  5.42516  4.10036    129 a - - -
          2.68618  4.42225  2.77519  2.73123  3.46354  2.40513  3.72494  3.29354  2.67741  2.69355  4.24690  2.90347  2.73739  3.18146  2.89801  2.37887  2.77519  2.98518  4.58477  3.61503
          0.30794  4.62223  1.36567  0.61958  0.77255  0.49779  0.93617
    119   2.37903  4.92118  3.01566  2.30778  4.18240  3.46986  3.66777  3.24015  2.38110  3.18935  3.98827  2.98546  2.63228  2.70975  2.42069  2.44515  2.88737  3.07193  5.40915  4.06098    130 e - - -
          2.68618  4.42225  2.77519  2.73123  3.46354  2.40513  3.72494  3.29354  2.67741  2.69355  4.24690  2.90347  2.73739  3.18146  2.89801  2.37887  2.77519  2.98518  4.58477  3.61503
          0.01968  4.33397  5.05632  0.61958  0.77255  0.88863  0.52970
    120   2.43753  5.12175  2.48729  2.02519  4.44220  3.44423  3.64081  3.90626  2.27301  3.07465  4.17272  2.92248  3.84594  2.74949  2.09557  2.65585  2.91383  3.47167  5.56557  4.17578    131 e - - -
          2.68618  4.42225  2.77519  2.73123  3.46354  2.40513  3.72494  3.29354  2.67741  2.69355  4.24690  2.90347  2.73739  3.18146  2.89801  2.37887  2.77519  2.98518  4.58477  3.61503
          0.09599  4.33397  2.54579  0.61958  0.77255  0.88863  0.52970
    121   2.62732  4.57528  3.21968  2.52067  3.56326  3.52218  3.74575  3.13649  2.62769  2.17700  3.66590  2.99869  3.90823  2.96809  2.65939  2.32824  2.52901  2.87343  5.12205  3.50942    132 l - - -
          2.68618  4.42225  2.77519  2.73123  3.46354  2.40513  3.72494  3.29354  2.67741  2.69355  4.24690  2.90347  2.73739  3.18146  2.89801  2.37887  2.77519  2.98518  4.58477  3.61503
          0.02122  4.25920  4.98155  0.61958  0.77255  0.95606  0.48517
    122   2.85440  4.25099  4.49795  3.91724  2.92661  4.01613  4.26879  2.01189  3.77263  1.68553  3.16204  4.05305  4.34697  3.93800  3.88780  3.32357  3.08506  1.88632  4.76753  2.16330    133 l - - -
          2.68618  4.42225  2.77519  2.73123  3.46354  2.40513  3.72494  3.29354  2.67741  2.69355  4.24690  2.90347  2.73739  3.18146  2.89801  2.37887  2.77519  2.98518  4.58477  3.61503
          0.02122  4.25920  4.98155  0.61958  0.77255  0.95606  0.48517
    123   2.48916  4.98475  2.81596  2.42243  4.27668  3.44805  3.64034  3.35766  1.94089  3.26470  4.05164  2.95142  2.51520  2.76525  2.55081  2.65916  2.89047  3.34779  5.45546  4.09787    134 k - - -
          2.68618  4.42225  2.77519  2.73123  3.46354  2.40513  3.72494  3.29354  2.67741  2.69355  4.24690  2.90347  2.73739  3.18146  2.89801  2.37887  2.77519  2.98518  4.58477  3.61503
          0.02122  4.25920  4.98155  0.61958  0.77255  0.37568  1.16098
    124   2.55144  5.22889  2.80092  1.63863  4.11981  3.02621  3.38100  4.03139  2.42657  3.52584  4.27703  2.97389  3.91037  2.04429  2.95785  2.71857  2.98654  3.60996  5.67077  4.26562    135 e - - -
          2.68618  4.42225  2.77519  2.73123  3.46354  2.40513  3.72494  3.29354  2.67741  2.69355  4.24690  2.90347  2.73739  3.18146  2.89801  2.37887  2.77519  2.98518  4.58477  3.61503
          0.01556  4.56672  5.28907  0.61958  0.77255  0.59593  0.80085
    125   1.98909  5.36486  2.53422  1.27272  4.72934  2.75893  3.88284  4.20553  2.73504  3.72223  4.50933  3.00527  4.01341  3.01571  3.25552  2.87890  3.18805  3.71155  5.88920  4.46470    136 e - - -
          2.68618  4.42225  2.77519  2.73123  3.46354  2.40513  3.72494  3.29354  2.67741  2.69355  4.24690  2.90347  2.73739  3.18146  2.89801  2.37887  2.77519  2.98518  4.58477  3.61503
          0.01556  4.56672  5.28907  0.61958  0.77255  0.59593  0.80085
    126   2.71227  3.96446  3.05353  2.07708  3.78918  3.54519  3.74791  3.56245  2.46640  2.88836  3.46240  2.72468  3.93520  2.89426  2.57329  2.23096  2.59675  3.26955  5.43439  3.65889    137 e - - -
          2.68618  4.42225  2.77519  2.73123  3.46354  2.40513  3.72494  3.29354  2.67741  2.69355  4.24690  2.90347  2.73739  3.18146  2.89801  2.37887  2.77519  2.98518  4.58477  3.61503
          0.01556  4.56672  5.28907  0.61958  0.77255  0.42257  1.06526
    127   2.06961  5.18392  2.78284  1.86297  4.50018  3.52379  3.31166  3.75515  2.46591  3.10162  4.23276  2.67392  3.91897  2.68498  2.95373  2.71922  2.46933  3.55908  5.63406  4.24046    138 e - - -
          2.68618  4.42225  2.77519  2.73123  3.46354  2.40513  3.72494  3.29354  2.67741  2.69355  4.24690  2.90347  2.73739  3.18146  2.89801  2.37887  2.77519  2.98518  4.58477  3.61503
          0.01462  4.62847  5.35082  0.61958  0.77255  0.48576  0.95510
    128   1.41400  5.02752  2.12637  2.59332  4.38781  3.53493  3.85060  3.81564  2.65395  3.40044  4.20146  3.05762  3.98659  2.99335  2.85967  2.71141  3.04057  3.04201  5.61769  4.26457    139 a - - -
          2.68618  4.42225  2.77519  2.73123  3.46354  2.40513  3.72494  3.29354  2.67741  2.69355  4.24690  2.90347  2.73739  3.18146  2.89801  2.37887  2.77519  2.98518  4.58477  3.61503
          0.01462  4.62847  5.35082  0.61958  0.77255  0.48576  0.95510
    129   3.28913  3.75131  5.15413  4.57842  3.46398  4.56161  4.94413  2.30676  4.42309  0.96289  2.86267  4.68695  4.83660  4.53463  4.48311  3.90240  3.52360  1.53568  5.33130  4.21258    140 l - - -
          2.68618  4.42225  2.77519  2.73123  3.46354  2.40513  3.72494  3.29354  2.67741  2.69355  4.24690  2.90347  2.73739  3.18146  2.89801  2.37887  2.77519  2.98518  4.58477  3.61503
          0.01462  4.62847  5.35082  0.61958  0.77255  0.48576  0.95510
    130   2.55454  4.52062  2.20069  1.89817  4.11415  3.53311  3.72638  3.86698  2.48432  3.27409  3.35274  2.93632  3.92532  2.84183  2.57452  2.54147  2.96927  3.48326  5.58362  3.43640    141 e - - -
          2.68618  4.42225  2.77519  2.73123  3.46354  2.40513  3.72494  3.29354  2.67741  2.69355  4.24690  2.90347  2.73739  3.18146  2.89801  2.37887  2.77519  2.98518  4.58477  3.61503
          0.01462  4.62847  5.35082  0.61958  0.77255  0.48576  0.95510
    131   2.45633  3.13584  3.48040  2.91574  3.71069  3.68071  3.70955  3.08009  2.63950  2.66045  3.11407  3.35806  4.06319  3.19907  2.47169  2.61743  2.06646  2.57189  5.12582  3.87325    142 t - - -
          2.68618  4.42225  2.77519  2.73123  3.46354  2.40513  3.72494  3.29354  2.67741  2.69355  4.24690  2.90347  2.73739  3.18146  2.89801  2.37887  2.77519  2.98518  4.58477  3.61503
          0.01462  4.62847  5.35082  0.61958  0.77255  0.48576  0.95510
    132   2.86753  4.27242  5.10693  4.54339  3.58708  4.53375  4.95436  1.70445  4.40058  1.02510  3.44752  4.65377  4.83118  4.55496  4.48705  3.84010  3.47479  1.76186  5.39695  4.24509    143 l - - -
          2.68618  4.42225  2.77519  2.73123  3.46354  2.40513  3.72494  3.29354  2.67741  2.69355  4.24690  2.90347  2.73739  3.18146  2.89801  2.37887  2.77519  2.98518  4.58477  3.61503
          0.01462  4.62847  5.35082  0.61958  0.77255  0.48576  0.95510
    133   2.74425  5.12020  3.05121  2.46706  4.25569  3.53904  3.46389  3.86561  1.96845  3.35991  3.58982  2.86241  3.93055  2.62837  2.03385  2.54048  2.50879  3.48388  4.76116  3.86964    144 k - - -
          2.68618  4.42225  2.77519  2.73123  3.46354  2.40513  3.72494  3.29354  2.67741  2.69355  4.24690  2.90347  2.73739  3.18146  2.89801  2.37887  2.77519  2.98518  4.58477  3.61503
          0.01524  4.62847  5.22954  0.61958  0.77255  0.48576  0.95510
    134   2.12956  5.16289  2.71897  2.20183  4.47342  3.52609  3.43485  3.93558  2.12886  3.00074  4.21290  3.00829  3.81994  2.68275  2.86788  2.68332  2.69887  3.53486  5.61662  2.85065    145 k - - -
          2.68618  4.42225  2.77519  2.73123  3.46354  2.40513  3.72494  3.29354  2.67741  2.69355  4.24690  2.90347  2.73739  3.18146  2.89801  2.37887  2.77519  2.98518  4.58477  3.61503
          0.01463  4.62786  5.35021  0.61958  0.77255  0.48695  0.95320
    135   1.80441  4.34663  3.98053  3.40857  3.47227  3.81394  4.13052  2.75842  3.29174  1.57713  3.45524  3.70865  4.20282  3.49115  3.11505  3.09575  2.90313  2.13324  4.97407  3.77061    146 l - - -
          2.68618  4.42225  2.77519  2.73123  3.46354  2.40513  3.72494  3.29354  2.67741  2.69355  4.24690  2.90347  2.73739  3.18146  2.89801  2.37887  2.77519  2.98518  4.58477  3.61503
          0.01463  4.62786  5.35021  0.61958  0.77255  0.48695  0.95320
    136   3.88733  5.10038  5.74689  5.21202  3.44163  5.29573  5.64969  1.53922  5.05683  0.65755  3.19574  5.43335  5.35619  5.02480  5.06377  4.71493  4.10669  2.47624  5.67957  4.67006    147 L - - -
          2.68618  4.42225  2.77519  2.73123  3.46354  2.40513  3.72494  3.29354  2.67741  2.69355  4.24690  2.90347  2.73739  3.18146  2.89801  2.37887  2.77519  2.98518  4.58477  3.61503
          0.05220  4.62786  3.19203  0.61958  0.77255  0.48695  0.95320
    137   2.18372  5.17931  2.73655  2.26145  4.50068  3.11531  3.70847  3.96885  2.45799  3.47656  4.23147  2.25398  3.90813  2.81505  2.70855  2.17789  2.92477  3.07410  5.63174  4.23635    148 s - - -
          2.68618  4.42225  2.77519  2.73123  3.46354  2.40513  3.72494  3.29354  2.67741  2.69355  4.24690  2.90347  2.73739  3.18146  2.89801  2.37887  2.77519  2.98518  4.58477  3.61503
          0.01519  4.59084  5.31319  0.61958  0.77255  0.55512  0.85332
    138   2.01912  4.97365  3.09872  2.37135  4.22752  2.82452  3.74908  3.65248  2.46988  3.24019  3.62712  3.06698  3.71310  2.78456  2.86207  2.51677  2.21065  3.04763  5.46853  4.12252    149 a - - -
          2.68589  4.42297  2.77555  2.73120  3.46396  2.40521  3.72401  3.29336  2.67785  2.69377  4.24734  2.90228  2.73667  3.18154  2.89838  2.37925  2.77477  2.98578  4.58549  3.61458
          0.40564  1.09826        *  1.97862  0.14880  0.00000        *
//
HMMER3/f [3.3.2 | Nov 2020]
NAME  153
DESC  ~~~cluster.153~~~
ACC   153
LENG  347
ALPH  amino
RF    no
MM    no
CONS  yes
CS    no
MAP   yes
DATE  Wed Jan 10 12:05:13 2024
NSEQ  339
EFFN  6.447807
CKSUM 2336844089
STATS LOCAL MSV      -11.2906  0.70018
STATS LOCAL VITERBI  -11.9255  0.70018
STATS LOCAL FORWARD   -5.7339  0.70018
HMM          A        C        D        E        F        G        H        I        K        L        M        N        P        Q        R        S        T        V        W        Y   
            m->m     m->i     m->d     i->m     i->i     d->m     d->d
  COMPO   2.58926  4.45804  3.01806  2.64440  3.32936  2.92679  3.70744  2.70537  2.70047  2.30232  3.65532  3.00354  3.43811  3.04717  2.94508  2.60923  2.80023  2.70368  4.88358  3.54641
          2.68590  4.42258  2.77546  2.73156  3.46354  2.40521  3.72463  3.29340  2.67758  2.69374  4.24261  2.90371  2.73718  3.18139  2.89801  2.37905  2.77517  2.98505  4.58510  3.61536
          0.55031  1.69488  1.42876  1.48412  0.25709  0.00000        *
      1   3.21545  5.02971  3.91736  3.38608  4.26172  4.07015  4.31521  3.62143  2.80233  3.29843  0.77558  3.12318  4.48978  3.57436  3.02406  3.14131  3.10592  3.37294  5.61178  4.38747     11 m - - -
          2.68618  4.42225  2.77519  2.73123  3.46354  2.40513  3.72494  3.29354  2.67741  2.69355  4.24690  2.90347  2.73739  3.18146  2.89801  2.37887  2.77519  2.98518  4.58477  3.61503
          0.01931  5.21253  4.29234  0.61958  0.77255  0.95936  0.48311
      2   2.76522  3.91956  3.21762  2.45361  4.81028  2.69608  3.58850  4.29361  1.54607  3.77195  4.50989  2.08210  3.73164  2.93886  2.64507  2.60620  3.08438  3.85729  5.90251  4.49410     12 k - - -
          2.68618  4.42225  2.77519  2.73123  3.46354  2.40513  3.72494  3.29354  2.67741  2.69355  4.24690  2.90347  2.73739  3.18146  2.89801  2.37887  2.77519  2.98518  4.58477  3.61503
          0.08504  5.20145  2.57687  0.61958  0.77255  0.98303  0.46869
      3   2.79316  4.64707  3.33057  2.64217  2.77598  3.59980  3.96873  3.66179  2.00169  2.52535  4.21789  2.58183  3.84676  3.11640  2.16968  2.47294  2.99102  2.97389  5.64860  4.31094     13 k - - -
          2.68618  4.42225  2.77519  2.73123  3.46354  2.40513  3.72494  3.29354  2.67741  2.69355  4.24690  2.90347  2.73739  3.18146  2.89801  2.37887  2.77519  2.98518  4.58477  3.61503
          0.02039  5.12528  4.25192  0.61958  0.77255  1.12612  0.39199
      4   2.74002  4.43802  3.03149  2.89185  3.38957  3.81187  4.02757  2.92151  2.02056  2.36414  3.53877  3.33428  3.64781  2.54033  2.50349  2.41566  3.17370  2.87882  4.39417  4.21981     14 k - - -
          2.68618  4.42225  2.77519  2.73123  3.46354  2.40513  3.72494  3.29354  2.67741  2.69355  4.24690  2.90347  2.73739  3.18146  2.89801  2.37887  2.77519  2.98518  4.58477  3.61503
          0.02455  5.12742  3.99981  0.61958  0.77255  0.94786  0.49032
      5   2.72035  5.44987  3.19191  2.12509  3.88744  3.25055  2.76645  4.27890  1.90289  3.52697  3.98563  2.38975  3.38728  2.55003  2.56479  2.62632  3.04230  3.83989  5.88323  4.47303     15 k - - -
          2.68618  4.42225  2.77519  2.73123  3.46354  2.40513  3.72494  3.29354  2.67741  2.69355  4.24690  2.90347  2.73739  3.18146  2.89801  2.37887  2.77519  2.98518  4.58477  3.61503
          0.20350  5.15351  1.72401  0.61958  0.77255  0.91373  0.51254
      6   2.58014  5.15872  3.11571  2.68131  3.67293  3.69733  3.64167  3.71844  2.47756  3.17919  3.38911  2.59932  3.75873  2.93438  2.26592  2.46294  2.52634  3.50295  5.64577  2.38187     16 r - - -
          2.68502  4.42369  2.77471  2.73144  3.46207  2.40621  3.72638  3.29300  2.67767  2.69209  4.24775  2.90419  2.73703  3.18211  2.89631  2.37981  2.77554  2.98595  4.58296  3.61505
          1.02628  0.48414  3.67172  1.69865  0.20203  0.35822  1.20037
      7   2.82245  4.87780  3.75986  3.19596  3.41637  3.97746  3.98254  3.11276  2.31140  1.78917  2.59288  3.64439  3.69286  3.25407  2.03659  2.56798  3.02619  3.03295  5.44346  4.18713     48 l - - -
          2.68618  4.42225  2.77519  2.73123  3.46354  2.40513  3.72494  3.29354  2.67741  2.69355  4.24690  2.90347  2.73739  3.18146  2.89801  2.37887  2.77519  2.98518  4.58477  3.61503
          0.07074  5.30884  2.75907  0.61958  0.77255  0.80098  0.59582
      8   2.87764  5.48388  2.91618  2.36189  3.71991  3.34577  3.52588  4.30635  2.27658  3.78701  4.52587  3.00545  3.84841  2.85379  2.85726  1.46997  2.77415  3.87182  5.91959  2.97647     49 s - - -
          2.68618  4.42225  2.77519  2.73123  3.46354  2.40513  3.72494  3.29354  2.67741  2.69355  4.24690  2.90347  2.73739  3.18146  2.89801  2.37887  2.77519  2.98518  4.58477  3.61503
          0.00786  5.24596  5.96830  0.61958  0.77255  0.95863  0.48356
      9   2.85857  4.44266  4.86235  4.25744  3.53958  4.19995  4.52706  1.79121  4.07436  1.49328  3.41008  2.91274  4.56464  4.23374  4.13518  3.15725  2.61541  1.78142  5.06686  3.60796     50 l - - -
          2.68618  4.42225  2.77519  2.73123  3.46354  2.40513  3.72494  3.29354  2.67741  2.69355  4.24690  2.90347  2.73739  3.18146  2.89801  2.37887  2.77519  2.98518  4.58477  3.61503
          0.00786  5.24596  5.96830  0.61958  0.77255  0.57965  0.82119
     10   2.74026  4.28405  3.42723  2.86934  3.67950  3.06734  3.19531  3.00341  1.92375  2.88466  3.35436  2.90282  3.94396  2.86648  2.17208  2.75330  2.80759  3.39419  5.74142  3.60059     51 k - - -
          2.68618  4.42225  2.77519  2.73123  3.46354  2.40513  3.72494  3.29354  2.67741  2.69355  4.24690  2.90347  2.73739  3.18146  2.89801  2.37887  2.77519  2.98518  4.58477  3.61503
          0.00728  5.32164  6.04398  0.61958  0.77255  0.42227  1.06583
     11   2.81390  4.84298  3.91190  3.08903  2.99588  3.16895  4.30107  2.81367  2.13396  2.41776  2.93705  3.40617  4.43328  3.54244  2.51929  2.44557  2.59691  2.39126  4.01736  4.17926     52 k - - -
          2.68618  4.42225  2.77519  2.73123  3.46354  2.40513  3.72494  3.29354  2.67741  2.69355  4.24690  2.90347  2.73739  3.18146  2.89801  2.37887  2.77519  2.98518  4.58477  3.61503
          0.02070  5.38413  4.14167  0.61958  0.77255  0.55367  0.85528
     12   2.53307  5.34498  3.40199  2.63674  4.05513  3.86573  3.87673  3.77656  1.95944  2.31995  4.40771  3.09382  4.25675  2.94106  2.36684  2.06347  2.85019  3.17634  3.49706  4.22266     53 k - - -
          2.68618  4.42225  2.77519  2.73123  3.46354  2.40513  3.72494  3.29354  2.67741  2.69355  4.24690  2.90347  2.73739  3.18146  2.89801  2.37887  2.77519  2.98518  4.58477  3.61503
          0.00694  5.37037  6.09272  0.61958  0.77255  0.60520  0.78959
     13   3.06878  3.16695  5.19069  4.57641  2.03043  4.39696  4.73013  2.20161  4.36265  1.04839  3.25190  4.56253  4.74730  4.48048  4.36483  3.71135  3.44820  2.40519  5.19919  3.34205     54 l - - -
          2.68618  4.42225  2.77519  2.73123  3.46354  2.40513  3.72494  3.29354  2.67741  2.69355  4.24690  2.90347  2.73739  3.18146  2.89801  2.37887  2.77519  2.98518  4.58477  3.61503
          0.16516  5.37037  1.91332  0.61958  0.77255  0.51720  0.90680
     14   2.56576  4.45410  4.68146  4.08489  2.92880  3.71205  4.47210  1.56179  3.17923  2.11450  3.38947  4.21148  4.52317  3.94667  3.00466  3.28006  2.32124  2.01614  5.07040  3.88597     55 i - - -
          2.68655  4.41885  2.77571  2.73175  3.46216  2.40492  3.72505  3.29288  2.67774  2.69287  4.24742  2.90398  2.73783  3.18144  2.89781  2.37925  2.77507  2.98553  4.58436  3.61363
          0.50242  0.93564  5.95176  0.93049  0.50147  0.26877  1.44526
     15   2.70785  4.20486  3.79622  4.29963  2.35708  3.10556  4.62072  2.38757  3.77408  1.35591  2.14726  4.38685  4.66531  4.08160  3.54734  3.02119  3.38782  2.66218  5.18562  4.00398     62 l - - -
          2.68618  4.42225  2.77519  2.73123  3.46354  2.40513  3.72494  3.29354  2.67741  2.69355  4.24690  2.90347  2.73739  3.18146  2.89801  2.37887  2.77519  2.98518  4.58477  3.61503
          0.07565  5.45460  2.67968  0.61958  0.77255  0.49309  0.94350
     16   2.69996  4.68954  3.83898  3.23919  2.26554  3.42146  3.87140  2.69504  3.16346  1.98406  3.42120  3.59417  4.52720  3.47260  2.78863  3.00375  3.34047  2.32069  3.12726  2.69237     63 l - - -
          2.68618  4.42225  2.77519  2.73123  3.46354  2.40513  3.72494  3.29354  2.67741  2.69355  4.24690  2.90347  2.73739  3.18146  2.89801  2.37887  2.77519  2.98518  4.58477  3.61503
          0.00674  5.39957  6.12192  0.61958  0.77255  0.75030  0.63909
     17   2.95571  2.96523  5.09756  4.48199  3.31763  4.29941  4.63338  1.87162  4.26592  1.82458  2.72029  4.15985  4.66297  4.39633  4.27256  2.89237  3.17398  1.57078  5.12577  2.78106     64 v - - -
          2.68618  4.42225  2.77519  2.73123  3.46354  2.40513  3.72494  3.29354  2.67741  2.69355  4.24690  2.90347  2.73739  3.18146  2.89801  2.37887  2.77519  2.98518  4.58477  3.61503
          0.00672  5.40228  6.12463  0.61958  0.77255  0.61698  0.77560
     18   1.69021  4.07458  4.78732  3.48366  3.18934  3.61133  4.58173  2.05439  4.03909  1.97383  3.42560  3.32106  4.63314  4.22712  4.15604  2.62173  2.52312  2.19977  5.18186  3.99727     65 a - - -
          2.68618  4.42225  2.77519  2.73123  3.46354  2.40513  3.72494  3.29354  2.67741  2.69355  4.24690  2.90347  2.73739  3.18146  2.89801  2.37887  2.77519  2.98518  4.58477  3.61503
          0.00658  5.42288  6.14523  0.61958  0.77255  0.38966  1.13099
     19   1.89655  4.16225  3.32141  4.38111  2.46255  3.05459  4.64524  2.25585  4.19664  1.90675  3.06792  4.43357  3.91007  4.00897  4.25529  2.81653  2.92855  2.27294  4.23712  3.38570     66 a - - -
          2.68618  4.42225  2.77519  2.73123  3.46354  2.40513  3.72494  3.29354  2.67741  2.69355  4.24690  2.90347  2.73739  3.18146  2.89801  2.37887  2.77519  2.98518  4.58477  3.61503
          0.01251  5.47002  4.80109  0.61958  0.77255  0.49309  0.94350
     20   2.80775  3.61891  5.12437  3.83155  2.50456  2.98189  4.67332  1.86658  4.29726  1.49200  3.02407  4.49899  3.42126  4.43066  4.30953  3.65115  2.84773  2.22620  5.17050  3.35261     67 l - - -
          2.68618  4.42225  2.77519  2.73123  3.46354  2.40513  3.72494  3.29354  2.67741  2.69355  4.24690  2.90347  2.73739  3.18146  2.89801  2.37887  2.77519  2.98518  4.58477  3.61503
          0.00624  5.47600  6.19834  0.61958  0.77255  0.52037  0.90214
     21   2.70677  3.85869  5.13114  4.05221  2.70190  3.82564  4.67441  2.26811  4.30204  1.22135  3.46405  4.50195  4.70487  4.27855  4.31192  3.06228  2.57795  1.97462  4.39909  3.64050     68 l - - -
          2.68618  4.42225  2.77519  2.73123  3.46354  2.40513  3.72494  3.29354  2.67741  2.69355  4.24690  2.90347  2.73739  3.18146  2.89801  2.37887  2.77519  2.98518  4.58477  3.61503
          0.00624  5.47600  6.19834  0.61958  0.77255  0.47608  0.97079
     22   2.36931  4.55390  5.13602  4.52109  2.52881  4.01025  4.68023  2.08853  4.30726  1.44294  3.28067  4.50745  4.03178  4.43958  4.31752  3.06480  3.20307  1.83141  5.17570  2.92262     69 l - - -
          2.68616  4.42239  2.77534  2.73138  3.46343  2.40520  3.72509  3.29368  2.67755  2.69301  4.24704  2.90271  2.73754  3.18139  2.89815  2.37901  2.77515  2.98524  4.58491  3.61517
          0.17737  1.96227  3.81692  0.49050  0.94757  0.49309  0.94350
     23   2.47364  4.18697  5.14232  4.52726  2.66636  3.88214  4.68493  1.99463  4.31300  1.35243  3.16883  3.82736  4.71528  4.44497  4.32258  3.21033  3.04816  1.83018  5.17986  3.69369     75 l - - -
          2.68618  4.42225  2.77519  2.73123  3.46354  2.40513  3.72494  3.29354  2.67741  2.69355  4.24690  2.90347  2.73739  3.18146  2.89801  2.37887  2.77519  2.98518  4.58477  3.61503
          0.01381  5.49222  4.64657  0.61958  0.77255  0.58003  0.82071
     24   1.68625  4.12236  5.10172  4.48920  2.56511  3.60829  4.67465  2.45816  4.28294  1.71903  3.09602  4.49228  4.70705  4.42173  4.30529  2.34786  2.81767  2.12755  5.18029  4.00340     76 a - - -
          2.68618  4.42225  2.77519  2.73123  3.46354  2.40513  3.72494  3.29354  2.67741  2.69355  4.24690  2.90347  2.73739  3.18146  2.89801  2.37887  2.77519  2.98518  4.58477  3.61503
          0.00618  5.48460  6.20695  0.61958  0.77255  0.61141  0.78216
     25   2.99285  4.56166  5.16323  4.54718  2.44343  4.35957  4.69363  2.10960  4.32971  1.29588  2.41521  4.52552  4.72264  4.45839  4.33392  3.38124  3.04149  2.02240  3.39628  3.69657     77 l - - -
          2.68618  4.42225  2.77519  2.73123  3.46354  2.40513  3.72494  3.29354  2.67741  2.69355  4.24690  2.90347  2.73739  3.18146  2.89801  2.37887  2.77519  2.98518  4.58477  3.61503
          0.00612  5.49446  6.21681  0.61958  0.77255  0.56906  0.83484
     26   2.19561  4.01853  5.06510  4.00633  2.69915  2.96762  4.67500  2.40461  3.92272  1.49302  3.04361  4.48017  3.76532  4.40593  4.29689  2.80773  2.81186  2.02909  5.19454  4.01657     78 l - - -
          2.68618  4.42225  2.77519  2.73123  3.46354  2.40513  3.72494  3.29354  2.67741  2.69355  4.24690  2.90347  2.73739  3.18146  2.89801  2.37887  2.77519  2.98518  4.58477  3.61503
          0.10843  5.50020  2.31597  0.61958  0.77255  0.58766  0.81109
     27   2.22968  2.75714  4.38934  4.43845  2.81538  2.42955  4.62180  2.35653  4.23159  1.95417  2.85435  4.44029  4.65427  4.36987  4.25300  3.14560  2.69898  2.46189  2.58546  3.94988     79 l - - -
          2.68618  4.42225  2.77519  2.73123  3.46354  2.40513  3.72494  3.29354  2.67741  2.69355  4.24690  2.90347  2.73739  3.18146  2.89801  2.37887  2.77519  2.98518  4.58477  3.61503
          0.08497  5.39852  2.56480  0.61958  0.77255  0.92843  0.50281
     28   2.21719  3.84054  4.84930  3.66457  3.22045  3.12510  4.54725  2.12656  4.07162  1.91314  3.45678  3.40726  4.04802  4.23841  4.14724  2.50989  2.85631  1.88932  3.33320  3.92174     80 v - - -
          2.68618  4.42225  2.77519  2.73123  3.46354  2.40513  3.72494  3.29354  2.67741  2.69355  4.24690  2.90347  2.73739  3.18146  2.89801  2.37887  2.77519  2.98518  4.58477  3.61503
          0.00729  5.32084  6.04319  0.61958  0.77255  0.86923  0.54348
     29   2.05879  4.00673  4.83280  4.01672  2.97039  2.83952  4.56363  1.84373  4.06537  2.30063  3.16228  3.24921  4.60921  4.02097  4.15507  2.54541  2.20570  2.53033  4.41015  3.59834     81 i - - -
          2.68618  4.42225  2.77519  2.73123  3.46354  2.40513  3.72494  3.29354  2.67741  2.69355  4.24690  2.90347  2.73739  3.18146  2.89801  2.37887  2.77519  2.98518  4.58477  3.61503
          0.00698  5.36344  6.08579  0.61958  0.77255  0.84960  0.55789
     30   1.81107  3.92374  3.81632  2.85107  3.17253  2.61483  4.52416  2.21395  3.89070  2.44983  3.37675  4.21138  4.58856  4.10599  4.06197  3.16316  2.66954  2.10337  5.19385  2.76426     82 a - - -
          2.68618  4.42225  2.77519  2.73123  3.46354  2.40513  3.72494  3.29354  2.67741  2.69355  4.24690  2.90347  2.73739  3.18146  2.89801  2.37887  2.77519  2.98518  4.58477  3.61503
          0.00680  5.39077  6.11312  0.61958  0.77255  0.86104  0.54943
     31   2.05530  3.88048  5.06486  3.92206  2.61619  3.99837  4.62707  2.04861  4.24235  2.08126  3.62639  4.44835  3.38288  4.37874  4.26022  3.60504  2.29439  1.64396  4.47752  3.71259     83 v - - -
          2.68618  4.42225  2.77519  2.73123  3.46354  2.40513  3.72494  3.29354  2.67741  2.69355  4.24690  2.90347  2.73739  3.18146  2.89801  2.37887  2.77519  2.98518  4.58477  3.61503
          0.00670  5.40426  6.12660  0.61958  0.77255  0.91278  0.51317
     32   2.60600  4.62670  4.46723  3.63651  2.27084  2.74532  4.00984  2.49548  3.55336  1.90786  3.74012  3.62694  3.15449  3.46395  3.99889  2.66518  2.49919  2.48802  4.40981  3.12659     84 l - - -
          2.68618  4.42225  2.77519  2.73123  3.46354  2.40513  3.72494  3.29354  2.67741  2.69355  4.24690  2.90347  2.73739  3.18146  2.89801  2.37887  2.77519  2.98518  4.58477  3.61503
          0.02208  5.40426  4.05484  0.61958  0.77255  0.91278  0.51317
     33   2.20688  4.61022  3.41303  3.61542  1.86551  4.19655  4.49295  2.58087  3.50868  2.56498  3.56837  4.14338  4.56731  4.02918  3.54169  2.79519  3.08454  2.84180  3.32016  1.87073     85 f - - -
          2.68618  4.42225  2.77519  2.73123  3.46354  2.40513  3.72494  3.29354  2.67741  2.69355  4.24690  2.90347  2.73739  3.18146  2.89801  2.37887  2.77519  2.98518  4.58477  3.61503
          0.00681  5.38899  6.11133  0.61958  0.77255  0.95370  0.48664
     34   2.68676  4.50888  4.72209  4.37408  2.04292  3.90856  4.00484  2.23686  3.94955  1.84680  3.41957  3.78299  4.64129  3.84640  3.42807  3.48689  2.93510  1.80121  4.41333  2.69147     86 v - - -
          2.68618  4.42225  2.77519  2.73123  3.46354  2.40513  3.72494  3.29354  2.67741  2.69355  4.24690  2.90347  2.73739  3.18146  2.89801  2.37887  2.77519  2.98518  4.58477  3.61503
          0.02827  5.38899  3.75900  0.61958  0.77255  0.90941  0.51544
     35   2.67250  2.94583  4.40550  4.38985  2.32297  4.27144  4.60110  2.49628  4.01204  1.68481  2.95160  4.40934  4.63587  3.29825  4.22513  2.66883  2.58259  1.89880  5.11721  3.93951     87 l - - -
          2.68618  4.42225  2.77519  2.73123  3.46354  2.40513  3.72494  3.29354  2.67741  2.69355  4.24690  2.90347  2.73739  3.18146  2.89801  2.37887  2.77519  2.98518  4.58477  3.61503
          0.03677  5.37449  3.45865  0.61958  0.77255  0.86548  0.54619
     36   2.29521  4.91526  3.20872  2.62593  3.35950  3.67991  4.24058  2.23546  3.00874  2.77661  3.46870  2.84121  4.38690  3.50668  3.58270  2.55355  2.03564  2.47774  5.47982  3.50762     88 t - - -
          2.68618  4.42225  2.77519  2.73123  3.46354  2.40513  3.72494  3.29354  2.67741  2.69355  4.24690  2.90347  2.73739  3.18146  2.89801  2.37887  2.77519  2.98518  4.58477  3.61503
          0.03000  5.36521  3.69365  0.61958  0.77255  1.01313  0.45111
     37   3.03240  5.52047  2.98492  2.38413  4.85612  3.37386  3.06515  3.29505  1.97123  2.27745  3.96381  2.53405  3.89780  2.75992  2.67461  2.46325  3.22259  3.49187  5.95883  3.55358     89 k - - -
          2.68618  4.42225  2.77519  2.73123  3.46354  2.40513  3.72494  3.29354  2.67741  2.69355  4.24690  2.90347  2.73739  3.18146  2.89801  2.37887  2.77519  2.98518  4.58477  3.61503
          0.11724  5.34234  2.24582  0.61958  0.77255  1.06592  0.42222
     38   2.60559  5.48404  2.36379  2.49524  3.24262  3.05070  3.41600  4.06056  2.36395  3.39610  4.52530  2.74861  3.83578  2.19354  2.95600  2.21009  2.65112  3.87346  5.91809  4.03382     90 q - - -
          2.68618  4.42225  2.77519  2.73123  3.46354  2.40513  3.72494  3.29354  2.67741  2.69355  4.24690  2.90347  2.73739  3.18146  2.89801  2.37887  2.77519  2.98518  4.58477  3.61503
          0.09108  5.23306  2.50450  0.61958  0.77255  1.27303  0.32848
     39   2.92375  4.71594  3.56651  2.37823  3.19509  3.93183  3.54849  2.22373  3.14182  2.49871  3.01007  3.64796  3.69705  3.49534  2.62861  2.74541  2.36495  2.69210  5.29369  2.81632     91 i - - -
          2.68618  4.42225  2.77519  2.73123  3.46354  2.40513  3.72494  3.29354  2.67741  2.69355  4.24690  2.90347  2.73739  3.18146  2.89801  2.37887  2.77519  2.98518  4.58477  3.61503
          0.00865  5.15063  5.87298  0.61958  0.77255  0.94661  0.49111
     40   1.71863  4.68300  4.00085  2.99623  3.81079  3.06824  4.28926  2.14655  3.37475  2.52463  3.38974  3.80684  4.05347  3.12451  3.49245  2.51990  2.78084  2.24759  5.27255  3.55115     92 a - - -
          2.68467  4.42840  2.77338  2.72871  3.46294  2.41039  3.72343  3.28763  2.68093  2.68982  4.24737  2.90461  2.74047  3.17873  2.89882  2.37935  2.77542  2.98367  4.58570  3.61229
          1.83144  0.36146  1.94378  2.98789  0.05171  1.02943  0.44194
     41   2.93909  5.41321  2.58018  2.21242  4.03419  3.29486  3.67150  3.33287  2.44080  3.04023  4.15277  2.17256  3.80435  2.70981  2.69791  2.33455  2.85671  3.11939  4.53704  4.45337    134 n - - -
          2.68684  4.43994  2.77128  2.72994  3.45903  2.41220  3.73254  3.27561  2.68583  2.68680  4.22722  2.90517  2.74549  3.18116  2.90109  2.38557  2.77714  2.97696  4.57670  3.58643
          1.61988  0.28146  3.04922  4.20332  0.01506  0.84105  0.56433
     42   2.11822  4.48803  3.96571  3.77414  3.03849  3.87172  4.45958  1.97196  3.86035  2.01842  3.42556  3.66693  4.51894  4.06557  2.88606  2.95408  3.02192  1.79151  5.10173  3.27996    319 v - - -
          2.68618  4.42225  2.77519  2.73123  3.46354  2.40513  3.72494  3.29354  2.67741  2.69355  4.24690  2.90347  2.73739  3.18146  2.89801  2.37887  2.77519  2.98518  4.58477  3.61503
          0.01999  5.25073  4.23020  0.61958  0.77255  1.26505  0.33160
     43   2.70569  4.10276  4.57427  3.56618  2.82868  3.31102  4.45178  2.19389  3.25716  1.51765  3.13006  3.27930  4.51153  3.46609  3.06418  3.29063  2.90688  2.32795  4.42668  3.50561    320 l - - -
          2.68618  4.42225  2.77519  2.73123  3.46354  2.40513  3.72494  3.29354  2.67741  2.69355  4.24690  2.90347  2.73739  3.18146  2.89801  2.37887  2.77519  2.98518  4.58477  3.61503
          0.00792  5.23865  5.96100  0.61958  0.77255  0.75659  0.63349
     44   2.42840  4.49387  4.91583  4.30995  2.56808  4.24873  4.57449  2.13302  3.89510  1.39677  3.29600  2.94566  4.00971  4.28363  3.36916  3.29721  3.22547  2.60785  2.79817  3.68475    321 l - - -
          2.68618  4.42225  2.77519  2.73123  3.46354  2.40513  3.72494  3.29354  2.67741  2.69355  4.24690  2.90347  2.73739  3.18146  2.89801  2.37887  2.77519  2.98518  4.58477  3.61503
          0.00707  5.35162  6.07397  0.61958  0.77255  1.07092  0.41960
     45   2.69212  3.34381  3.05771  2.23554  4.42659  3.30932  4.09911  3.22624  2.78478  2.69952  3.47376  3.05135  2.66929  3.15387  3.00975  2.52647  2.48673  3.05042  4.13903  3.14024    322 e - - -
          2.68618  4.42225  2.77519  2.73123  3.46354  2.40513  3.72494  3.29354  2.67741  2.69355  4.24690  2.90347  2.73739  3.18146  2.89801  2.37887  2.77519  2.98518  4.58477  3.61503
          0.00707  5.35162  6.07397  0.61958  0.77255  0.52131  0.90077
     46   2.88344  4.46442  3.18755  3.56663  3.36721  2.77083  4.48792  1.92425  2.97540  2.04803  3.23759  4.08649  4.25147  3.09142  3.96069  3.17284  3.13340  1.67743  5.30258  4.09784    323 v - - -
          2.68618  4.42225  2.77519  2.73123  3.46354  2.40513  3.72494  3.29354  2.67741  2.69355  4.24690  2.90347  2.73739  3.18146  2.89801  2.37887  2.77519  2.98518  4.58477  3.61503
          0.00634  5.45937  6.18171  0.61958  0.77255  0.59703  0.79950
     47   2.68551  4.56229  5.14792  4.53333  2.20800  2.53659  4.69239  1.53129  4.31958  1.80117  3.27882  4.51936  4.72134  4.45156  4.32946  3.66971  3.10624  2.06232  5.18656  3.62609    324 i - - -
          2.68618  4.42225  2.77519  2.73123  3.46354  2.40513  3.72494  3.29354  2.67741  2.69355  4.24690  2.90347  2.73739  3.18146  2.89801  2.37887  2.77519  2.98518  4.58477  3.61503
          0.01667  5.48696  4.39092  0.61958  0.77255  0.68436  0.70202
     48   2.11154  4.01075  5.05318  4.44340  2.71487  3.09632  4.66093  2.12842  4.24616  1.38418  3.67760  4.46683  3.36377  3.44073  4.28333  3.25423  3.25583  2.19988  5.17963  3.60790    325 l - - -
          2.68618  4.42225  2.77519  2.73123  3.46354  2.40513  3.72494  3.29354  2.67741  2.69355  4.24690  2.90347  2.73739  3.18146  2.89801  2.37887  2.77519  2.98518  4.58477  3.61503
          0.00623  5.47653  6.19887  0.61958  0.77255  0.72266  0.66448
     49   2.95811  4.14595  5.14988  4.53483  2.35490  4.35427  4.68876  1.68918  4.31961  1.20629  2.95740  4.51761  4.31620  4.45010  4.32703  3.30567  2.88514  2.47672  5.18063  4.00509    326 l - - -
          2.68618  4.42225  2.77519  2.73123  3.46354  2.40513  3.72494  3.29354  2.67741  2.69355  4.24690  2.90347  2.73739  3.18146  2.89801  2.37887  2.77519  2.98518  4.58477  3.61503
          0.00623  5.47653  6.19887  0.61958  0.77255  0.48015  0.96414
     50   2.14429  4.40232  5.15623  4.54109  2.69300  3.07228  4.69789  1.99084  4.32658  1.56021  3.68968  4.52596  4.72820  4.45833  4.33577  3.37608  2.91025  1.87503  4.70136  2.98016    327 l - - -
          2.68618  4.42225  2.77519  2.73123  3.46354  2.40513  3.72494  3.29354  2.67741  2.69355  4.24690  2.90347  2.73739  3.18146  2.89801  2.37887  2.77519  2.98518  4.58477  3.61503
          0.00601  5.51303  6.23538  0.61958  0.77255  0.57968  0.82116
     51   2.00723  4.57744  5.12578  4.51305  2.95246  4.36339  4.69543  2.20849  4.30594  1.47591  3.02693  4.51414  3.04678  4.44390  4.32679  2.98797  2.64755  1.99571  5.19957  4.02283    328 l - - -
          2.68618  4.42225  2.77519  2.73123  3.46354  2.40513  3.72494  3.29354  2.67741  2.69355  4.24690  2.90347  2.73739  3.18146  2.89801  2.37887  2.77519  2.98518  4.58477  3.61503
          0.00601  5.51303  6.23538  0.61958  0.77255  0.57968  0.82116
     52   2.58573  2.20558  5.16462  4.54887  2.33436  3.78562  4.69916  2.55043  4.33246  1.55228  3.68849  4.52956  4.55476  4.46261  4.33866  3.26333  2.98607  2.20160  3.77668  2.61193    329 l - - -
          2.68618  4.42225  2.77519  2.73123  3.46354  2.40513  3.72494  3.29354  2.67741  2.69355  4.24690  2.90347  2.73739  3.18146  2.89801  2.37887  2.77519  2.98518  4.58477  3.61503
          0.00601  5.51303  6.23538  0.61958  0.77255  0.57968  0.82116
     53   1.91304  4.59662  4.97922  4.37543  2.83955  2.83466  4.66535  2.31263  4.19783  1.90535  3.71455  4.44362  3.55313  4.36197  4.26836  1.77869  3.21657  2.26089  4.50885  4.03518    330 s - - -
          2.68618  4.42225  2.77519  2.73123  3.46354  2.40513  3.72494  3.29354  2.67741  2.69355  4.24690  2.90347  2.73739  3.18146  2.89801  2.37887  2.77519  2.98518  4.58477  3.61503
          0.00601  5.51303  6.23538  0.61958  0.77255  0.56780  0.83648
     54   2.78949  4.57387  5.14754  4.53318  2.42697  3.22028  4.69814  2.10165  4.32104  1.23292  3.38947  4.52324  4.72894  4.45477  4.33395  2.93015  2.82362  2.08501  5.19575  3.62882    331 l - - -
          2.68618  4.42225  2.77519  2.73123  3.46354  2.40513  3.72494  3.29354  2.67741  2.69355  4.24690  2.90347  2.73739  3.18146  2.89801  2.37887  2.77519  2.98518  4.58477  3.61503
          0.05719  5.51459  2.96514  0.61958  0.77255  0.57297  0.82977
     55   2.31212  3.91503  5.11705  4.50248  2.28230  3.01934  4.00258  1.98094  4.28984  1.86645  3.66016  3.87279  4.69659  4.42318  4.30200  3.31190  3.16802  1.76041  4.38407  3.11700    332 v - - -
          2.68601  4.41923  2.77612  2.73215  3.46199  2.40545  3.72587  3.29138  2.67833  2.69055  4.24752  2.90439  2.73799  3.18238  2.89893  2.37899  2.77570  2.98397  4.58412  3.61446
          0.65087  0.89664  2.65260  1.22192  0.34908  0.52435  0.89635
     56   2.73408  3.40968  2.69721  3.53753  3.90820  2.20539  4.39229  2.16042  3.05088  2.09078  3.60522  2.85268  4.12092  3.76939  3.80587  2.82928  2.98494  2.36825  4.48924  4.14783    337 l - - -
          2.68618  4.42225  2.77519  2.73123  3.46354  2.40513  3.72494  3.29354  2.67741  2.69355  4.24690  2.90347  2.73739  3.18146  2.89801  2.37887  2.77519  2.98518  4.58477  3.61503
          0.01930  5.43338  4.21646  0.61958  0.77255  0.49928  0.93387
     57   2.58988  3.42133  4.99014  3.69664  2.49694  2.66403  4.65187  1.63019  4.20090  2.29918  3.56782  3.88322  3.42865  4.35962  4.26105  2.71010  2.79149  2.32912  5.19195  3.01592    338 i - - -
          2.68618  4.42225  2.77519  2.73123  3.46354  2.40513  3.72494  3.29354  2.67741  2.69355  4.24690  2.90347  2.73739  3.18146  2.89801  2.37887  2.77519  2.98518  4.58477  3.61503
          0.00620  5.48220  6.20455  0.61958  0.77255  0.70492  0.68152
     58   2.52286  4.56102  5.06742  4.45692  1.90586  4.04175  3.98640  1.97809  4.25742  1.97594  3.67956  4.00730  3.85310  3.80747  3.52643  3.56272  3.05806  2.15739  3.04529  2.80220    339 f - - -
          2.68618  4.42225  2.77519  2.73123  3.46354  2.40513  3.72494  3.29354  2.67741  2.69355  4.24690  2.90347  2.73739  3.18146  2.89801  2.37887  2.77519  2.98518  4.58477  3.61503
          0.11209  5.48220  2.28400  0.61958  0.77255  0.70492  0.68152
     59   2.28395  3.07129  4.44252  4.46487  2.31368  4.05545  4.61624  1.97176  4.24877  1.72154  3.17069  4.44626  4.64615  4.37919  4.25547  3.02756  3.12333  2.11381  3.76377  3.13154    340 l - - -
          2.68618  4.42225  2.77519  2.73123  3.46354  2.40513  3.72494  3.29354  2.67741  2.69355  4.24690  2.90347  2.73739  3.18146  2.89801  2.37887  2.77519  2.98518  4.58477  3.61503
          0.00689  5.37700  6.09935  0.61958  0.77255  0.94245  0.49376
     60   2.26320  3.33990  5.06807  4.45376  2.71055  2.77801  4.61985  2.17521  3.89090  1.77074  3.24958  4.44459  4.65092  4.37598  4.25541  3.11119  2.89500  1.80887  5.11803  3.13830    341 l - - -
          2.68618  4.42225  2.77519  2.73123  3.46354  2.40513  3.72494  3.29354  2.67741  2.69355  4.24690  2.90347  2.73739  3.18146  2.89801  2.37887  2.77519  2.98518  4.58477  3.61503
          0.00681  5.38852  6.11087  0.61958  0.77255  0.93470  0.49874
     61   2.36085  3.64901  4.98852  4.37977  2.54562  4.28132  4.60963  2.19332  3.91839  1.65123  2.94729  3.62157  4.64600  3.81614  3.38617  2.78749  2.49986  2.21614  5.13349  3.45483    342 l - - -
          2.68618  4.42225  2.77519  2.73123  3.46354  2.40513  3.72494  3.29354  2.67741  2.69355  4.24690  2.90347  2.73739  3.18146  2.89801  2.37887  2.77519  2.98518  4.58477  3.61503
          0.01799  5.39668  4.32044  0.61958  0.77255  0.96779  0.47791
     62   3.00914  4.02083  3.90026  3.12213  2.78226  3.59790  3.80073  2.41311  2.80772  2.01271  3.95224  3.07428  4.43053  2.59412  2.23563  2.63183  3.18467  2.75239  4.27406  3.76056    343 l - - -
          2.68618  4.42225  2.77519  2.73123  3.46354  2.40513  3.72494  3.29354  2.67741  2.69355  4.24690  2.90347  2.73739  3.18146  2.89801  2.37887  2.77519  2.98518  4.58477  3.61503
          0.00683  5.38553  6.10787  0.61958  0.77255  0.99611  0.46095
     63   2.35976  4.48914  3.54108  3.15840  2.82258  3.40700  3.00368  2.61502  2.57323  2.17993  4.07468  3.38911  4.37593  2.97484  2.41149  2.68845  3.11497  2.93582  5.53768  3.10751    344 l - - -
          2.68618  4.42225  2.77519  2.73123  3.46354  2.40513  3.72494  3.29354  2.67741  2.69355  4.24690  2.90347  2.73739  3.18146  2.89801  2.37887  2.77519  2.98518  4.58477  3.61503
          0.00683  5.38553  6.10787  0.61958  0.77255  0.51747  0.90640
     64   2.79603  4.70081  4.39567  3.81727  2.30232  2.60960  4.50242  2.85721  3.28099  2.47172  3.28301  3.87840  4.58952  3.68353  2.13388  2.93448  2.86937  2.48653  5.30429  2.10799    345 y - - -
          2.68618  4.42225  2.77519  2.73123  3.46354  2.40513  3.72494  3.29354  2.67741  2.69355  4.24690  2.90347  2.73739  3.18146  2.89801  2.37887  2.77519  2.98518  4.58477  3.61503
          0.00626  5.47270  6.19505  0.61958  0.77255  0.73900  0.64930
     65   3.11582  4.68226  4.06950  3.89282  2.67303  2.84816  3.40473  2.78352  2.55632  1.71504  2.89602  4.15775  4.60852  3.55704  2.49090  3.38622  3.39259  2.41840  3.47863  3.00040    346 l - - -
          2.68618  4.42225  2.77519  2.73123  3.46354  2.40513  3.72494  3.29354  2.67741  2.69355  4.24690  2.90347  2.73739  3.18146  2.89801  2.37887  2.77519  2.98518  4.58477  3.61503
          0.01240  5.47970  4.80978  0.61958  0.77255  0.73900  0.64930
     66   2.61696  5.53601  3.38265  2.82645  4.02354  3.70426  3.39596  3.84323  1.82156  3.09730  4.58492  2.68854  4.28122  2.62392  1.71522  2.56536  3.17886  3.73494  5.02968  3.43966    347 r - - -
          2.68618  4.42225  2.77519  2.73123  3.46354  2.40513  3.72494  3.29354  2.67741  2.69355  4.24690  2.90347  2.73739  3.18146  2.89801  2.37887  2.77519  2.98518  4.58477  3.61503
          0.01333  5.47355  4.70508  0.61958  0.77255  0.57562  0.82635
     67   2.95506  5.59590  3.37134  2.70461  4.93005  3.12138  4.07782  4.11105  1.68333  3.73013  4.63948  2.91192  1.88735  2.95836  2.30082  2.52427  3.34309  3.64942  5.07142  3.40351    348 k - - -
          2.68618  4.42225  2.77519  2.73123  3.46354  2.40513  3.72494  3.29354  2.67741  2.69355  4.24690  2.90347  2.73739  3.18146  2.89801  2.37887  2.77519  2.98518  4.58477  3.61503
          0.01265  5.49392  4.77309  0.61958  0.77255  0.54656  0.86498
     68   3.01951  4.59206  4.98097  4.37680  2.52826  4.33847  4.66261  2.05301  3.37129  1.44589  3.00083  3.62597  3.56560  2.68390  3.98814  3.64196  2.72529  2.29105  4.54361  3.64655    349 l - - -
          2.68618  4.42225  2.77519  2.73123  3.46354  2.40513  3.72494  3.29354  2.67741  2.69355  4.24690  2.90347  2.73739  3.18146  2.89801  2.37887  2.77519  2.98518  4.58477  3.61503
          0.00604  5.50745  6.22979  0.61958  0.77255  0.58683  0.81213
     69   2.65281  5.56965  2.92937  2.75272  4.02892  3.32928  3.19716  3.33519  2.09720  3.00194  4.29578  2.86209  4.30038  2.89990  2.24613  2.39279  2.93862  3.71918  4.71328  2.48598    350 k - - -
          2.68618  4.42225  2.77519  2.73123  3.46354  2.40513  3.72494  3.29354  2.67741  2.69355  4.24690  2.90347  2.73739  3.18146  2.89801  2.37887  2.77519  2.98518  4.58477  3.61503
          0.00601  5.51380  6.23614  0.61958  0.77255  0.52261  0.89887
     70   2.52462  5.63741  3.24329  2.64866  4.54498  3.47923  3.49230  4.46804  1.58243  3.66387  3.77397  2.44409  4.29467  2.27139  2.52496  2.50197  2.68455  3.75019  6.07023  4.65943    351 k - - -
          2.68618  4.42225  2.77519  2.73123  3.46354  2.40513  3.72494  3.29354  2.67741  2.69355  4.24690  2.90347  2.73739  3.18146  2.89801  2.37887  2.77519  2.98518  4.58477  3.61503
          0.00594  5.52538  6.24773  0.61958  0.77255  0.55830  0.84905
     71   2.64184  4.58884  5.08716  4.04755  2.32691  4.36245  4.69185  2.17852  3.94164  1.33517  3.52045  4.49880  2.64415  3.99228  4.31498  3.24490  3.23242  2.38056  5.20940  2.81816    352 l - - -
          2.68618  4.42225  2.77519  2.73123  3.46354  2.40513  3.72494  3.29354  2.67741  2.69355  4.24690  2.90347  2.73739  3.18146  2.89801  2.37887  2.77519  2.98518  4.58477  3.61503
          0.00594  5.52538  6.24773  0.61958  0.77255  0.55830  0.84905
     72   2.70446  4.61983  4.89395  3.33388  2.55654  4.33525  4.65361  2.11832  4.13533  1.51882  3.28635  3.78457  4.70180  3.60401  3.81919  2.42125  2.62001  2.14034  5.23688  3.82583    353 l - - -
          2.68618  4.42225  2.77519  2.73123  3.46354  2.40513  3.72494  3.29354  2.67741  2.69355  4.24690  2.90347  2.73739  3.18146  2.89801  2.37887  2.77519  2.98518  4.58477  3.61503
          0.00594  5.52538  6.24773  0.61958  0.77255  0.55830  0.84905
     73   2.27624  5.64053  2.28430  2.37173  4.98672  3.32741  3.54016  4.47347  2.06920  3.55342  4.68090  2.87289  4.29412  2.36110  2.16309  2.54548  2.97684  3.48419  6.07254  4.66092    354 k - - -
          2.68618  4.42225  2.77519  2.73123  3.46354  2.40513  3.72494  3.29354  2.67741  2.69355  4.24690  2.90347  2.73739  3.18146  2.89801  2.37887  2.77519  2.98518  4.58477  3.61503
          0.02462  5.52538  3.89540  0.61958  0.77255  0.49000  0.94837
     74   2.50349  4.07751  2.20979  1.99725  4.97936  3.69862  3.53799  4.10739  2.10439  3.70758  4.67440  2.77544  4.02481  2.44817  2.61595  2.61383  2.99069  3.69776  3.67553  4.65506    355 e - - -
          2.68618  4.42225  2.77519  2.73123  3.46354  2.40513  3.72494  3.29354  2.67741  2.69355  4.24690  2.90347  2.73739  3.18146  2.89801  2.37887  2.77519  2.98518  4.58477  3.61503
          0.00599  5.51606  6.23841  0.61958  0.77255  0.46531  0.98870
     75   2.20991  4.60454  5.20069  4.58638  2.58576  3.88743  4.74226  1.90754  4.37189  1.45703  2.51072  4.56994  4.76829  4.50236  4.37965  3.71883  2.88581  1.96864  5.23281  4.05752    356 l - - -
          2.68618  4.42225  2.77519  2.73123  3.46354  2.40513  3.72494  3.29354  2.67741  2.69355  4.24690  2.90347  2.73739  3.18146  2.89801  2.37887  2.77519  2.98518  4.58477  3.61503
          0.00588  5.53446  6.25681  0.61958  0.77255  0.51702  0.90708
     76   2.68700  2.85549  3.02813  2.26623  4.93035  3.63396  3.88729  3.48012  2.23761  2.39495  4.26040  2.86225  4.30734  2.54489  2.26830  2.86957  2.67885  3.47339  6.04572  4.26823    357 k - - -
          2.68618  4.42225  2.77519  2.73123  3.46354  2.40513  3.72494  3.29354  2.67741  2.69355  4.24690  2.90347  2.73739  3.18146  2.89801  2.37887  2.77519  2.98518  4.58477  3.61503
          0.00588  5.53446  6.25681  0.61958  0.77255  0.51702  0.90708
     77   2.45841  4.89006  3.14692  2.24217  4.98428  3.05641  4.09371  3.83735  2.06566  3.13532  4.17139  2.60172  2.95602  2.45527  2.76491  2.38946  2.64411  3.76974  6.07370  4.08551    358 k - - -
          2.68618  4.42225  2.77519  2.73123  3.46354  2.40513  3.72494  3.29354  2.67741  2.69355  4.24690  2.90347  2.73739  3.18146  2.89801  2.37887  2.77519  2.98518  4.58477  3.61503
          0.00588  5.53446  6.25681  0.61958  0.77255  0.51702  0.90708
     78   2.37334  5.54734  2.98309  2.41202  4.85302  3.00351  4.11796  2.38815  2.65301  2.59444  4.59857  3.27134  4.31873  2.16200  2.57516  3.11873  2.55235  3.56916  6.00435  3.06384    359 q - - -
          2.68618  4.42225  2.77519  2.73123  3.46354  2.40513  3.72494  3.29354  2.67741  2.69355  4.24690  2.90347  2.73739  3.18146  2.89801  2.37887  2.77519  2.98518  4.58477  3.61503
          0.00588  5.53446  6.25681  0.61958  0.77255  0.51702  0.90708
     79   2.51791  5.17972  3.40232  2.93404  4.37342  3.70493  4.24882  2.17684  2.88417  2.09752  2.90477  3.27047  3.16146  3.11447  2.69741  2.64876  2.35955  2.87736  5.71528  4.41977    360 l - - -
          2.68618  4.42225  2.77519  2.73123  3.46354  2.40513  3.72494  3.29354  2.67741  2.69355  4.24690  2.90347  2.73739  3.18146  2.89801  2.37887  2.77519  2.98518  4.58477  3.61503
          0.06235  5.53446  2.87347  0.61958  0.77255  0.51702  0.90708
     80   2.73641  5.61352  1.65562  2.26940  4.95899  3.36928  4.06257  4.44524  2.28716  3.57076  3.53754  2.98087  3.13381  2.81536  2.73091  2.51351  2.66264  3.65392  6.04596  4.63476    361 d - - -
          2.68618  4.42225  2.77519  2.73123  3.46354  2.40513  3.72494  3.29354  2.67741  2.69355  4.24690  2.90347  2.73739  3.18146  2.89801  2.37887  2.77519  2.98518  4.58477  3.61503
          0.01342  5.47833  4.69383  0.61958  0.77255  0.74382  0.64492
     81   2.61844  5.59961  2.17402  2.35860  3.82330  2.41796  2.96549  3.21472  2.42863  3.90319  4.22457  2.66126  4.26709  3.07500  2.83096  2.27108  3.07945  3.24201  6.03469  4.62616    362 d - - -
          2.68618  4.42225  2.77519  2.73123  3.46354  2.40513  3.72494  3.29354  2.67741  2.69355  4.24690  2.90347  2.73739  3.18146  2.89801  2.37887  2.77519  2.98518  4.58477  3.61503
          0.51788  5.47118  0.91627  0.61958  0.77255  0.76855  0.62304
     82   2.89804  4.00746  3.81485  4.16602  3.03402  4.05943  4.38902  1.56610  3.97044  2.04055  2.13295  4.19270  4.42308  4.11787  4.00970  3.36724  2.49387  2.32313  4.90819  2.97148    363 i - - -
          2.68628  4.42244  2.77510  2.73114  3.46373  2.40525  3.72513  3.29295  2.67737  2.69365  4.24665  2.90354  2.73758  3.18135  2.89808  2.37894  2.77520  2.98515  4.58386  3.61464
          0.16465  2.11524  3.46721  1.28599  0.32348  1.29547  0.31989
     83   2.36021  5.23834  2.82989  2.35093  3.80571  3.53558  3.88333  2.66066  2.64768  2.54320  4.29554  2.61176  3.80503  2.54121  2.78531  2.22577  3.11882  3.59587  5.70925  3.81803    380 s - - -
          2.68618  4.42225  2.77519  2.73123  3.46354  2.40513  3.72494  3.29354  2.67741  2.69355  4.24690  2.90347  2.73739  3.18146  2.89801  2.37887  2.77519  2.98518  4.58477  3.61503
          0.03712  5.02248  3.51168  0.61958  0.77255  1.10060  0.40447
     84   2.39794  5.43784  2.81404  2.03896  4.78282  3.38321  3.88805  4.26872  2.01692  3.74305  3.89100  2.02091  4.09441  2.89863  2.55108  2.44511  2.89121  3.82844  5.87052  4.45962    381 k - - -
          2.68618  4.42225  2.77519  2.73123  3.46354  2.40513  3.72494  3.29354  2.67741  2.69355  4.24690  2.90347  2.73739  3.18146  2.89801  2.37887  2.77519  2.98518  4.58477  3.61503
          0.00893  5.11911  5.84146  0.61958  0.77255  0.38144  1.14846
     85   3.08651  5.47658  2.68149  2.63343  4.77459  1.91400  3.33146  3.57045  2.50102  2.74868  3.83956  2.24809  3.96009  3.18711  3.22153  2.88062  2.67739  3.56516  4.55897  2.93603    382 g - - -
          2.68618  4.42225  2.77519  2.73123  3.46354  2.40513  3.72494  3.29354  2.67741  2.69355  4.24690  2.90347  2.73739  3.18146  2.89801  2.37887  2.77519  2.98518  4.58477  3.61503
          0.00646  5.44100  6.16335  0.61958  0.77255  0.45006  1.01497
     86   2.71777  5.56195  2.08018  2.77635  4.47739  3.90719  3.87264  3.36571  2.64883  1.99562  4.61022  1.95915  3.63593  2.90318  3.07643  2.61531  3.00700  3.93716  6.01211  3.62300    383 n - - -
          2.68618  4.42225  2.77519  2.73123  3.46354  2.40513  3.72494  3.29354  2.67741  2.69355  4.24690  2.90347  2.73739  3.18146  2.89801  2.37887  2.77519  2.98518  4.58477  3.61503
          0.00602  5.51070  6.23305  0.61958  0.77255  0.62095  0.77097
     87   2.88660  5.56069  2.65321  2.15701  3.93463  3.22000  3.89344  3.48734  2.67956  1.68409  3.77345  2.92455  3.67134  2.59868  3.07607  2.63777  2.94073  3.63486  6.01116  4.28182    384 l - - -
          2.68618  4.42225  2.77519  2.73123  3.46354  2.40513  3.72494  3.29354  2.67741  2.69355  4.24690  2.90347  2.73739  3.18146  2.89801  2.37887  2.77519  2.98518  4.58477  3.61503
          0.00602  5.51070  6.23305  0.61958  0.77255  0.62095  0.77097
     88   2.34082  3.74917  2.22842  2.54272  4.97124  2.45329  4.08080  4.15734  2.53390  3.52479  3.99957  2.71245  3.49903  2.44330  3.04934  2.14431  2.75922  4.01734  6.06070  4.65045    385 s - - -
          2.68618  4.42225  2.77519  2.73123  3.46354  2.40513  3.72494  3.29354  2.67741  2.69355  4.24690  2.90347  2.73739  3.18146  2.89801  2.37887  2.77519  2.98518  4.58477  3.61503
          0.00602  5.51070  6.23305  0.61958  0.77255  0.62095  0.77097
     89   2.91581  4.84992  3.17955  1.78148  3.06956  3.90918  4.09992  4.11412  2.36279  3.26910  4.23726  3.21238  2.05837  3.09115  2.30084  2.81589  3.05977  3.25603  6.00514  3.87969    386 e - - -
          2.68618  4.42225  2.77519  2.73123  3.46354  2.40513  3.72494  3.29354  2.67741  2.69355  4.24690  2.90347  2.73739  3.18146  2.89801  2.37887  2.77519  2.98518  4.58477  3.61503
          0.00602  5.51070  6.23305  0.61958  0.77255  0.62095  0.77097
     90   3.05519  5.51838  3.12203  2.71671  4.81537  3.92547  3.63422  2.73638  2.28860  2.01476  3.47546  2.98328  3.37935  2.62891  2.56216  2.19454  3.27107  2.84687  5.98097  4.60106    387 l - - -
          2.68618  4.42225  2.77519  2.73123  3.46354  2.40513  3.72494  3.29354  2.67741  2.69355  4.24690  2.90347  2.73739  3.18146  2.89801  2.37887  2.77519  2.98518  4.58477  3.61503
          0.00595  5.52352  6.24587  0.61958  0.77255  0.62095  0.77097
     91   2.82009  5.47431  3.13512  2.39728  3.86766  3.70606  3.78854  2.54392  2.37503  2.73848  2.79172  3.08361  3.11749  2.85764  2.48713  2.84255  2.72353  2.67846  5.94736  4.57873    388 k - - -
          2.68618  4.42225  2.77519  2.73123  3.46354  2.40513  3.72494  3.29354  2.67741  2.69355  4.24690  2.90347  2.73739  3.18146  2.89801  2.37887  2.77519  2.98518  4.58477  3.61503
          0.00595  5.52352  6.24587  0.61958  0.77255  0.50324  0.92777
     92   2.76240  5.52216  2.62532  2.33077  4.18003  3.68081  3.79027  3.48157  2.79321  2.84075  3.63958  2.74319  2.04391  2.79245  3.36929  2.84801  2.66885  2.36286  5.98597  4.60734    389 p - - -
          2.68618  4.42225  2.77519  2.73123  3.46354  2.40513  3.72494  3.29354  2.67741  2.69355  4.24690  2.90347  2.73739  3.18146  2.89801  2.37887  2.77519  2.98518  4.58477  3.61503
          0.05185  5.53954  3.06608  0.61958  0.77255  0.55145  0.85828
     93   2.74507  3.79043  2.94629  2.11856  4.70575  3.92562  3.68213  2.39453  2.37007  2.72785  4.49380  3.42935  3.08462  2.89594  2.98107  2.70043  2.70836  2.63469  5.91202  3.41583    390 e - - -
          2.68618  4.42225  2.77519  2.73123  3.46354  2.40513  3.72494  3.29354  2.67741  2.69355  4.24690  2.90347  2.73739  3.18146  2.89801  2.37887  2.77519  2.98518  4.58477  3.61503
          0.01942  5.49382  4.19148  0.61958  0.77255  0.67870  0.70781
     94   2.52024  4.65088  2.14644  2.20563  4.41820  3.28179  3.62253  4.43183  2.34594  3.21875  3.73608  2.73274  2.69803  3.16833  2.61575  2.91684  2.55316  3.13484  6.04340  4.63506    391 d - - -
          2.68618  4.42225  2.77519  2.73123  3.46354  2.40513  3.72494  3.29354  2.67741  2.69355  4.24690  2.90347  2.73739  3.18146  2.89801  2.37887  2.77519  2.98518  4.58477  3.61503
          0.00616  5.48850  6.21084  0.61958  0.77255  0.75470  0.63517
     95   2.67187  5.60848  3.24570  1.92658  4.94939  3.11813  2.96911  3.78829  2.50795  2.67427  4.65023  2.69846  3.73257  2.80105  3.03390  2.03304  2.64211  3.24304  6.04367  4.29176    392 e - - -
          2.68618  4.42225  2.77519  2.73123  3.46354  2.40513  3.72494  3.29354  2.67741  2.69355  4.24690  2.90347  2.73739  3.18146  2.89801  2.37887  2.77519  2.98518  4.58477  3.61503
          0.00616  5.48850  6.21084  0.61958  0.77255  0.75470  0.63517
     96   2.92344  5.60642  2.77144  1.95373  3.21931  3.69698  3.66021  3.06995  2.52465  3.33493  4.64841  2.42997  2.37004  2.69124  2.89889  2.43823  3.33896  3.30299  6.04214  4.63425    393 e - - -
          2.68618  4.42225  2.77519  2.73123  3.46354  2.40513  3.72494  3.29354  2.67741  2.69355  4.24690  2.90347  2.73739  3.18146  2.89801  2.37887  2.77519  2.98518  4.58477  3.61503
          0.00616  5.48850  6.21084  0.61958  0.77255  0.45358  1.00882
     97   2.33534  5.62838  1.85022  2.58015  4.96711  2.51948  4.09669  3.99535  2.52899  3.06040  4.67071  3.37888  3.50730  3.08187  2.82213  2.16907  2.52416  3.58520  6.06488  4.24637    394 d - - -
          2.68618  4.42225  2.77519  2.73123  3.46354  2.40513  3.72494  3.29354  2.67741  2.69355  4.24690  2.90347  2.73739  3.18146  2.89801  2.37887  2.77519  2.98518  4.58477  3.61503
          0.00588  5.53446  6.25681  0.61958  0.77255  0.57414  0.82826
     98   3.04840  5.61610  2.85285  1.02593  4.38055  3.91187  4.10036  4.42705  2.72407  2.90186  4.15753  3.38397  3.67677  2.41167  3.33064  2.69346  3.04830  3.73191  6.05593  4.65218    395 e - - -
          2.68618  4.42225  2.77519  2.73123  3.46354  2.40513  3.72494  3.29354  2.67741  2.69355  4.24690  2.90347  2.73739  3.18146  2.89801  2.37887  2.77519  2.98518  4.58477  3.61503
          0.00588  5.53446  6.25681  0.61958  0.77255  0.57414  0.82826
     99   3.20802  4.59590  4.03917  3.45369  2.10303  3.00761  4.69719  2.23236  4.28147  1.24452  2.48555  4.50263  4.73256  4.42837  4.31922  3.67571  2.91735  2.75226  3.85326  4.03841    396 l - - -
          2.68618  4.42225  2.77519  2.73123  3.46354  2.40513  3.72494  3.29354  2.67741  2.69355  4.24690  2.90347  2.73739  3.18146  2.89801  2.37887  2.77519  2.98518  4.58477  3.61503
          0.00588  5.53446  6.25681  0.61958  0.77255  0.57414  0.82826
    100   2.15660  5.64154  2.85643  2.29405  4.53662  2.31573  3.25768  4.47155  2.10756  3.94656  4.68235  3.37402  4.29978  2.22401  2.51820  2.89399  3.05674  3.81148  4.63765  3.16564    397 k - - -
          2.68618  4.42225  2.77519  2.73123  3.46354  2.40513  3.72494  3.29354  2.67741  2.69355  4.24690  2.90347  2.73739  3.18146  2.89801  2.37887  2.77519  2.98518  4.58477  3.61503
          0.00588  5.53446  6.25681  0.61958  0.77255  0.57414  0.82826
    101   3.13253  5.63622  2.59570  1.90929  4.97835  3.69244  3.85871  2.96957  2.51270  3.94025  4.25105  3.37598  2.77031  1.97675  2.41094  2.91793  2.77443  3.18741  6.07066  3.64988    398 e - - -
          2.68618  4.42225  2.77519  2.73123  3.46354  2.40513  3.72494  3.29354  2.67741  2.69355  4.24690  2.90347  2.73739  3.18146  2.89801  2.37887  2.77519  2.98518  4.58477  3.61503
          0.00588  5.53446  6.25681  0.61958  0.77255  0.57414  0.82826
    102   3.12501  4.59546  5.16224  4.54831  3.16921  4.38605  4.71835  1.74227  4.33764  0.97023  3.17136  4.54202  4.31236  4.06964  3.98583  3.69668  3.09273  2.75655  5.21598  2.84277    399 l - - -
          2.68618  4.42225  2.77519  2.73123  3.46354  2.40513  3.72494  3.29354  2.67741  2.69355  4.24690  2.90347  2.73739  3.18146  2.89801  2.37887  2.77519  2.98518  4.58477  3.61503
          0.00588  5.53446  6.25681  0.61958  0.77255  0.57414  0.82826
    103   2.16908  2.74124  4.12125  2.51609  2.98180  2.60003  4.43487  2.60774  3.50024  2.93670  3.96753  2.60132  4.55353  3.55255  3.61329  2.56901  3.11377  2.16259  5.44922  3.47841    400 v - - -
          2.68618  4.42225  2.77519  2.73123  3.46354  2.40513  3.72494  3.29354  2.67741  2.69355  4.24690  2.90347  2.73739  3.18146  2.89801  2.37887  2.77519  2.98518  4.58477  3.61503
          0.00588  5.53446  6.25681  0.61958  0.77255  0.57414  0.82826
    104   2.11593  5.63075  2.58518  2.49042  4.97051  3.73655  2.33734  3.45814  2.71305  3.93377  4.04767  2.82198  4.30183  2.35285  2.74658  2.87633  2.41440  4.01853  4.86134  2.96304    401 a - - -
          2.68618  4.42225  2.77519  2.73123  3.46354  2.40513  3.72494  3.29354  2.67741  2.69355  4.24690  2.90347  2.73739  3.18146  2.89801  2.37887  2.77519  2.98518  4.58477  3.61503
          0.00588  5.53446  6.25681  0.61958  0.77255  0.57414  0.82826
    105   1.99243  5.63146  2.82203  2.31610  4.97152  3.20193  4.09591  4.10686  2.51356  3.21694  4.67343  3.13650  3.99021  3.04798  2.33212  1.87497  2.84515  2.97706  6.06715  3.93334    402 s - - -
          2.68618  4.42225  2.77519  2.73123  3.46354  2.40513  3.72494  3.29354  2.67741  2.69355  4.24690  2.90347  2.73739  3.18146  2.89801  2.37887  2.77519  2.98518  4.58477  3.61503
          0.00588  5.53446  6.25681  0.61958  0.77255  0.57414  0.82826
    106   3.02638  5.22161  5.90863  5.30836  1.86103  5.18124  5.51699  1.73217  5.12227  0.90960  3.20098  5.35164  5.42725  5.15224  5.10207  4.51979  4.14170  2.43639  5.82066  4.73450    403 l - - -
          2.68618  4.42225  2.77519  2.73123  3.46354  2.40513  3.72494  3.29354  2.67741  2.69355  4.24690  2.90347  2.73739  3.18146  2.89801  2.37887  2.77519  2.98518  4.58477  3.61503
          0.00588  5.53446  6.25681  0.61958  0.77255  0.57414  0.82826
    107   2.29253  5.64084  2.87755  2.18788  4.98453  3.74054  3.73707  3.64131  2.61563  3.94550  4.68190  1.23276  4.30088  2.90786  2.75976  3.01894  3.36458  3.82889  6.07429  4.25062    404 n - - -
          2.68618  4.42225  2.77519  2.73123  3.46354  2.40513  3.72494  3.29354  2.67741  2.69355  4.24690  2.90347  2.73739  3.18146  2.89801  2.37887  2.77519  2.98518  4.58477  3.61503
          0.00588  5.53446  6.25681  0.61958  0.77255  0.57414  0.82826
    108   2.72728  3.48075  2.58207  2.17318  4.98060  3.42400  2.70951  3.41278  2.27584  3.94211  3.49616  3.18537  4.03561  2.53466  2.16801  2.85874  2.72716  3.68068  6.07181  3.91232    405 r - - -
          2.68618  4.42225  2.77519  2.73123  3.46354  2.40513  3.72494  3.29354  2.67741  2.69355  4.24690  2.90347  2.73739  3.18146  2.89801  2.37887  2.77519  2.98518  4.58477  3.61503
          0.00588  5.53446  6.25681  0.61958  0.77255  0.57414  0.82826
    109   2.59305  3.18407  5.14088  4.52767  3.35101  4.37420  3.24048  2.47975  3.88834  1.45383  1.71985  4.19461  4.73821  4.45649  3.97745  3.68414  2.90296  2.47999  5.20912  3.21955    406 l - - -
          2.68618  4.42225  2.77519  2.73123  3.46354  2.40513  3.72494  3.29354  2.67741  2.69355  4.24690  2.90347  2.73739  3.18146  2.89801  2.37887  2.77519  2.98518  4.58477  3.61503
          0.00588  5.53446  6.25681  0.61958  0.77255  0.57414  0.82826
    110   2.29170  5.34840  3.10807  2.98729  3.98784  3.09105  3.80244  3.45576  2.57812  2.04723  3.38874  2.65596  4.36666  3.13818  2.36622  2.62236  3.29670  3.25374  5.85072  2.64311    407 l - - -
          2.68618  4.42225  2.77519  2.73123  3.46354  2.40513  3.72494  3.29354  2.67741  2.69355  4.24690  2.90347  2.73739  3.18146  2.89801  2.37887  2.77519  2.98518  4.58477  3.61503
          0.00588  5.53446  6.25681  0.61958  0.77255  0.57414  0.82826
    111   2.39614  4.76994  2.88757  1.96633  4.99069  3.23124  3.70611  4.47725  2.00005  3.95043  3.52084  2.90311  4.29915  2.41416  2.58132  2.45615  2.47229  3.77406  6.07697  4.66552    408 e - - -
          2.68618  4.42225  2.77519  2.73123  3.46354  2.40513  3.72494  3.29354  2.67741  2.69355  4.24690  2.90347  2.73739  3.18146  2.89801  2.37887  2.77519  2.98518  4.58477  3.61503
          0.00588  5.53446  6.25681  0.61958  0.77255  0.57414  0.82826
    112   2.85360  5.52497  2.96103  2.58356  4.82216  3.93139  4.12423  2.71471  2.21243  3.15325  4.25560  3.42038  4.32357  2.89775  1.95037  2.50073  2.19745  2.96023  5.98742  3.12447    409 r - - -
          2.68618  4.42225  2.77519  2.73123  3.46354  2.40513  3.72494  3.29354  2.67741  2.69355  4.24690  2.90347  2.73739  3.18146  2.89801  2.37887  2.77519  2.98518  4.58477  3.61503
          0.07133  5.53446  2.73490  0.61958  0.77255  0.57414  0.82826
    113   2.97555  4.56553  4.97754  4.37218  3.66014  4.31787  4.07059  2.14534  4.18949  1.33477  2.19177  3.79085  4.68311  2.60825  4.25129  2.94849  3.27544  2.38458  4.39829  3.18358    410 l - - -
          2.68618  4.42225  2.77519  2.73123  3.46354  2.40513  3.72494  3.29354  2.67741  2.69355  4.24690  2.90347  2.73739  3.18146  2.89801  2.37887  2.77519  2.98518  4.58477  3.61503
          0.00628  5.46941  6.19175  0.61958  0.77255  0.81900  0.58138
    114   2.69746  5.60691  2.95597  1.84732  4.95157  3.87118  3.76273  4.08494  2.41722  2.50712  4.64768  2.47160  4.26465  2.00602  2.51965  2.64803  3.10014  3.67096  6.03984  4.27776    411 e - - -
          2.68618  4.42226  2.77520  2.73124  3.46354  2.40513  3.72495  3.29354  2.67741  2.69346  4.24690  2.90347  2.73740  3.18147  2.89801  2.37887  2.77520  2.98519  4.58477  3.61504
          0.01603  4.27881  6.19175  0.47530  0.97206  0.81900  0.58138
    115   2.61884  5.60873  2.27519  1.57140  4.95409  3.87095  4.05804  3.94014  2.07213  3.29123  4.64932  2.69190  4.26448  2.59281  3.17736  2.36864  3.11780  3.60129  6.04123  4.63009    413 e - - -
          2.68618  4.42225  2.77519  2.73123  3.46354  2.40513  3.72494  3.29354  2.67741  2.69355  4.24690  2.90347  2.73739  3.18146  2.89801  2.37887  2.77519  2.98518  4.58477  3.61503
          0.00628  5.46941  6.19175  0.61958  0.77255  0.81900  0.58138
    116   2.56230  5.58936  2.90540  2.68334  4.92642  3.87464  3.43889  4.40678  2.58306  3.16401  3.13973  1.97669  4.26792  2.46023  2.57954  2.06826  2.94646  3.28856  6.02687  3.49802    414 n - - -
          2.68618  4.42225  2.77519  2.73123  3.46354  2.40513  3.72494  3.29354  2.67741  2.69355  4.24690  2.90347  2.73739  3.18146  2.89801  2.37887  2.77519  2.98518  4.58477  3.61503
          0.00628  5.46941  6.19175  0.61958  0.77255  0.81900  0.58138
    117   2.73924  4.92123  3.74888  2.75101  2.05807  3.29866  4.33000  2.95199  2.57374  2.14139  3.35707  3.08584  4.46765  3.26321  2.44727  3.32263  3.36520  2.60966  4.74287  3.05290    415 f - - -
          2.68618  4.42225  2.77519  2.73123  3.46354  2.40513  3.72494  3.29354  2.67741  2.69355  4.24690  2.90347  2.73739  3.18146  2.89801  2.37887  2.77519  2.98518  4.58477  3.61503
          0.00628  5.46941  6.19175  0.61958  0.77255  0.81900  0.58138
    118   2.45919  5.60925  2.75034  1.94975  4.95491  3.46809  4.05776  3.43800  2.49444  3.91478  4.64976  2.44854  4.26425  2.34545  2.19964  2.51194  2.54932  3.63374  6.04158  4.63027    416 e - - -
          2.68618  4.42225  2.77519  2.73123  3.46354  2.40513  3.72494  3.29354  2.67741  2.69355  4.24690  2.90347  2.73739  3.18146  2.89801  2.37887  2.77519  2.98518  4.58477  3.61503
          0.00628  5.46941  6.19175  0.61958  0.77255  0.81900  0.58138
    119   2.33497  3.65735  2.87353  2.03165  4.56011  3.72369  4.06061  4.22110  2.35214  2.83550  4.63904  3.15149  4.26644  2.47155  2.14964  2.16561  3.15384  3.98529  6.03263  3.74794    417 e - - -
          2.68618  4.42225  2.77519  2.73123  3.46354  2.40513  3.72494  3.29354  2.67741  2.69355  4.24690  2.90347  2.73739  3.18146  2.89801  2.37887  2.77519  2.98518  4.58477  3.61503
          0.33676  5.46941  1.26688  0.61958  0.77255  0.41846  1.07312
    120   2.06515  4.57597  4.22431  2.60799  3.68956  4.07247  4.35536  2.26315  3.38758  1.84957  2.92844  3.94968  4.44583  2.54947  3.63690  3.34174  3.24871  2.03541  5.17807  3.68000    418 l - - -
          2.68618  4.42225  2.77519  2.73123  3.46354  2.40513  3.72494  3.29354  2.67741  2.69355  4.24690  2.90347  2.73739  3.18146  2.89801  2.37887  2.77519  2.98518  4.58477  3.61503
          0.00798  5.23058  5.95293  0.61958  0.77255  1.34162  0.30303
    121   2.54884  5.48280  2.56784  2.01959  4.82554  3.75238  3.73040  4.30984  1.82968  3.12347  3.99743  2.84805  4.14579  2.44407  2.66325  2.83813  3.20891  3.87219  3.05604  3.94323    419 k - - -
          2.68618  4.42225  2.77519  2.73123  3.46354  2.40513  3.72494  3.29354  2.67741  2.69355  4.24690  2.90347  2.73739  3.18146  2.89801  2.37887  2.77519  2.98518  4.58477  3.61503
          0.00798  5.23058  5.95293  0.61958  0.77255  1.34162  0.30303
    122   2.83254  4.53473  2.82947  2.04847  4.82822  3.75387  3.94063  4.15061  2.29953  2.81605  4.52621  2.70722  4.14729  1.79087  2.05567  2.94300  3.21080  3.87465  5.91837  4.50922    420 q - - -
          2.68618  4.42225  2.77519  2.73123  3.46354  2.40513  3.72494  3.29354  2.67741  2.69355  4.24690  2.90347  2.73739  3.18146  2.89801  2.37887  2.77519  2.98518  4.58477  3.61503
          0.00798  5.23058  5.95293  0.61958  0.77255  1.34162  0.30303
    123   2.41246  5.48179  3.14157  1.61241  4.82405  3.75268  3.93999  4.30799  2.30883  3.53984  3.65472  2.98360  4.14610  2.16574  2.78576  2.25425  2.86685  3.62617  5.91612  4.50694    421 e - - -
          2.68618  4.42225  2.77519  2.73123  3.46354  2.40513  3.72494  3.29354  2.67741  2.69355  4.24690  2.90347  2.73739  3.18146  2.89801  2.37887  2.77519  2.98518  4.58477  3.61503
          0.02600  5.23058  3.89633  0.61958  0.77255  1.34162  0.30303
    124   2.64754  5.47058  2.53489  1.78304  4.81149  3.74508  3.93259  3.01259  2.20865  3.54939  4.51237  2.53255  4.13853  2.90613  2.14181  2.83012  3.20113  3.07122  5.90569  4.49736    422 e - - -
          2.68618  4.42225  2.77519  2.73123  3.46354  2.40513  3.72494  3.29354  2.67741  2.69355  4.24690  2.90347  2.73739  3.18146  2.89801  2.37887  2.77519  2.98518  4.58477  3.61503
          0.00812  5.21271  5.93505  0.61958  0.77255  1.36800  0.29385
    125   2.59394  5.29934  3.15739  1.79012  4.81385  3.74483  3.93211  4.29730  2.45230  3.20745  4.51376  2.71360  4.13822  2.00743  2.30381  2.77747  2.47725  3.44682  5.90679  4.49809    423 e - - -
          2.68618  4.42225  2.77519  2.73123  3.46354  2.40513  3.72494  3.29354  2.67741  2.69355  4.24690  2.90347  2.73739  3.18146  2.89801  2.37887  2.77519  2.98518  4.58477  3.61503
          0.00812  5.21271  5.93505  0.61958  0.77255  1.36800  0.29385
    126   2.19871  5.43483  2.25808  1.48709  3.19473  3.75185  3.94117  4.23332  2.57803  3.20023  4.12331  3.22704  4.14501  2.89982  2.67562  2.94246  2.90869  3.81512  5.87913  4.48008    424 e - - -
          2.68618  4.42225  2.77519  2.73123  3.46354  2.40513  3.72494  3.29354  2.67741  2.69355  4.24690  2.90347  2.73739  3.18146  2.89801  2.37887  2.77519  2.98518  4.58477  3.61503
          0.00812  5.21271  5.93505  0.61958  0.77255  0.22000  1.62212
    127   3.01534  5.58115  3.27621  2.44844  3.62620  3.92223  3.84582  4.36654  2.11438  2.06225  4.62906  3.25268  4.31488  1.97187  2.23183  3.11375  3.36911  3.95746  6.02959  2.45403    425 q - - -
          2.68618  4.42225  2.77519  2.73123  3.46354  2.40513  3.72494  3.29354  2.67741  2.69355  4.24690  2.90347  2.73739  3.18146  2.89801  2.37887  2.77519  2.98518  4.58477  3.61503
          0.00588  5.53446  6.25681  0.61958  0.77255  0.52383  0.89710
    128   2.44584  5.65039  3.08898  2.33518  4.99665  3.91097  4.09756  4.48303  1.50521  3.95590  4.10188  2.51320  4.30450  2.20152  2.10050  2.95874  3.06836  4.04170  6.08210  4.67103    426 k - - -
          2.68618  4.42225  2.77519  2.73123  3.46354  2.40513  3.72494  3.29354  2.67741  2.69355  4.24690  2.90347  2.73739  3.18146  2.89801  2.37887  2.77519  2.98518  4.58477  3.61503
          0.00584  5.54104  6.26338  0.61958  0.77255  0.54465  0.86761
    129   2.80813  5.64758  2.35754  1.82731  4.25899  3.90946  4.09647  4.47941  2.59835  3.95306  3.50899  2.63543  4.30294  2.21755  2.26511  2.44053  2.60038  3.72817  6.07999  4.66876    427 e - - -
          2.68618  4.42225  2.77519  2.73123  3.46354  2.40513  3.72494  3.29354  2.67741  2.69355  4.24690  2.90347  2.73739  3.18146  2.89801  2.37887  2.77519  2.98518  4.58477  3.61503
          0.00584  5.54104  6.26338  0.61958  0.77255  0.54465  0.86761
    130   3.21726  4.59210  5.17871  4.56375  1.60929  4.38631  4.71792  2.53055  4.34901  1.50595  3.32186  4.54781  4.74967  3.92244  4.35762  3.44376  2.83289  2.67068  3.00500  2.29729    428 l - - -
          2.68618  4.42225  2.77519  2.73123  3.46354  2.40513  3.72494  3.29354  2.67741  2.69355  4.24690  2.90347  2.73739  3.18146  2.89801  2.37887  2.77519  2.98518  4.58477  3.61503
          0.00584  5.54104  6.26338  0.61958  0.77255  0.54465  0.86761
    131   2.87741  4.60945  5.11031  4.50121  3.70593  4.38753  4.71872  1.27493  4.30404  2.26281  2.99178  2.67437  4.75133  4.45075  4.34075  3.33913  2.86206  1.61189  5.23593  3.74059    429 i - - -
          2.68618  4.42225  2.77519  2.73123  3.46354  2.40513  3.72494  3.29354  2.67741  2.69355  4.24690  2.90347  2.73739  3.18146  2.89801  2.37887  2.77519  2.98518  4.58477  3.61503
          0.00584  5.54104  6.26338  0.61958  0.77255  0.54465  0.86761
    132   1.83084  5.58109  2.59660  2.16936  4.89863  3.34610  3.90994  3.99864  2.85997  3.35402  3.54235  3.40227  4.31615  3.21951  3.17936  1.57426  2.58991  3.79680  6.03069  4.63699    430 s - - -
          2.68618  4.42225  2.77519  2.73123  3.46354  2.40513  3.72494  3.29354  2.67741  2.69355  4.24690  2.90347  2.73739  3.18146  2.89801  2.37887  2.77519  2.98518  4.58477  3.61503
          0.00584  5.54104  6.26338  0.61958  0.77255  0.54465  0.86761
    133   2.43030  5.61685  1.77774  2.85435  3.84163  2.71044  3.87638  4.42018  2.85606  3.72856  3.79584  2.02254  4.31892  2.78715  3.19908  2.13183  3.37701  3.99868  6.05945  3.33667    431 d - - -
          2.68618  4.42225  2.77519  2.73123  3.46354  2.40513  3.72494  3.29354  2.67741  2.69355  4.24690  2.90347  2.73739  3.18146  2.89801  2.37887  2.77519  2.98518  4.58477  3.61503
          0.00576  5.55600  6.27835  0.61958  0.77255  0.54465  0.86761
    134   1.99358  4.63186  5.23465  4.61994  2.68584  4.43667  4.77195  1.75769  4.40455  1.74607  3.37866  4.60180  4.79642  4.53191  4.40975  3.74944  3.29708  1.96087  2.32392  4.08412    432 l - - -
          2.68618  4.42225  2.77519  2.73123  3.46354  2.40513  3.72494  3.29354  2.67741  2.69355  4.24690  2.90347  2.73739  3.18146  2.89801  2.37887  2.77519  2.98518  4.58477  3.61503
          0.00576  5.55600  6.27835  0.61958  0.77255  0.45063  1.01398
    135   1.38494  5.06889  5.09607  4.63861  4.70931  4.20230  5.31361  3.12828  4.54410  3.75124  4.67594  4.63710  4.87442  4.76971  4.74450  0.85946  3.47143  2.17230  6.20612  5.02785    433 s - - -
          2.68618  4.42225  2.77519  2.73123  3.46354  2.40513  3.72494  3.29354  2.67741  2.69355  4.24690  2.90347  2.73739  3.18146  2.89801  2.37887  2.77519  2.98518  4.58477  3.61503
          0.00569  5.56826  6.29061  0.61958  0.77255  0.48576  0.95510
    136   6.05259  7.12474  6.07429  6.09346  5.85903  5.70752  0.03570  7.09597  6.07292  6.25260  7.53987  6.39009  6.35106  6.54241  6.10481  6.22235  6.46172  6.76615  7.08145  5.82399    434 H - - -
          2.68618  4.42225  2.77519  2.73123  3.46354  2.40513  3.72494  3.29354  2.67741  2.69355  4.24690  2.90347  2.73739  3.18146  2.89801  2.37887  2.77519  2.98518  4.58477  3.61503
          0.00569  5.56826  6.29061  0.61958  0.77255  0.48576  0.95510
    137   4.27025  7.09791  1.06799  1.07469  6.33488  4.31184  4.97394  5.94505  4.16295  5.35922  6.27234  3.74469  5.00952  1.71185  4.89361  4.07533  4.58854  5.44825  7.50137  5.85409    435 d - - -
          2.68618  4.42225  2.77519  2.73123  3.46354  2.40513  3.72494  3.29354  2.67741  2.69355  4.24690  2.90347  2.73739  3.18146  2.89801  2.37887  2.77519  2.98518  4.58477  3.61503
          0.00569  5.56826  6.29061  0.61958  0.77255  0.48576  0.95510
    138   3.84092  5.46891  6.26398  5.69765  3.48820  5.61987  6.01628  1.22479  5.55258  0.96770  2.96381  5.79467  5.79035  5.55437  5.54037  4.99229  4.45309  1.81374  6.20745  5.15503    436 l - - -
          2.68618  4.42225  2.77519  2.73123  3.46354  2.40513  3.72494  3.29354  2.67741  2.69355  4.24690  2.90347  2.73739  3.18146  2.89801  2.37887  2.77519  2.98518  4.58477  3.61503
          0.00569  5.56826  6.29061  0.61958  0.77255  0.48576  0.95510
    139   4.58483  6.55209  5.41930  4.26902  6.29621  5.03699  4.66676  5.45487  0.83716  4.70640  5.62053  3.75687  5.31264  2.73574  0.97309  4.53694  4.62255  5.16900  6.59660  5.60128    437 k - - -
          2.68618  4.42225  2.77519  2.73123  3.46354  2.40513  3.72494  3.29354  2.67741  2.69355  4.24690  2.90347  2.73739  3.18146  2.89801  2.37887  2.77519  2.98518  4.58477  3.61503
          0.00569  5.56826  6.29061  0.61958  0.77255  0.48576  0.95510
    140   3.46186  5.51095  3.97714  3.59574  5.14916  4.17281  4.75646  4.06758  2.85848  4.17167  5.00712  2.95356  4.74346  3.94433  3.83769  3.14850  0.47153  4.15889  6.39370  5.11928    438 T - - -
          2.68618  4.42225  2.77519  2.73123  3.46354  2.40513  3.72494  3.29354  2.67741  2.69355  4.24690  2.90347  2.73739  3.18146  2.89801  2.37887  2.77519  2.98518  4.58477  3.61503
          0.00569  5.56826  6.29061  0.61958  0.77255  0.48576  0.95510
    141   5.81525  7.01875  6.43489  6.50589  7.14895  5.63735  7.21499  7.36054  6.71002  6.61275  7.83341  6.68561  0.02578  7.01049  6.59766  6.07253  6.32764  6.82214  7.69032  7.34179    439 P - - -
          2.68618  4.42225  2.77519  2.73123  3.46354  2.40513  3.72494  3.29354  2.67741  2.69355  4.24690  2.90347  2.73739  3.18146  2.89801  2.37887  2.77519  2.98518  4.58477  3.61503
          0.00569  5.56826  6.29061  0.61958  0.77255  0.48576  0.95510
    142   3.87183  5.18044  5.85506  5.26012  3.98337  5.13769  4.64243  1.47293  5.07490  0.72762  3.29884  5.30225  5.40434  5.13779  5.07224  4.47483  3.83494  2.21228  5.83101  4.72383    440 l - - -
          2.68618  4.42225  2.77519  2.73123  3.46354  2.40513  3.72494  3.29354  2.67741  2.69355  4.24690  2.90347  2.73739  3.18146  2.89801  2.37887  2.77519  2.98518  4.58477  3.61503
          0.00569  5.56826  6.29061  0.61958  0.77255  0.48576  0.95510
    143   1.14276  5.26015  5.02990  4.66685  5.64137  4.06120  5.59538  5.08941  4.63961  4.76085  5.54737  3.65068  4.85220  4.88549  4.91203  1.56650  1.12033  3.93252  6.97591  5.81490    441 t - - -
          2.68618  4.42225  2.77519  2.73123  3.46354  2.40513  3.72494  3.29354  2.67741  2.69355  4.24690  2.90347  2.73739  3.18146  2.89801  2.37887  2.77519  2.98518  4.58477  3.61503
          0.00569  5.56826  6.29061  0.61958  0.77255  0.48576  0.95510
    144   1.93191  4.73489  4.53877  3.95761  3.84431  3.31601  4.58705  2.47188  3.85909  2.38374  2.92797  2.34035  4.66547  4.10092  4.08465  1.87993  2.80833  2.08107  5.34257  4.14381    442 s - - -
          2.68618  4.42225  2.77519  2.73123  3.46354  2.40513  3.72494  3.29354  2.67741  2.69355  4.24690  2.90347  2.73739  3.18146  2.89801  2.37887  2.77519  2.98518  4.58477  3.61503
          0.00569  5.56826  6.29061  0.61958  0.77255  0.48576  0.95510
    145   2.46636  3.46909  5.26506  4.65239  3.53178  4.47166  4.81069  1.63010  4.43908  1.19040  2.39406  4.63645  4.83028  4.56832  4.44631  3.43402  3.52336  2.35809  5.29614  4.12203    443 l - - -
          2.68618  4.42225  2.77519  2.73123  3.46354  2.40513  3.72494  3.29354  2.67741  2.69355  4.24690  2.90347  2.73739  3.18146  2.89801  2.37887  2.77519  2.98518  4.58477  3.61503
          0.16009  5.56826  1.93713  0.61958  0.77255  0.48576  0.95510
    146   2.99903  5.14576  3.59172  3.03154  4.34716  3.95638  4.17013  2.32659  1.53394  2.49237  3.11843  2.96907  4.34362  2.88145  2.49655  2.83273  3.08599  2.85724  5.67513  4.37312    444 k - - -
          2.68618  4.42225  2.77519  2.73123  3.46354  2.40513  3.72494  3.29354  2.67741  2.69355  4.24690  2.90347  2.73739  3.18146  2.89801  2.37887  2.77519  2.98518  4.58477  3.61503
          0.00663  5.41481  6.13715  0.61958  0.77255  1.02115  0.44657
    147   2.27139  4.79921  4.07746  3.51084  3.94658  1.28739  4.39012  3.02228  3.45797  2.72986  2.34159  3.14838  4.49300  3.75101  3.79225  2.99357  2.60978  3.01972  5.40281  4.17661    445 g - - -
          2.68618  4.42225  2.77519  2.73123  3.46354  2.40513  3.72494  3.29354  2.67741  2.69355  4.24690  2.90347  2.73739  3.18146  2.89801  2.37887  2.77519  2.98518  4.58477  3.61503
          0.00663  5.41481  6.13715  0.61958  0.77255  1.02115  0.44657
    148   2.43185  5.47197  3.36857  2.33245  4.77333  3.86504  4.05717  3.47540  2.49435  3.34708  4.52442  2.85394  4.25734  2.32346  3.01600  2.79308  2.93930  3.63024  5.93167  1.56935    446 y - - -
          2.68618  4.42225  2.77519  2.73123  3.46354  2.40513  3.72494  3.29354  2.67741  2.69355  4.24690  2.90347  2.73739  3.18146  2.89801  2.37887  2.77519  2.98518  4.58477  3.61503
          0.00663  5.41481  6.13715  0.61958  0.77255  1.02115  0.44657
    149   1.99865  3.68509  4.68204  4.09070  3.68213  4.24482  3.85030  2.54347  3.95605  1.57853  3.47963  2.50242  4.61318  3.89625  4.10633  3.01184  2.30883  2.14652  5.19525  4.00710    447 l - - -
          2.68630  4.42237  2.77518  2.73095  3.46338  2.40505  3.72470  3.29342  2.67740  2.69367  4.24640  2.90343  2.73752  3.18159  2.89813  2.37899  2.77532  2.98513  4.58489  3.61482
          0.02104  3.98157  6.13715  1.83690  0.17353  0.25523  1.49049
    150   3.08620  5.67092  2.36812  1.43665  5.01693  3.18086  4.11638  4.50386  2.32838  3.97653  4.71157  3.39423  4.32237  2.56670  2.69337  2.18280  2.45189  4.06211  6.10279  4.69074    462 e - - -
          2.68618  4.42225  2.77519  2.73123  3.46354  2.40513  3.72494  3.29354  2.67741  2.69355  4.24690  2.90347  2.73739  3.18146  2.89801  2.37887  2.77519  2.98518  4.58477  3.61503
          0.00569  5.56826  6.29061  0.61958  0.77255  0.48576  0.95510
    151   2.42931  4.62052  5.08200  3.98361  3.07470  3.66549  4.71287  2.39677  4.28267  1.20313  2.59043  4.51080  4.75001  4.11486  3.53572  3.23753  2.33160  2.51940  5.24054  3.53762    463 l - - -
          2.68618  4.42225  2.77519  2.73123  3.46354  2.40513  3.72494  3.29354  2.67741  2.69355  4.24690  2.90347  2.73739  3.18146  2.89801  2.37887  2.77519  2.98518  4.58477  3.61503
          0.00569  5.56826  6.29061  0.61958  0.77255  0.48576  0.95510
    152   2.34923  4.30185  5.18313  4.57065  3.53218  3.86619  4.74771  1.87776  4.36212  0.90515  3.45230  4.56744  4.77632  4.49851  4.38004  3.29435  3.25316  2.60566  5.24827  4.07179    464 l - - -
          2.68618  4.42225  2.77519  2.73123  3.46354  2.40513  3.72494  3.29354  2.67741  2.69355  4.24690  2.90347  2.73739  3.18146  2.89801  2.37887  2.77519  2.98518  4.58477  3.61503
          0.04040  5.56826  3.33049  0.61958  0.77255  0.48576  0.95510
    153   2.49847  4.25925  3.07446  2.48805  4.80376  3.93402  3.39541  3.57544  2.49380  1.61558  4.15096  2.95641  4.32604  2.25711  2.97269  2.80609  3.26845  2.88557  5.97705  4.60036    465 l - - -
          2.68618  4.42225  2.77519  2.73123  3.46354  2.40513  3.72494  3.29354  2.67741  2.69355  4.24690  2.90347  2.73739  3.18146  2.89801  2.37887  2.77519  2.98518  4.58477  3.61503
          0.19010  5.53375  1.77685  0.61958  0.77255  0.39927  1.11112
    154   2.62762  5.56718  2.10005  1.47620  4.91170  3.34842  3.74287  4.39732  2.64313  3.24016  4.60802  3.29890  4.22492  2.91699  2.55469  2.36038  2.78952  3.95753  6.00016  4.31063    466 e - - -
          2.68618  4.42225  2.77519  2.73123  3.46354  2.40513  3.72494  3.29354  2.67741  2.69355  4.24690  2.90347  2.73739  3.18146  2.89801  2.37887  2.77519  2.98518  4.58477  3.61503
          0.09839  5.39203  2.41739  0.61958  0.77255  1.07591  0.41701
    155   2.63581  3.97205  2.89239  2.19315  4.86615  2.77874  3.15993  4.35193  1.94457  3.82652  4.56208  2.62585  4.17869  2.60481  2.97848  2.14087  2.74580  3.91184  4.33844  4.21337    467 k - - -
          2.68618  4.42225  2.77519  2.73123  3.46354  2.40513  3.72494  3.29354  2.67741  2.69355  4.24690  2.90347  2.73739  3.18146  2.89801  2.37887  2.77519  2.98518  4.58477  3.61503
          0.00744  5.30107  6.02342  0.61958  0.77255  1.07433  0.41783
    156   2.68192  5.53487  2.67589  1.91217  4.87861  2.97440  3.75789  3.49624  2.31449  3.59283  4.57588  3.19702  2.15129  2.78899  2.71022  2.90588  2.52094  3.55064  5.96834  4.55819    468 e - - -
          2.68623  4.42240  2.77437  2.73128  3.46369  2.40527  3.72509  3.29369  2.67746  2.69360  4.24579  2.90345  2.73746  3.18151  2.89799  2.37891  2.77534  2.98533  4.58492  3.61492
          0.48399  1.40869  1.97170  0.14707  1.98949  0.93252  0.50015
    157   2.69398  5.00889  2.55445  2.59625  3.94072  3.55434  4.09656  2.55787  2.96040  2.73078  2.31251  3.19512  4.26425  3.29770  2.39543  2.52475  2.95401  2.50261  5.54678  4.25419    471 m - - -
          2.68618  4.42225  2.77519  2.73123  3.46354  2.40513  3.72494  3.29354  2.67741  2.69355  4.24690  2.90347  2.73739  3.18146  2.89801  2.37887  2.77519  2.98518  4.58477  3.61503
          0.00790  5.24014  5.96248  0.61958  0.77255  0.57298  0.82976
    158   2.63666  4.40303  2.48923  2.49387  4.83870  3.67164  4.05142  4.00460  2.52757  2.46432  3.92919  3.00371  2.78357  2.81036  3.28542  2.19318  2.03712  3.40552  5.96989  4.57585    472 t - - -
          2.68618  4.42225  2.77519  2.73123  3.46354  2.40513  3.72494  3.29354  2.67741  2.69355  4.24690  2.90347  2.73739  3.18146  2.89801  2.37887  2.77519  2.98518  4.58477  3.61503
          0.00656  5.42632  6.14867  0.61958  0.77255  0.26394  1.46111
    159   2.99677  5.66262  2.46583  1.75962  5.00811  2.60229  3.51683  4.02366  2.67148  3.62020  4.70317  2.57266  2.57710  2.67809  3.33901  2.31506  3.00448  3.22255  6.09505  4.68383    473 e - - -
          2.68618  4.42225  2.77519  2.73123  3.46354  2.40513  3.72494  3.29354  2.67741  2.69355  4.24690  2.90347  2.73739  3.18146  2.89801  2.37887  2.77519  2.98518  4.58477  3.61503
          0.00569  5.56826  6.29061  0.61958  0.77255  0.48576  0.95510
    160   2.14515  5.66303  2.67357  1.49141  5.00861  3.92459  4.01847  3.72284  2.57589  3.78046  4.70357  2.31241  3.10736  2.78358  3.15951  2.80141  2.64081  4.05394  6.09540  4.68411    474 e - - -
          2.68618  4.42225  2.77519  2.73123  3.46354  2.40513  3.72494  3.29354  2.67741  2.69355  4.24690  2.90347  2.73739  3.18146  2.89801  2.37887  2.77519  2.98518  4.58477  3.61503
          0.00569  5.56826  6.29061  0.61958  0.77255  0.48576  0.95510
    161   3.00146  5.66352  2.73671  1.49087  5.00945  3.92434  3.42665  3.90347  2.31566  3.40027  4.40852  3.25992  3.61196  1.86063  2.66234  2.78596  2.95143  4.05462  6.09568  4.68423    475 e - - -
          2.68618  4.42225  2.77519  2.73123  3.46354  2.40513  3.72494  3.29354  2.67741  2.69355  4.24690  2.90347  2.73739  3.18146  2.89801  2.37887  2.77519  2.98518  4.58477  3.61503
          0.00569  5.56826  6.29061  0.61958  0.77255  0.48576  0.95510
    162   2.89141  5.59407  2.77366  2.80767  4.26196  3.66379  3.93040  3.30168  1.84718  3.25798  4.64229  3.41815  4.33160  2.20034  2.22537  2.72148  2.65158  2.71401  6.04413  3.07129    476 k - - -
          2.68618  4.42225  2.77519  2.73123  3.46354  2.40513  3.72494  3.29354  2.67741  2.69355  4.24690  2.90347  2.73739  3.18146  2.89801  2.37887  2.77519  2.98518  4.58477  3.61503
          0.00569  5.56826  6.29061  0.61958  0.77255  0.48576  0.95510
    163   2.57850  5.66253  2.67096  1.91739  5.00804  3.92448  4.11149  3.89557  2.06986  3.16697  3.82566  2.56135  4.08221  2.18495  2.55949  2.80917  2.61945  3.78633  6.09495  4.68374    477 e - - -
          2.68618  4.42225  2.77519  2.73123  3.46354  2.40513  3.72494  3.29354  2.67741  2.69355  4.24690  2.90347  2.73739  3.18146  2.89801  2.37887  2.77519  2.98518  4.58477  3.61503
          0.01573  5.56826  4.44066  0.61958  0.77255  0.48576  0.95510
    164   3.14535  4.63967  2.26180  1.52535  4.56822  3.60499  3.70223  4.16475  1.94801  3.36778  4.01403  3.16535  3.21247  2.62848  2.88548  2.79757  3.26391  4.04690  6.08884  3.75863    478 e - - -
          2.68618  4.42225  2.77519  2.73123  3.46354  2.40513  3.72494  3.29354  2.67741  2.69355  4.24690  2.90347  2.73739  3.18146  2.89801  2.37887  2.77519  2.98518  4.58477  3.61503
          0.00574  5.55828  6.28063  0.61958  0.77255  0.53403  0.88246
    165   2.27636  3.55721  4.36647  3.15433  2.03761  4.30846  3.90497  2.90022  3.26827  2.51728  3.12491  4.27551  4.67849  3.52541  3.63805  2.90785  2.22841  2.47402  4.13320  2.40450    479 f - - -
          2.68618  4.42225  2.77519  2.73123  3.46354  2.40513  3.72494  3.29354  2.67741  2.69355  4.24690  2.90347  2.73739  3.18146  2.89801  2.37887  2.77519  2.98518  4.58477  3.61503
          0.04313  5.55828  3.26073  0.61958  0.77255  0.53403  0.88246
    166   2.30042  3.71938  4.39428  4.38844  3.69505  4.34744  4.19585  1.52088  4.20911  1.56737  3.57339  4.14167  4.22442  4.08683  4.27664  2.83324  2.58653  2.21140  5.21910  4.03891    480 i - - -
          2.68618  4.42225  2.77519  2.73123  3.46354  2.40513  3.72494  3.29354  2.67741  2.69355  4.24690  2.90347  2.73739  3.18146  2.89801  2.37887  2.77519  2.98518  4.58477  3.61503
          0.00596  5.52111  6.24345  0.61958  0.77255  0.37544  1.16152
    167   2.20566  5.66157  2.70342  2.37665  5.00666  2.93107  3.34007  4.49264  2.33175  3.01000  4.03757  3.11484  3.35409  2.55585  2.31175  2.66348  2.63465  3.27826  6.09424  3.99803    481 a - - -
          2.68618  4.42225  2.77519  2.73123  3.46354  2.40513  3.72494  3.29354  2.67741  2.69355  4.24690  2.90347  2.73739  3.18146  2.89801  2.37887  2.77519  2.98518  4.58477  3.61503
          0.00569  5.56826  6.29061  0.61958  0.77255  0.48576  0.95510
    168   2.35948  5.62596  3.04676  2.53351  4.95572  2.47662  4.12071  2.35338  2.41700  3.01932  4.67066  2.81830  3.80542  2.88106  2.30304  2.86035  2.71867  2.94932  6.06792  4.66638    482 r - - -
          2.68618  4.42225  2.77519  2.73123  3.46354  2.40513  3.72494  3.29354  2.67741  2.69355  4.24690  2.90347  2.73739  3.18146  2.89801  2.37887  2.77519  2.98518  4.58477  3.61503
          0.00569  5.56826  6.29061  0.61958  0.77255  0.48576  0.95510
    169   2.29204  4.62738  5.04038  4.43501  3.72212  4.38010  4.70552  1.29642  4.25222  2.08447  2.73791  3.60163  4.74533  3.59850  4.31379  2.68433  2.88675  2.12254  5.24693  3.79300    483 i - - -
          2.68618  4.42225  2.77519  2.73123  3.46354  2.40513  3.72494  3.29354  2.67741  2.69355  4.24690  2.90347  2.73739  3.18146  2.89801  2.37887  2.77519  2.98518  4.58477  3.61503
          0.01212  5.56826  4.79979  0.61958  0.77255  0.48576  0.95510
    170   2.54157  5.62310  2.63916  2.33265  4.95315  2.83519  3.05654  3.30287  2.75562  2.29233  4.33586  3.19532  4.32140  2.64005  2.05379  2.80716  3.16815  3.14999  6.06488  3.89105    484 r - - -
          2.68618  4.42225  2.77519  2.73123  3.46354  2.40513  3.72494  3.29354  2.67741  2.69355  4.24690  2.90347  2.73739  3.18146  2.89801  2.37887  2.77519  2.98518  4.58477  3.61503
          0.00572  5.56186  6.28421  0.61958  0.77255  0.51702  0.90708
    171   2.81379  5.65970  2.56440  1.95797  4.31571  2.96493  3.58313  3.94647  2.39971  3.40792  4.70016  2.91377  4.31426  2.60471  2.29978  2.17699  2.47173  3.80588  6.09193  4.68052    485 e - - -
          2.68618  4.42225  2.77519  2.73123  3.46354  2.40513  3.72494  3.29354  2.67741  2.69355  4.24690  2.90347  2.73739  3.18146  2.89801  2.37887  2.77519  2.98518  4.58477  3.61503
          0.01813  5.56186  4.25953  0.61958  0.77255  0.51702  0.90708
    172   2.79592  5.65412  3.02567  1.66659  5.00038  3.55261  3.27500  4.48718  2.06766  3.95989  4.69448  3.06869  4.30748  1.88891  2.66696  2.58001  2.86599  4.04540  6.08608  3.65930    486 e - - -
          2.68618  4.42225  2.77519  2.73123  3.46354  2.40513  3.72494  3.29354  2.67741  2.69355  4.24690  2.90347  2.73739  3.18146  2.89801  2.37887  2.77519  2.98518  4.58477  3.61503
          0.00579  5.54953  6.27187  0.61958  0.77255  0.57414  0.82826
    173   1.96367  4.63538  4.90708  3.96777  3.73252  4.06561  4.66840  2.06164  4.14896  1.70714  3.08619  3.82895  4.71669  4.32975  4.25171  2.24191  2.09400  2.49188  5.25244  3.59134    487 l - - -
          2.68618  4.42225  2.77519  2.73123  3.46354  2.40513  3.72494  3.29354  2.67741  2.69355  4.24690  2.90347  2.73739  3.18146  2.89801  2.37887  2.77519  2.98518  4.58477  3.61503
          0.00579  5.54953  6.27187  0.61958  0.77255  0.52383  0.89710
    174   3.06461  5.65427  2.02239  1.99680  4.99913  3.73795  3.20649  3.91633  2.34916  2.69478  4.69499  3.14598  4.31146  2.71213  2.35747  2.41192  2.97256  3.74941  6.08708  3.36684    488 e - - -
          2.68618  4.42225  2.77519  2.73123  3.46354  2.40513  3.72494  3.29354  2.67741  2.69355  4.24690  2.90347  2.73739  3.18146  2.89801  2.37887  2.77519  2.98518  4.58477  3.61503
          0.00576  5.55600  6.27835  0.61958  0.77255  0.54465  0.86761
    175   2.87169  5.66479  3.26217  2.76396  5.01129  3.48286  3.30313  4.49433  1.69119  3.96820  4.70603  3.03569  4.32506  2.55221  1.45437  3.12301  3.28877  4.05641  6.09432  2.69722    489 r - - -
          2.68618  4.42225  2.77519  2.73123  3.46354  2.40513  3.72494  3.29354  2.67741  2.69355  4.24690  2.90347  2.73739  3.18146  2.89801  2.37887  2.77519  2.98518  4.58477  3.61503
          0.00576  5.55600  6.27835  0.61958  0.77255  0.54465  0.86761
    176   2.72943  4.20167  5.28438  4.23571  3.78123  4.50469  4.84923  1.53282  4.46703  1.26997  2.22528  4.66645  4.86160  4.60101  4.48014  3.81995  3.08743  2.15596  5.33683  4.16087    490 l - - -
          2.68618  4.42225  2.77519  2.73123  3.46354  2.40513  3.72494  3.29354  2.67741  2.69355  4.24690  2.90347  2.73739  3.18146  2.89801  2.37887  2.77519  2.98518  4.58477  3.61503
          0.00576  5.55600  6.27835  0.61958  0.77255  0.45063  1.01398
    177   2.82767  4.79086  2.08990  1.83019  5.00469  3.92308  4.11014  3.97306  2.02200  3.49774  4.70039  2.77986  4.31654  2.82849  2.83386  2.48953  2.40569  3.29556  6.09244  4.68154    491 e - - -
          2.68618  4.42225  2.77519  2.73123  3.46354  2.40513  3.72494  3.29354  2.67741  2.69355  4.24690  2.90347  2.73739  3.18146  2.89801  2.37887  2.77519  2.98518  4.58477  3.61503
          0.00570  5.56530  6.28764  0.61958  0.77255  0.48576  0.95510
    178   2.56451  5.66098  2.27262  2.38469  2.85065  3.92291  3.45316  4.49276  2.27524  3.30149  4.70153  2.16052  4.31640  2.38475  2.26981  2.84023  3.12534  4.05185  6.09339  4.68218    492 n - - -
          2.68618  4.42225  2.77519  2.73123  3.46354  2.40513  3.72494  3.29354  2.67741  2.69355  4.24690  2.90347  2.73739  3.18146  2.89801  2.37887  2.77519  2.98518  4.58477  3.61503
          0.00570  5.56530  6.28764  0.61958  0.77255  0.48576  0.95510
    179   3.25301  4.55513  5.18850  4.57576  2.83956  4.42000  3.47105  2.90488  4.36685  0.94905  2.82349  4.57264  4.78134  4.09292  4.38361  3.73061  3.34521  2.59897  5.24108  2.01992    493 l - - -
          2.68627  4.42238  2.77518  2.73126  3.46366  2.40525  3.72507  3.29366  2.67753  2.69358  4.24702  2.90318  2.73752  3.18083  2.89767  2.37899  2.77496  2.98531  4.58489  3.61516
          0.06350  3.04846  4.26204  1.19250  0.36163  0.48576  0.95510
    180   2.97899  4.60748  5.15919  4.54689  2.64838  4.39648  4.72959  1.76978  4.33994  2.37823  3.10039  3.14427  4.75998  4.47806  4.36071  3.07650  2.51513  1.25756  5.23310  4.05616    498 v - - -
          2.68618  4.42225  2.77519  2.73123  3.46354  2.40513  3.72494  3.29354  2.67741  2.69355  4.24690  2.90347  2.73739  3.18146  2.89801  2.37887  2.77519  2.98518  4.58477  3.61503
          0.00578  5.55206  6.27441  0.61958  0.77255  0.54465  0.86761
    181   2.83882  5.65566  2.30631  1.65383  5.00195  3.69986  3.65868  4.48880  2.45144  3.77774  4.69601  2.31164  4.30886  2.21174  2.88898  2.46609  2.81290  4.04696  6.08760  4.01456    499 e - - -
          2.68618  4.42225  2.77519  2.73123  3.46354  2.40513  3.72494  3.29354  2.67741  2.69355  4.24690  2.90347  2.73739  3.18146  2.89801  2.37887  2.77519  2.98518  4.58477  3.61503
          0.00578  5.55206  6.27441  0.61958  0.77255  0.54465  0.86761
    182   2.12041  5.64788  2.22403  2.16757  4.39230  3.36260  3.86814  4.47527  2.83965  3.59571  4.45341  2.94401  4.31022  1.71026  3.33211  2.24918  3.04114  3.52290  6.08184  4.67217    500 q - - -
          2.68618  4.42225  2.77519  2.73123  3.46354  2.40513  3.72494  3.29354  2.67741  2.69355  4.24690  2.90347  2.73739  3.18146  2.89801  2.37887  2.77519  2.98518  4.58477  3.61503
          0.00578  5.55206  6.27441  0.61958  0.77255  0.54465  0.86761
    183   2.96789  5.29236  5.97470  5.36965  2.66211  5.24814  5.56954  2.16574  5.18240  0.76623  1.98399  5.41958  5.47673  5.18838  5.15140  4.58724  4.21113  2.54320  5.84457  4.77654    501 l - - -
          2.68618  4.42225  2.77519  2.73123  3.46354  2.40513  3.72494  3.29354  2.67741  2.69355  4.24690  2.90347  2.73739  3.18146  2.89801  2.37887  2.77519  2.98518  4.58477  3.61503
          0.01386  5.55206  4.61712  0.61958  0.77255  0.54465  0.86761
    184   3.21417  4.60126  5.09899  4.48902  2.16801  4.37480  4.32952  2.49882  4.29111  1.12723  3.40103  2.90369  4.73922  4.43713  4.32715  2.50327  3.14604  2.34722  5.22161  3.70280    502 l - - -
          2.68618  4.42225  2.77519  2.73123  3.46354  2.40513  3.72494  3.29354  2.67741  2.69355  4.24690  2.90347  2.73739  3.18146  2.89801  2.37887  2.77519  2.98518  4.58477  3.61503
          0.00583  5.54404  6.26638  0.61958  0.77255  0.43055  1.05025
    185   2.90469  5.61818  2.68401  2.08350  3.01276  3.75776  3.74961  3.85924  2.07188  2.45537  4.66351  2.60056  4.32406  2.93682  3.35159  2.56765  3.05505  3.81377  6.06158  2.44493    503 k - - -
          2.68618  4.42225  2.77519  2.73123  3.46354  2.40513  3.72494  3.29354  2.67741  2.69355  4.24690  2.90347  2.73739  3.18146  2.89801  2.37887  2.77519  2.98518  4.58477  3.61503
          0.00571  5.56437  6.28672  0.61958  0.77255  0.48576  0.95510
    186   2.90717  4.60899  5.20680  4.59106  2.54476  4.40637  4.73982  2.18071  4.37442  1.29583  3.53725  4.57116  4.76914  4.50337  4.37971  3.71813  2.19694  2.40870  3.60910  2.33129    504 l - - -
          2.68618  4.42225  2.77519  2.73123  3.46354  2.40513  3.72494  3.29354  2.67741  2.69355  4.24690  2.90347  2.73739  3.18146  2.89801  2.37887  2.77519  2.98518  4.58477  3.61503
          0.00571  5.56437  6.28672  0.61958  0.77255  0.48576  0.95510
    187   1.74887  5.15103  3.74694  3.18610  3.58893  4.06588  4.28852  3.72008  3.16713  2.99784  3.96182  3.31320  4.45193  2.93553  3.00294  1.41280  2.42196  2.76437  5.69532  4.41041    505 s - - -
          2.68618  4.42225  2.77519  2.73123  3.46354  2.40513  3.72494  3.29354  2.67741  2.69355  4.24690  2.90347  2.73739  3.18146  2.89801  2.37887  2.77519  2.98518  4.58477  3.61503
          0.01809  5.56437  4.26204  0.61958  0.77255  0.48576  0.95510
    188   3.24827  5.71138  3.39502  2.75126  5.06599  4.01251  3.72521  4.53029  1.68377  3.22111  4.06639  3.22165  4.39968  2.91125  1.05921  3.21469  3.47193  3.77027  6.12251  4.74604    506 r - - -
          2.68618  4.42225  2.77519  2.73123  3.46354  2.40513  3.72494  3.29354  2.67741  2.69355  4.24690  2.90347  2.73739  3.18146  2.89801  2.37887  2.77519  2.98518  4.58477  3.61503
          0.00578  5.55206  6.27441  0.61958  0.77255  0.54465  0.86761
    189   2.25905  4.65177  4.82912  3.66901  3.23436  3.99203  4.23045  2.16426  4.08927  1.22442  3.16754  3.46934  4.70651  3.76091  4.21857  2.55487  3.09864  2.80629  5.26705  3.08043    507 l - - -
          2.68618  4.42225  2.77519  2.73123  3.46354  2.40513  3.72494  3.29354  2.67741  2.69355  4.24690  2.90347  2.73739  3.18146  2.89801  2.37887  2.77519  2.98518  4.58477  3.61503
          0.00578  5.55206  6.27441  0.61958  0.77255  0.54465  0.86761
    190   3.14880  5.66112  1.98486  1.29816  5.00622  3.23238  3.88599  4.49273  2.76400  3.96641  4.05423  2.41039  4.31414  2.73883  3.33809  2.72927  2.79456  4.05182  6.09353  4.09762    508 e - - -
          2.68618  4.42225  2.77519  2.73123  3.46354  2.40513  3.72494  3.29354  2.67741  2.69355  4.24690  2.90347  2.73739  3.18146  2.89801  2.37887  2.77519  2.98518  4.58477  3.61503
          0.07686  5.55206  2.65784  0.61958  0.77255  0.54465  0.86761
    191   2.05998  5.58960  2.77842  2.51003  4.35406  3.63430  3.34917  4.40257  2.69863  2.96939  4.63306  2.23571  3.73284  2.90298  3.17344  2.42378  2.36644  3.47816  6.02870  2.70009    509 a - - -
          2.68618  4.42225  2.77519  2.73123  3.46354  2.40513  3.72494  3.29354  2.67741  2.69355  4.24690  2.90347  2.73739  3.18146  2.89801  2.37887  2.77519  2.98518  4.58477  3.61503
          0.01464  5.48141  4.56923  0.61958  0.77255  0.81847  0.58180
    192   2.90638  5.60755  2.55029  2.48622  4.95161  1.72119  3.26644  4.12995  2.62625  3.66546  4.64848  2.39584  3.98666  2.51588  2.89750  2.78020  3.07707  2.70539  6.04084  4.63049    510 g - - -
          2.68618  4.42225  2.77519  2.73123  3.46354  2.40513  3.72494  3.29354  2.67741  2.69355  4.24690  2.90347  2.73739  3.18146  2.89801  2.37887  2.77519  2.98518  4.58477  3.61503
          0.00626  5.47303  6.19538  0.61958  0.77255  0.41166  1.08634
    193   2.83024  5.64033  2.77436  1.82927  4.98192  3.91301  2.83247  3.70143  2.40235  3.58606  3.25942  3.11961  4.04055  2.03934  3.20317  2.62359  2.76145  2.69488  6.07510  4.66626    511 e - - -
          2.68618  4.42225  2.77519  2.73123  3.46354  2.40513  3.72494  3.29354  2.67741  2.69355  4.24690  2.90347  2.73739  3.18146  2.89801  2.37887  2.77519  2.98518  4.58477  3.61503
          0.01467  5.54426  4.54174  0.61958  0.77255  0.48590  0.95489
    194   3.03585  5.01955  3.88196  2.69225  3.05728  3.87206  3.78979  1.97801  2.17209  2.14438  3.92052  3.76957  4.49010  2.44369  3.20026  3.10994  2.69828  2.49684  5.58397  4.04934    512 i - - -
          2.68618  4.42225  2.77519  2.73123  3.46354  2.40513  3.72494  3.29354  2.67741  2.69355  4.24690  2.90347  2.73739  3.18146  2.89801  2.37887  2.77519  2.98518  4.58477  3.61503
          0.00580  5.54798  6.27032  0.61958  0.77255  0.50325  0.92776
    195   2.73343  5.64202  2.08543  2.58192  4.98159  3.44837  4.10791  3.32420  2.43774  3.40176  4.34386  3.38987  2.57231  2.07549  2.91116  2.45693  2.58955  3.31858  6.07801  4.04069    513 q - - -
          2.68620  4.42227  2.77521  2.73125  3.46356  2.40504  3.72496  3.29356  2.67742  2.69357  4.24691  2.90348  2.73741  3.18148  2.89802  2.37889  2.77521  2.98520  4.58386  3.61505
          0.07254  4.07069  2.93926  0.64816  0.74026  0.52743  0.89188
    196   3.07159  4.58410  4.46997  4.40683  2.51306  4.34072  4.66683  2.44806  4.22124  1.38778  3.01453  3.84290  2.85895  3.58039  3.93010  3.34677  2.72852  2.19107  5.20364  2.62506    516 l - - -
          2.68618  4.42225  2.77519  2.73123  3.46354  2.40513  3.72494  3.29354  2.67741  2.69355  4.24690  2.90347  2.73739  3.18146  2.89801  2.37887  2.77519  2.98518  4.58477  3.61503
          0.02099  5.50338  4.09223  0.61958  0.77255  0.40106  1.10748
    197   3.13614  5.64877  2.36463  1.75474  4.99468  3.71248  3.30910  4.48124  2.07161  3.73082  3.69863  2.33578  3.80774  2.83802  2.69190  2.84579  2.78325  3.32681  6.08095  3.54131    517 e - - -
          2.68618  4.42225  2.77519  2.73123  3.46354  2.40513  3.72494  3.29354  2.67741  2.69355  4.24690  2.90347  2.73739  3.18146  2.89801  2.37887  2.77519  2.98518  4.58477  3.61503
          0.00584  5.54168  6.26403  0.61958  0.77255  0.53990  0.87421
    198   3.19253  3.49307  4.23787  3.18435  2.36047  4.21317  4.48213  2.71044  1.86846  2.51602  3.00567  3.78748  3.48825  2.97724  3.14775  3.26365  2.66124  2.39522  5.41500  2.99093    518 k - - -
          2.68618  4.42225  2.77519  2.73123  3.46354  2.40513  3.72494  3.29354  2.67741  2.69355  4.24690  2.90347  2.73739  3.18146  2.89801  2.37887  2.77519  2.98518  4.58477  3.61503
          0.00580  5.54835  6.27069  0.61958  0.77255  0.44108  1.03098
    199   3.02768  5.66031  3.21406  1.39710  5.00571  3.51062  3.93031  4.49187  1.72696  3.96570  4.05948  3.08684  4.31608  2.89318  2.69762  2.61319  2.54138  3.38763  6.09277  4.68167    519 e - - -
          2.68618  4.42225  2.77519  2.73123  3.46354  2.40513  3.72494  3.29354  2.67741  2.69355  4.24690  2.90347  2.73739  3.18146  2.89801  2.37887  2.77519  2.98518  4.58477  3.61503
          0.00571  5.56437  6.28672  0.61958  0.77255  0.48576  0.95510
    200   2.99177  5.65901  2.74190  1.89540  4.82999  3.73975  3.47018  4.07715  2.20431  3.01550  3.76089  2.80040  2.56209  2.79705  2.89876  2.27977  2.75507  3.27730  6.09179  4.68093    520 e - - -
          2.68618  4.42225  2.77519  2.73123  3.46354  2.40513  3.72494  3.29354  2.67741  2.69355  4.24690  2.90347  2.73739  3.18146  2.89801  2.37887  2.77519  2.98518  4.58477  3.61503
          0.00571  5.56437  6.28672  0.61958  0.77255  0.48576  0.95510
    201   3.18595  3.45386  5.12147  3.29723  2.88256  3.11247  4.71820  1.71668  4.31074  2.15047  3.34647  4.52787  4.75265  3.43195  4.34323  3.16928  2.42599  1.59928  5.23274  3.59757    521 v - - -
          2.68618  4.42225  2.77519  2.73123  3.46354  2.40513  3.72494  3.29354  2.67741  2.69355  4.24690  2.90347  2.73739  3.18146  2.89801  2.37887  2.77519  2.98518  4.58477  3.61503
          0.00571  5.56437  6.28672  0.61958  0.77255  0.48576  0.95510
    202   2.97333  4.93329  1.63840  2.41651  4.00265  3.65970  4.11051  4.48382  2.70157  3.69078  4.69671  2.62836  2.93351  3.10726  2.25065  2.21682  2.79981  3.76587  6.08929  4.22576    522 d - - -
          2.68618  4.42225  2.77519  2.73123  3.46354  2.40513  3.72494  3.29354  2.67741  2.69355  4.24690  2.90347  2.73739  3.18146  2.89801  2.37887  2.77519  2.98518  4.58477  3.61503
          0.00571  5.56437  6.28672  0.61958  0.77255  0.48576  0.95510
    203   3.33863  4.89423  5.50692  4.89833  2.99788  4.74568  5.07944  1.75637  4.69559  0.74741  3.76587  4.90707  3.49795  4.79458  4.69853  4.06586  3.77365  2.45254  5.50879  4.08179    523 l - - -
          2.68618  4.42225  2.77519  2.73123  3.46354  2.40513  3.72494  3.29354  2.67741  2.69355  4.24690  2.90347  2.73739  3.18146  2.89801  2.37887  2.77519  2.98518  4.58477  3.61503
          0.00571  5.56437  6.28672  0.61958  0.77255  0.48576  0.95510
    204   2.31673  5.58583  2.64826  2.78167  3.29415  3.73745  3.21701  3.29847  2.65589  3.03288  4.63471  2.31907  4.33068  2.33209  3.09426  2.26471  3.06884  3.26808  6.03741  2.91570    524 s - - -
          2.68618  4.42225  2.77519  2.73123  3.46354  2.40513  3.72494  3.29354  2.67741  2.69355  4.24690  2.90347  2.73739  3.18146  2.89801  2.37887  2.77519  2.98518  4.58477  3.61503
          0.00571  5.56437  6.28672  0.61958  0.77255  0.48576  0.95510
    205   2.20232  4.62176  2.27367  1.72769  4.17613  3.92355  3.82936  3.99766  2.45946  3.80085  4.69546  3.04011  3.17210  2.70829  2.88225  2.67179  2.96103  3.15013  6.08826  3.56153    525 e - - -
          2.68618  4.42225  2.77519  2.73123  3.46354  2.40513  3.72494  3.29354  2.67741  2.69355  4.24690  2.90347  2.73739  3.18146  2.89801  2.37887  2.77519  2.98518  4.58477  3.61503
          0.01809  5.56437  4.26204  0.61958  0.77255  0.48576  0.95510
    206   3.22748  4.61336  5.11615  3.15920  2.94407  4.38933  4.71899  2.57162  4.30760  1.15013  2.78848  4.52676  4.18942  4.14255  4.34223  3.69753  2.12146  1.98151  5.23404  4.05706    526 l - - -
          2.68618  4.42225  2.77519  2.73123  3.46354  2.40513  3.72494  3.29354  2.67741  2.69355  4.24690  2.90347  2.73739  3.18146  2.89801  2.37887  2.77519  2.98518  4.58477  3.61503
          0.00578  5.55206  6.27441  0.61958  0.77255  0.54465  0.86761
    207   2.26535  3.42766  5.18169  4.56649  2.81275  4.38921  4.36957  2.08609  4.35180  1.61724  2.93867  4.55096  4.75292  3.63653  4.36070  3.20590  2.97138  1.60379  5.21704  4.04104    527 v - - -
          2.68618  4.42225  2.77519  2.73123  3.46354  2.40513  3.72494  3.29354  2.67741  2.69355  4.24690  2.90347  2.73739  3.18146  2.89801  2.37887  2.77519  2.98518  4.58477  3.61503
          0.00578  5.55206  6.27441  0.61958  0.77255  0.54465  0.86761
    208   2.26443  5.63349  3.06382  2.23464  4.97026  3.46360  3.49255  3.60275  2.07763  3.26039  3.98933  3.39027  4.31285  2.92507  1.95972  2.36087  3.03595  3.26975  6.07117  3.31297    528 r - - -
          2.68618  4.42225  2.77519  2.73123  3.46354  2.40513  3.72494  3.29354  2.67741  2.69355  4.24690  2.90347  2.73739  3.18146  2.89801  2.37887  2.77519  2.98518  4.58477  3.61503
          0.00578  5.55206  6.27441  0.61958  0.77255  0.54465  0.86761
    209   2.30150  5.65523  2.10509  2.04177  5.00143  3.91526  3.60944  4.18684  2.42561  3.78234  4.54775  2.72226  3.83162  1.77097  2.88898  2.60486  3.37308  3.86044  6.08723  4.67560    529 q - - -
          2.68633  4.42173  2.77519  2.73096  3.46369  2.40520  3.72471  3.29325  2.67729  2.69342  4.24704  2.90361  2.73754  3.18161  2.89803  2.37882  2.77534  2.98533  4.58401  3.61518
          0.05425  3.27897  4.19087  1.49674  0.25342  0.45063  1.01398
    210   1.55540  4.60028  5.14144  4.52898  3.53715  4.38407  4.71552  2.31172  4.04863  1.63426  3.14832  4.53282  4.74815  4.46208  4.01629  3.39445  2.65663  1.87102  5.22161  3.10029    543 a - - -
          2.68618  4.42225  2.77519  2.73123  3.46354  2.40513  3.72494  3.29354  2.67741  2.69355  4.24690  2.90347  2.73739  3.18146  2.89801  2.37887  2.77519  2.98518  4.58477  3.61503
          0.00579  5.55120  6.27355  0.61958  0.77255  0.54863  0.86213
    211   2.46734  3.32576  5.15150  3.80495  3.20876  4.04545  4.71668  2.14367  4.33001  1.67666  2.25963  4.53697  4.74875  3.62968  3.63523  3.22484  3.07574  1.89104  5.21964  3.03552    544 l - - -
          2.68618  4.42225  2.77519  2.73123  3.46354  2.40513  3.72494  3.29354  2.67741  2.69355  4.24690  2.90347  2.73739  3.18146  2.89801  2.37887  2.77519  2.98518  4.58477  3.61503
          0.00579  5.55120  6.27355  0.61958  0.77255  0.54863  0.86213
    212   2.14643  4.12314  2.32431  1.77238  4.58850  3.17657  4.10348  3.46081  2.28956  3.38636  4.68844  3.08862  3.68742  3.03603  2.89342  2.26087  3.13621  3.83486  6.08119  4.67152    545 e - - -
          2.68618  4.42225  2.77519  2.73123  3.46354  2.40513  3.72494  3.29354  2.67741  2.69355  4.24690  2.90347  2.73739  3.18146  2.89801  2.37887  2.77519  2.98518  4.58477  3.61503
          0.02113  5.55120  4.07301  0.61958  0.77255  0.54863  0.86213
    213   2.76440  5.63913  1.80093  1.91621  4.12711  2.71399  3.55538  4.21588  2.58138  3.57743  4.39803  3.37600  4.30119  2.98057  2.93441  2.36173  2.41160  4.02869  6.07302  3.73900    546 d - - -
          2.68618  4.42225  2.77519  2.73123  3.46354  2.40513  3.72494  3.29354  2.67741  2.69355  4.24690  2.90347  2.73739  3.18146  2.89801  2.37887  2.77519  2.98518  4.58477  3.61503
          0.01586  5.53594  4.43991  0.61958  0.77255  0.51562  0.90914
    214   2.54348  4.59592  5.10842  3.93363  1.85122  4.00253  3.81297  2.01156  4.29694  2.12825  3.26954  2.98811  4.73724  4.44062  4.32850  3.48360  3.25976  2.57453  3.18927  2.17831    547 f - - -
          2.68623  4.42243  2.77511  2.73127  3.46372  2.40530  3.72512  3.29372  2.67746  2.69273  4.24707  2.90304  2.73744  3.18164  2.89818  2.37904  2.77509  2.98536  4.58495  3.61488
          0.11952  2.44902  3.63916  1.03365  0.43960  0.52606  0.89387
    215   2.52512  4.33633  3.32341  2.01533  4.75977  3.52466  4.13114  3.89553  2.26352  2.56812  3.85902  3.23999  4.32763  2.75378  2.87738  2.38976  3.18257  2.28028  5.95019  2.97473    557 e - - -
          2.68618  4.42225  2.77519  2.73123  3.46354  2.40513  3.72494  3.29354  2.67741  2.69355  4.24690  2.90347  2.73739  3.18146  2.89801  2.37887  2.77519  2.98518  4.58477  3.61503
          0.00594  5.52489  6.24724  0.61958  0.77255  0.66134  0.72600
    216   2.84717  5.59148  2.95353  2.33456  4.91685  2.63517  3.68302  3.18922  2.32838  2.57782  3.95795  3.15421  2.40901  2.79700  3.24312  2.65507  2.92369  3.56350  6.03613  2.74872    558 k - - -
          2.68618  4.42225  2.77519  2.73123  3.46354  2.40513  3.72494  3.29354  2.67741  2.69355  4.24690  2.90347  2.73739  3.18146  2.89801  2.37887  2.77519  2.98518  4.58477  3.61503
          0.01295  5.52489  4.72439  0.61958  0.77255  0.66134  0.72600
    217   2.26295  4.82092  3.26825  3.60743  3.43929  3.92200  3.79191  2.38804  3.54868  1.64033  3.44092  3.23947  3.07588  2.92233  3.34218  3.11601  2.86660  2.44949  3.70724  4.19104    559 l - - -
          2.68618  4.42225  2.77519  2.73123  3.46354  2.40513  3.72494  3.29354  2.67741  2.69355  4.24690  2.90347  2.73739  3.18146  2.89801  2.37887  2.77519  2.98518  4.58477  3.61503
          0.00598  5.51793  6.24027  0.61958  0.77255  0.55501  0.85347
    218   1.63390  3.08672  3.55140  3.65167  2.66192  4.31496  3.62480  3.00566  4.01359  1.47223  3.77507  3.94364  4.68353  4.22175  4.17050  3.00447  3.37643  2.91179  4.16726  2.77349    560 l - - -
          2.68618  4.42225  2.77519  2.73123  3.46354  2.40513  3.72494  3.29354  2.67741  2.69355  4.24690  2.90347  2.73739  3.18146  2.89801  2.37887  2.77519  2.98518  4.58477  3.61503
          0.01624  5.53635  4.40874  0.61958  0.77255  0.61416  0.77891
    219   2.57938  5.61922  2.73576  1.40730  4.95598  3.56358  4.09325  2.90035  2.65101  2.56847  4.18525  3.13725  3.66872  2.78619  3.12788  2.44139  2.99860  4.00539  6.05691  4.65101    561 e - - -
          2.68618  4.42225  2.77519  2.73123  3.46354  2.40513  3.72494  3.29354  2.67741  2.69355  4.24690  2.90347  2.73739  3.18146  2.89801  2.37887  2.77519  2.98518  4.58477  3.61503
          0.00593  5.52604  6.24839  0.61958  0.77255  0.65673  0.73094
    220   2.61921  5.64064  2.73893  1.97545  3.91052  3.21751  3.36558  4.47342  1.85253  3.75209  4.68103  2.90938  4.29449  2.04739  2.96295  2.39422  3.13368  4.03183  6.07271  3.86797    562 k - - -
          2.68618  4.42225  2.77519  2.73123  3.46354  2.40513  3.72494  3.29354  2.67741  2.69355  4.24690  2.90347  2.73739  3.18146  2.89801  2.37887  2.77519  2.98518  4.58477  3.61503
          0.01880  5.52604  4.22371  0.61958  0.77255  0.47375  0.97462
    221   2.57986  5.63788  3.15563  2.41969  3.54828  3.57958  2.78640  4.46324  1.52881  3.78445  4.67941  2.53049  4.30354  3.09213  2.40503  2.92921  3.11705  3.30317  6.07256  3.10423    563 k - - -
          2.68618  4.42225  2.77519  2.73123  3.46354  2.40513  3.72494  3.29354  2.67741  2.69355  4.24690  2.90347  2.73739  3.18146  2.89801  2.37887  2.77519  2.98518  4.58477  3.61503
          0.00586  5.53913  6.26148  0.61958  0.77255  0.60227  0.79311
    222   2.89632  5.64956  2.93378  2.12371  4.99590  2.01937  2.71723  4.48282  2.11673  3.95537  4.68992  2.43848  3.80124  2.31858  2.77051  2.75483  3.23650  4.04089  6.08143  4.66963    564 g - - -
          2.68618  4.42225  2.77519  2.73123  3.46354  2.40513  3.72494  3.29354  2.67741  2.69355  4.24690  2.90347  2.73739  3.18146  2.89801  2.37887  2.77519  2.98518  4.58477  3.61503
          0.01389  5.53913  4.61894  0.61958  0.77255  0.60227  0.79311
    223   3.20226  3.64591  4.92368  4.02771  2.65084  3.12117  4.25760  1.39936  2.63632  2.31797  2.71819  3.47670  4.35824  4.33466  3.58916  3.46585  3.03309  2.35990  5.23637  3.41592    565 i - - -
          2.68618  4.42225  2.77519  2.73123  3.46354  2.40513  3.72494  3.29354  2.67741  2.69355  4.24690  2.90347  2.73739  3.18146  2.89801  2.37887  2.77519  2.98518  4.58477  3.61503
          0.00590  5.53115  6.25349  0.61958  0.77255  0.57530  0.82677
    224   2.56327  4.57983  2.45535  2.07933  4.99225  3.64402  3.84367  4.47859  2.02431  3.57593  4.46305  2.94568  4.30184  2.52010  2.63943  2.26846  2.41422  3.17043  6.07902  4.66775    566 k - - -
          2.68618  4.42225  2.77519  2.73123  3.46354  2.40513  3.72494  3.29354  2.67741  2.69355  4.24690  2.90347  2.73739  3.18146  2.89801  2.37887  2.77519  2.98518  4.58477  3.61503
          0.00586  5.53913  6.26148  0.61958  0.77255  0.50490  0.92524
    225   2.85759  4.27831  5.20544  4.59016  2.34491  4.40611  4.74082  2.01907  4.37404  1.55399  3.40803  4.57089  2.68641  4.50344  4.37982  3.71815  3.46613  1.58864  5.23079  3.23731    567 l - - -
          2.68618  4.42225  2.77519  2.73123  3.46354  2.40513  3.72494  3.29354  2.67741  2.69355  4.24690  2.90347  2.73739  3.18146  2.89801  2.37887  2.77519  2.98518  4.58477  3.61503
          0.01297  5.55206  4.70948  0.61958  0.77255  0.45063  1.01398
    226   2.65304  4.81889  2.96585  2.03518  4.95843  3.15738  3.65270  3.06160  2.54480  3.41637  4.67007  2.99817  4.31778  2.39895  3.15356  2.13432  2.65799  2.44506  6.06642  3.80989    568 e - - -
          2.68618  4.42225  2.77519  2.73123  3.46354  2.40513  3.72494  3.29354  2.67741  2.69355  4.24690  2.90347  2.73739  3.18146  2.89801  2.37887  2.77519  2.98518  4.58477  3.61503
          0.00575  5.55731  6.27966  0.61958  0.77255  0.46489  0.98940
    227   3.03070  4.60764  5.15338  4.02205  2.53502  4.02878  4.72396  2.02848  4.33374  1.54148  3.72639  3.91224  4.75642  4.47203  3.99478  3.00944  3.21446  1.65927  5.22886  2.45628    569 l - - -
          2.68618  4.42225  2.77519  2.73123  3.46354  2.40513  3.72494  3.29354  2.67741  2.69355  4.24690  2.90347  2.73739  3.18146  2.89801  2.37887  2.77519  2.98518  4.58477  3.61503
          0.00571  5.56437  6.28672  0.61958  0.77255  0.48576  0.95510
    228   2.93830  5.66094  1.92253  1.66398  5.00670  3.56163  3.53214  4.16266  2.46535  3.36477  4.70142  2.93491  3.51861  2.46325  3.14400  2.48233  3.04759  3.20632  6.09321  4.22751    570 e - - -
          2.68624  4.42231  2.77526  2.73085  3.46332  2.40519  3.72501  3.29360  2.67747  2.69354  4.24696  2.90353  2.73746  3.18153  2.89807  2.37885  2.77526  2.98495  4.58483  3.61509
          0.61946  2.36560  1.00002  0.15241  1.95644  0.48576  0.95510
    229   2.26391  2.38741  3.53702  2.90208  3.90560  2.39020  4.12578  2.34756  2.97942  2.61798  3.85190  3.39070  4.26732  2.82890  3.47785  2.83736  2.64975  2.86728  5.32300  3.77063    572 a - - -
          2.68618  4.42225  2.77519  2.73123  3.46354  2.40513  3.72494  3.29354  2.67741  2.69355  4.24690  2.90347  2.73739  3.18146  2.89801  2.37887  2.77519  2.98518  4.58477  3.61503
          0.07803  5.10865  2.67334  0.61958  0.77255  1.52063  0.24663
    230   2.79177  5.53553  2.25195  2.14853  4.89141  2.42702  4.00538  4.37755  2.80047  3.86731  4.62630  3.19791  1.52697  3.11911  3.30992  2.68232  2.88837  3.94322  6.01126  4.58941    573 p - - -
          2.68618  4.42225  2.77519  2.73123  3.46354  2.40513  3.72494  3.29354  2.67741  2.69355  4.24690  2.90347  2.73739  3.18146  2.89801  2.37887  2.77519  2.98518  4.58477  3.61503
          0.03074  5.04028  3.73794  0.61958  0.77255  0.21056  1.66143
    231   2.94104  5.62749  2.65500  1.45501  4.51194  2.86883  3.88077  3.89716  2.58717  3.74280  3.97531  2.49229  3.39117  2.81274  3.01590  2.63292  2.78305  3.62411  4.49384  4.10302    574 e - - -
          2.68591  4.42283  2.77470  2.73032  3.46412  2.40540  3.72527  3.29412  2.67754  2.69326  4.24658  2.90320  2.73752  3.18123  2.89840  2.37901  2.77520  2.98553  4.58425  3.61541
          0.65055  0.84299  3.04028  0.68773  0.69859  0.36800  1.17804
    232   3.06248  5.63576  1.90339  2.09645  4.98117  3.16009  3.50728  4.46739  2.66932  3.31512  4.15624  2.08775  2.48210  2.74385  3.18415  2.68437  3.18495  3.63152  6.06824  4.27139    581 d - - -
          2.68618  4.42225  2.77519  2.73123  3.46354  2.40513  3.72494  3.29354  2.67741  2.69355  4.24690  2.90347  2.73739  3.18146  2.89801  2.37887  2.77519  2.98518  4.58477  3.61503
          0.00597  5.51984  6.24219  0.61958  0.77255  0.38044  1.15062
    233   2.27783  3.22416  4.11864  3.59124  3.13811  3.22072  3.74782  2.16971  4.17037  1.58700  3.39043  4.27244  4.31924  3.34746  4.26770  3.25404  3.27330  1.92741  5.25909  3.33949    582 l - - -
          2.68618  4.42225  2.77519  2.73123  3.46354  2.40513  3.72494  3.29354  2.67741  2.69355  4.24690  2.90347  2.73739  3.18146  2.89801  2.37887  2.77519  2.98518  4.58477  3.61503
          0.00571  5.56437  6.28672  0.61958  0.77255  0.48576  0.95510
    234   3.04948  4.08881  3.24507  2.98024  3.89399  4.05406  3.65822  3.13549  2.42861  2.74404  3.29184  3.33170  2.72706  3.00826  3.16468  2.68231  1.78882  2.58851  4.08484  3.53311    583 t - - -
          2.68618  4.42225  2.77519  2.73123  3.46354  2.40513  3.72494  3.29354  2.67741  2.69355  4.24690  2.90347  2.73739  3.18146  2.89801  2.37887  2.77519  2.98518  4.58477  3.61503
          0.00571  5.56437  6.28672  0.61958  0.77255  0.48576  0.95510
    235   2.59442  4.25271  5.20074  4.58572  3.13923  3.88468  4.73984  1.76445  4.37050  2.05912  3.25701  4.22788  4.76858  4.50160  4.37822  3.71695  2.96422  1.13030  5.23267  3.82264    584 v - - -
          2.68630  4.42237  2.77531  2.73121  3.46366  2.40525  3.72506  3.29366  2.67753  2.69312  4.24702  2.90359  2.73751  3.18106  2.89785  2.37879  2.77516  2.98530  4.58489  3.61480
          0.05847  2.90156  6.28672  1.04513  0.43332  0.48576  0.95510
    236   2.45253  3.95952  3.16086  2.65707  3.29985  4.04419  3.82484  2.79280  2.85910  2.70260  3.63242  3.09019  4.05131  3.24098  2.48695  1.92188  2.99376  3.20917  3.72378  3.03909    589 s - - -
          2.68618  4.42225  2.77519  2.73123  3.46354  2.40513  3.72494  3.29354  2.67741  2.69355  4.24690  2.90347  2.73739  3.18146  2.89801  2.37887  2.77519  2.98518  4.58477  3.61503
          0.00571  5.56437  6.28672  0.61958  0.77255  0.48576  0.95510
    237   2.04934  3.09922  4.92668  4.32762  3.57674  1.84812  2.70507  2.33542  4.16614  2.33787  3.11592  4.43352  4.72745  4.34514  4.26543  2.63086  2.58247  2.49328  5.26019  4.07729    590 g - - -
          2.68618  4.42225  2.77519  2.73123  3.46354  2.40513  3.72494  3.29354  2.67741  2.69355  4.24690  2.90347  2.73739  3.18146  2.89801  2.37887  2.77519  2.98518  4.58477  3.61503
          0.00571  5.56437  6.28672  0.61958  0.77255  0.48576  0.95510
    238   3.43412  4.02494  0.76683  2.57010  5.27057  4.05380  4.36095  4.27949  3.17769  4.24796  5.01438  2.04661  4.10076  3.35161  3.69669  3.11186  3.68043  4.33009  6.39367  4.96081    591 d - - -
          2.68618  4.42225  2.77519  2.73123  3.46354  2.40513  3.72494  3.29354  2.67741  2.69355  4.24690  2.90347  2.73739  3.18146  2.89801  2.37887  2.77519  2.98518  4.58477  3.61503
          0.00571  5.56437  6.28672  0.61958  0.77255  0.48576  0.95510
    239   2.49082  5.65965  3.12540  2.14427  5.00483  3.44134  3.30758  4.49088  2.35142  3.77682  3.82436  3.22249  2.20760  3.00504  2.39193  1.86830  3.25720  4.05035  6.09226  3.78413    592 s - - -
          2.68618  4.42225  2.77519  2.73123  3.46354  2.40513  3.72494  3.29354  2.67741  2.69355  4.24690  2.90347  2.73739  3.18146  2.89801  2.37887  2.77519  2.98518  4.58477  3.61503
          0.00571  5.56437  6.28672  0.61958  0.77255  0.48576  0.95510
    240   2.62936  5.64511  2.23946  2.57407  4.14340  3.32319  3.89772  3.83602  1.69838  3.22841  4.20914  3.24045  4.05248  2.87393  2.83629  2.28265  2.72981  3.19794  6.08154  3.56331    593 k - - -
          2.68618  4.42225  2.77519  2.73123  3.46354  2.40513  3.72494  3.29354  2.67741  2.69355  4.24690  2.90347  2.73739  3.18146  2.89801  2.37887  2.77519  2.98518  4.58477  3.61503
          0.00571  5.56437  6.28672  0.61958  0.77255  0.48576  0.95510
    241   2.56979  4.71915  4.57865  3.99559  3.09121  3.20161  4.59496  3.02037  2.61638  1.48279  2.86484  4.24135  4.67043  3.49617  3.46105  2.75268  3.30459  2.97483  2.17637  3.40155    594 l - - -
          2.68618  4.42225  2.77519  2.73123  3.46354  2.40513  3.72494  3.29354  2.67741  2.69355  4.24690  2.90347  2.73739  3.18146  2.89801  2.37887  2.77519  2.98518  4.58477  3.61503
          0.00962  5.56437  5.15947  0.61958  0.77255  0.48576  0.95510
    242   2.56204  3.05056  5.19962  4.58370  2.37123  4.10419  4.73158  2.13250  4.36661  1.29777  3.17865  4.56280  4.76095  4.49608  4.37162  3.70917  2.36378  2.41734  5.22258  3.23912    595 l - - -
          2.68618  4.42225  2.77519  2.73123  3.46354  2.40513  3.72494  3.29354  2.67741  2.69355  4.24690  2.90347  2.73739  3.18146  2.89801  2.37887  2.77519  2.98518  4.58477  3.61503
          0.00573  5.56048  6.28283  0.61958  0.77255  0.47402  0.97418
    243   2.52311  5.59780  3.26536  2.65329  4.91685  3.10979  3.90096  3.58129  2.38082  3.12710  3.27397  3.30864  4.32820  2.54882  2.53464  1.93677  2.10208  3.23931  6.04638  4.00839    596 s - - -
          2.68618  4.42225  2.77519  2.73123  3.46354  2.40513  3.72494  3.29354  2.67741  2.69355  4.24690  2.90347  2.73739  3.18146  2.89801  2.37887  2.77519  2.98518  4.58477  3.61503
          0.00571  5.56437  6.28672  0.61958  0.77255  0.48576  0.95510
    244   3.07430  5.51819  3.46968  1.88496  2.52401  3.95519  4.14891  3.26765  2.79089  3.47805  4.57433  3.33958  4.34701  2.48548  1.53004  2.90608  2.65591  3.66853  5.98621  4.61286    597 r - - -
          2.68618  4.42225  2.77519  2.73123  3.46354  2.40513  3.72494  3.29354  2.67741  2.69355  4.24690  2.90347  2.73739  3.18146  2.89801  2.37887  2.77519  2.98518  4.58477  3.61503
          0.00571  5.56437  6.28672  0.61958  0.77255  0.48576  0.95510
    245   1.48867  4.86035  5.50855  4.91877  4.00786  4.77269  5.15309  1.70637  4.73049  2.07816  2.59032  4.93200  5.11281  4.87673  4.76087  3.83097  3.76226  1.41599  5.62778  4.44867    598 v - - -
          2.68618  4.42225  2.77519  2.73123  3.46354  2.40513  3.72494  3.29354  2.67741  2.69355  4.24690  2.90347  2.73739  3.18146  2.89801  2.37887  2.77519  2.98518  4.58477  3.61503
          0.00571  5.56437  6.28672  0.61958  0.77255  0.48576  0.95510
    246   2.77190  4.01484  5.24386  4.62987  2.25249  4.44589  4.78307  1.64251  4.41482  1.26873  3.17293  4.61139  4.80608  4.54361  4.42059  3.11214  3.50100  2.17832  5.26974  4.09525    599 l - - -
          2.68618  4.42225  2.77519  2.73123  3.46354  2.40513  3.72494  3.29354  2.67741  2.69355  4.24690  2.90347  2.73739  3.18146  2.89801  2.37887  2.77519  2.98518  4.58477  3.61503
          0.00571  5.56437  6.28672  0.61958  0.77255  0.48576  0.95510
    247   3.05910  5.64486  2.99467  2.29098  2.78389  2.26359  3.67389  4.46511  2.67458  3.94743  4.20899  2.00596  4.31879  2.86017  2.93343  2.34003  2.79651  3.33529  6.08136  3.24416    600 n - - -
          2.68618  4.42225  2.77519  2.73123  3.46354  2.40513  3.72494  3.29354  2.67741  2.69355  4.24690  2.90347  2.73739  3.18146  2.89801  2.37887  2.77519  2.98518  4.58477  3.61503
          0.00571  5.56437  6.28672  0.61958  0.77255  0.48576  0.95510
    248   4.01414  6.27950  3.57460  3.47416  5.59770  4.38944  4.88737  4.41789  3.58963  4.79803  5.70462  0.45062  5.00536  1.98489  3.92795  3.97687  4.33088  4.90808  6.78188  5.35672    601 N - - -
          2.68618  4.42225  2.77519  2.73123  3.46354  2.40513  3.72494  3.29354  2.67741  2.69355  4.24690  2.90347  2.73739  3.18146  2.89801  2.37887  2.77519  2.98518  4.58477  3.61503
          0.00571  5.56437  6.28672  0.61958  0.77255  0.48576  0.95510
    249   4.73543  5.86679  6.82002  6.30250  4.23836  6.37181  6.83526  1.35903  6.23827  0.53999  3.93885  6.56792  6.28577  6.05318  6.18249  5.84697  4.95166  2.46675  6.61850  5.70615    602 L - - -
          2.68618  4.42225  2.77519  2.73123  3.46354  2.40513  3.72494  3.29354  2.67741  2.69355  4.24690  2.90347  2.73739  3.18146  2.89801  2.37887  2.77519  2.98518  4.58477  3.61503
          0.00571  5.56437  6.28672  0.61958  0.77255  0.48576  0.95510
    250   4.19006  4.57555  6.29891  5.79637  4.52826  5.73754  6.33411  1.08862  5.70604  0.91602  4.28660  5.91195  5.94023  5.85091  5.78720  5.14607  4.02289  1.83675  6.59204  5.44807    603 l - - -
          2.68618  4.42225  2.77519  2.73123  3.46354  2.40513  3.72494  3.29354  2.67741  2.69355  4.24690  2.90347  2.73739  3.18146  2.89801  2.37887  2.77519  2.98518  4.58477  3.61503
          0.00571  5.56437  6.28672  0.61958  0.77255  0.48576  0.95510
    251   2.79972  5.66184  1.98834  2.22632  5.00794  3.19803  3.78306  4.49464  2.13985  3.96756  4.70223  2.77912  4.31562  2.45788  3.09593  1.99893  2.86092  3.49848  6.09390  3.43465    604 d - - -
          2.68618  4.42225  2.77519  2.73123  3.46354  2.40513  3.72494  3.29354  2.67741  2.69355  4.24690  2.90347  2.73739  3.18146  2.89801  2.37887  2.77519  2.98518  4.58477  3.61503
          0.00571  5.56437  6.28672  0.61958  0.77255  0.48576  0.95510
    252   5.21543  6.82048  5.13461  5.20569  6.58708  5.27524  6.51975  6.88648  5.78692  6.25788  7.36411  0.05321  6.00024  6.00981  6.00466  5.33461  5.70352  6.30813  7.50291  6.58472    605 N - - -
          2.68618  4.42225  2.77519  2.73123  3.46354  2.40513  3.72494  3.29354  2.67741  2.69355  4.24690  2.90347  2.73739  3.18146  2.89801  2.37887  2.77519  2.98518  4.58477  3.61503
          0.00571  5.56437  6.28672  0.61958  0.77255  0.48576  0.95510
    253   0.63335  5.02668  4.45189  3.92921  4.42095  4.15854  4.81108  3.17131  3.87383  3.17712  4.38635  3.38054  4.70082  4.16264  4.19141  2.11608  3.59958  3.10938  5.87005  4.65182    606 A - - -
          2.68618  4.42225  2.77519  2.73123  3.46354  2.40513  3.72494  3.29354  2.67741  2.69355  4.24690  2.90347  2.73739  3.18146  2.89801  2.37887  2.77519  2.98518  4.58477  3.61503
          0.00571  5.56437  6.28672  0.61958  0.77255  0.48576  0.95510
    254   2.46223  3.31455  5.22374  4.60887  3.09645  4.42183  4.75816  1.60830  4.39241  1.67948  3.35338  4.58794  4.78409  4.52198  4.39739  3.52812  3.47954  1.48591  5.24735  3.51448    607 v - - -
          2.68618  4.42225  2.77519  2.73123  3.46354  2.40513  3.72494  3.29354  2.67741  2.69355  4.24690  2.90347  2.73739  3.18146  2.89801  2.37887  2.77519  2.98518  4.58477  3.61503
          0.00571  5.56437  6.28672  0.61958  0.77255  0.48576  0.95510
    255   2.82134  5.62815  3.16256  2.60959  4.96013  3.43273  3.88078  4.14665  1.25094  3.21096  4.53624  3.11568  4.32114  3.21705  1.96111  3.02849  3.07035  2.93610  6.06870  3.94364    608 k - - -
          2.68618  4.42225  2.77519  2.73123  3.46354  2.40513  3.72494  3.29354  2.67741  2.69355  4.24690  2.90347  2.73739  3.18146  2.89801  2.37887  2.77519  2.98518  4.58477  3.61503
          0.00572  5.56250  6.28484  0.61958  0.77255  0.48576  0.95510
    256   5.82273  6.59781  6.45274  6.49896  2.25019  6.12750  1.55739  5.35162  6.25325  4.39943  5.83092  5.58817  6.36133  5.79659  5.97881  5.55168  5.99620  5.32301  4.68867  0.47646    609 Y - - -
          2.68618  4.42225  2.77519  2.73123  3.46354  2.40513  3.72494  3.29354  2.67741  2.69355  4.24690  2.90347  2.73739  3.18146  2.89801  2.37887  2.77519  2.98518  4.58477  3.61503
          0.00572  5.56250  6.28484  0.61958  0.77255  0.48576  0.95510
    257   2.08533  5.58096  3.45275  2.89913  4.92145  2.89155  4.15065  4.08219  2.81368  3.89984  4.65654  2.29509  4.34335  3.25864  2.63835  1.68793  1.82596  3.97642  6.05842  4.66877    610 s - - -
          2.68618  4.42225  2.77519  2.73123  3.46354  2.40513  3.72494  3.29354  2.67741  2.69355  4.24690  2.90347  2.73739  3.18146  2.89801  2.37887  2.77519  2.98518  4.58477  3.61503
          0.02119  5.56250  4.06708  0.61958  0.77255  0.48576  0.95510
    258   2.75213  5.64987  2.43527  2.15609  4.99495  3.56530  3.82471  3.63961  2.19638  3.93152  4.52507  3.27567  1.99873  2.68728  2.38787  2.68718  3.19330  3.47979  6.08255  3.53553    611 p - - -
          2.68618  4.42225  2.77519  2.73123  3.46354  2.40513  3.72494  3.29354  2.67741  2.69355  4.24690  2.90347  2.73739  3.18146  2.89801  2.37887  2.77519  2.98518  4.58477  3.61503
          0.07725  5.54712  2.65289  0.61958  0.77255  0.55858  0.84868
    259   2.23460  5.61422  2.35360  1.80888  4.96032  2.88040  3.37052  4.44704  2.21276  3.76690  4.65462  2.53062  2.65874  3.08914  2.99781  2.84524  3.24461  3.69101  6.04627  4.63465    612 e - - -
          2.68618  4.42225  2.77519  2.73123  3.46354  2.40513  3.72494  3.29354  2.67741  2.69355  4.24690  2.90347  2.73739  3.18146  2.89801  2.37887  2.77519  2.98518  4.58477  3.61503
          0.02923  5.47610  3.70396  0.61958  0.77255  0.71328  0.67341
    260   3.15533  5.67202  2.47865  2.73512  5.01473  1.38709  4.10695  4.50269  2.47560  3.97602  4.71563  1.96282  4.30700  2.63747  3.11438  2.77632  3.02450  4.06185  6.10393  4.68814    613 g - - -
          2.68587  4.42255  2.77529  2.73153  3.46375  2.40542  3.72436  3.29304  2.67771  2.69329  4.24675  2.90348  2.73693  3.18086  2.89830  2.37904  2.77513  2.98527  4.58507  3.61533
          0.31166  1.92197  2.10827  1.09815  0.40570  0.36537  1.18396
    261   3.02776  2.98192  3.57320  3.26285  3.27991  1.63988  4.28271  3.31209  2.61123  2.83064  4.04380  3.52135  3.89692  3.31703  3.60552  2.51777  2.26218  2.65450  5.51277  3.49734    620 g - - -
          2.68618  4.42225  2.77519  2.73123  3.46354  2.40513  3.72494  3.29354  2.67741  2.69355  4.24690  2.90347  2.73739  3.18146  2.89801  2.37887  2.77519  2.98518  4.58477  3.61503
          0.00650  5.43470  6.15705  0.61958  0.77255  0.30910  1.32466
    262   2.37426  4.72386  3.17459  2.07345  4.99244  3.91748  3.49193  3.54070  1.96586  3.51093  4.69038  3.21558  3.54171  2.38661  2.70575  2.37600  2.36637  3.53554  6.08304  3.95033    621 k - - -
          2.68618  4.42225  2.77519  2.73123  3.46354  2.40513  3.72494  3.29354  2.67741  2.69355  4.24690  2.90347  2.73739  3.18146  2.89801  2.37887  2.77519  2.98518  4.58477  3.61503
          0.00577  5.55373  6.27608  0.61958  0.77255  0.46257  0.99334
    263   3.51977  4.85465  5.50515  4.91715  2.95700  4.76898  5.14963  0.80892  4.72873  2.48821  3.98310  4.35577  5.11117  4.87819  4.76019  3.34807  3.75779  1.51342  5.62601  4.43931    622 i - - -
          2.68618  4.42225  2.77519  2.73123  3.46354  2.40513  3.72494  3.29354  2.67741  2.69355  4.24690  2.90347  2.73739  3.18146  2.89801  2.37887  2.77519  2.98518  4.58477  3.61503
          0.00572  5.56165  6.28399  0.61958  0.77255  0.48576  0.95510
    264   2.61970  5.03260  2.90697  2.59327  4.06160  3.92993  3.58977  3.81295  2.45277  3.31967  4.66015  3.07878  4.32295  3.01418  2.31578  1.69684  2.00091  3.75034  4.55181  4.31145    623 s - - -
          2.68618  4.42225  2.77519  2.73123  3.46354  2.40513  3.72494  3.29354  2.67741  2.69355  4.24690  2.90347  2.73739  3.18146  2.89801  2.37887  2.77519  2.98518  4.58477  3.61503
          0.00572  5.56165  6.28399  0.61958  0.77255  0.48576  0.95510
    265   2.50902  4.32356  3.59614  4.85479  4.03097  4.75081  5.13346  1.25441  4.67838  2.18138  3.99823  4.89240  5.09596  4.84086  4.73081  4.07578  3.16808  1.17953  5.63403  4.44785    624 v - - -
          2.68618  4.42225  2.77519  2.73123  3.46354  2.40513  3.72494  3.29354  2.67741  2.69355  4.24690  2.90347  2.73739  3.18146  2.89801  2.37887  2.77519  2.98518  4.58477  3.61503
          0.00572  5.56165  6.28399  0.61958  0.77255  0.48576  0.95510
    266   2.83126  5.64913  3.05060  2.54427  4.99036  3.92279  3.13696  4.07099  2.66124  3.33453  4.69079  2.96837  4.31617  2.55576  2.26553  1.58722  2.17522  3.89564  4.55392  4.20877    625 s - - -
          2.68618  4.42225  2.77519  2.73123  3.46354  2.40513  3.72494  3.29354  2.67741  2.69355  4.24690  2.90347  2.73739  3.18146  2.89801  2.37887  2.77519  2.98518  4.58477  3.61503
          0.00572  5.56165  6.28399  0.61958  0.77255  0.48576  0.95510
    267   2.21398  4.61453  4.45751  4.48116  2.74692  3.73538  4.23218  2.15675  3.24591  1.84731  3.38826  4.51227  4.74729  4.43694  4.02153  3.11894  2.98028  1.50608  3.65469  4.05645    626 v - - -
          2.68618  4.42225  2.77519  2.73123  3.46354  2.40513  3.72494  3.29354  2.67741  2.69355  4.24690  2.90347  2.73739  3.18146  2.89801  2.37887  2.77519  2.98518  4.58477  3.61503
          0.00572  5.56165  6.28399  0.61958  0.77255  0.48576  0.95510
    268   2.40364  5.65057  2.78542  1.84789  3.81045  3.03943  3.84715  4.09773  2.47858  3.73324  4.55844  3.03192  4.31587  2.91343  2.47674  2.54266  2.27037  2.91087  6.08517  3.81229    627 e - - -
          2.68602  4.42229  2.77509  2.73113  3.46357  2.40516  3.72498  3.29358  2.67744  2.69358  4.24693  2.90350  2.73743  3.18150  2.89793  2.37890  2.77523  2.98522  4.58481  3.61507
          0.33589  3.37726  1.38167  0.57167  0.83145  0.48576  0.95510
    269   2.75346  3.84219  3.07938  2.20798  3.44628  3.61021  3.99904  3.36799  2.23813  2.19537  4.41102  3.06706  3.42451  2.69633  2.40767  2.59779  3.23447  3.36898  5.82476  3.52954    630 l - - -
          2.68618  4.42225  2.77519  2.73123  3.46354  2.40513  3.72494  3.29354  2.67741  2.69355  4.24690  2.90347  2.73739  3.18146  2.89801  2.37887  2.77519  2.98518  4.58477  3.61503
          0.00763  5.27490  5.99725  0.61958  0.77255  1.21165  0.35340
    270   2.85499  4.25573  3.00550  2.25625  4.79427  3.58872  3.31118  3.60478  2.26971  3.37427  4.09223  3.08773  3.83044  2.61859  2.58776  2.35167  2.43922  3.29716  2.59874  4.51484    631 e - - -
          2.68618  4.42225  2.77519  2.73123  3.46354  2.40513  3.72494  3.29354  2.67741  2.69355  4.24690  2.90347  2.73739  3.18146  2.89801  2.37887  2.77519  2.98518  4.58477  3.61503
          0.00753  5.28814  6.01048  0.61958  0.77255  0.37197  1.16918
    271   2.79358  5.62618  2.12865  1.59443  4.55771  2.84496  4.07428  3.55789  2.32891  3.74370  4.66665  2.69446  3.38737  2.46427  3.08815  2.76556  3.25257  3.77234  6.05842  4.64702    632 e - - -
          2.68618  4.42225  2.77519  2.73123  3.46354  2.40513  3.72494  3.29354  2.67741  2.69355  4.24690  2.90347  2.73739  3.18146  2.89801  2.37887  2.77519  2.98518  4.58477  3.61503
          0.00609  5.50048  6.22282  0.61958  0.77255  0.74302  0.64564
    272   2.61552  5.13242  2.23369  2.42072  4.58741  2.56678  3.46193  4.45462  2.39174  3.49646  2.87399  1.97904  4.28115  2.73556  2.82103  2.78763  3.02039  4.01448  6.05677  4.64594    633 n - - -
          2.68619  4.42226  2.77520  2.73124  3.46355  2.40504  3.72495  3.29355  2.67741  2.69356  4.24690  2.90347  2.73740  3.18147  2.89801  2.37887  2.77520  2.98519  4.58478  3.61504
          0.04484  4.07333  3.61812  0.43659  1.03912  0.35310  1.21236
    273   2.74815  4.70216  2.92401  2.36671  4.06524  3.00610  3.29584  4.10834  2.32257  3.55475  3.20114  2.78015  3.85595  2.27464  3.11916  2.56533  2.61416  3.40181  4.25393  2.74771    635 q - - -
          2.68618  4.42225  2.77519  2.73123  3.46354  2.40513  3.72494  3.29354  2.67741  2.69355  4.24690  2.90347  2.73739  3.18146  2.89801  2.37887  2.77519  2.98518  4.58477  3.61503
          0.00586  5.53799  6.26034  0.61958  0.77255  0.50962  0.91810
    274   2.19522  3.63884  4.53228  4.42240  2.96933  3.92393  4.31440  2.41959  3.49990  2.06423  3.21926  3.59412  3.96751  4.39907  3.55942  3.50848  2.49928  1.43769  4.19763  4.05451    636 v - - -
          2.68618  4.42225  2.77519  2.73123  3.46354  2.40513  3.72494  3.29354  2.67741  2.69355  4.24690  2.90347  2.73739  3.18146  2.89801  2.37887  2.77519  2.98518  4.58477  3.61503
          0.00580  5.54930  6.27165  0.61958  0.77255  0.45063  1.01398
    275   2.81213  4.81213  3.27331  2.17907  3.87727  3.60179  3.46826  2.90150  2.19857  2.95090  4.57003  3.11496  4.34453  2.60311  3.16472  2.41057  2.58907  2.26652  5.98252  3.56195    637 e - - -
          2.68618  4.42225  2.77519  2.73123  3.46354  2.40513  3.72494  3.29354  2.67741  2.69355  4.24690  2.90347  2.73739  3.18146  2.89801  2.37887  2.77519  2.98518  4.58477  3.61503
          0.00872  5.56165  5.33157  0.61958  0.77255  0.48576  0.95510
    276   4.38078  5.58987  6.43201  5.88157  2.93954  5.84194  6.25732  0.92059  5.76021  0.99951  3.94224  6.01902  5.95049  5.72113  5.74272  5.23774  4.18930  2.36289  6.34982  5.32653    638 i - - -
          2.68618  4.42225  2.77519  2.73123  3.46354  2.40513  3.72494  3.29354  2.67741  2.69355  4.24690  2.90347  2.73739  3.18146  2.89801  2.37887  2.77519  2.98518  4.58477  3.61503
          0.00574  5.55867  6.28102  0.61958  0.77255  0.50035  0.93222
    277   2.87329  5.60314  2.67512  2.30028  3.26843  3.61382  3.93179  3.49433  2.29616  3.66875  4.12386  3.13736  4.32329  3.22397  2.57644  1.80827  2.36569  2.64322  6.04956  4.65263    639 s - - -
          2.68618  4.42225  2.77519  2.73123  3.46354  2.40513  3.72494  3.29354  2.67741  2.69355  4.24690  2.90347  2.73739  3.18146  2.89801  2.37887  2.77519  2.98518  4.58477  3.61503
          0.00574  5.55867  6.28102  0.61958  0.77255  0.50035  0.93222
    278   4.20294  5.39131  6.34318  5.87019  2.73362  5.83254  6.52771  1.03237  5.81115  2.69482  4.44851  6.00156  6.03315  6.02260  5.93881  5.26205  4.18419  0.83713  6.79911  5.59694    640 v - - -
          2.68618  4.42225  2.77519  2.73123  3.46354  2.40513  3.72494  3.29354  2.67741  2.69355  4.24690  2.90347  2.73739  3.18146  2.89801  2.37887  2.77519  2.98518  4.58477  3.61503
          0.00574  5.55867  6.28102  0.61958  0.77255  0.50035  0.93222
    279   2.01719  3.40689  3.23147  1.98925  4.93653  3.92876  4.11792  3.69299  2.08448  3.90783  4.00891  3.40405  4.32176  2.92599  2.74601  1.99430  2.47613  3.99103  4.23847  4.65636    641 e - - -
          2.68618  4.42225  2.77519  2.73123  3.46354  2.40513  3.72494  3.29354  2.67741  2.69355  4.24690  2.90347  2.73739  3.18146  2.89801  2.37887  2.77519  2.98518  4.58477  3.61503
          0.00574  5.55867  6.28102  0.61958  0.77255  0.50035  0.93222
    280   4.35000  7.12040  0.49645  3.18522  6.48476  4.32692  5.08634  6.15240  4.38793  5.56358  6.53350  1.47885  5.06712  4.28994  5.19771  3.63272  4.71081  5.60910  7.69641  6.00128    642 D - - -
          2.68618  4.42225  2.77519  2.73123  3.46354  2.40513  3.72494  3.29354  2.67741  2.69355  4.24690  2.90347  2.73739  3.18146  2.89801  2.37887  2.77519  2.98518  4.58477  3.61503
          0.00574  5.55867  6.28102  0.61958  0.77255  0.50035  0.93222
    281   2.65819  4.97803  2.33291  2.84381  4.49011  3.92180  3.90423  4.46733  2.78045  3.94802  4.68689  1.59937  3.30498  2.86040  3.11173  2.17151  2.05133  4.03281  6.08062  4.45939    643 n - - -
          2.68618  4.42225  2.77519  2.73123  3.46354  2.40513  3.72494  3.29354  2.67741  2.69355  4.24690  2.90347  2.73739  3.18146  2.89801  2.37887  2.77519  2.98518  4.58477  3.61503
          0.00574  5.55867  6.28102  0.61958  0.77255  0.50035  0.93222
    282   2.69911  4.41766  5.35995  5.03925  5.43218  0.33441  5.73463  4.84304  4.94773  4.56220  5.39043  4.77082  4.87897  5.14014  5.10517  2.85211  3.46087  3.67159  6.84037  4.38091    644 G - - -
          2.68618  4.42225  2.77519  2.73123  3.46354  2.40513  3.72494  3.29354  2.67741  2.69355  4.24690  2.90347  2.73739  3.18146  2.89801  2.37887  2.77519  2.98518  4.58477  3.61503
          0.04046  5.55867  3.32972  0.61958  0.77255  0.50035  0.93222
    283   2.61664  4.05669  3.16580  2.61444  4.66840  3.77154  4.15202  2.06623  1.87977  3.19190  4.06434  3.15639  2.78104  3.06260  3.40616  2.43478  2.80385  2.77233  5.89724  4.54511    645 k - - -
          2.68618  4.42225  2.77519  2.73123  3.46354  2.40513  3.72494  3.29354  2.67741  2.69355  4.24690  2.90347  2.73739  3.18146  2.89801  2.37887  2.77519  2.98518  4.58477  3.61503
          0.00594  5.52415  6.24650  0.61958  0.77255  0.41243  1.08482
    284   3.33802  5.76206  3.38181  2.75604  5.11370  0.80584  3.67960  4.58281  2.93646  4.09652  4.86787  3.23216  3.35403  3.43140  3.58891  2.42855  2.98418  4.17050  6.25819  4.85760    646 g - - -
          2.68618  4.42225  2.77519  2.73123  3.46354  2.40513  3.72494  3.29354  2.67741  2.69355  4.24690  2.90347  2.73739  3.18146  2.89801  2.37887  2.77519  2.98518  4.58477  3.61503
          0.05827  5.55867  2.94217  0.61958  0.77255  0.50035  0.93222
    285   2.87608  4.57459  5.12371  4.51102  2.85454  4.36116  4.69318  0.84028  3.74040  2.30888  3.25003  3.94507  4.35483  4.44174  4.32452  3.67109  3.42709  2.46025  5.19702  3.28810    647 i - - -
          2.68619  4.42226  2.77520  2.73124  3.46355  2.40513  3.72495  3.29355  2.67741  2.69356  4.24690  2.90347  2.73727  3.18147  2.89801  2.37887  2.77520  2.98519  4.58478  3.61504
          0.01918  4.07321  6.22880  0.43557  1.04100  0.37929  1.15312
    286   2.38964  5.65786  2.69156  2.62693  5.00246  3.60567  3.28178  4.48822  2.62938  3.64653  4.69873  2.97390  1.83612  2.90785  3.19144  1.59158  3.32637  4.04826  6.09075  4.67985    649 s - - -
          2.68618  4.42225  2.77519  2.73123  3.46354  2.40513  3.72494  3.29354  2.67741  2.69355  4.24690  2.90347  2.73739  3.18146  2.89801  2.37887  2.77519  2.98518  4.58477  3.61503
          0.00574  5.55867  6.28102  0.61958  0.77255  0.50035  0.93222
    287   1.79107  5.65651  2.71994  1.78486  5.00162  3.75077  4.10655  4.32511  2.06324  3.43897  4.69717  3.19724  2.75621  2.40974  3.23940  3.00520  3.08545  3.58971  6.08917  4.67818    650 e - - -
          2.68618  4.42225  2.77519  2.73123  3.46354  2.40513  3.72494  3.29354  2.67741  2.69355  4.24690  2.90347  2.73739  3.18146  2.89801  2.37887  2.77519  2.98518  4.58477  3.61503
          0.00574  5.55867  6.28102  0.61958  0.77255  0.50035  0.93222
    288   2.31487  5.65171  2.46021  1.54596  4.99475  3.77389  4.10764  4.04509  2.69034  3.05132  4.69291  2.95104  3.63095  2.77558  3.33561  1.91613  3.07370  3.70343  6.08561  4.25741    651 e - - -
          2.68618  4.42225  2.77519  2.73123  3.46354  2.40513  3.72494  3.29354  2.67741  2.69355  4.24690  2.90347  2.73739  3.18146  2.89801  2.37887  2.77519  2.98518  4.58477  3.61503
          0.00574  5.55867  6.28102  0.61958  0.77255  0.50035  0.93222
    289   3.06688  5.65839  1.56809  2.06436  5.00420  3.66247  2.80285  4.49072  2.18382  3.07748  4.69887  2.43683  3.96031  2.83297  3.24969  2.82485  3.25432  3.70034  6.09061  4.30060    652 d - - -
          2.68618  4.42225  2.77519  2.73123  3.46354  2.40513  3.72494  3.29354  2.67741  2.69355  4.24690  2.90347  2.73739  3.18146  2.89801  2.37887  2.77519  2.98518  4.58477  3.61503
          0.02428  5.55867  3.90546  0.61958  0.77255  0.50035  0.93222
    290   2.90831  4.75642  4.39918  3.49043  3.87038  3.98067  4.53163  2.27816  3.04678  1.10380  3.53363  4.12518  4.62333  2.50015  2.76098  3.51920  3.42738  2.64202  4.36935  4.15230    653 l - - -
          2.68618  4.42225  2.77519  2.73123  3.46354  2.40513  3.72494  3.29354  2.67741  2.69355  4.24690  2.90347  2.73739  3.18146  2.89801  2.37887  2.77519  2.98518  4.58477  3.61503
          0.02195  5.54024  4.02944  0.61958  0.77255  0.58535  0.81399
    291   2.19376  5.63709  2.81370  2.11277  4.98198  2.96701  3.43793  4.07930  2.66461  3.94229  4.67780  2.73922  2.01136  2.16976  3.31531  2.82184  3.25752  3.57663  6.06987  3.85644    654 p - - -
          2.68618  4.42225  2.77519  2.73123  3.46354  2.40513  3.72494  3.29354  2.67741  2.69355  4.24690  2.90347  2.73739  3.18146  2.89801  2.37887  2.77519  2.98518  4.58477  3.61503
          0.00594  5.52424  6.24658  0.61958  0.77255  0.51604  0.90852
    292   2.18587  5.63968  3.23281  2.44500  3.67249  3.91233  2.48883  4.46482  1.94457  3.38158  3.93479  2.41993  4.30572  3.04924  2.04670  2.72677  3.15648  4.02846  6.07443  4.24761    655 k - - -
          2.68618  4.42225  2.77519  2.73123  3.46354  2.40513  3.72494  3.29354  2.67741  2.69355  4.24690  2.90347  2.73739  3.18146  2.89801  2.37887  2.77519  2.98518  4.58477  3.61503
          0.00583  5.54296  6.26531  0.61958  0.77255  0.57335  0.82927
    293   2.87302  4.86217  5.52167  4.93316  3.59025  3.52683  5.16658  1.16882  4.74518  1.43902  3.96068  4.94491  5.12064  4.88934  4.77372  4.11151  3.76763  1.59708  5.63541  4.45741    656 i - - -
          2.68618  4.42225  2.77519  2.73123  3.46354  2.40513  3.72494  3.29354  2.67741  2.69355  4.24690  2.90347  2.73739  3.18146  2.89801  2.37887  2.77519  2.98518  4.58477  3.61503
          0.00584  5.54224  6.26459  0.61958  0.77255  0.57335  0.82927
    294   3.01685  4.34888  4.50761  3.77432  0.87907  3.80927  4.56574  3.17989  3.67820  2.88268  3.83585  2.97183  3.57283  4.07402  3.81021  3.55011  2.78670  2.77768  3.69179  4.12946    657 f - - -
          2.68618  4.42225  2.77519  2.73123  3.46354  2.40513  3.72494  3.29354  2.67741  2.69355  4.24690  2.90347  2.73739  3.18146  2.89801  2.37887  2.77519  2.98518  4.58477  3.61503
          0.00584  5.54224  6.26459  0.61958  0.77255  0.54976  0.86060
    295   2.91576  5.65317  1.85669  1.73866  4.99950  3.66106  3.77288  4.48639  2.22169  3.65176  4.69355  2.62317  4.30591  2.61957  2.29595  2.71536  3.09469  4.04450  6.08503  4.67325    658 e - - -
          2.68618  4.42225  2.77519  2.73123  3.46354  2.40513  3.72494  3.29354  2.67741  2.69355  4.24690  2.90347  2.73739  3.18146  2.89801  2.37887  2.77519  2.98518  4.58477  3.61503
          0.00582  5.54527  6.26761  0.61958  0.77255  0.55980  0.84705
    296   3.04603  5.65525  3.55879  2.98376  4.98628  4.02898  4.18093  4.43416  1.59064  2.99634  4.70673  3.30367  2.68590  3.19774  1.23905  2.99708  3.34891  4.03990  4.78893  4.72065    659 r - - -
          2.68618  4.42225  2.77519  2.73123  3.46354  2.40513  3.72494  3.29354  2.67741  2.69355  4.24690  2.90347  2.73739  3.18146  2.89801  2.37887  2.77519  2.98518  4.58477  3.61503
          0.00582  5.54527  6.26761  0.61958  0.77255  0.55980  0.84705
    297   3.20682  4.68428  4.66620  3.72418  0.98749  2.27572  4.43753  3.13318  3.96052  2.58703  3.26998  4.28842  3.88199  4.18106  4.14152  3.14215  3.06945  2.93830  5.29324  3.20252    660 f - - -
          2.68618  4.42225  2.77519  2.73123  3.46354  2.40513  3.72494  3.29354  2.67741  2.69355  4.24690  2.90347  2.73739  3.18146  2.89801  2.37887  2.77519  2.98518  4.58477  3.61503
          0.02262  5.54527  3.99222  0.61958  0.77255  0.55980  0.84705
    298   3.33588  4.64694  3.98406  3.11481  1.82134  4.09958  3.26216  3.17333  3.87457  3.06977  3.99707  3.80620  4.74509  4.11994  4.12741  3.64833  3.56702  3.15307  3.80149  1.00765    661 y - - -
          2.68618  4.42225  2.77519  2.73123  3.46354  2.40513  3.72494  3.29354  2.67741  2.69355  4.24690  2.90347  2.73739  3.18146  2.89801  2.37887  2.77519  2.98518  4.58477  3.61503
          0.01789  5.52857  4.28604  0.61958  0.77255  0.63195  0.75834
    299   3.41625  5.78640  3.74351  3.13643  5.15752  4.16054  3.96223  4.58363  2.29760  4.05484  4.83884  3.64173  4.53562  2.61106  1.08717  3.13357  1.73027  4.19566  6.16021  3.34913    662 r - - -
          2.68618  4.42225  2.77519  2.73123  3.46354  2.40513  3.72494  3.29354  2.67741  2.69355  4.24690  2.90347  2.73739  3.18146  2.89801  2.37887  2.77519  2.98518  4.58477  3.61503
          0.02265  5.51667  3.99688  0.61958  0.77255  0.47843  0.96694
    300   2.82415  3.49513  4.44387  2.40825  3.45064  1.72488  4.54074  2.71239  3.77575  2.26251  3.30524  4.15091  3.79704  3.63118  4.02212  2.68378  2.61404  2.19793  5.33441  4.02150    663 g - - -
          2.68618  4.42225  2.77519  2.73123  3.46354  2.40513  3.72494  3.29354  2.67741  2.69355  4.24690  2.90347  2.73739  3.18146  2.89801  2.37887  2.77519  2.98518  4.58477  3.61503
          0.00591  5.52918  6.25153  0.61958  0.77255  0.62941  0.76123
    301   2.86810  5.63658  1.55458  1.64387  4.97992  3.90416  4.09152  3.93791  2.58223  3.26681  4.67770  3.08714  4.29768  2.97103  2.89502  2.54245  2.89953  4.02629  6.07027  3.53365    664 d - - -
          2.68618  4.42225  2.77519  2.73123  3.46354  2.40513  3.72494  3.29354  2.67741  2.69355  4.24690  2.90347  2.73739  3.18146  2.89801  2.37887  2.77519  2.98518  4.58477  3.61503
          0.00591  5.52918  6.25153  0.61958  0.77255  0.62941  0.76123
    302   3.04841  5.63494  2.86700  2.29399  3.56786  2.81173  3.04777  3.75066  2.32523  3.45387  4.67619  1.90716  3.58026  2.74072  3.31943  2.17898  3.01216  3.16809  6.06896  4.65935    665 n - - -
          2.68618  4.42225  2.77519  2.73123  3.46354  2.40513  3.72494  3.29354  2.67741  2.69355  4.24690  2.90347  2.73739  3.18146  2.89801  2.37887  2.77519  2.98518  4.58477  3.61503
          0.05236  5.52918  3.05677  0.61958  0.77255  0.51058  0.91665
    303   2.36321  5.53748  2.99619  2.79039  4.84671  2.12059  4.09664  3.76025  2.70587  3.82738  4.58780  2.76077  4.02682  3.20592  2.97199  1.73942  2.45311  2.58458  5.46972  4.60412    666 s - - -
          2.68618  4.42225  2.77519  2.73123  3.46354  2.40513  3.72494  3.29354  2.67741  2.69355  4.24690  2.90347  2.73739  3.18146  2.89801  2.37887  2.77519  2.98518  4.58477  3.61503
          0.08115  5.49986  2.60563  0.61958  0.77255  0.44173  1.02981
    304   3.10724  5.61949  2.63658  2.41613  4.96566  3.46205  2.63748  4.45189  2.48142  3.73889  4.66023  3.03717  3.98556  2.89430  1.25622  2.52418  3.33837  4.01079  6.05084  4.63986    667 r - - -
          2.68618  4.42225  2.77519  2.73123  3.46354  2.40513  3.72494  3.29354  2.67741  2.69355  4.24690  2.90347  2.73739  3.18146  2.89801  2.37887  2.77519  2.98518  4.58477  3.61503
          0.00953  5.47332  5.24325  0.61958  0.77255  0.56275  0.84314
    305   2.78757  5.62520  2.63357  2.02208  4.60285  2.92367  2.86126  3.02378  2.50232  3.58323  4.02278  2.74756  4.28766  2.97508  2.64005  2.20244  2.66341  3.80636  6.05918  3.56013    668 e - - -
          2.68618  4.42225  2.77519  2.73123  3.46354  2.40513  3.72494  3.29354  2.67741  2.69355  4.24690  2.90347  2.73739  3.18146  2.89801  2.37887  2.77519  2.98518  4.58477  3.61503
          0.00602  5.51100  6.23335  0.61958  0.77255  0.48616  0.95448
    306   2.64087  5.59591  2.76992  2.56619  4.16382  3.47574  4.07774  3.58198  2.02450  3.24321  3.64277  3.39604  4.02937  2.55862  2.57917  1.94283  2.96130  3.00144  6.04165  3.09490    669 s - - -
          2.68618  4.42225  2.77519  2.73123  3.46354  2.40513  3.72494  3.29354  2.67741  2.69355  4.24690  2.90347  2.73739  3.18146  2.89801  2.37887  2.77519  2.98518  4.58477  3.61503
          0.11309  5.54072  2.27297  0.61958  0.77255  0.57335  0.82927
    307   2.65416  5.59179  2.63337  2.08710  4.93795  3.58170  3.61489  4.42469  2.09168  3.21396  4.63217  2.59408  3.56852  2.24810  3.04649  1.98839  2.89573  3.80930  6.02383  4.61222    670 s - - -
          2.68661  4.42277  2.77523  2.73128  3.46406  2.40438  3.72547  3.29352  2.67676  2.69371  4.24703  2.90335  2.73792  3.18096  2.89766  2.37928  2.77467  2.98560  4.58529  3.61535
          0.68525  0.70539  6.15648  0.52622  0.89363  0.29122  1.37575
    308   2.84439  5.58655  3.28137  2.96618  4.97739  1.14520  2.69072  4.44074  2.98479  3.96146  4.72394  3.49787  4.39355  3.34102  2.88546  1.92094  2.86876  4.02523  6.12461  4.74049    674 g - - -
          2.68618  4.42225  2.77519  2.73123  3.46354  2.40513  3.72494  3.29354  2.67741  2.69355  4.24690  2.90347  2.73739  3.18146  2.89801  2.37887  2.77519  2.98518  4.58477  3.61503
          0.00575  5.55647  6.27881  0.61958  0.77255  0.50035  0.93222
    309   2.78483  4.91605  4.05727  3.49007  2.72308  3.87757  2.68487  2.79862  3.44565  3.12782  4.01897  2.96292  4.54580  3.33402  3.80208  2.08459  1.54034  2.37664  5.49717  4.01240    675 t - - -
          2.68618  4.42225  2.77519  2.73123  3.46354  2.40513  3.72494  3.29354  2.67741  2.69355  4.24690  2.90347  2.73739  3.18146  2.89801  2.37887  2.77519  2.98518  4.58477  3.61503
          0.00575  5.55647  6.27881  0.61958  0.77255  0.50035  0.93222
    310   5.50821  6.86977  6.33037  6.40957  7.16574  0.02788  7.16588  7.31489  6.68628  6.61469  7.75414  6.51704  6.22656  6.92296  6.57815  5.75118  6.04703  6.64920  7.69622  7.37358    676 G - - -
          2.68618  4.42225  2.77519  2.73123  3.46354  2.40513  3.72494  3.29354  2.67741  2.69355  4.24690  2.90347  2.73739  3.18146  2.89801  2.37887  2.77519  2.98518  4.58477  3.61503
          0.00575  5.55647  6.27881  0.61958  0.77255  0.50035  0.93222
    311   4.90274  6.02466  6.92799  6.35755  4.07057  6.45375  6.73455  1.26529  6.26457  0.65009  2.34017  6.65472  6.27271  5.93823  6.11895  5.91441  5.08957  3.14351  6.45506  5.60855    677 L - - -
          2.68618  4.42225  2.77519  2.73123  3.46354  2.40513  3.72494  3.29354  2.67741  2.69355  4.24690  2.90347  2.73739  3.18146  2.89801  2.37887  2.77519  2.98518  4.58477  3.61503
          0.00575  5.55647  6.27881  0.61958  0.77255  0.50035  0.93222
    312   5.50821  6.86977  6.33037  6.40957  7.16574  0.02788  7.16588  7.31489  6.68628  6.61469  7.75414  6.51704  6.22656  6.92296  6.57815  5.75118  6.04703  6.64920  7.69622  7.37358    678 G - - -
          2.68618  4.42225  2.77519  2.73123  3.46354  2.40513  3.72494  3.29354  2.67741  2.69355  4.24690  2.90347  2.73739  3.18146  2.89801  2.37887  2.77519  2.98518  4.58477  3.61503
          0.00575  5.55647  6.27881  0.61958  0.77255  0.50035  0.93222
    313   5.06111  6.16157  7.05098  6.47464  4.03342  6.60129  6.82542  3.26115  6.36569  0.21896  3.07225  6.82438  6.33890  5.96573  6.17975  6.09183  5.23588  2.82957  6.45437  5.63656    679 L - - -
          2.68618  4.42225  2.77519  2.73123  3.46354  2.40513  3.72494  3.29354  2.67741  2.69355  4.24690  2.90347  2.73739  3.18146  2.89801  2.37887  2.77519  2.98518  4.58477  3.61503
          0.00575  5.55647  6.27881  0.61958  0.77255  0.50035  0.93222
    314   1.67886  5.13183  3.76289  3.20244  4.31381  3.85032  3.78275  3.69772  2.85023  2.89888  4.22354  3.68157  3.62622  3.51495  3.60493  2.05196  3.06600  3.33454  5.68100  1.55589    680 y - - -
          2.68618  4.42225  2.77519  2.73123  3.46354  2.40513  3.72494  3.29354  2.67741  2.69355  4.24690  2.90347  2.73739  3.18146  2.89801  2.37887  2.77519  2.98518  4.58477  3.61503
          0.00575  5.55647  6.27881  0.61958  0.77255  0.50035  0.93222
    315   3.40036  4.76450  5.33118  4.72630  3.47391  4.59130  4.93272  1.04024  4.52723  1.18341  3.61126  3.94900  4.93851  4.65933  4.55149  3.21715  3.63312  2.70534  5.41247  4.24294    681 i - - -
          2.68618  4.42225  2.77519  2.73123  3.46354  2.40513  3.72494  3.29354  2.67741  2.69355  4.24690  2.90347  2.73739  3.18146  2.89801  2.37887  2.77519  2.98518  4.58477  3.61503
          0.00575  5.55647  6.27881  0.61958  0.77255  0.50035  0.93222
    316   1.49250  2.80004  5.18596  4.64395  4.07731  4.32839  5.00225  3.00120  4.48186  3.14447  4.08231  4.62943  4.84019  4.65132  4.56665  2.14751  3.04802  1.12734  5.60776  4.43057    682 v - - -
          2.68618  4.42225  2.77519  2.73123  3.46354  2.40513  3.72494  3.29354  2.67741  2.69355  4.24690  2.90347  2.73739  3.18146  2.89801  2.37887  2.77519  2.98518  4.58477  3.61503
          0.00575  5.55647  6.27881  0.61958  0.77255  0.50035  0.93222
    317   3.14790  4.52727  3.02124  2.57271  4.99890  3.92177  3.83127  4.48344  1.41626  3.62638  4.30317  3.29471  4.31502  1.97423  1.87494  2.67718  3.37882  4.04486  5.02665  4.67798    683 k - - -
          2.68618  4.42225  2.77519  2.73123  3.46354  2.40513  3.72494  3.29354  2.67741  2.69355  4.24690  2.90347  2.73739  3.18146  2.89801  2.37887  2.77519  2.98518  4.58477  3.61503
          0.00575  5.55647  6.27881  0.61958  0.77255  0.50035  0.93222
    318   2.54063  5.65373  2.98325  1.64960  4.99823  3.73185  3.67182  3.31637  2.41355  3.11027  4.69454  3.14482  4.31188  2.09255  2.28744  2.50565  3.16050  4.04406  4.95741  4.67614    684 e - - -
          2.68618  4.42225  2.77519  2.73123  3.46354  2.40513  3.72494  3.29354  2.67741  2.69355  4.24690  2.90347  2.73739  3.18146  2.89801  2.37887  2.77519  2.98518  4.58477  3.61503
          0.00575  5.55647  6.27881  0.61958  0.77255  0.50035  0.93222
    319   3.36672  4.39762  5.75198  5.17896  4.15837  5.04029  5.45487  0.89809  5.00686  1.40773  2.81971  5.20619  5.35021  5.14682  5.03990  4.38238  3.49046  2.10059  5.88378  4.71417    685 i - - -
          2.68618  4.42225  2.77519  2.73123  3.46354  2.40513  3.72494  3.29354  2.67741  2.69355  4.24690  2.90347  2.73739  3.18146  2.89801  2.37887  2.77519  2.98518  4.58477  3.61503
          0.00575  5.55647  6.27881  0.61958  0.77255  0.50035  0.93222
    320   1.98232  2.05945  5.25135  4.64108  3.55957  4.46817  4.81080  2.15026  4.43109  2.49285  2.98543  4.62997  4.82825  4.56604  4.44384  3.42938  3.35673  1.26609  5.30262  4.12526    686 v - - -
          2.68618  4.42225  2.77519  2.73123  3.46354  2.40513  3.72494  3.29354  2.67741  2.69355  4.24690  2.90347  2.73739  3.18146  2.89801  2.37887  2.77519  2.98518  4.58477  3.61503
          0.00575  5.55647  6.27881  0.61958  0.77255  0.50035  0.93222
    321   2.72493  5.65617  2.72768  1.61215  5.00176  3.91792  3.05294  4.17964  2.29273  3.41568  4.45478  3.08281  4.31140  2.90272  2.45443  2.43926  2.24415  3.62388  6.08855  4.67729    687 e - - -
          2.68618  4.42225  2.77519  2.73123  3.46354  2.40513  3.72494  3.29354  2.67741  2.69355  4.24690  2.90347  2.73739  3.18146  2.89801  2.37887  2.77519  2.98518  4.58477  3.61503
          0.00575  5.55647  6.27881  0.61958  0.77255  0.50035  0.93222
    322   2.24691  5.56497  2.88949  2.87994  4.87271  3.51094  3.21728  3.34990  1.93864  2.13479  3.65634  3.42113  4.33004  2.41929  2.13839  3.04297  3.37962  3.45906  6.02063  4.63348    688 k - - -
          2.68618  4.42225  2.77519  2.73123  3.46354  2.40513  3.72494  3.29354  2.67741  2.69355  4.24690  2.90347  2.73739  3.18146  2.89801  2.37887  2.77519  2.98518  4.58477  3.61503
          0.01823  5.55647  4.25413  0.61958  0.77255  0.50035  0.93222
    323   3.03931  4.75081  4.44551  3.86659  3.85620  4.26606  1.29587  2.94081  3.77110  1.95711  2.42840  4.15668  4.63858  2.52919  4.02008  3.22201  3.43626  3.00923  5.34919  3.04617    689 h - - -
          2.68618  4.42225  2.77519  2.73123  3.46354  2.40513  3.72494  3.29354  2.67741  2.69355  4.24690  2.90347  2.73739  3.18146  2.89801  2.37887  2.77519  2.98518  4.58477  3.61503
          0.00583  5.54406  6.26641  0.61958  0.77255  0.46438  0.99027
    324   3.15799  5.66959  2.99817  2.79084  5.01467  1.33446  3.18417  4.50081  2.40131  3.97449  4.71079  2.12706  4.32188  2.59437  2.98300  2.76202  2.95030  4.06034  6.10153  4.69014    690 g - - -
          2.68618  4.42225  2.77519  2.73123  3.46354  2.40513  3.72494  3.29354  2.67741  2.69355  4.24690  2.90347  2.73739  3.18146  2.89801  2.37887  2.77519  2.98518  4.58477  3.61503
          0.00575  5.55647  6.27881  0.61958  0.77255  0.50035  0.93222
    325   2.92561  4.79181  4.37227  3.51317  3.90609  0.88914  3.45953  2.21928  3.70656  2.54393  3.90313  4.11777  4.63425  3.78258  3.97499  3.52871  3.44823  3.05354  4.61368  4.17990    691 g - - -
          2.68618  4.42225  2.77519  2.73123  3.46354  2.40513  3.72494  3.29354  2.67741  2.69355  4.24690  2.90347  2.73739  3.18146  2.89801  2.37887  2.77519  2.98518  4.58477  3.61503
          0.00575  5.55647  6.27881  0.61958  0.77255  0.50035  0.93222
    326   3.07693  5.65267  3.27931  2.35646  4.29930  3.51514  4.10524  4.48227  2.09933  3.95759  4.69356  2.61706  4.31157  2.57087  2.19836  2.21021  2.20008  3.84532  6.08584  2.55034    692 k - - -
          2.68618  4.42225  2.77519  2.73123  3.46354  2.40513  3.72494  3.29354  2.67741  2.69355  4.24690  2.90347  2.73739  3.18146  2.89801  2.37887  2.77519  2.98518  4.58477  3.61503
          0.00576  5.55556  6.27791  0.61958  0.77255  0.47675  0.96968
    327   3.14149  3.59901  5.48915  4.89211  3.17597  4.72283  5.09076  1.03390  4.69362  1.70197  3.00135  4.88970  5.06322  4.82725  4.70910  4.04753  3.54964  1.76761  5.55534  4.38173    693 i - - -
          2.68618  4.42225  2.77519  2.73123  3.46354  2.40513  3.72494  3.29354  2.67741  2.69355  4.24690  2.90347  2.73739  3.18146  2.89801  2.37887  2.77519  2.98518  4.58477  3.61503
          0.00574  5.55855  6.28089  0.61958  0.77255  0.48576  0.95510
    328   3.03975  4.71903  2.77194  2.20161  4.50982  3.75310  3.78348  3.38537  1.97337  3.93647  4.37943  3.06869  4.31682  3.01021  2.57232  2.07362  2.09275  3.29401  5.02314  3.51514    694 k - - -
          2.68618  4.42225  2.77519  2.73123  3.46354  2.40513  3.72494  3.29354  2.67741  2.69355  4.24690  2.90347  2.73739  3.18146  2.89801  2.37887  2.77519  2.98518  4.58477  3.61503
          0.07602  5.55855  2.66860  0.61958  0.77255  0.48576  0.95510
    329   2.03114  4.56591  5.07916  3.82645  3.30853  4.34364  4.67395  1.62294  4.26778  1.99228  3.68455  3.98118  4.70788  4.41156  3.82936  3.65214  3.35515  1.52299  5.18750  2.94407    695 v - - -
          2.68622  4.42161  2.77488  2.73077  3.46369  2.40520  3.72479  3.29338  2.67764  2.69385  4.24720  2.90351  2.73761  3.18126  2.89805  2.37906  2.77549  2.98517  4.58457  3.61385
          0.15624  1.94745  6.21103  1.10702  0.40129  0.34071  1.24225
    330   2.30063  5.64189  2.75218  1.78097  4.28663  3.72528  3.27803  3.69781  2.50414  3.50261  4.68418  2.80108  4.31550  2.99848  3.05806  2.30780  2.55704  2.66163  6.07832  3.79577    702 e - - -
          2.68618  4.42225  2.77519  2.73123  3.46354  2.40513  3.72494  3.29354  2.67741  2.69355  4.24690  2.90347  2.73739  3.18146  2.89801  2.37887  2.77519  2.98518  4.58477  3.61503
          0.10328  5.55855  2.36154  0.61958  0.77255  0.48576  0.95510
    331   2.92178  5.59950  3.16748  2.41558  4.93573  3.87763  3.42826  4.02877  2.81169  3.90106  4.64339  2.48981  3.96217  3.07543  3.10844  0.97464  3.16703  3.98557  6.03737  4.63062    703 s - - -
          2.68618  4.42225  2.77519  2.73123  3.46354  2.40513  3.72494  3.29354  2.67741  2.69355  4.24690  2.90347  2.73739  3.18146  2.89801  2.37887  2.77519  2.98518  4.58477  3.61503
          0.09067  5.46159  2.49574  0.61958  0.77255  0.86110  0.54938
    332   2.62799  5.51390  3.31907  1.86073  4.53733  3.61441  3.34227  3.90548  2.52185  3.28025  4.55976  2.86641  3.58255  2.87831  2.75311  2.35352  2.29518  2.53813  5.95851  3.55989    704 e - - -
          2.68618  4.42225  2.77519  2.73123  3.46354  2.40513  3.72494  3.29354  2.67741  2.69355  4.24690  2.90347  2.73739  3.18146  2.89801  2.37887  2.77519  2.98518  4.58477  3.61503
          0.00688  5.37780  6.10015  0.61958  0.77255  0.63682  0.75283
    333   2.46187  5.56038  2.96925  2.19741  4.18847  3.87291  3.70709  3.69782  2.52070  2.61950  4.60568  3.10285  2.21779  2.40550  2.91241  2.66468  2.92999  3.02210  6.00371  3.59750    705 e - - -
          2.68618  4.42225  2.77519  2.73123  3.46354  2.40513  3.72494  3.29354  2.67741  2.69355  4.24690  2.90347  2.73739  3.18146  2.89801  2.37887  2.77519  2.98518  4.58477  3.61503
          0.00636  5.45751  6.17985  0.61958  0.77255  0.87115  0.54210
    334   3.03483  5.58708  2.34054  2.50835  4.50706  1.53139  3.80092  4.40664  2.59144  3.40866  4.62956  2.05121  3.55988  3.15489  3.28562  2.74242  3.13359  3.60081  6.02381  4.12612    706 g - - -
          2.68618  4.42226  2.77509  2.73124  3.46354  2.40513  3.72495  3.29355  2.67741  2.69355  4.24690  2.90347  2.73740  3.18147  2.89801  2.37887  2.77520  2.98519  4.58477  3.61504
          0.06116  4.20284  3.11504  0.46507  0.98911  0.31706  1.30302
    335   2.55054  4.74612  2.97297  2.05574  4.39162  2.20531  3.28749  3.80906  1.97907  3.93573  4.67167  2.75628  4.28964  2.61384  2.51078  2.99228  3.24409  3.01893  6.06397  4.35239    708 k - - -
          2.68618  4.42225  2.77519  2.73123  3.46354  2.40513  3.72494  3.29354  2.67741  2.69355  4.24690  2.90347  2.73739  3.18146  2.89801  2.37887  2.77519  2.98518  4.58477  3.61503
          0.00599  5.51570  6.23805  0.61958  0.77255  0.38536  1.14008
    336   3.20990  3.76456  4.57257  3.79140  3.09906  0.93782  4.03868  2.52055  3.88499  2.83364  3.64510  3.99912  4.66604  4.12078  3.70761  2.92953  3.01095  2.97152  5.32381  3.31825    709 g - - -
          2.68618  4.42225  2.77519  2.73123  3.46354  2.40513  3.72494  3.29354  2.67741  2.69355  4.24690  2.90347  2.73739  3.18146  2.89801  2.37887  2.77519  2.98518  4.58477  3.61503
          0.00575  5.55783  6.28017  0.61958  0.77255  0.48576  0.95510
    337   2.29265  4.12418  4.76304  4.17198  2.72617  4.33083  3.34913  2.89345  4.03834  2.24808  3.78552  3.54053  4.69924  4.24417  4.19058  2.22172  1.38319  2.64138  5.28333  3.20176    710 t - - -
          2.68618  4.42225  2.77519  2.73123  3.46354  2.40513  3.72494  3.29354  2.67741  2.69355  4.24690  2.90347  2.73739  3.18146  2.89801  2.37887  2.77519  2.98518  4.58477  3.61503
          0.00575  5.55783  6.28017  0.61958  0.77255  0.48576  0.95510
    338   2.68214  3.25322  3.30307  2.03126  4.91197  3.93193  3.89683  3.29978  2.32127  3.42656  4.26387  3.03565  4.32475  2.91554  2.60580  2.53178  1.74918  3.18389  6.04208  4.64761    711 t - - -
          2.68618  4.42225  2.77519  2.73123  3.46354  2.40513  3.72494  3.29354  2.67741  2.69355  4.24690  2.90347  2.73739  3.18146  2.89801  2.37887  2.77519  2.98518  4.58477  3.61503
          0.00575  5.55783  6.28017  0.61958  0.77255  0.48576  0.95510
    339   2.49336  4.73696  5.33045  4.73268  1.24536  4.56950  4.94288  1.84963  4.53527  2.89908  3.87180  4.73486  4.93273  4.67970  4.56240  3.45982  3.16158  1.52457  5.43893  4.25822    712 f - - -
          2.68618  4.42225  2.77519  2.73123  3.46354  2.40513  3.72494  3.29354  2.67741  2.69355  4.24690  2.90347  2.73739  3.18146  2.89801  2.37887  2.77519  2.98518  4.58477  3.61503
          0.00575  5.55783  6.28017  0.61958  0.77255  0.48576  0.95510
    340   2.92848  4.13165  3.93552  3.14949  4.14291  3.88930  4.36980  2.20784  3.05880  2.94234  3.93059  3.81071  4.51074  3.15280  2.65532  1.86779  1.62113  2.68372  5.56157  3.94318    713 t - - -
          2.68618  4.42225  2.77519  2.73123  3.46354  2.40513  3.72494  3.29354  2.67741  2.69355  4.24690  2.90347  2.73739  3.18146  2.89801  2.37887  2.77519  2.98518  4.58477  3.61503
          0.00575  5.55783  6.28017  0.61958  0.77255  0.48576  0.95510
    341   2.48430  5.02030  5.71373  5.12528  3.31041  4.97798  5.35559  1.42563  4.94001  1.43788  2.71178  5.14526  5.28323  5.04969  4.95319  4.31264  3.93937  1.46519  5.76469  4.61608    714 i - - -
          2.68618  4.42225  2.77519  2.73123  3.46354  2.40513  3.72494  3.29354  2.67741  2.69355  4.24690  2.90347  2.73739  3.18146  2.89801  2.37887  2.77519  2.98518  4.58477  3.61503
          0.01378  5.55783  4.62288  0.61958  0.77255  0.48576  0.95510
    342   2.97906  4.25226  3.77734  2.66956  2.92028  4.17178  3.91378  2.35297  3.20974  3.10474  2.86761  3.34119  4.55071  3.44086  2.89276  2.37615  2.08739  2.17232  4.45469  3.20744    715 t - - -
          2.68618  4.42225  2.77519  2.73123  3.46354  2.40513  3.72494  3.29354  2.67741  2.69355  4.24690  2.90347  2.73739  3.18146  2.89801  2.37887  2.77519  2.98518  4.58477  3.61503
          0.00579  5.54984  6.27219  0.61958  0.77255  0.52418  0.89658
    343   3.75138  5.09222  5.65265  5.04795  1.05983  4.95244  5.24160  2.71476  3.87046  1.03144  3.73317  5.09227  5.23704  4.40723  4.85061  4.27697  3.97503  2.90496  5.60978  4.46197    716 l - - -
          2.68621  4.42237  2.77517  2.73135  3.46311  2.40525  3.72436  3.29355  2.67713  2.69367  4.24702  2.90359  2.73752  3.18148  2.89813  2.37871  2.77529  2.98513  4.58489  3.61515
          0.11610  2.36134  4.17886  0.63869  0.75074  0.52418  0.89658
    344   2.82639  5.54983  2.96535  2.61429  3.87609  3.72963  3.60719  4.33219  2.44195  3.33889  4.59826  3.27906  1.09054  3.14638  3.21920  2.72834  3.34180  3.92489  6.00009  4.20188    719 p - - -
          2.68618  4.42225  2.77519  2.73123  3.46354  2.40513  3.72494  3.29354  2.67741  2.69355  4.24690  2.90347  2.73739  3.18146  2.89801  2.37887  2.77519  2.98518  4.58477  3.61503
          0.07989  5.48605  2.62222  0.61958  0.77255  0.58475  0.81474
    345   2.47039  5.26102  3.22602  2.83258  4.49716  3.89981  3.44927  2.32781  2.18030  2.29513  4.03340  3.06743  4.28949  2.91053  2.82309  2.92840  2.17987  3.01018  5.76501  3.63178    720 t - - -
          2.68618  4.42225  2.77519  2.73123  3.46354  2.40513  3.72494  3.29354  2.67741  2.69355  4.24690  2.90347  2.73739  3.18146  2.89801  2.37887  2.77519  2.98518  4.58477  3.61503
          0.05217  5.38865  3.07345  0.61958  0.77255  0.84194  0.56365
    346   2.37119  5.31475  3.04310  2.05533  3.85981  3.14066  3.85550  3.20942  2.45068  2.76617  3.73838  2.59446  3.80883  2.98748  2.87567  2.67143  2.96188  2.58687  5.78724  3.71620    721 e - - -
          2.68618  4.42225  2.77519  2.73123  3.46354  2.40513  3.72494  3.29354  2.67741  2.69355  4.24690  2.90347  2.73739  3.18146  2.89801  2.37887  2.77519  2.98518  4.58477  3.61503
          0.12754  5.20768  2.16921  0.61958  0.77255  0.65730  0.73033
    347   2.46301  5.07044  2.75865  2.35353  4.35783  3.23962  3.70417  3.23885  2.15717  3.09081  4.12678  2.58790  3.90172  2.73480  2.86457  2.53129  2.54831  2.86245  5.53928  3.86622    722 k - - -
          2.68533  4.42224  2.77489  2.73062  3.46412  2.40532  3.72527  3.29338  2.67747  2.69391  4.24724  2.90333  2.73705  3.18130  2.89826  2.37889  2.77522  2.98583  4.58542  3.61587
          0.94016  0.49522        *  1.74027  0.19295  0.00000        *
//
HMMER3/f [3.3.2 | Nov 2020]
NAME  154
DESC  ~~~cluster.154~~~
ACC   154
LENG  228
ALPH  amino
RF    no
MM    no
CONS  yes
CS    no
MAP   yes
DATE  Wed Jan 10 12:06:41 2024
NSEQ  337
EFFN  4.136909
CKSUM 1001274086
STATS LOCAL MSV      -10.6536  0.70385
STATS LOCAL VITERBI  -11.5154  0.70385
STATS LOCAL FORWARD   -4.9865  0.70385
HMM          A        C        D        E        F        G        H        I        K        L        M        N        P        Q        R        S        T        V        W        Y   
            m->m     m->i     m->d     i->m     i->i     d->m     d->d
  COMPO   2.33525  4.73314  2.88543  2.65489  3.61524  3.09089  3.95855  2.98442  2.61451  2.44028  3.49796  2.92763  3.53935  2.59721  2.90129  2.65244  2.80735  2.86397  5.04878  3.52831
          2.68635  4.42254  2.77548  2.73152  3.46383  2.40537  3.72523  3.29303  2.67727  2.69360  4.23828  2.90361  2.73768  3.18136  2.89815  2.37892  2.77525  2.98536  4.58506  3.61532
          0.33340  1.37244  3.50552  0.85005  0.55756  0.00000        *
      1   2.85393  4.60351  4.01775  3.18959  3.29839  3.99302  4.25942  2.84190  3.13837  2.50717  1.14723  3.57708  4.24571  3.48216  2.74691  3.25113  3.11700  2.83748  5.19633  3.97902     18 m - - -
          2.68618  4.42225  2.77519  2.73123  3.46354  2.40513  3.72494  3.29354  2.67741  2.69355  4.24690  2.90347  2.73739  3.18146  2.89801  2.37887  2.77519  2.98518  4.58477  3.61503
          0.00867  5.14837  5.87071  0.61958  0.77255  0.48826  0.95112
      2   2.67886  5.35183  3.24421  2.68777  4.13155  3.20351  3.93346  4.11112  1.42969  2.89815  3.92878  2.97795  3.72003  2.73466  2.55483  2.63304  2.73554  3.13826  5.81088  4.42738     19 k - - -
          2.68618  4.42225  2.77519  2.73123  3.46354  2.40513  3.72494  3.29354  2.67741  2.69355  4.24690  2.90347  2.73739  3.18146  2.89801  2.37887  2.77519  2.98518  4.58477  3.61503
          0.05381  5.16467  3.06462  0.61958  0.77255  0.52147  0.90054
      3   2.72143  5.38733  2.98226  2.64154  4.39281  2.95052  3.89937  3.44911  1.40595  3.68361  4.43361  2.34681  4.10302  3.00288  2.76211  2.51914  3.03502  3.41183  5.83277  3.94465     20 k - - -
          2.68618  4.42225  2.77519  2.73123  3.46354  2.40513  3.72494  3.29354  2.67741  2.69355  4.24690  2.90347  2.73739  3.18146  2.89801  2.37887  2.77519  2.98518  4.58477  3.61503
          0.00892  5.11978  5.84213  0.61958  0.77255  0.46401  0.99090
      4   2.87627  5.43776  3.20082  2.42777  4.32540  3.47993  3.01259  4.25608  1.93130  3.41136  4.07752  2.92075  3.73210  2.44469  2.34783  2.39272  2.37435  3.01259  5.87491  4.46855     21 k - - -
          2.68618  4.42225  2.77519  2.73123  3.46354  2.40513  3.72494  3.29354  2.67741  2.69355  4.24690  2.90347  2.73739  3.18146  2.89801  2.37887  2.77519  2.98518  4.58477  3.61503
          0.13124  5.15931  2.14348  0.61958  0.77255  0.48109  0.96262
      5   2.06010  3.72505  4.83709  4.22628  2.84800  4.09945  4.43009  2.23100  3.37237  1.51920  2.57739  4.24094  4.46340  4.16834  3.98223  3.40816  2.70609  2.18368  4.94242  3.76511     22 l - - -
          2.68618  4.42225  2.77519  2.73123  3.46354  2.40513  3.72494  3.29354  2.67741  2.69355  4.24690  2.90347  2.73739  3.18146  2.89801  2.37887  2.77519  2.98518  4.58477  3.61503
          0.05816  5.05009  2.99388  0.61958  0.77255  0.81957  0.58093
      6   2.37474  4.58832  3.81981  3.10462  3.72070  3.30352  3.44546  2.13333  2.46527  2.16675  2.97481  3.64363  3.94975  3.49696  2.56613  3.13521  2.88528  2.47347  4.68060  3.78581     23 i - - -
          2.68618  4.42225  2.77519  2.73123  3.46354  2.40513  3.72494  3.29354  2.67741  2.69355  4.24690  2.90347  2.73739  3.18146  2.89801  2.37887  2.77519  2.98518  4.58477  3.61503
          0.03260  5.00197  3.67502  0.61958  0.77255  0.91465  0.51192
      7   1.61264  4.04183  4.10749  3.53066  3.22318  3.42064  4.15723  2.35192  3.44682  2.53464  3.56254  3.82929  2.95090  3.70440  3.70546  2.22666  2.69182  2.43139  5.05358  3.84855     24 a - - -
          2.68618  4.42225  2.77519  2.73123  3.46354  2.40513  3.72494  3.29354  2.67741  2.69355  4.24690  2.90347  2.73739  3.18146  2.89801  2.37887  2.77519  2.98518  4.58477  3.61503
          0.01027  4.97964  5.70199  0.61958  0.77255  0.95448  0.48615
      8   1.89415  3.31809  4.41051  3.82092  2.89356  2.80022  4.31123  2.69455  3.14257  1.82243  3.47154  4.00675  4.19657  3.90346  3.85505  2.65441  3.02263  2.36702  4.96888  2.95789     25 l - - -
          2.68618  4.42225  2.77519  2.73123  3.46354  2.40513  3.72494  3.29354  2.67741  2.69355  4.24690  2.90347  2.73739  3.18146  2.89801  2.37887  2.77519  2.98518  4.58477  3.61503
          0.01027  4.97964  5.70199  0.61958  0.77255  0.95448  0.48615
      9   1.57044  3.70975  4.61229  4.01259  2.63273  3.07641  4.35550  2.64286  3.84871  1.81592  3.21169  4.11277  4.40188  4.02548  3.94365  2.98575  2.65939  2.41697  4.93102  3.48967     26 a - - -
          2.68618  4.42225  2.77519  2.73123  3.46354  2.40513  3.72494  3.29354  2.67741  2.69355  4.24690  2.90347  2.73739  3.18146  2.89801  2.37887  2.77519  2.98518  4.58477  3.61503
          0.02715  4.97964  3.91653  0.61958  0.77255  0.32395  1.28477
     10   2.44208  4.36783  4.88979  4.27864  3.19213  4.07596  4.47874  2.23762  4.00141  1.24724  3.25431  4.29097  4.51194  4.21884  4.10554  3.18602  2.55945  2.05839  4.98981  3.00322     27 l - - -
          2.68618  4.42225  2.77519  2.73123  3.46354  2.40513  3.72494  3.29354  2.67741  2.69355  4.24690  2.90347  2.73739  3.18146  2.89801  2.37887  2.77519  2.98518  4.58477  3.61503
          0.11214  5.14437  2.30012  0.61958  0.77255  0.47330  0.97536
     11   1.67254  3.76469  4.37754  3.79141  2.98701  3.17954  4.33604  2.66229  3.67503  2.29989  2.99555  3.94122  4.40404  3.89823  3.71227  1.87937  2.72292  2.51886  5.02921  3.83639     28 a - - -
          2.68618  4.42225  2.77519  2.73123  3.46354  2.40513  3.72494  3.29354  2.67741  2.69355  4.24690  2.90347  2.73739  3.18146  2.89801  2.37887  2.77519  2.98518  4.58477  3.61503
          0.00941  5.06606  5.78841  0.61958  0.77255  0.73933  0.64900
     12   1.57637  4.11501  4.61321  4.01598  3.46758  2.98609  4.39336  2.55132  3.86073  1.83510  3.24933  4.13674  4.35105  4.04566  3.97156  2.46017  3.13896  2.32600  4.39262  2.92753     29 a - - -
          2.68618  4.42225  2.77519  2.73123  3.46354  2.40513  3.72494  3.29354  2.67741  2.69355  4.24690  2.90347  2.73739  3.18146  2.89801  2.37887  2.77519  2.98518  4.58477  3.61503
          0.02131  5.07552  4.21092  0.61958  0.77255  0.47208  0.97738
     13   1.69183  3.96009  4.76241  4.15885  3.24220  3.47259  4.44859  2.26724  3.98121  1.69538  3.45862  4.22645  4.18868  4.14528  4.05155  2.77250  2.73062  2.00910  4.99865  3.81822     30 a - - -
          2.68618  4.42225  2.77519  2.73123  3.46354  2.40513  3.72494  3.29354  2.67741  2.69355  4.24690  2.90347  2.73739  3.18146  2.89801  2.37887  2.77519  2.98518  4.58477  3.61503
          0.00882  5.13058  5.85292  0.61958  0.77255  0.41170  1.08625
     14   2.44704  4.39896  4.95094  4.33893  2.90669  4.19021  4.52325  2.25967  4.13263  1.16006  2.77606  4.34118  4.55187  4.26933  4.15334  3.04400  2.92949  2.11509  5.02395  3.78709     31 l - - -
          2.68618  4.42225  2.77519  2.73123  3.46354  2.40513  3.72494  3.29354  2.67741  2.69355  4.24690  2.90347  2.73739  3.18146  2.89801  2.37887  2.77519  2.98518  4.58477  3.61503
          0.00844  5.17478  5.89713  0.61958  0.77255  0.48834  0.95099
     15   2.42343  3.36128  4.88775  4.27746  2.16785  3.08088  4.48863  2.59293  4.07845  1.42805  3.00147  3.98539  4.52325  4.22354  4.11267  2.88509  2.83927  2.31037  5.00470  3.82701     32 l - - -
          2.68618  4.42225  2.77519  2.73123  3.46354  2.40513  3.72494  3.29354  2.67741  2.69355  4.24690  2.90347  2.73739  3.18146  2.89801  2.37887  2.77519  2.98518  4.58477  3.61503
          0.00844  5.17478  5.89713  0.61958  0.77255  0.48834  0.95099
     16   2.28355  4.41297  4.72490  4.12479  3.42349  3.80559  4.34319  1.90173  3.95899  1.91288  3.42230  4.22032  4.50540  4.05356  4.05046  2.74773  1.79749  2.06924  5.03205  3.84982     33 t - - -
          2.68618  4.42225  2.77519  2.73123  3.46354  2.40513  3.72494  3.29354  2.67741  2.69355  4.24690  2.90347  2.73739  3.18146  2.89801  2.37887  2.77519  2.98518  4.58477  3.61503
          0.00844  5.17478  5.89713  0.61958  0.77255  0.48834  0.95099
     17   2.00183  4.10079  4.19550  3.61845  3.19217  2.90104  4.32662  3.01080  3.53547  2.09789  3.50629  3.83138  3.64097  3.79406  3.79620  1.60547  2.80759  2.52671  5.14923  3.63642     34 s - - -
          2.68596  4.42210  2.77530  2.73133  3.46364  2.40506  3.72505  3.29331  2.67751  2.69337  4.24632  2.90357  2.73750  3.18157  2.89811  2.37890  2.77530  2.98522  4.58360  3.61513
          0.43389  2.36235  1.35549  0.80939  0.58902  0.48834  0.95099
     18   2.18199  3.38416  3.90308  3.33249  3.60555  2.38225  4.14540  2.77246  3.26844  2.43705  3.59053  3.68205  4.04094  3.54828  3.34211  2.05260  2.65791  2.17363  5.07644  3.85963     38 s - - -
          2.68618  4.42225  2.77519  2.73123  3.46354  2.40513  3.72494  3.29354  2.67741  2.69355  4.24690  2.90347  2.73739  3.18146  2.89801  2.37887  2.77519  2.98518  4.58477  3.61503
          0.12955  4.88031  2.17232  0.61958  0.77255  0.94910  0.48954
[truncated: 34,991,115 more chars]
