# Supplementary material for: Diverse anti-defence systems are encoded in the leading region of plasmids
Source: Nature. 2024 Oct 9;635(8037):186–92. doi: 10.1038/s41586-024-07994-w (PMC11541004; doi:10.1038/s41586-024-07994-w)
Supplement: Supplementary file 10 — Protein sequences associated with families enriched in the leading region. [file 41586_2024_7994_MOESM10_ESM.zip]

Archive with 1 entries (1 files):
- leading_region.gene_families.gt5.faa
