# Supplementary material for: Diverse anti-defence systems are encoded in the leading region of plasmids
Source: Nature. 2024 Oct 9;635(8037):186–92. doi: 10.1038/s41586-024-07994-w (PMC11541004; doi:10.1038/s41586-024-07994-w)
Supplement: Supplementary file 11 — Sequence of the Frpo-acrIIA4-cat construct used in this study. [file 41586_2024_7994_MOESM11_ESM.unk]

>Frpo_AcrIIA4_cat_construct
GTCCCTGTCGCCGGGGCTGATACAGCCACAACCTGCCGCACTGACTGTCCAGGGTAAATGAACAGCCCACAAAATTTTTTACCCAAAACCCGGTAAAAAATTTTGCGTTCTGCCCAGGACAGGTGTGTCAGGCCGTGGCAGTGATGCCCCTTGCGGCGAAGGTTCTCAAAAAGGTGATGGTGAATACCGGAGGGAACAAAAGGCAGGTCCCCGCAAAACGTCAAAACCGCGGCTCCCGAAACTCAAAAGATGATGGGGGCTGAAAACATCAACAGAAGGAGACACATCATGAACATAAATGACTTGATCAGAGAGATAAAGAATAAAGACTACACTGTCAAGTTATCGGGAACGGACAGCAATTCGATCACCCAGTTAATAATCCGGGTAAATAATGACGGCAATGAATATGTCATTTCAGAGTCCGAAAATGAATCCATTGTCGAAAAATTCATTTCGGCGTTCAAGAATGGCTGGAATCAAGAATACGAAGATGAGGAGGAATTTTACAACGACATGCAAACAATCACACTGAAAAGTGAATTAAATTAACTCGGTACCAAATTCCAGAAAAGAGGCCTCCCGAAAGGGGGGCCTTTTTTCGTTTTGGTCCCCGACGTCTGTAATGTAGCCTAAGCCCTATGCCCATGATCTACTGACGTCCAGGCATTTGAGAAGCACACGGTCACACTGCTTCCGGTAGTCAATAAACCGGTAAACCAGCAATAGACATAAGCGGCTATTTAACGACCCTGCCCTGAACCGACGACCGGGTCGAATTTGCTTTCGAATTTCTGCCATTCATCCGCTTATTATCACTTATTCAGGCGTAGCAACCAGGCGTTTAAGGGCACCAATAACTGCCTTAAAAAAATTACGCCCCGCCCTGCCACTCATCGCAGTACTGTTGTAATTCATTAAGCATTCTGCCGACATGGAAGCCATCACAAACGGCATGATGAACCTGAATCGCCAGCGGCATCAGCACCTTGTCGCCTTGCGTATAATATTTGCCCATAGTGAAAACGGGGGCGAAGAAGTTGTCCATATTGGCCACGTTTAAATCAAAACTGGTGAAACTCACCCAGGGATTGGCTGAGACGAAAAACATATTCTCAATAAACCCTTTAGGGAAATAGGCCAGGTTTTCACCGTAACACGCCACATCTTGCGAATATATGTGTAGAAACTGCCGGAAATCGTCGTGGTATTCACTCCAGAGCGATGAAAACGTTTCAGTTTGCTCATGGAAAACGGTGTAACAAGGGTGAACACTATCCCATATCACCAGCTCACCGTCTTTCATTGCCATACGGAACTCCGGATGAGCATTCATCAGGCGGGCAAGAATGTGAATAAAGGCCGGATAAAACTTGTGCTTATTTTTCTTTACGGTCTTTAAAAAGGCCGTAATATCCAGCTGAACGGTCTGGTTATAGGTACATTGAGCAACTGACTGAAATGCCTCAAAATGTTCTTTACGATGCCATTGGGATATATCAACGGTGGTATATCCAGTGATTTTTTTCTCCATTTTAGCTTCCTTAGCTCCTGAAAATCTCGATAACTCAAAAAATACGCCCGGTAGTGATCTTATTTCATTATGGTGAAAGTTGGAACCTCTTACGTGCCGATCA
