# Supplementary material for: Diverse anti-defence systems are encoded in the leading region of plasmids
Source: Nature. 2024 Oct 9;635(8037):186–92. doi: 10.1038/s41586-024-07994-w (PMC11541004; doi:10.1038/s41586-024-07994-w)
Supplement: Supplementary file 12 — Source Data Fig. 1 [file 41586_2024_7994_MOESM12_ESM.xlsx]

## Sheet: 21907 conjugative elements 
Position	Total ORFs count	Anti-defense count	In position + not anti-defense	not in position + anti-defense	not in position + not anti-defense	Fisher’s exact table	P-value	P-value after FDR
-3593	50	0	50	24418	2688147	[[0.0, 50.0], [24418.0, 2688147.0]]	1	1
-3592	50	0	50	24418	2688147	[[0.0, 50.0], [24418.0, 2688147.0]]	1	1
-3591	50	0	50	24418	2688147	[[0.0, 50.0], [24418.0, 2688147.0]]	1	1
-3590	50	0	50	24418	2688147	[[0.0, 50.0], [24418.0, 2688147.0]]	1	1
-3589	50	0	50	24418	2688147	[[0.0, 50.0], [24418.0, 2688147.0]]	1	1
-3588	50	0	50	24418	2688147	[[0.0, 50.0], [24418.0, 2688147.0]]	1	1
-3587	50	0	50	24418	2688147	[[0.0, 50.0], [24418.0, 2688147.0]]	1	1
-3586	50	0	50	24418	2688147	[[0.0, 50.0], [24418.0, 2688147.0]]	1	1
-3585	50	0	50	24418	2688147	[[0.0, 50.0], [24418.0, 2688147.0]]	1	1
-3584	50	0	50	24418	2688147	[[0.0, 50.0], [24418.0, 2688147.0]]	1	1
-3583	50	0	50	24418	2688147	[[0.0, 50.0], [24418.0, 2688147.0]]	1	1
-3582	50	0	50	24418	2688147	[[0.0, 50.0], [24418.0, 2688147.0]]	1	1
-3581	50	0	50	24418	2688147	[[0.0, 50.0], [24418.0, 2688147.0]]	1	1
-3580	50	0	50	24418	2688147	[[0.0, 50.0], [24418.0, 2688147.0]]	1	1
-3579	50	0	50	24418	2688147	[[0.0, 50.0], [24418.0, 2688147.0]]	1	1
-3578	50	0	50	24418	2688147	[[0.0, 50.0], [24418.0, 2688147.0]]	1	1
-3577	50	0	50	24418	2688147	[[0.0, 50.0], [24418.0, 2688147.0]]	1	1
-3576	50	0	50	24418	2688147	[[0.0, 50.0], [24418.0, 2688147.0]]	1	1
-3575	50	0	50	24418	2688147	[[0.0, 50.0], [24418.0, 2688147.0]]	1	1
-3574	50	0	50	24418	2688147	[[0.0, 50.0], [24418.0, 2688147.0]]	1	1
-3573	50	0	50	24418	2688147	[[0.0, 50.0], [24418.0, 2688147.0]]	1	1
-3572	50	0	50	24418	2688147	[[0.0, 50.0], [24418.0, 2688147.0]]	1	1
-3571	50	0	50	24418	2688147	[[0.0, 50.0], [24418.0, 2688147.0]]	1	1
-3570	50	0	50	24418	2688147	[[0.0, 50.0], [24418.0, 2688147.0]]	1	1
-3569	50	0	50	24418	2688147	[[0.0, 50.0], [24418.0, 2688147.0]]	1	1
-3568	50	0	50	24418	2688147	[[0.0, 50.0], [24418.0, 2688147.0]]	1	1
-3567	50	0	50	24418	2688147	[[0.0, 50.0], [24418.0, 2688147.0]]	1	1
-3566	50	0	50	24418	2688147	[[0.0, 50.0], [24418.0, 2688147.0]]	1	1
-3565	50	0	50	24418	2688147	[[0.0, 50.0], [24418.0, 2688147.0]]	1	1
-3564	50	0	50	24418	2688147	[[0.0, 50.0], [24418.0, 2688147.0]]	1	1
-3563	50	0	50	24418	2688147	[[0.0, 50.0], [24418.0, 2688147.0]]	1	1
-3562	50	0	50	24418	2688147	[[0.0, 50.0], [24418.0, 2688147.0]]	1	1
-3561	50	0	50	24418	2688147	[[0.0, 50.0], [24418.0, 2688147.0]]	1	1
-3560	50	0	50	24418	2688147	[[0.0, 50.0], [24418.0, 2688147.0]]	1	1
-3559	50	0	50	24418	2688147	[[0.0, 50.0], [24418.0, 2688147.0]]	1	1
-3558	50	0	50	24418	2688147	[[0.0, 50.0], [24418.0, 2688147.0]]	1	1
-3557	50	0	50	24418	2688147	[[0.0, 50.0], [24418.0, 2688147.0]]	1	1
-3556	50	0	50	24418	2688147	[[0.0, 50.0], [24418.0, 2688147.0]]	1	1
-3555	50	0	50	24418	2688147	[[0.0, 50.0], [24418.0, 2688147.0]]	1	1
-3554	50	0	50	24418	2688147	[[0.0, 50.0], [24418.0, 2688147.0]]	1	1
-3553	50	0	50	24418	2688147	[[0.0, 50.0], [24418.0, 2688147.0]]	1	1
-3552	52	0	52	24418	2688145	[[0.0, 52.0], [24418.0, 2688145.0]]	1	1
-3551	52	0	52	24418	2688145	[[0.0, 52.0], [24418.0, 2688145.0]]	1	1
-3550	52	0	52	24418	2688145	[[0.0, 52.0], [24418.0, 2688145.0]]	1	1
-3549	52	0	52	24418	2688145	[[0.0, 52.0], [24418.0, 2688145.0]]	1	1
-3548	52	0	52	24418	2688145	[[0.0, 52.0], [24418.0, 2688145.0]]	1	1
-3547	52	0	52	24418	2688145	[[0.0, 52.0], [24418.0, 2688145.0]]	1	1
-3546	52	0	52	24418	2688145	[[0.0, 52.0], [24418.0, 2688145.0]]	1	1
-3545	52	0	52	24418	2688145	[[0.0, 52.0], [24418.0, 2688145.0]]	1	1
-3544	52	0	52	24418	2688145	[[0.0, 52.0], [24418.0, 2688145.0]]	1	1
-3543	52	0	52	24418	2688145	[[0.0, 52.0], [24418.0, 2688145.0]]	1	1
-3542	52	0	52	24418	2688145	[[0.0, 52.0], [24418.0, 2688145.0]]	1	1
-3541	52	0	52	24418	2688145	[[0.0, 52.0], [24418.0, 2688145.0]]	1	1
-3540	52	0	52	24418	2688145	[[0.0, 52.0], [24418.0, 2688145.0]]	1	1
-3539	52	0	52	24418	2688145	[[0.0, 52.0], [24418.0, 2688145.0]]	1	1
-3538	52	0	52	24418	2688145	[[0.0, 52.0], [24418.0, 2688145.0]]	1	1
-3537	52	0	52	24418	2688145	[[0.0, 52.0], [24418.0, 2688145.0]]	1	1
-3536	52	0	52	24418	2688145	[[0.0, 52.0], [24418.0, 2688145.0]]	1	1
-3535	52	0	52	24418	2688145	[[0.0, 52.0], [24418.0, 2688145.0]]	1	1
-3534	52	0	52	24418	2688145	[[0.0, 52.0], [24418.0, 2688145.0]]	1	1
-3533	52	0	52	24418	2688145	[[0.0, 52.0], [24418.0, 2688145.0]]	1	1
-3532	52	0	52	24418	2688145	[[0.0, 52.0], [24418.0, 2688145.0]]	1	1
-3531	52	0	52	24418	2688145	[[0.0, 52.0], [24418.0, 2688145.0]]	1	1
-3530	52	0	52	24418	2688145	[[0.0, 52.0], [24418.0, 2688145.0]]	1	1
-3529	52	0	52	24418	2688145	[[0.0, 52.0], [24418.0, 2688145.0]]	1	1
-3528	52	0	52	24418	2688145	[[0.0, 52.0], [24418.0, 2688145.0]]	1	1
-3527	52	0	52	24418	2688145	[[0.0, 52.0], [24418.0, 2688145.0]]	1	1
-3526	52	0	52	24418	2688145	[[0.0, 52.0], [24418.0, 2688145.0]]	1	1
-3525	52	0	52	24418	2688145	[[0.0, 52.0], [24418.0, 2688145.0]]	1	1
-3524	52	0	52	24418	2688145	[[0.0, 52.0], [24418.0, 2688145.0]]	1	1
-3523	52	0	52	24418	2688145	[[0.0, 52.0], [24418.0, 2688145.0]]	1	1
-3522	52	0	52	24418	2688145	[[0.0, 52.0], [24418.0, 2688145.0]]	1	1
-3521	52	0	52	24418	2688145	[[0.0, 52.0], [24418.0, 2688145.0]]	1	1
-3520	52	0	52	24418	2688145	[[0.0, 52.0], [24418.0, 2688145.0]]	1	1
-3519	52	0	52	24418	2688145	[[0.0, 52.0], [24418.0, 2688145.0]]	1	1
-3518	52	0	52	24418	2688145	[[0.0, 52.0], [24418.0, 2688145.0]]	1	1
-3517	52	0	52	24418	2688145	[[0.0, 52.0], [24418.0, 2688145.0]]	1	1
-3516	52	0	52	24418	2688145	[[0.0, 52.0], [24418.0, 2688145.0]]	1	1
-3515	52	0	52	24418	2688145	[[0.0, 52.0], [24418.0, 2688145.0]]	1	1
-3514	52	0	52	24418	2688145	[[0.0, 52.0], [24418.0, 2688145.0]]	1	1
-3513	52	0	52	24418	2688145	[[0.0, 52.0], [24418.0, 2688145.0]]	1	1
-3512	52	0	52	24418	2688145	[[0.0, 52.0], [24418.0, 2688145.0]]	1	1
-3511	52	0	52	24418	2688145	[[0.0, 52.0], [24418.0, 2688145.0]]	1	1
-3510	52	0	52	24418	2688145	[[0.0, 52.0], [24418.0, 2688145.0]]	1	1
-3509	52	0	52	24418	2688145	[[0.0, 52.0], [24418.0, 2688145.0]]	1	1
-3508	52	0	52	24418	2688145	[[0.0, 52.0], [24418.0, 2688145.0]]	1	1
-3507	52	0	52	24418	2688145	[[0.0, 52.0], [24418.0, 2688145.0]]	1	1
-3506	52	0	52	24418	2688145	[[0.0, 52.0], [24418.0, 2688145.0]]	1	1
-3505	52	0	52	24418	2688145	[[0.0, 52.0], [24418.0, 2688145.0]]	1	1
-3504	52	0	52	24418	2688145	[[0.0, 52.0], [24418.0, 2688145.0]]	1	1
-3503	52	0	52	24418	2688145	[[0.0, 52.0], [24418.0, 2688145.0]]	1	1
-3502	52	0	52	24418	2688145	[[0.0, 52.0], [24418.0, 2688145.0]]	1	1
-3501	52	0	52	24418	2688145	[[0.0, 52.0], [24418.0, 2688145.0]]	1	1
-3500	52	0	52	24418	2688145	[[0.0, 52.0], [24418.0, 2688145.0]]	1	1
-3499	52	0	52	24418	2688145	[[0.0, 52.0], [24418.0, 2688145.0]]	1	1
-3498	52	0	52	24418	2688145	[[0.0, 52.0], [24418.0, 2688145.0]]	1	1
-3497	52	0	52	24418	2688145	[[0.0, 52.0], [24418.0, 2688145.0]]	1	1
-3496	52	0	52	24418	2688145	[[0.0, 52.0], [24418.0, 2688145.0]]	1	1
-3495	52	0	52	24418	2688145	[[0.0, 52.0], [24418.0, 2688145.0]]	1	1
-3494	52	0	52	24418	2688145	[[0.0, 52.0], [24418.0, 2688145.0]]	1	1
-3493	52	0	52	24418	2688145	[[0.0, 52.0], [24418.0, 2688145.0]]	1	1
-3492	52	0	52	24418	2688145	[[0.0, 52.0], [24418.0, 2688145.0]]	1	1
-3491	52	0	52	24418	2688145	[[0.0, 52.0], [24418.0, 2688145.0]]	1	1
-3490	52	0	52	24418	2688145	[[0.0, 52.0], [24418.0, 2688145.0]]	1	1
-3489	52	0	52	24418	2688145	[[0.0, 52.0], [24418.0, 2688145.0]]	1	1
-3488	52	0	52	24418	2688145	[[0.0, 52.0], [24418.0, 2688145.0]]	1	1
-3487	52	0	52	24418	2688145	[[0.0, 52.0], [24418.0, 2688145.0]]	1	1
-3486	52	0	52	24418	2688145	[[0.0, 52.0], [24418.0, 2688145.0]]	1	1
-3485	52	0	52	24418	2688145	[[0.0, 52.0], [24418.0, 2688145.0]]	1	1
-3484	52	0	52	24418	2688145	[[0.0, 52.0], [24418.0, 2688145.0]]	1	1
-3483	52	0	52	24418	2688145	[[0.0, 52.0], [24418.0, 2688145.0]]	1	1
-3482	52	0	52	24418	2688145	[[0.0, 52.0], [24418.0, 2688145.0]]	1	1
-3481	52	0	52	24418	2688145	[[0.0, 52.0], [24418.0, 2688145.0]]	1	1
-3480	52	0	52	24418	2688145	[[0.0, 52.0], [24418.0, 2688145.0]]	1	1
-3479	52	0	52	24418	2688145	[[0.0, 52.0], [24418.0, 2688145.0]]	1	1
-3478	52	0	52	24418	2688145	[[0.0, 52.0], [24418.0, 2688145.0]]	1	1
-3477	52	0	52	24418	2688145	[[0.0, 52.0], [24418.0, 2688145.0]]	1	1
-3476	52	0	52	24418	2688145	[[0.0, 52.0], [24418.0, 2688145.0]]	1	1
-3475	52	0	52	24418	2688145	[[0.0, 52.0], [24418.0, 2688145.0]]	1	1
-3474	52	0	52	24418	2688145	[[0.0, 52.0], [24418.0, 2688145.0]]	1	1
-3473	52	0	52	24418	2688145	[[0.0, 52.0], [24418.0, 2688145.0]]	1	1
-3472	52	0	52	24418	2688145	[[0.0, 52.0], [24418.0, 2688145.0]]	1	1
-3471	52	0	52	24418	2688145	[[0.0, 52.0], [24418.0, 2688145.0]]	1	1
-3470	52	0	52	24418	2688145	[[0.0, 52.0], [24418.0, 2688145.0]]	1	1
-3469	52	0	52	24418	2688145	[[0.0, 52.0], [24418.0, 2688145.0]]	1	1
-3468	52	0	52	24418	2688145	[[0.0, 52.0], [24418.0, 2688145.0]]	1	1
-3467	52	0	52	24418	2688145	[[0.0, 52.0], [24418.0, 2688145.0]]	1	1
-3466	52	0	52	24418	2688145	[[0.0, 52.0], [24418.0, 2688145.0]]	1	1
-3465	52	0	52	24418	2688145	[[0.0, 52.0], [24418.0, 2688145.0]]	1	1
-3464	52	0	52	24418	2688145	[[0.0, 52.0], [24418.0, 2688145.0]]	1	1
-3463	52	0	52	24418	2688145	[[0.0, 52.0], [24418.0, 2688145.0]]	1	1
-3462	52	0	52	24418	2688145	[[0.0, 52.0], [24418.0, 2688145.0]]	1	1
-3461	52	0	52	24418	2688145	[[0.0, 52.0], [24418.0, 2688145.0]]	1	1
-3460	52	0	52	24418	2688145	[[0.0, 52.0], [24418.0, 2688145.0]]	1	1
-3459	52	0	52	24418	2688145	[[0.0, 52.0], [24418.0, 2688145.0]]	1	1
-3458	52	0	52	24418	2688145	[[0.0, 52.0], [24418.0, 2688145.0]]	1	1
-3457	52	0	52	24418	2688145	[[0.0, 52.0], [24418.0, 2688145.0]]	1	1
-3456	52	0	52	24418	2688145	[[0.0, 52.0], [24418.0, 2688145.0]]	1	1
-3455	52	0	52	24418	2688145	[[0.0, 52.0], [24418.0, 2688145.0]]	1	1
-3454	52	0	52	24418	2688145	[[0.0, 52.0], [24418.0, 2688145.0]]	1	1
-3453	52	0	52	24418	2688145	[[0.0, 52.0], [24418.0, 2688145.0]]	1	1
-3452	52	0	52	24418	2688145	[[0.0, 52.0], [24418.0, 2688145.0]]	1	1
-3451	52	0	52	24418	2688145	[[0.0, 52.0], [24418.0, 2688145.0]]	1	1
-3450	52	0	52	24418	2688145	[[0.0, 52.0], [24418.0, 2688145.0]]	1	1
-3449	52	0	52	24418	2688145	[[0.0, 52.0], [24418.0, 2688145.0]]	1	1
-3448	52	0	52	24418	2688145	[[0.0, 52.0], [24418.0, 2688145.0]]	1	1
-3447	52	0	52	24418	2688145	[[0.0, 52.0], [24418.0, 2688145.0]]	1	1
-3446	52	0	52	24418	2688145	[[0.0, 52.0], [24418.0, 2688145.0]]	1	1
-3445	52	0	52	24418	2688145	[[0.0, 52.0], [24418.0, 2688145.0]]	1	1
-3444	52	0	52	24418	2688145	[[0.0, 52.0], [24418.0, 2688145.0]]	1	1
-3443	52	0	52	24418	2688145	[[0.0, 52.0], [24418.0, 2688145.0]]	1	1
-3442	52	0	52	24418	2688145	[[0.0, 52.0], [24418.0, 2688145.0]]	1	1
-3441	52	0	52	24418	2688145	[[0.0, 52.0], [24418.0, 2688145.0]]	1	1
-3440	52	0	52	24418	2688145	[[0.0, 52.0], [24418.0, 2688145.0]]	1	1
-3439	52	0	52	24418	2688145	[[0.0, 52.0], [24418.0, 2688145.0]]	1	1
-3438	52	0	52	24418	2688145	[[0.0, 52.0], [24418.0, 2688145.0]]	1	1
-3437	52	0	52	24418	2688145	[[0.0, 52.0], [24418.0, 2688145.0]]	1	1
-3436	52	0	52	24418	2688145	[[0.0, 52.0], [24418.0, 2688145.0]]	1	1
-3435	52	0	52	24418	2688145	[[0.0, 52.0], [24418.0, 2688145.0]]	1	1
-3434	52	0	52	24418	2688145	[[0.0, 52.0], [24418.0, 2688145.0]]	1	1
-3433	52	0	52	24418	2688145	[[0.0, 52.0], [24418.0, 2688145.0]]	1	1
-3432	52	0	52	24418	2688145	[[0.0, 52.0], [24418.0, 2688145.0]]	1	1
-3431	52	0	52	24418	2688145	[[0.0, 52.0], [24418.0, 2688145.0]]	1	1
-3430	52	0	52	24418	2688145	[[0.0, 52.0], [24418.0, 2688145.0]]	1	1
-3429	52	0	52	24418	2688145	[[0.0, 52.0], [24418.0, 2688145.0]]	1	1
-3428	52	0	52	24418	2688145	[[0.0, 52.0], [24418.0, 2688145.0]]	1	1
-3427	52	0	52	24418	2688145	[[0.0, 52.0], [24418.0, 2688145.0]]	1	1
-3426	52	0	52	24418	2688145	[[0.0, 52.0], [24418.0, 2688145.0]]	1	1
-3425	52	0	52	24418	2688145	[[0.0, 52.0], [24418.0, 2688145.0]]	1	1
-3424	52	0	52	24418	2688145	[[0.0, 52.0], [24418.0, 2688145.0]]	1	1
-3423	52	0	52	24418	2688145	[[0.0, 52.0], [24418.0, 2688145.0]]	1	1
-3422	52	0	52	24418	2688145	[[0.0, 52.0], [24418.0, 2688145.0]]	1	1
-3421	52	0	52	24418	2688145	[[0.0, 52.0], [24418.0, 2688145.0]]	1	1
-3420	52	0	52	24418	2688145	[[0.0, 52.0], [24418.0, 2688145.0]]	1	1
-3419	52	0	52	24418	2688145	[[0.0, 52.0], [24418.0, 2688145.0]]	1	1
-3418	52	0	52	24418	2688145	[[0.0, 52.0], [24418.0, 2688145.0]]	1	1
-3417	52	0	52	24418	2688145	[[0.0, 52.0], [24418.0, 2688145.0]]	1	1
-3416	52	0	52	24418	2688145	[[0.0, 52.0], [24418.0, 2688145.0]]	1	1
-3415	52	0	52	24418	2688145	[[0.0, 52.0], [24418.0, 2688145.0]]	1	1
-3414	52	0	52	24418	2688145	[[0.0, 52.0], [24418.0, 2688145.0]]	1	1
-3413	52	0	52	24418	2688145	[[0.0, 52.0], [24418.0, 2688145.0]]	1	1
-3412	52	0	52	24418	2688145	[[0.0, 52.0], [24418.0, 2688145.0]]	1	1
-3411	52	0	52	24418	2688145	[[0.0, 52.0], [24418.0, 2688145.0]]	1	1
-3410	52	0	52	24418	2688145	[[0.0, 52.0], [24418.0, 2688145.0]]	1	1
-3409	52	0	52	24418	2688145	[[0.0, 52.0], [24418.0, 2688145.0]]	1	1
-3408	53	0	53	24418	2688144	[[0.0, 53.0], [24418.0, 2688144.0]]	1	1
-3407	53	0	53	24418	2688144	[[0.0, 53.0], [24418.0, 2688144.0]]	1	1
-3406	53	0	53	24418	2688144	[[0.0, 53.0], [24418.0, 2688144.0]]	1	1
-3405	53	0	53	24418	2688144	[[0.0, 53.0], [24418.0, 2688144.0]]	1	1
-3404	53	0	53	24418	2688144	[[0.0, 53.0], [24418.0, 2688144.0]]	1	1
-3403	53	0	53	24418	2688144	[[0.0, 53.0], [24418.0, 2688144.0]]	1	1
-3402	53	0	53	24418	2688144	[[0.0, 53.0], [24418.0, 2688144.0]]	1	1
-3401	53	0	53	24418	2688144	[[0.0, 53.0], [24418.0, 2688144.0]]	1	1
-3400	54	0	54	24418	2688143	[[0.0, 54.0], [24418.0, 2688143.0]]	1	1
-3399	55	0	55	24418	2688142	[[0.0, 55.0], [24418.0, 2688142.0]]	1	1
-3398	55	0	55	24418	2688142	[[0.0, 55.0], [24418.0, 2688142.0]]	1	1
-3397	55	0	55	24418	2688142	[[0.0, 55.0], [24418.0, 2688142.0]]	1	1
-3396	55	0	55	24418	2688142	[[0.0, 55.0], [24418.0, 2688142.0]]	1	1
-3395	55	0	55	24418	2688142	[[0.0, 55.0], [24418.0, 2688142.0]]	1	1
-3394	56	0	56	24418	2688141	[[0.0, 56.0], [24418.0, 2688141.0]]	1	1
-3393	56	0	56	24418	2688141	[[0.0, 56.0], [24418.0, 2688141.0]]	1	1
-3392	56	0	56	24418	2688141	[[0.0, 56.0], [24418.0, 2688141.0]]	1	1
-3391	56	0	56	24418	2688141	[[0.0, 56.0], [24418.0, 2688141.0]]	1	1
-3390	56	0	56	24418	2688141	[[0.0, 56.0], [24418.0, 2688141.0]]	1	1
-3389	56	0	56	24418	2688141	[[0.0, 56.0], [24418.0, 2688141.0]]	1	1
-3388	56	0	56	24418	2688141	[[0.0, 56.0], [24418.0, 2688141.0]]	1	1
-3387	56	0	56	24418	2688141	[[0.0, 56.0], [24418.0, 2688141.0]]	1	1
-3386	56	0	56	24418	2688141	[[0.0, 56.0], [24418.0, 2688141.0]]	1	1
-3385	56	0	56	24418	2688141	[[0.0, 56.0], [24418.0, 2688141.0]]	1	1
-3384	56	0	56	24418	2688141	[[0.0, 56.0], [24418.0, 2688141.0]]	1	1
-3383	56	0	56	24418	2688141	[[0.0, 56.0], [24418.0, 2688141.0]]	1	1
-3382	56	0	56	24418	2688141	[[0.0, 56.0], [24418.0, 2688141.0]]	1	1
-3381	56	0	56	24418	2688141	[[0.0, 56.0], [24418.0, 2688141.0]]	1	1
-3380	56	0	56	24418	2688141	[[0.0, 56.0], [24418.0, 2688141.0]]	1	1
-3379	56	0	56	24418	2688141	[[0.0, 56.0], [24418.0, 2688141.0]]	1	1
-3378	57	0	57	24418	2688140	[[0.0, 57.0], [24418.0, 2688140.0]]	1	1
-3377	57	0	57	24418	2688140	[[0.0, 57.0], [24418.0, 2688140.0]]	1	1
-3376	57	0	57	24418	2688140	[[0.0, 57.0], [24418.0, 2688140.0]]	1	1
-3375	57	0	57	24418	2688140	[[0.0, 57.0], [24418.0, 2688140.0]]	1	1
-3374	58	0	58	24418	2688139	[[0.0, 58.0], [24418.0, 2688139.0]]	1	1
-3373	58	0	58	24418	2688139	[[0.0, 58.0], [24418.0, 2688139.0]]	1	1
-3372	58	0	58	24418	2688139	[[0.0, 58.0], [24418.0, 2688139.0]]	1	1
-3371	58	0	58	24418	2688139	[[0.0, 58.0], [24418.0, 2688139.0]]	1	1
-3370	58	0	58	24418	2688139	[[0.0, 58.0], [24418.0, 2688139.0]]	1	1
-3369	58	0	58	24418	2688139	[[0.0, 58.0], [24418.0, 2688139.0]]	1	1
-3368	58	0	58	24418	2688139	[[0.0, 58.0], [24418.0, 2688139.0]]	1	1
-3367	58	0	58	24418	2688139	[[0.0, 58.0], [24418.0, 2688139.0]]	1	1
-3366	58	0	58	24418	2688139	[[0.0, 58.0], [24418.0, 2688139.0]]	1	1
-3365	58	0	58	24418	2688139	[[0.0, 58.0], [24418.0, 2688139.0]]	1	1
-3364	58	0	58	24418	2688139	[[0.0, 58.0], [24418.0, 2688139.0]]	1	1
-3363	58	0	58	24418	2688139	[[0.0, 58.0], [24418.0, 2688139.0]]	1	1
-3362	58	0	58	24418	2688139	[[0.0, 58.0], [24418.0, 2688139.0]]	1	1
-3361	58	0	58	24418	2688139	[[0.0, 58.0], [24418.0, 2688139.0]]	1	1
-3360	58	0	58	24418	2688139	[[0.0, 58.0], [24418.0, 2688139.0]]	1	1
-3359	58	0	58	24418	2688139	[[0.0, 58.0], [24418.0, 2688139.0]]	1	1
-3358	58	0	58	24418	2688139	[[0.0, 58.0], [24418.0, 2688139.0]]	1	1
-3357	58	0	58	24418	2688139	[[0.0, 58.0], [24418.0, 2688139.0]]	1	1
-3356	58	0	58	24418	2688139	[[0.0, 58.0], [24418.0, 2688139.0]]	1	1
-3355	58	0	58	24418	2688139	[[0.0, 58.0], [24418.0, 2688139.0]]	1	1
-3354	58	0	58	24418	2688139	[[0.0, 58.0], [24418.0, 2688139.0]]	1	1
-3353	58	0	58	24418	2688139	[[0.0, 58.0], [24418.0, 2688139.0]]	1	1
-3352	58	0	58	24418	2688139	[[0.0, 58.0], [24418.0, 2688139.0]]	1	1
-3351	58	0	58	24418	2688139	[[0.0, 58.0], [24418.0, 2688139.0]]	1	1
-3350	58	0	58	24418	2688139	[[0.0, 58.0], [24418.0, 2688139.0]]	1	1
-3349	58	0	58	24418	2688139	[[0.0, 58.0], [24418.0, 2688139.0]]	1	1
-3348	58	0	58	24418	2688139	[[0.0, 58.0], [24418.0, 2688139.0]]	1	1
-3347	58	0	58	24418	2688139	[[0.0, 58.0], [24418.0, 2688139.0]]	1	1
-3346	58	0	58	24418	2688139	[[0.0, 58.0], [24418.0, 2688139.0]]	1	1
-3345	58	0	58	24418	2688139	[[0.0, 58.0], [24418.0, 2688139.0]]	1	1
-3344	58	0	58	24418	2688139	[[0.0, 58.0], [24418.0, 2688139.0]]	1	1
-3343	58	0	58	24418	2688139	[[0.0, 58.0], [24418.0, 2688139.0]]	1	1
-3342	58	0	58	24418	2688139	[[0.0, 58.0], [24418.0, 2688139.0]]	1	1
-3341	58	0	58	24418	2688139	[[0.0, 58.0], [24418.0, 2688139.0]]	1	1
-3340	58	0	58	24418	2688139	[[0.0, 58.0], [24418.0, 2688139.0]]	1	1
-3339	58	0	58	24418	2688139	[[0.0, 58.0], [24418.0, 2688139.0]]	1	1
-3338	58	0	58	24418	2688139	[[0.0, 58.0], [24418.0, 2688139.0]]	1	1
-3337	58	0	58	24418	2688139	[[0.0, 58.0], [24418.0, 2688139.0]]	1	1
-3336	58	0	58	24418	2688139	[[0.0, 58.0], [24418.0, 2688139.0]]	1	1
-3335	58	0	58	24418	2688139	[[0.0, 58.0], [24418.0, 2688139.0]]	1	1
-3334	58	0	58	24418	2688139	[[0.0, 58.0], [24418.0, 2688139.0]]	1	1
-3333	58	0	58	24418	2688139	[[0.0, 58.0], [24418.0, 2688139.0]]	1	1
-3332	58	0	58	24418	2688139	[[0.0, 58.0], [24418.0, 2688139.0]]	1	1
-3331	58	0	58	24418	2688139	[[0.0, 58.0], [24418.0, 2688139.0]]	1	1
-3330	59	0	59	24418	2688138	[[0.0, 59.0], [24418.0, 2688138.0]]	1	1
-3329	59	0	59	24418	2688138	[[0.0, 59.0], [24418.0, 2688138.0]]	1	1
-3328	59	0	59	24418	2688138	[[0.0, 59.0], [24418.0, 2688138.0]]	1	1
-3327	59	0	59	24418	2688138	[[0.0, 59.0], [24418.0, 2688138.0]]	1	1
-3326	59	0	59	24418	2688138	[[0.0, 59.0], [24418.0, 2688138.0]]	1	1
-3325	59	0	59	24418	2688138	[[0.0, 59.0], [24418.0, 2688138.0]]	1	1
-3324	59	0	59	24418	2688138	[[0.0, 59.0], [24418.0, 2688138.0]]	1	1
-3323	59	0	59	24418	2688138	[[0.0, 59.0], [24418.0, 2688138.0]]	1	1
-3322	59	0	59	24418	2688138	[[0.0, 59.0], [24418.0, 2688138.0]]	1	1
-3321	59	0	59	24418	2688138	[[0.0, 59.0], [24418.0, 2688138.0]]	1	1
-3320	59	0	59	24418	2688138	[[0.0, 59.0], [24418.0, 2688138.0]]	1	1
-3319	59	0	59	24418	2688138	[[0.0, 59.0], [24418.0, 2688138.0]]	1	1
-3318	59	0	59	24418	2688138	[[0.0, 59.0], [24418.0, 2688138.0]]	1	1
-3317	59	0	59	24418	2688138	[[0.0, 59.0], [24418.0, 2688138.0]]	1	1
-3316	59	0	59	24418	2688138	[[0.0, 59.0], [24418.0, 2688138.0]]	1	1
-3315	59	0	59	24418	2688138	[[0.0, 59.0], [24418.0, 2688138.0]]	1	1
-3314	59	0	59	24418	2688138	[[0.0, 59.0], [24418.0, 2688138.0]]	1	1
-3313	59	0	59	24418	2688138	[[0.0, 59.0], [24418.0, 2688138.0]]	1	1
-3312	59	0	59	24418	2688138	[[0.0, 59.0], [24418.0, 2688138.0]]	1	1
-3311	59	0	59	24418	2688138	[[0.0, 59.0], [24418.0, 2688138.0]]	1	1
-3310	59	0	59	24418	2688138	[[0.0, 59.0], [24418.0, 2688138.0]]	1	1
-3309	59	0	59	24418	2688138	[[0.0, 59.0], [24418.0, 2688138.0]]	1	1
-3308	59	0	59	24418	2688138	[[0.0, 59.0], [24418.0, 2688138.0]]	1	1
-3307	59	0	59	24418	2688138	[[0.0, 59.0], [24418.0, 2688138.0]]	1	1
-3306	59	0	59	24418	2688138	[[0.0, 59.0], [24418.0, 2688138.0]]	1	1
-3305	59	0	59	24418	2688138	[[0.0, 59.0], [24418.0, 2688138.0]]	1	1
-3304	59	0	59	24418	2688138	[[0.0, 59.0], [24418.0, 2688138.0]]	1	1
-3303	59	0	59	24418	2688138	[[0.0, 59.0], [24418.0, 2688138.0]]	1	1
-3302	59	0	59	24418	2688138	[[0.0, 59.0], [24418.0, 2688138.0]]	1	1
-3301	59	0	59	24418	2688138	[[0.0, 59.0], [24418.0, 2688138.0]]	1	1
-3300	59	0	59	24418	2688138	[[0.0, 59.0], [24418.0, 2688138.0]]	1	1
-3299	59	0	59	24418	2688138	[[0.0, 59.0], [24418.0, 2688138.0]]	1	1
-3298	59	0	59	24418	2688138	[[0.0, 59.0], [24418.0, 2688138.0]]	1	1
-3297	59	0	59	24418	2688138	[[0.0, 59.0], [24418.0, 2688138.0]]	1	1
-3296	60	0	60	24418	2688137	[[0.0, 60.0], [24418.0, 2688137.0]]	1	1
-3295	60	0	60	24418	2688137	[[0.0, 60.0], [24418.0, 2688137.0]]	1	1
-3294	60	0	60	24418	2688137	[[0.0, 60.0], [24418.0, 2688137.0]]	1	1
-3293	60	0	60	24418	2688137	[[0.0, 60.0], [24418.0, 2688137.0]]	1	1
-3292	60	0	60	24418	2688137	[[0.0, 60.0], [24418.0, 2688137.0]]	1	1
-3291	60	0	60	24418	2688137	[[0.0, 60.0], [24418.0, 2688137.0]]	1	1
-3290	60	0	60	24418	2688137	[[0.0, 60.0], [24418.0, 2688137.0]]	1	1
-3289	60	0	60	24418	2688137	[[0.0, 60.0], [24418.0, 2688137.0]]	1	1
-3288	60	0	60	24418	2688137	[[0.0, 60.0], [24418.0, 2688137.0]]	1	1
-3287	60	0	60	24418	2688137	[[0.0, 60.0], [24418.0, 2688137.0]]	1	1
-3286	60	0	60	24418	2688137	[[0.0, 60.0], [24418.0, 2688137.0]]	1	1
-3285	60	0	60	24418	2688137	[[0.0, 60.0], [24418.0, 2688137.0]]	1	1
-3284	60	0	60	24418	2688137	[[0.0, 60.0], [24418.0, 2688137.0]]	1	1
-3283	60	0	60	24418	2688137	[[0.0, 60.0], [24418.0, 2688137.0]]	1	1
-3282	60	0	60	24418	2688137	[[0.0, 60.0], [24418.0, 2688137.0]]	1	1
-3281	60	0	60	24418	2688137	[[0.0, 60.0], [24418.0, 2688137.0]]	1	1
-3280	60	0	60	24418	2688137	[[0.0, 60.0], [24418.0, 2688137.0]]	1	1
-3279	60	0	60	24418	2688137	[[0.0, 60.0], [24418.0, 2688137.0]]	1	1
-3278	60	0	60	24418	2688137	[[0.0, 60.0], [24418.0, 2688137.0]]	1	1
-3277	60	0	60	24418	2688137	[[0.0, 60.0], [24418.0, 2688137.0]]	1	1
-3276	60	0	60	24418	2688137	[[0.0, 60.0], [24418.0, 2688137.0]]	1	1
-3275	60	0	60	24418	2688137	[[0.0, 60.0], [24418.0, 2688137.0]]	1	1
-3274	60	0	60	24418	2688137	[[0.0, 60.0], [24418.0, 2688137.0]]	1	1
-3273	60	0	60	24418	2688137	[[0.0, 60.0], [24418.0, 2688137.0]]	1	1
-3272	60	0	60	24418	2688137	[[0.0, 60.0], [24418.0, 2688137.0]]	1	1
-3271	60	0	60	24418	2688137	[[0.0, 60.0], [24418.0, 2688137.0]]	1	1
-3270	60	0	60	24418	2688137	[[0.0, 60.0], [24418.0, 2688137.0]]	1	1
-3269	60	0	60	24418	2688137	[[0.0, 60.0], [24418.0, 2688137.0]]	1	1
-3268	60	0	60	24418	2688137	[[0.0, 60.0], [24418.0, 2688137.0]]	1	1
-3267	60	0	60	24418	2688137	[[0.0, 60.0], [24418.0, 2688137.0]]	1	1
-3266	60	0	60	24418	2688137	[[0.0, 60.0], [24418.0, 2688137.0]]	1	1
-3265	60	0	60	24418	2688137	[[0.0, 60.0], [24418.0, 2688137.0]]	1	1
-3264	60	0	60	24418	2688137	[[0.0, 60.0], [24418.0, 2688137.0]]	1	1
-3263	60	0	60	24418	2688137	[[0.0, 60.0], [24418.0, 2688137.0]]	1	1
-3262	60	1	59	24417	2688138	[[1.0, 59.0], [24417.0, 2688138.0]]	0.418736	1
-3261	60	0	60	24418	2688137	[[0.0, 60.0], [24418.0, 2688137.0]]	1	1
-3260	60	0	60	24418	2688137	[[0.0, 60.0], [24418.0, 2688137.0]]	1	1
-3259	60	0	60	24418	2688137	[[0.0, 60.0], [24418.0, 2688137.0]]	1	1
-3258	60	0	60	24418	2688137	[[0.0, 60.0], [24418.0, 2688137.0]]	1	1
-3257	60	0	60	24418	2688137	[[0.0, 60.0], [24418.0, 2688137.0]]	1	1
-3256	60	0	60	24418	2688137	[[0.0, 60.0], [24418.0, 2688137.0]]	1	1
-3255	60	0	60	24418	2688137	[[0.0, 60.0], [24418.0, 2688137.0]]	1	1
-3254	61	0	61	24418	2688136	[[0.0, 61.0], [24418.0, 2688136.0]]	1	1
-3253	61	0	61	24418	2688136	[[0.0, 61.0], [24418.0, 2688136.0]]	1	1
-3252	61	0	61	24418	2688136	[[0.0, 61.0], [24418.0, 2688136.0]]	1	1
-3251	61	0	61	24418	2688136	[[0.0, 61.0], [24418.0, 2688136.0]]	1	1
-3250	61	0	61	24418	2688136	[[0.0, 61.0], [24418.0, 2688136.0]]	1	1
-3249	61	0	61	24418	2688136	[[0.0, 61.0], [24418.0, 2688136.0]]	1	1
-3248	62	0	62	24418	2688135	[[0.0, 62.0], [24418.0, 2688135.0]]	1	1
-3247	62	0	62	24418	2688135	[[0.0, 62.0], [24418.0, 2688135.0]]	1	1
-3246	62	0	62	24418	2688135	[[0.0, 62.0], [24418.0, 2688135.0]]	1	1
-3245	62	0	62	24418	2688135	[[0.0, 62.0], [24418.0, 2688135.0]]	1	1
-3244	62	0	62	24418	2688135	[[0.0, 62.0], [24418.0, 2688135.0]]	1	1
-3243	62	0	62	24418	2688135	[[0.0, 62.0], [24418.0, 2688135.0]]	1	1
-3242	62	0	62	24418	2688135	[[0.0, 62.0], [24418.0, 2688135.0]]	1	1
-3241	62	0	62	24418	2688135	[[0.0, 62.0], [24418.0, 2688135.0]]	1	1
-3240	62	0	62	24418	2688135	[[0.0, 62.0], [24418.0, 2688135.0]]	1	1
-3239	62	0	62	24418	2688135	[[0.0, 62.0], [24418.0, 2688135.0]]	1	1
-3238	62	0	62	24418	2688135	[[0.0, 62.0], [24418.0, 2688135.0]]	1	1
-3237	62	0	62	24418	2688135	[[0.0, 62.0], [24418.0, 2688135.0]]	1	1
-3236	62	1	61	24417	2688136	[[1.0, 61.0], [24417.0, 2688136.0]]	0.429154	1
-3235	62	0	62	24418	2688135	[[0.0, 62.0], [24418.0, 2688135.0]]	1	1
-3234	63	0	63	24418	2688134	[[0.0, 63.0], [24418.0, 2688134.0]]	1	1
-3233	63	0	63	24418	2688134	[[0.0, 63.0], [24418.0, 2688134.0]]	1	1
-3232	63	0	63	24418	2688134	[[0.0, 63.0], [24418.0, 2688134.0]]	1	1
-3231	63	0	63	24418	2688134	[[0.0, 63.0], [24418.0, 2688134.0]]	1	1
-3230	63	0	63	24418	2688134	[[0.0, 63.0], [24418.0, 2688134.0]]	1	1
-3229	63	0	63	24418	2688134	[[0.0, 63.0], [24418.0, 2688134.0]]	1	1
-3228	63	0	63	24418	2688134	[[0.0, 63.0], [24418.0, 2688134.0]]	1	1
-3227	63	0	63	24418	2688134	[[0.0, 63.0], [24418.0, 2688134.0]]	1	1
-3226	63	0	63	24418	2688134	[[0.0, 63.0], [24418.0, 2688134.0]]	1	1
-3225	63	0	63	24418	2688134	[[0.0, 63.0], [24418.0, 2688134.0]]	1	1
-3224	63	0	63	24418	2688134	[[0.0, 63.0], [24418.0, 2688134.0]]	1	1
-3223	63	0	63	24418	2688134	[[0.0, 63.0], [24418.0, 2688134.0]]	1	1
-3222	63	0	63	24418	2688134	[[0.0, 63.0], [24418.0, 2688134.0]]	1	1
-3221	63	0	63	24418	2688134	[[0.0, 63.0], [24418.0, 2688134.0]]	1	1
-3220	63	0	63	24418	2688134	[[0.0, 63.0], [24418.0, 2688134.0]]	1	1
-3219	63	0	63	24418	2688134	[[0.0, 63.0], [24418.0, 2688134.0]]	1	1
-3218	63	0	63	24418	2688134	[[0.0, 63.0], [24418.0, 2688134.0]]	1	1
-3217	63	0	63	24418	2688134	[[0.0, 63.0], [24418.0, 2688134.0]]	1	1
-3216	63	0	63	24418	2688134	[[0.0, 63.0], [24418.0, 2688134.0]]	1	1
-3215	63	0	63	24418	2688134	[[0.0, 63.0], [24418.0, 2688134.0]]	1	1
-3214	63	0	63	24418	2688134	[[0.0, 63.0], [24418.0, 2688134.0]]	1	1
-3213	63	0	63	24418	2688134	[[0.0, 63.0], [24418.0, 2688134.0]]	1	1
-3212	63	0	63	24418	2688134	[[0.0, 63.0], [24418.0, 2688134.0]]	1	1
-3211	63	0	63	24418	2688134	[[0.0, 63.0], [24418.0, 2688134.0]]	1	1
-3210	63	0	63	24418	2688134	[[0.0, 63.0], [24418.0, 2688134.0]]	1	1
-3209	63	0	63	24418	2688134	[[0.0, 63.0], [24418.0, 2688134.0]]	1	1
-3208	63	0	63	24418	2688134	[[0.0, 63.0], [24418.0, 2688134.0]]	1	1
-3207	63	0	63	24418	2688134	[[0.0, 63.0], [24418.0, 2688134.0]]	1	1
-3206	63	0	63	24418	2688134	[[0.0, 63.0], [24418.0, 2688134.0]]	1	1
-3205	64	0	64	24418	2688133	[[0.0, 64.0], [24418.0, 2688133.0]]	1	1
-3204	64	0	64	24418	2688133	[[0.0, 64.0], [24418.0, 2688133.0]]	1	1
-3203	64	0	64	24418	2688133	[[0.0, 64.0], [24418.0, 2688133.0]]	1	1
-3202	64	0	64	24418	2688133	[[0.0, 64.0], [24418.0, 2688133.0]]	1	1
-3201	64	0	64	24418	2688133	[[0.0, 64.0], [24418.0, 2688133.0]]	1	1
-3200	64	0	64	24418	2688133	[[0.0, 64.0], [24418.0, 2688133.0]]	1	1
-3199	64	0	64	24418	2688133	[[0.0, 64.0], [24418.0, 2688133.0]]	1	1
-3198	64	0	64	24418	2688133	[[0.0, 64.0], [24418.0, 2688133.0]]	1	1
-3197	64	0	64	24418	2688133	[[0.0, 64.0], [24418.0, 2688133.0]]	1	1
-3196	64	0	64	24418	2688133	[[0.0, 64.0], [24418.0, 2688133.0]]	1	1
-3195	64	0	64	24418	2688133	[[0.0, 64.0], [24418.0, 2688133.0]]	1	1
-3194	64	0	64	24418	2688133	[[0.0, 64.0], [24418.0, 2688133.0]]	1	1
-3193	64	0	64	24418	2688133	[[0.0, 64.0], [24418.0, 2688133.0]]	1	1
-3192	64	0	64	24418	2688133	[[0.0, 64.0], [24418.0, 2688133.0]]	1	1
-3191	64	0	64	24418	2688133	[[0.0, 64.0], [24418.0, 2688133.0]]	1	1
-3190	64	0	64	24418	2688133	[[0.0, 64.0], [24418.0, 2688133.0]]	1	1
-3189	64	0	64	24418	2688133	[[0.0, 64.0], [24418.0, 2688133.0]]	1	1
-3188	64	0	64	24418	2688133	[[0.0, 64.0], [24418.0, 2688133.0]]	1	1
-3187	64	0	64	24418	2688133	[[0.0, 64.0], [24418.0, 2688133.0]]	1	1
-3186	64	0	64	24418	2688133	[[0.0, 64.0], [24418.0, 2688133.0]]	1	1
-3185	64	0	64	24418	2688133	[[0.0, 64.0], [24418.0, 2688133.0]]	1	1
-3184	64	0	64	24418	2688133	[[0.0, 64.0], [24418.0, 2688133.0]]	1	1
-3183	64	0	64	24418	2688133	[[0.0, 64.0], [24418.0, 2688133.0]]	1	1
-3182	64	0	64	24418	2688133	[[0.0, 64.0], [24418.0, 2688133.0]]	1	1
-3181	64	0	64	24418	2688133	[[0.0, 64.0], [24418.0, 2688133.0]]	1	1
-3180	64	0	64	24418	2688133	[[0.0, 64.0], [24418.0, 2688133.0]]	1	1
-3179	64	0	64	24418	2688133	[[0.0, 64.0], [24418.0, 2688133.0]]	1	1
-3178	64	0	64	24418	2688133	[[0.0, 64.0], [24418.0, 2688133.0]]	1	1
-3177	64	0	64	24418	2688133	[[0.0, 64.0], [24418.0, 2688133.0]]	1	1
-3176	64	0	64	24418	2688133	[[0.0, 64.0], [24418.0, 2688133.0]]	1	1
-3175	64	0	64	24418	2688133	[[0.0, 64.0], [24418.0, 2688133.0]]	1	1
-3174	64	0	64	24418	2688133	[[0.0, 64.0], [24418.0, 2688133.0]]	1	1
-3173	64	0	64	24418	2688133	[[0.0, 64.0], [24418.0, 2688133.0]]	1	1
-3172	64	0	64	24418	2688133	[[0.0, 64.0], [24418.0, 2688133.0]]	1	1
-3171	64	0	64	24418	2688133	[[0.0, 64.0], [24418.0, 2688133.0]]	1	1
-3170	64	0	64	24418	2688133	[[0.0, 64.0], [24418.0, 2688133.0]]	1	1
-3169	64	0	64	24418	2688133	[[0.0, 64.0], [24418.0, 2688133.0]]	1	1
-3168	64	0	64	24418	2688133	[[0.0, 64.0], [24418.0, 2688133.0]]	1	1
-3167	64	0	64	24418	2688133	[[0.0, 64.0], [24418.0, 2688133.0]]	1	1
-3166	64	0	64	24418	2688133	[[0.0, 64.0], [24418.0, 2688133.0]]	1	1
-3165	64	0	64	24418	2688133	[[0.0, 64.0], [24418.0, 2688133.0]]	1	1
-3164	64	0	64	24418	2688133	[[0.0, 64.0], [24418.0, 2688133.0]]	1	1
-3163	64	0	64	24418	2688133	[[0.0, 64.0], [24418.0, 2688133.0]]	1	1
-3162	64	0	64	24418	2688133	[[0.0, 64.0], [24418.0, 2688133.0]]	1	1
-3161	64	0	64	24418	2688133	[[0.0, 64.0], [24418.0, 2688133.0]]	1	1
-3160	64	0	64	24418	2688133	[[0.0, 64.0], [24418.0, 2688133.0]]	1	1
-3159	64	0	64	24418	2688133	[[0.0, 64.0], [24418.0, 2688133.0]]	1	1
-3158	64	0	64	24418	2688133	[[0.0, 64.0], [24418.0, 2688133.0]]	1	1
-3157	64	0	64	24418	2688133	[[0.0, 64.0], [24418.0, 2688133.0]]	1	1
-3156	64	0	64	24418	2688133	[[0.0, 64.0], [24418.0, 2688133.0]]	1	1
-3155	64	0	64	24418	2688133	[[0.0, 64.0], [24418.0, 2688133.0]]	1	1
-3154	64	0	64	24418	2688133	[[0.0, 64.0], [24418.0, 2688133.0]]	1	1
-3153	64	0	64	24418	2688133	[[0.0, 64.0], [24418.0, 2688133.0]]	1	1
-3152	64	0	64	24418	2688133	[[0.0, 64.0], [24418.0, 2688133.0]]	1	1
-3151	64	0	64	24418	2688133	[[0.0, 64.0], [24418.0, 2688133.0]]	1	1
-3150	64	0	64	24418	2688133	[[0.0, 64.0], [24418.0, 2688133.0]]	1	1
-3149	64	0	64	24418	2688133	[[0.0, 64.0], [24418.0, 2688133.0]]	1	1
-3148	64	0	64	24418	2688133	[[0.0, 64.0], [24418.0, 2688133.0]]	1	1
-3147	64	0	64	24418	2688133	[[0.0, 64.0], [24418.0, 2688133.0]]	1	1
-3146	64	1	63	24417	2688134	[[1.0, 63.0], [24417.0, 2688134.0]]	0.439385	1
-3145	64	0	64	24418	2688133	[[0.0, 64.0], [24418.0, 2688133.0]]	1	1
-3144	64	0	64	24418	2688133	[[0.0, 64.0], [24418.0, 2688133.0]]	1	1
-3143	64	0	64	24418	2688133	[[0.0, 64.0], [24418.0, 2688133.0]]	1	1
-3142	64	0	64	24418	2688133	[[0.0, 64.0], [24418.0, 2688133.0]]	1	1
-3141	64	0	64	24418	2688133	[[0.0, 64.0], [24418.0, 2688133.0]]	1	1
-3140	64	0	64	24418	2688133	[[0.0, 64.0], [24418.0, 2688133.0]]	1	1
-3139	64	0	64	24418	2688133	[[0.0, 64.0], [24418.0, 2688133.0]]	1	1
-3138	64	0	64	24418	2688133	[[0.0, 64.0], [24418.0, 2688133.0]]	1	1
-3137	64	0	64	24418	2688133	[[0.0, 64.0], [24418.0, 2688133.0]]	1	1
-3136	64	0	64	24418	2688133	[[0.0, 64.0], [24418.0, 2688133.0]]	1	1
-3135	65	0	65	24418	2688132	[[0.0, 65.0], [24418.0, 2688132.0]]	1	1
-3134	65	0	65	24418	2688132	[[0.0, 65.0], [24418.0, 2688132.0]]	1	1
-3133	65	0	65	24418	2688132	[[0.0, 65.0], [24418.0, 2688132.0]]	1	1
-3132	65	0	65	24418	2688132	[[0.0, 65.0], [24418.0, 2688132.0]]	1	1
-3131	65	0	65	24418	2688132	[[0.0, 65.0], [24418.0, 2688132.0]]	1	1
-3130	65	0	65	24418	2688132	[[0.0, 65.0], [24418.0, 2688132.0]]	1	1
-3129	65	0	65	24418	2688132	[[0.0, 65.0], [24418.0, 2688132.0]]	1	1
-3128	65	0	65	24418	2688132	[[0.0, 65.0], [24418.0, 2688132.0]]	1	1
-3127	65	0	65	24418	2688132	[[0.0, 65.0], [24418.0, 2688132.0]]	1	1
-3126	65	0	65	24418	2688132	[[0.0, 65.0], [24418.0, 2688132.0]]	1	1
-3125	65	0	65	24418	2688132	[[0.0, 65.0], [24418.0, 2688132.0]]	1	1
-3124	65	0	65	24418	2688132	[[0.0, 65.0], [24418.0, 2688132.0]]	1	1
-3123	65	0	65	24418	2688132	[[0.0, 65.0], [24418.0, 2688132.0]]	1	1
-3122	65	0	65	24418	2688132	[[0.0, 65.0], [24418.0, 2688132.0]]	1	1
-3121	65	0	65	24418	2688132	[[0.0, 65.0], [24418.0, 2688132.0]]	1	1
-3120	65	0	65	24418	2688132	[[0.0, 65.0], [24418.0, 2688132.0]]	1	1
-3119	65	0	65	24418	2688132	[[0.0, 65.0], [24418.0, 2688132.0]]	1	1
-3118	65	0	65	24418	2688132	[[0.0, 65.0], [24418.0, 2688132.0]]	1	1
-3117	66	0	66	24418	2688131	[[0.0, 66.0], [24418.0, 2688131.0]]	1	1
-3116	66	0	66	24418	2688131	[[0.0, 66.0], [24418.0, 2688131.0]]	1	1
-3115	67	0	67	24418	2688130	[[0.0, 67.0], [24418.0, 2688130.0]]	1	1
-3114	67	0	67	24418	2688130	[[0.0, 67.0], [24418.0, 2688130.0]]	1	1
-3113	68	0	68	24418	2688129	[[0.0, 68.0], [24418.0, 2688129.0]]	1	1
-3112	68	0	68	24418	2688129	[[0.0, 68.0], [24418.0, 2688129.0]]	1	1
-3111	68	0	68	24418	2688129	[[0.0, 68.0], [24418.0, 2688129.0]]	1	1
-3110	68	0	68	24418	2688129	[[0.0, 68.0], [24418.0, 2688129.0]]	1	1
-3109	68	0	68	24418	2688129	[[0.0, 68.0], [24418.0, 2688129.0]]	1	1
-3108	68	0	68	24418	2688129	[[0.0, 68.0], [24418.0, 2688129.0]]	1	1
-3107	69	0	69	24418	2688128	[[0.0, 69.0], [24418.0, 2688128.0]]	1	1
-3106	69	0	69	24418	2688128	[[0.0, 69.0], [24418.0, 2688128.0]]	1	1
-3105	69	0	69	24418	2688128	[[0.0, 69.0], [24418.0, 2688128.0]]	1	1
-3104	69	0	69	24418	2688128	[[0.0, 69.0], [24418.0, 2688128.0]]	1	1
-3103	69	0	69	24418	2688128	[[0.0, 69.0], [24418.0, 2688128.0]]	1	1
-3102	69	0	69	24418	2688128	[[0.0, 69.0], [24418.0, 2688128.0]]	1	1
-3101	69	0	69	24418	2688128	[[0.0, 69.0], [24418.0, 2688128.0]]	1	1
-3100	69	0	69	24418	2688128	[[0.0, 69.0], [24418.0, 2688128.0]]	1	1
-3099	69	0	69	24418	2688128	[[0.0, 69.0], [24418.0, 2688128.0]]	1	1
-3098	69	0	69	24418	2688128	[[0.0, 69.0], [24418.0, 2688128.0]]	1	1
-3097	69	0	69	24418	2688128	[[0.0, 69.0], [24418.0, 2688128.0]]	1	1
-3096	69	0	69	24418	2688128	[[0.0, 69.0], [24418.0, 2688128.0]]	1	1
-3095	69	0	69	24418	2688128	[[0.0, 69.0], [24418.0, 2688128.0]]	1	1
-3094	69	0	69	24418	2688128	[[0.0, 69.0], [24418.0, 2688128.0]]	1	1
-3093	69	0	69	24418	2688128	[[0.0, 69.0], [24418.0, 2688128.0]]	1	1
-3092	69	0	69	24418	2688128	[[0.0, 69.0], [24418.0, 2688128.0]]	1	1
-3091	69	0	69	24418	2688128	[[0.0, 69.0], [24418.0, 2688128.0]]	1	1
-3090	69	0	69	24418	2688128	[[0.0, 69.0], [24418.0, 2688128.0]]	1	1
-3089	69	0	69	24418	2688128	[[0.0, 69.0], [24418.0, 2688128.0]]	1	1
-3088	69	0	69	24418	2688128	[[0.0, 69.0], [24418.0, 2688128.0]]	1	1
-3087	69	0	69	24418	2688128	[[0.0, 69.0], [24418.0, 2688128.0]]	1	1
-3086	69	0	69	24418	2688128	[[0.0, 69.0], [24418.0, 2688128.0]]	1	1
-3085	69	0	69	24418	2688128	[[0.0, 69.0], [24418.0, 2688128.0]]	1	1
-3084	69	0	69	24418	2688128	[[0.0, 69.0], [24418.0, 2688128.0]]	1	1
-3083	69	0	69	24418	2688128	[[0.0, 69.0], [24418.0, 2688128.0]]	1	1
-3082	69	0	69	24418	2688128	[[0.0, 69.0], [24418.0, 2688128.0]]	1	1
-3081	69	0	69	24418	2688128	[[0.0, 69.0], [24418.0, 2688128.0]]	1	1
-3080	69	0	69	24418	2688128	[[0.0, 69.0], [24418.0, 2688128.0]]	1	1
-3079	69	0	69	24418	2688128	[[0.0, 69.0], [24418.0, 2688128.0]]	1	1
-3078	69	0	69	24418	2688128	[[0.0, 69.0], [24418.0, 2688128.0]]	1	1
-3077	69	0	69	24418	2688128	[[0.0, 69.0], [24418.0, 2688128.0]]	1	1
-3076	69	0	69	24418	2688128	[[0.0, 69.0], [24418.0, 2688128.0]]	1	1
-3075	69	0	69	24418	2688128	[[0.0, 69.0], [24418.0, 2688128.0]]	1	1
-3074	69	0	69	24418	2688128	[[0.0, 69.0], [24418.0, 2688128.0]]	1	1
-3073	69	0	69	24418	2688128	[[0.0, 69.0], [24418.0, 2688128.0]]	1	1
-3072	69	0	69	24418	2688128	[[0.0, 69.0], [24418.0, 2688128.0]]	1	1
-3071	69	0	69	24418	2688128	[[0.0, 69.0], [24418.0, 2688128.0]]	1	1
-3070	69	0	69	24418	2688128	[[0.0, 69.0], [24418.0, 2688128.0]]	1	1
-3069	69	0	69	24418	2688128	[[0.0, 69.0], [24418.0, 2688128.0]]	1	1
-3068	69	0	69	24418	2688128	[[0.0, 69.0], [24418.0, 2688128.0]]	1	1
-3067	69	0	69	24418	2688128	[[0.0, 69.0], [24418.0, 2688128.0]]	1	1
-3066	69	0	69	24418	2688128	[[0.0, 69.0], [24418.0, 2688128.0]]	1	1
-3065	69	0	69	24418	2688128	[[0.0, 69.0], [24418.0, 2688128.0]]	1	1
-3064	69	0	69	24418	2688128	[[0.0, 69.0], [24418.0, 2688128.0]]	1	1
-3063	69	0	69	24418	2688128	[[0.0, 69.0], [24418.0, 2688128.0]]	1	1
-3062	69	0	69	24418	2688128	[[0.0, 69.0], [24418.0, 2688128.0]]	1	1
-3061	69	0	69	24418	2688128	[[0.0, 69.0], [24418.0, 2688128.0]]	1	1
-3060	69	0	69	24418	2688128	[[0.0, 69.0], [24418.0, 2688128.0]]	1	1
-3059	69	0	69	24418	2688128	[[0.0, 69.0], [24418.0, 2688128.0]]	1	1
-3058	69	0	69	24418	2688128	[[0.0, 69.0], [24418.0, 2688128.0]]	1	1
-3057	69	0	69	24418	2688128	[[0.0, 69.0], [24418.0, 2688128.0]]	1	1
-3056	69	0	69	24418	2688128	[[0.0, 69.0], [24418.0, 2688128.0]]	1	1
-3055	69	0	69	24418	2688128	[[0.0, 69.0], [24418.0, 2688128.0]]	1	1
-3054	69	0	69	24418	2688128	[[0.0, 69.0], [24418.0, 2688128.0]]	1	1
-3053	69	0	69	24418	2688128	[[0.0, 69.0], [24418.0, 2688128.0]]	1	1
-3052	69	0	69	24418	2688128	[[0.0, 69.0], [24418.0, 2688128.0]]	1	1
-3051	70	0	70	24418	2688127	[[0.0, 70.0], [24418.0, 2688127.0]]	1	1
-3050	70	0	70	24418	2688127	[[0.0, 70.0], [24418.0, 2688127.0]]	1	1
-3049	70	0	70	24418	2688127	[[0.0, 70.0], [24418.0, 2688127.0]]	1	1
-3048	70	0	70	24418	2688127	[[0.0, 70.0], [24418.0, 2688127.0]]	1	1
-3047	70	0	70	24418	2688127	[[0.0, 70.0], [24418.0, 2688127.0]]	1	1
-3046	70	0	70	24418	2688127	[[0.0, 70.0], [24418.0, 2688127.0]]	1	1
-3045	70	0	70	24418	2688127	[[0.0, 70.0], [24418.0, 2688127.0]]	1	1
-3044	70	0	70	24418	2688127	[[0.0, 70.0], [24418.0, 2688127.0]]	1	1
-3043	70	0	70	24418	2688127	[[0.0, 70.0], [24418.0, 2688127.0]]	1	1
-3042	70	0	70	24418	2688127	[[0.0, 70.0], [24418.0, 2688127.0]]	1	1
-3041	70	0	70	24418	2688127	[[0.0, 70.0], [24418.0, 2688127.0]]	1	1
-3040	70	0	70	24418	2688127	[[0.0, 70.0], [24418.0, 2688127.0]]	1	1
-3039	70	0	70	24418	2688127	[[0.0, 70.0], [24418.0, 2688127.0]]	1	1
-3038	70	0	70	24418	2688127	[[0.0, 70.0], [24418.0, 2688127.0]]	1	1
-3037	70	0	70	24418	2688127	[[0.0, 70.0], [24418.0, 2688127.0]]	1	1
-3036	70	0	70	24418	2688127	[[0.0, 70.0], [24418.0, 2688127.0]]	1	1
-3035	70	0	70	24418	2688127	[[0.0, 70.0], [24418.0, 2688127.0]]	1	1
-3034	70	0	70	24418	2688127	[[0.0, 70.0], [24418.0, 2688127.0]]	1	1
-3033	70	0	70	24418	2688127	[[0.0, 70.0], [24418.0, 2688127.0]]	1	1
-3032	70	0	70	24418	2688127	[[0.0, 70.0], [24418.0, 2688127.0]]	1	1
-3031	70	0	70	24418	2688127	[[0.0, 70.0], [24418.0, 2688127.0]]	1	1
-3030	70	0	70	24418	2688127	[[0.0, 70.0], [24418.0, 2688127.0]]	1	1
-3029	70	0	70	24418	2688127	[[0.0, 70.0], [24418.0, 2688127.0]]	1	1
-3028	70	0	70	24418	2688127	[[0.0, 70.0], [24418.0, 2688127.0]]	1	1
-3027	70	0	70	24418	2688127	[[0.0, 70.0], [24418.0, 2688127.0]]	1	1
-3026	70	0	70	24418	2688127	[[0.0, 70.0], [24418.0, 2688127.0]]	1	1
-3025	70	0	70	24418	2688127	[[0.0, 70.0], [24418.0, 2688127.0]]	1	1
-3024	70	0	70	24418	2688127	[[0.0, 70.0], [24418.0, 2688127.0]]	1	1
-3023	70	0	70	24418	2688127	[[0.0, 70.0], [24418.0, 2688127.0]]	1	1
-3022	70	0	70	24418	2688127	[[0.0, 70.0], [24418.0, 2688127.0]]	1	1
-3021	70	0	70	24418	2688127	[[0.0, 70.0], [24418.0, 2688127.0]]	1	1
-3020	70	0	70	24418	2688127	[[0.0, 70.0], [24418.0, 2688127.0]]	1	1
-3019	70	0	70	24418	2688127	[[0.0, 70.0], [24418.0, 2688127.0]]	1	1
-3018	70	0	70	24418	2688127	[[0.0, 70.0], [24418.0, 2688127.0]]	1	1
-3017	70	0	70	24418	2688127	[[0.0, 70.0], [24418.0, 2688127.0]]	1	1
-3016	70	0	70	24418	2688127	[[0.0, 70.0], [24418.0, 2688127.0]]	1	1
-3015	70	0	70	24418	2688127	[[0.0, 70.0], [24418.0, 2688127.0]]	1	1
-3014	70	0	70	24418	2688127	[[0.0, 70.0], [24418.0, 2688127.0]]	1	1
-3013	70	0	70	24418	2688127	[[0.0, 70.0], [24418.0, 2688127.0]]	1	1
-3012	70	0	70	24418	2688127	[[0.0, 70.0], [24418.0, 2688127.0]]	1	1
-3011	70	0	70	24418	2688127	[[0.0, 70.0], [24418.0, 2688127.0]]	1	1
-3010	70	0	70	24418	2688127	[[0.0, 70.0], [24418.0, 2688127.0]]	1	1
-3009	70	0	70	24418	2688127	[[0.0, 70.0], [24418.0, 2688127.0]]	1	1
-3008	70	0	70	24418	2688127	[[0.0, 70.0], [24418.0, 2688127.0]]	1	1
-3007	70	0	70	24418	2688127	[[0.0, 70.0], [24418.0, 2688127.0]]	1	1
-3006	70	0	70	24418	2688127	[[0.0, 70.0], [24418.0, 2688127.0]]	1	1
-3005	70	0	70	24418	2688127	[[0.0, 70.0], [24418.0, 2688127.0]]	1	1
-3004	70	0	70	24418	2688127	[[0.0, 70.0], [24418.0, 2688127.0]]	1	1
-3003	70	0	70	24418	2688127	[[0.0, 70.0], [24418.0, 2688127.0]]	1	1
-3002	70	0	70	24418	2688127	[[0.0, 70.0], [24418.0, 2688127.0]]	1	1
-3001	70	0	70	24418	2688127	[[0.0, 70.0], [24418.0, 2688127.0]]	1	1
-3000	70	0	70	24418	2688127	[[0.0, 70.0], [24418.0, 2688127.0]]	1	1
-2999	70	0	70	24418	2688127	[[0.0, 70.0], [24418.0, 2688127.0]]	1	1
-2998	70	0	70	24418	2688127	[[0.0, 70.0], [24418.0, 2688127.0]]	1	1
-2997	70	0	70	24418	2688127	[[0.0, 70.0], [24418.0, 2688127.0]]	1	1
-2996	70	0	70	24418	2688127	[[0.0, 70.0], [24418.0, 2688127.0]]	1	1
-2995	70	0	70	24418	2688127	[[0.0, 70.0], [24418.0, 2688127.0]]	1	1
-2994	70	0	70	24418	2688127	[[0.0, 70.0], [24418.0, 2688127.0]]	1	1
-2993	70	0	70	24418	2688127	[[0.0, 70.0], [24418.0, 2688127.0]]	1	1
-2992	70	0	70	24418	2688127	[[0.0, 70.0], [24418.0, 2688127.0]]	1	1
-2991	70	0	70	24418	2688127	[[0.0, 70.0], [24418.0, 2688127.0]]	1	1
-2990	70	0	70	24418	2688127	[[0.0, 70.0], [24418.0, 2688127.0]]	1	1
-2989	70	0	70	24418	2688127	[[0.0, 70.0], [24418.0, 2688127.0]]	1	1
-2988	70	0	70	24418	2688127	[[0.0, 70.0], [24418.0, 2688127.0]]	1	1
-2987	70	0	70	24418	2688127	[[0.0, 70.0], [24418.0, 2688127.0]]	1	1
-2986	70	0	70	24418	2688127	[[0.0, 70.0], [24418.0, 2688127.0]]	1	1
-2985	70	0	70	24418	2688127	[[0.0, 70.0], [24418.0, 2688127.0]]	1	1
-2984	70	0	70	24418	2688127	[[0.0, 70.0], [24418.0, 2688127.0]]	1	1
-2983	70	0	70	24418	2688127	[[0.0, 70.0], [24418.0, 2688127.0]]	1	1
-2982	70	0	70	24418	2688127	[[0.0, 70.0], [24418.0, 2688127.0]]	1	1
-2981	70	0	70	24418	2688127	[[0.0, 70.0], [24418.0, 2688127.0]]	1	1
-2980	70	0	70	24418	2688127	[[0.0, 70.0], [24418.0, 2688127.0]]	1	1
-2979	70	0	70	24418	2688127	[[0.0, 70.0], [24418.0, 2688127.0]]	1	1
-2978	71	0	71	24418	2688126	[[0.0, 71.0], [24418.0, 2688126.0]]	1	1
-2977	71	0	71	24418	2688126	[[0.0, 71.0], [24418.0, 2688126.0]]	1	1
-2976	71	0	71	24418	2688126	[[0.0, 71.0], [24418.0, 2688126.0]]	1	1
-2975	71	0	71	24418	2688126	[[0.0, 71.0], [24418.0, 2688126.0]]	1	1
-2974	72	0	72	24418	2688125	[[0.0, 72.0], [24418.0, 2688125.0]]	1	1
-2973	72	0	72	24418	2688125	[[0.0, 72.0], [24418.0, 2688125.0]]	1	1
-2972	72	0	72	24418	2688125	[[0.0, 72.0], [24418.0, 2688125.0]]	1	1
-2971	72	0	72	24418	2688125	[[0.0, 72.0], [24418.0, 2688125.0]]	1	1
-2970	72	0	72	24418	2688125	[[0.0, 72.0], [24418.0, 2688125.0]]	1	1
-2969	72	0	72	24418	2688125	[[0.0, 72.0], [24418.0, 2688125.0]]	1	1
-2968	72	0	72	24418	2688125	[[0.0, 72.0], [24418.0, 2688125.0]]	1	1
-2967	72	0	72	24418	2688125	[[0.0, 72.0], [24418.0, 2688125.0]]	1	1
-2966	72	0	72	24418	2688125	[[0.0, 72.0], [24418.0, 2688125.0]]	1	1
-2965	72	0	72	24418	2688125	[[0.0, 72.0], [24418.0, 2688125.0]]	1	1
-2964	72	0	72	24418	2688125	[[0.0, 72.0], [24418.0, 2688125.0]]	1	1
-2963	72	0	72	24418	2688125	[[0.0, 72.0], [24418.0, 2688125.0]]	1	1
-2962	72	0	72	24418	2688125	[[0.0, 72.0], [24418.0, 2688125.0]]	1	1
-2961	72	0	72	24418	2688125	[[0.0, 72.0], [24418.0, 2688125.0]]	1	1
-2960	72	0	72	24418	2688125	[[0.0, 72.0], [24418.0, 2688125.0]]	1	1
-2959	72	0	72	24418	2688125	[[0.0, 72.0], [24418.0, 2688125.0]]	1	1
-2958	72	0	72	24418	2688125	[[0.0, 72.0], [24418.0, 2688125.0]]	1	1
-2957	72	0	72	24418	2688125	[[0.0, 72.0], [24418.0, 2688125.0]]	1	1
-2956	72	0	72	24418	2688125	[[0.0, 72.0], [24418.0, 2688125.0]]	1	1
-2955	72	0	72	24418	2688125	[[0.0, 72.0], [24418.0, 2688125.0]]	1	1
-2954	72	0	72	24418	2688125	[[0.0, 72.0], [24418.0, 2688125.0]]	1	1
-2953	72	0	72	24418	2688125	[[0.0, 72.0], [24418.0, 2688125.0]]	1	1
-2952	72	0	72	24418	2688125	[[0.0, 72.0], [24418.0, 2688125.0]]	1	1
-2951	72	0	72	24418	2688125	[[0.0, 72.0], [24418.0, 2688125.0]]	1	1
-2950	72	0	72	24418	2688125	[[0.0, 72.0], [24418.0, 2688125.0]]	1	1
-2949	72	0	72	24418	2688125	[[0.0, 72.0], [24418.0, 2688125.0]]	1	1
-2948	72	0	72	24418	2688125	[[0.0, 72.0], [24418.0, 2688125.0]]	1	1
-2947	72	0	72	24418	2688125	[[0.0, 72.0], [24418.0, 2688125.0]]	1	1
-2946	72	0	72	24418	2688125	[[0.0, 72.0], [24418.0, 2688125.0]]	1	1
-2945	72	0	72	24418	2688125	[[0.0, 72.0], [24418.0, 2688125.0]]	1	1
-2944	72	0	72	24418	2688125	[[0.0, 72.0], [24418.0, 2688125.0]]	1	1
-2943	73	0	73	24418	2688124	[[0.0, 73.0], [24418.0, 2688124.0]]	1	1
-2942	74	0	74	24418	2688123	[[0.0, 74.0], [24418.0, 2688123.0]]	1	1
-2941	74	0	74	24418	2688123	[[0.0, 74.0], [24418.0, 2688123.0]]	1	1
-2940	74	0	74	24418	2688123	[[0.0, 74.0], [24418.0, 2688123.0]]	1	1
-2939	74	0	74	24418	2688123	[[0.0, 74.0], [24418.0, 2688123.0]]	1	1
-2938	74	0	74	24418	2688123	[[0.0, 74.0], [24418.0, 2688123.0]]	1	1
-2937	74	0	74	24418	2688123	[[0.0, 74.0], [24418.0, 2688123.0]]	1	1
-2936	74	0	74	24418	2688123	[[0.0, 74.0], [24418.0, 2688123.0]]	1	1
-2935	74	0	74	24418	2688123	[[0.0, 74.0], [24418.0, 2688123.0]]	1	1
-2934	74	0	74	24418	2688123	[[0.0, 74.0], [24418.0, 2688123.0]]	1	1
-2933	74	0	74	24418	2688123	[[0.0, 74.0], [24418.0, 2688123.0]]	1	1
-2932	74	0	74	24418	2688123	[[0.0, 74.0], [24418.0, 2688123.0]]	1	1
-2931	75	0	75	24418	2688122	[[0.0, 75.0], [24418.0, 2688122.0]]	1	1
-2930	75	0	75	24418	2688122	[[0.0, 75.0], [24418.0, 2688122.0]]	1	1
-2929	76	0	76	24418	2688121	[[0.0, 76.0], [24418.0, 2688121.0]]	1	1
-2928	76	0	76	24418	2688121	[[0.0, 76.0], [24418.0, 2688121.0]]	1	1
-2927	76	0	76	24418	2688121	[[0.0, 76.0], [24418.0, 2688121.0]]	1	1
-2926	76	0	76	24418	2688121	[[0.0, 76.0], [24418.0, 2688121.0]]	1	1
-2925	76	0	76	24418	2688121	[[0.0, 76.0], [24418.0, 2688121.0]]	1	1
-2924	76	0	76	24418	2688121	[[0.0, 76.0], [24418.0, 2688121.0]]	1	1
-2923	76	0	76	24418	2688121	[[0.0, 76.0], [24418.0, 2688121.0]]	1	1
-2922	76	0	76	24418	2688121	[[0.0, 76.0], [24418.0, 2688121.0]]	1	1
-2921	76	0	76	24418	2688121	[[0.0, 76.0], [24418.0, 2688121.0]]	1	1
-2920	76	0	76	24418	2688121	[[0.0, 76.0], [24418.0, 2688121.0]]	1	1
-2919	76	0	76	24418	2688121	[[0.0, 76.0], [24418.0, 2688121.0]]	1	1
-2918	76	0	76	24418	2688121	[[0.0, 76.0], [24418.0, 2688121.0]]	1	1
-2917	76	0	76	24418	2688121	[[0.0, 76.0], [24418.0, 2688121.0]]	1	1
-2916	76	0	76	24418	2688121	[[0.0, 76.0], [24418.0, 2688121.0]]	1	1
-2915	76	0	76	24418	2688121	[[0.0, 76.0], [24418.0, 2688121.0]]	1	1
-2914	76	0	76	24418	2688121	[[0.0, 76.0], [24418.0, 2688121.0]]	1	1
-2913	76	0	76	24418	2688121	[[0.0, 76.0], [24418.0, 2688121.0]]	1	1
-2912	76	0	76	24418	2688121	[[0.0, 76.0], [24418.0, 2688121.0]]	1	1
-2911	76	0	76	24418	2688121	[[0.0, 76.0], [24418.0, 2688121.0]]	1	1
-2910	76	0	76	24418	2688121	[[0.0, 76.0], [24418.0, 2688121.0]]	1	1
-2909	76	0	76	24418	2688121	[[0.0, 76.0], [24418.0, 2688121.0]]	1	1
-2908	76	0	76	24418	2688121	[[0.0, 76.0], [24418.0, 2688121.0]]	1	1
-2907	76	0	76	24418	2688121	[[0.0, 76.0], [24418.0, 2688121.0]]	1	1
-2906	76	0	76	24418	2688121	[[0.0, 76.0], [24418.0, 2688121.0]]	1	1
-2905	76	0	76	24418	2688121	[[0.0, 76.0], [24418.0, 2688121.0]]	1	1
-2904	76	0	76	24418	2688121	[[0.0, 76.0], [24418.0, 2688121.0]]	1	1
-2903	76	0	76	24418	2688121	[[0.0, 76.0], [24418.0, 2688121.0]]	1	1
-2902	76	0	76	24418	2688121	[[0.0, 76.0], [24418.0, 2688121.0]]	1	1
-2901	76	0	76	24418	2688121	[[0.0, 76.0], [24418.0, 2688121.0]]	1	1
-2900	76	0	76	24418	2688121	[[0.0, 76.0], [24418.0, 2688121.0]]	1	1
-2899	76	0	76	24418	2688121	[[0.0, 76.0], [24418.0, 2688121.0]]	1	1
-2898	76	0	76	24418	2688121	[[0.0, 76.0], [24418.0, 2688121.0]]	1	1
-2897	76	0	76	24418	2688121	[[0.0, 76.0], [24418.0, 2688121.0]]	1	1
-2896	76	0	76	24418	2688121	[[0.0, 76.0], [24418.0, 2688121.0]]	1	1
-2895	76	0	76	24418	2688121	[[0.0, 76.0], [24418.0, 2688121.0]]	1	1
-2894	76	0	76	24418	2688121	[[0.0, 76.0], [24418.0, 2688121.0]]	1	1
-2893	76	0	76	24418	2688121	[[0.0, 76.0], [24418.0, 2688121.0]]	1	1
-2892	76	0	76	24418	2688121	[[0.0, 76.0], [24418.0, 2688121.0]]	1	1
-2891	76	0	76	24418	2688121	[[0.0, 76.0], [24418.0, 2688121.0]]	1	1
-2890	76	0	76	24418	2688121	[[0.0, 76.0], [24418.0, 2688121.0]]	1	1
-2889	76	0	76	24418	2688121	[[0.0, 76.0], [24418.0, 2688121.0]]	1	1
-2888	76	0	76	24418	2688121	[[0.0, 76.0], [24418.0, 2688121.0]]	1	1
-2887	76	0	76	24418	2688121	[[0.0, 76.0], [24418.0, 2688121.0]]	1	1
-2886	76	0	76	24418	2688121	[[0.0, 76.0], [24418.0, 2688121.0]]	1	1
-2885	76	0	76	24418	2688121	[[0.0, 76.0], [24418.0, 2688121.0]]	1	1
-2884	76	0	76	24418	2688121	[[0.0, 76.0], [24418.0, 2688121.0]]	1	1
-2883	76	0	76	24418	2688121	[[0.0, 76.0], [24418.0, 2688121.0]]	1	1
-2882	76	0	76	24418	2688121	[[0.0, 76.0], [24418.0, 2688121.0]]	1	1
-2881	76	0	76	24418	2688121	[[0.0, 76.0], [24418.0, 2688121.0]]	1	1
-2880	76	0	76	24418	2688121	[[0.0, 76.0], [24418.0, 2688121.0]]	1	1
-2879	76	0	76	24418	2688121	[[0.0, 76.0], [24418.0, 2688121.0]]	1	1
-2878	76	0	76	24418	2688121	[[0.0, 76.0], [24418.0, 2688121.0]]	1	1
-2877	76	0	76	24418	2688121	[[0.0, 76.0], [24418.0, 2688121.0]]	1	1
-2876	76	0	76	24418	2688121	[[0.0, 76.0], [24418.0, 2688121.0]]	1	1
-2875	76	0	76	24418	2688121	[[0.0, 76.0], [24418.0, 2688121.0]]	1	1
-2874	76	0	76	24418	2688121	[[0.0, 76.0], [24418.0, 2688121.0]]	1	1
-2873	76	0	76	24418	2688121	[[0.0, 76.0], [24418.0, 2688121.0]]	1	1
-2872	76	0	76	24418	2688121	[[0.0, 76.0], [24418.0, 2688121.0]]	1	1
-2871	76	0	76	24418	2688121	[[0.0, 76.0], [24418.0, 2688121.0]]	1	1
-2870	76	0	76	24418	2688121	[[0.0, 76.0], [24418.0, 2688121.0]]	1	1
-2869	76	1	75	24417	2688122	[[1.0, 75.0], [24417.0, 2688122.0]]	0.497034	1
-2868	76	0	76	24418	2688121	[[0.0, 76.0], [24418.0, 2688121.0]]	1	1
-2867	76	0	76	24418	2688121	[[0.0, 76.0], [24418.0, 2688121.0]]	1	1
-2866	76	0	76	24418	2688121	[[0.0, 76.0], [24418.0, 2688121.0]]	1	1
-2865	76	0	76	24418	2688121	[[0.0, 76.0], [24418.0, 2688121.0]]	1	1
-2864	76	0	76	24418	2688121	[[0.0, 76.0], [24418.0, 2688121.0]]	1	1
-2863	77	0	77	24418	2688120	[[0.0, 77.0], [24418.0, 2688120.0]]	1	1
-2862	77	0	77	24418	2688120	[[0.0, 77.0], [24418.0, 2688120.0]]	1	1
-2861	77	0	77	24418	2688120	[[0.0, 77.0], [24418.0, 2688120.0]]	1	1
-2860	77	0	77	24418	2688120	[[0.0, 77.0], [24418.0, 2688120.0]]	1	1
-2859	77	0	77	24418	2688120	[[0.0, 77.0], [24418.0, 2688120.0]]	1	1
-2858	77	0	77	24418	2688120	[[0.0, 77.0], [24418.0, 2688120.0]]	1	1
-2857	77	0	77	24418	2688120	[[0.0, 77.0], [24418.0, 2688120.0]]	1	1
-2856	77	0	77	24418	2688120	[[0.0, 77.0], [24418.0, 2688120.0]]	1	1
-2855	77	0	77	24418	2688120	[[0.0, 77.0], [24418.0, 2688120.0]]	1	1
-2854	78	0	78	24418	2688119	[[0.0, 78.0], [24418.0, 2688119.0]]	1	1
-2853	78	0	78	24418	2688119	[[0.0, 78.0], [24418.0, 2688119.0]]	1	1
-2852	78	0	78	24418	2688119	[[0.0, 78.0], [24418.0, 2688119.0]]	1	1
-2851	78	0	78	24418	2688119	[[0.0, 78.0], [24418.0, 2688119.0]]	1	1
-2850	79	0	79	24418	2688118	[[0.0, 79.0], [24418.0, 2688118.0]]	1	1
-2849	79	0	79	24418	2688118	[[0.0, 79.0], [24418.0, 2688118.0]]	1	1
-2848	79	0	79	24418	2688118	[[0.0, 79.0], [24418.0, 2688118.0]]	1	1
-2847	79	0	79	24418	2688118	[[0.0, 79.0], [24418.0, 2688118.0]]	1	1
-2846	79	0	79	24418	2688118	[[0.0, 79.0], [24418.0, 2688118.0]]	1	1
-2845	79	0	79	24418	2688118	[[0.0, 79.0], [24418.0, 2688118.0]]	1	1
-2844	79	0	79	24418	2688118	[[0.0, 79.0], [24418.0, 2688118.0]]	1	1
-2843	79	0	79	24418	2688118	[[0.0, 79.0], [24418.0, 2688118.0]]	1	1
-2842	79	0	79	24418	2688118	[[0.0, 79.0], [24418.0, 2688118.0]]	1	1
-2841	79	0	79	24418	2688118	[[0.0, 79.0], [24418.0, 2688118.0]]	1	1
-2840	79	0	79	24418	2688118	[[0.0, 79.0], [24418.0, 2688118.0]]	1	1
-2839	79	1	78	24417	2688119	[[1.0, 78.0], [24417.0, 2688119.0]]	0.510495	1
-2838	79	0	79	24418	2688118	[[0.0, 79.0], [24418.0, 2688118.0]]	1	1
-2837	79	0	79	24418	2688118	[[0.0, 79.0], [24418.0, 2688118.0]]	1	1
-2836	79	0	79	24418	2688118	[[0.0, 79.0], [24418.0, 2688118.0]]	1	1
-2835	79	0	79	24418	2688118	[[0.0, 79.0], [24418.0, 2688118.0]]	1	1
-2834	79	0	79	24418	2688118	[[0.0, 79.0], [24418.0, 2688118.0]]	1	1
-2833	79	0	79	24418	2688118	[[0.0, 79.0], [24418.0, 2688118.0]]	1	1
-2832	79	0	79	24418	2688118	[[0.0, 79.0], [24418.0, 2688118.0]]	1	1
-2831	79	0	79	24418	2688118	[[0.0, 79.0], [24418.0, 2688118.0]]	1	1
-2830	79	0	79	24418	2688118	[[0.0, 79.0], [24418.0, 2688118.0]]	1	1
-2829	79	0	79	24418	2688118	[[0.0, 79.0], [24418.0, 2688118.0]]	1	1
-2828	79	0	79	24418	2688118	[[0.0, 79.0], [24418.0, 2688118.0]]	1	1
-2827	79	0	79	24418	2688118	[[0.0, 79.0], [24418.0, 2688118.0]]	1	1
-2826	79	0	79	24418	2688118	[[0.0, 79.0], [24418.0, 2688118.0]]	1	1
-2825	79	0	79	24418	2688118	[[0.0, 79.0], [24418.0, 2688118.0]]	1	1
-2824	79	0	79	24418	2688118	[[0.0, 79.0], [24418.0, 2688118.0]]	1	1
-2823	79	0	79	24418	2688118	[[0.0, 79.0], [24418.0, 2688118.0]]	1	1
-2822	79	0	79	24418	2688118	[[0.0, 79.0], [24418.0, 2688118.0]]	1	1
-2821	79	0	79	24418	2688118	[[0.0, 79.0], [24418.0, 2688118.0]]	1	1
-2820	80	0	80	24418	2688117	[[0.0, 80.0], [24418.0, 2688117.0]]	1	1
-2819	80	0	80	24418	2688117	[[0.0, 80.0], [24418.0, 2688117.0]]	1	1
-2818	80	0	80	24418	2688117	[[0.0, 80.0], [24418.0, 2688117.0]]	1	1
-2817	80	0	80	24418	2688117	[[0.0, 80.0], [24418.0, 2688117.0]]	1	1
-2816	80	0	80	24418	2688117	[[0.0, 80.0], [24418.0, 2688117.0]]	1	1
-2815	81	0	81	24418	2688116	[[0.0, 81.0], [24418.0, 2688116.0]]	1	1
-2814	81	0	81	24418	2688116	[[0.0, 81.0], [24418.0, 2688116.0]]	1	1
-2813	81	0	81	24418	2688116	[[0.0, 81.0], [24418.0, 2688116.0]]	1	1
-2812	81	0	81	24418	2688116	[[0.0, 81.0], [24418.0, 2688116.0]]	1	1
-2811	81	0	81	24418	2688116	[[0.0, 81.0], [24418.0, 2688116.0]]	1	1
-2810	82	0	82	24418	2688115	[[0.0, 82.0], [24418.0, 2688115.0]]	1	1
-2809	82	0	82	24418	2688115	[[0.0, 82.0], [24418.0, 2688115.0]]	1	1
-2808	82	0	82	24418	2688115	[[0.0, 82.0], [24418.0, 2688115.0]]	1	1
-2807	82	0	82	24418	2688115	[[0.0, 82.0], [24418.0, 2688115.0]]	1	1
-2806	82	0	82	24418	2688115	[[0.0, 82.0], [24418.0, 2688115.0]]	1	1
-2805	82	0	82	24418	2688115	[[0.0, 82.0], [24418.0, 2688115.0]]	1	1
-2804	82	0	82	24418	2688115	[[0.0, 82.0], [24418.0, 2688115.0]]	1	1
-2803	82	0	82	24418	2688115	[[0.0, 82.0], [24418.0, 2688115.0]]	1	1
-2802	82	0	82	24418	2688115	[[0.0, 82.0], [24418.0, 2688115.0]]	1	1
-2801	82	0	82	24418	2688115	[[0.0, 82.0], [24418.0, 2688115.0]]	1	1
-2800	82	0	82	24418	2688115	[[0.0, 82.0], [24418.0, 2688115.0]]	1	1
-2799	82	0	82	24418	2688115	[[0.0, 82.0], [24418.0, 2688115.0]]	1	1
-2798	82	0	82	24418	2688115	[[0.0, 82.0], [24418.0, 2688115.0]]	1	1
-2797	82	0	82	24418	2688115	[[0.0, 82.0], [24418.0, 2688115.0]]	1	1
-2796	82	0	82	24418	2688115	[[0.0, 82.0], [24418.0, 2688115.0]]	1	1
-2795	82	0	82	24418	2688115	[[0.0, 82.0], [24418.0, 2688115.0]]	1	1
-2794	82	0	82	24418	2688115	[[0.0, 82.0], [24418.0, 2688115.0]]	1	1
-2793	82	0	82	24418	2688115	[[0.0, 82.0], [24418.0, 2688115.0]]	1	1
-2792	82	0	82	24418	2688115	[[0.0, 82.0], [24418.0, 2688115.0]]	1	1
-2791	82	0	82	24418	2688115	[[0.0, 82.0], [24418.0, 2688115.0]]	1	1
-2790	82	0	82	24418	2688115	[[0.0, 82.0], [24418.0, 2688115.0]]	1	1
-2789	82	0	82	24418	2688115	[[0.0, 82.0], [24418.0, 2688115.0]]	1	1
-2788	82	0	82	24418	2688115	[[0.0, 82.0], [24418.0, 2688115.0]]	1	1
-2787	82	0	82	24418	2688115	[[0.0, 82.0], [24418.0, 2688115.0]]	1	1
-2786	82	0	82	24418	2688115	[[0.0, 82.0], [24418.0, 2688115.0]]	1	1
-2785	82	0	82	24418	2688115	[[0.0, 82.0], [24418.0, 2688115.0]]	1	1
-2784	82	0	82	24418	2688115	[[0.0, 82.0], [24418.0, 2688115.0]]	1	1
-2783	82	0	82	24418	2688115	[[0.0, 82.0], [24418.0, 2688115.0]]	1	1
-2782	82	0	82	24418	2688115	[[0.0, 82.0], [24418.0, 2688115.0]]	1	1
-2781	82	0	82	24418	2688115	[[0.0, 82.0], [24418.0, 2688115.0]]	1	1
-2780	82	0	82	24418	2688115	[[0.0, 82.0], [24418.0, 2688115.0]]	1	1
-2779	82	0	82	24418	2688115	[[0.0, 82.0], [24418.0, 2688115.0]]	1	1
-2778	82	0	82	24418	2688115	[[0.0, 82.0], [24418.0, 2688115.0]]	1	1
-2777	82	0	82	24418	2688115	[[0.0, 82.0], [24418.0, 2688115.0]]	1	1
-2776	82	0	82	24418	2688115	[[0.0, 82.0], [24418.0, 2688115.0]]	1	1
-2775	82	0	82	24418	2688115	[[0.0, 82.0], [24418.0, 2688115.0]]	1	1
-2774	82	0	82	24418	2688115	[[0.0, 82.0], [24418.0, 2688115.0]]	1	1
-2773	82	0	82	24418	2688115	[[0.0, 82.0], [24418.0, 2688115.0]]	1	1
-2772	82	0	82	24418	2688115	[[0.0, 82.0], [24418.0, 2688115.0]]	1	1
-2771	82	0	82	24418	2688115	[[0.0, 82.0], [24418.0, 2688115.0]]	1	1
-2770	82	0	82	24418	2688115	[[0.0, 82.0], [24418.0, 2688115.0]]	1	1
-2769	82	0	82	24418	2688115	[[0.0, 82.0], [24418.0, 2688115.0]]	1	1
-2768	82	0	82	24418	2688115	[[0.0, 82.0], [24418.0, 2688115.0]]	1	1
-2767	82	0	82	24418	2688115	[[0.0, 82.0], [24418.0, 2688115.0]]	1	1
-2766	82	0	82	24418	2688115	[[0.0, 82.0], [24418.0, 2688115.0]]	1	1
-2765	82	0	82	24418	2688115	[[0.0, 82.0], [24418.0, 2688115.0]]	1	1
-2764	82	0	82	24418	2688115	[[0.0, 82.0], [24418.0, 2688115.0]]	1	1
-2763	82	0	82	24418	2688115	[[0.0, 82.0], [24418.0, 2688115.0]]	1	1
-2762	82	0	82	24418	2688115	[[0.0, 82.0], [24418.0, 2688115.0]]	1	1
-2761	82	0	82	24418	2688115	[[0.0, 82.0], [24418.0, 2688115.0]]	1	1
-2760	82	0	82	24418	2688115	[[0.0, 82.0], [24418.0, 2688115.0]]	1	1
-2759	82	0	82	24418	2688115	[[0.0, 82.0], [24418.0, 2688115.0]]	1	1
-2758	82	0	82	24418	2688115	[[0.0, 82.0], [24418.0, 2688115.0]]	1	1
-2757	82	0	82	24418	2688115	[[0.0, 82.0], [24418.0, 2688115.0]]	1	1
-2756	83	0	83	24418	2688114	[[0.0, 83.0], [24418.0, 2688114.0]]	1	1
-2755	83	0	83	24418	2688114	[[0.0, 83.0], [24418.0, 2688114.0]]	1	1
-2754	83	0	83	24418	2688114	[[0.0, 83.0], [24418.0, 2688114.0]]	1	1
-2753	83	0	83	24418	2688114	[[0.0, 83.0], [24418.0, 2688114.0]]	1	1
-2752	83	0	83	24418	2688114	[[0.0, 83.0], [24418.0, 2688114.0]]	1	1
-2751	83	0	83	24418	2688114	[[0.0, 83.0], [24418.0, 2688114.0]]	1	1
-2750	83	0	83	24418	2688114	[[0.0, 83.0], [24418.0, 2688114.0]]	1	1
-2749	83	0	83	24418	2688114	[[0.0, 83.0], [24418.0, 2688114.0]]	1	1
-2748	83	0	83	24418	2688114	[[0.0, 83.0], [24418.0, 2688114.0]]	1	1
-2747	83	0	83	24418	2688114	[[0.0, 83.0], [24418.0, 2688114.0]]	1	1
-2746	83	0	83	24418	2688114	[[0.0, 83.0], [24418.0, 2688114.0]]	1	1
-2745	83	0	83	24418	2688114	[[0.0, 83.0], [24418.0, 2688114.0]]	1	1
-2744	84	0	84	24418	2688113	[[0.0, 84.0], [24418.0, 2688113.0]]	1	1
-2743	84	0	84	24418	2688113	[[0.0, 84.0], [24418.0, 2688113.0]]	1	1
-2742	84	0	84	24418	2688113	[[0.0, 84.0], [24418.0, 2688113.0]]	1	1
-2741	84	0	84	24418	2688113	[[0.0, 84.0], [24418.0, 2688113.0]]	1	1
-2740	84	0	84	24418	2688113	[[0.0, 84.0], [24418.0, 2688113.0]]	1	1
-2739	84	0	84	24418	2688113	[[0.0, 84.0], [24418.0, 2688113.0]]	1	1
-2738	84	0	84	24418	2688113	[[0.0, 84.0], [24418.0, 2688113.0]]	1	1
-2737	84	0	84	24418	2688113	[[0.0, 84.0], [24418.0, 2688113.0]]	1	1
-2736	84	0	84	24418	2688113	[[0.0, 84.0], [24418.0, 2688113.0]]	1	1
-2735	84	0	84	24418	2688113	[[0.0, 84.0], [24418.0, 2688113.0]]	1	1
-2734	84	0	84	24418	2688113	[[0.0, 84.0], [24418.0, 2688113.0]]	1	1
-2733	84	0	84	24418	2688113	[[0.0, 84.0], [24418.0, 2688113.0]]	1	1
-2732	84	0	84	24418	2688113	[[0.0, 84.0], [24418.0, 2688113.0]]	1	1
-2731	84	0	84	24418	2688113	[[0.0, 84.0], [24418.0, 2688113.0]]	1	1
-2730	84	0	84	24418	2688113	[[0.0, 84.0], [24418.0, 2688113.0]]	1	1
-2729	84	0	84	24418	2688113	[[0.0, 84.0], [24418.0, 2688113.0]]	1	1
-2728	84	0	84	24418	2688113	[[0.0, 84.0], [24418.0, 2688113.0]]	1	1
-2727	84	0	84	24418	2688113	[[0.0, 84.0], [24418.0, 2688113.0]]	1	1
-2726	84	0	84	24418	2688113	[[0.0, 84.0], [24418.0, 2688113.0]]	1	1
-2725	84	0	84	24418	2688113	[[0.0, 84.0], [24418.0, 2688113.0]]	1	1
-2724	84	0	84	24418	2688113	[[0.0, 84.0], [24418.0, 2688113.0]]	1	1
-2723	85	0	85	24418	2688112	[[0.0, 85.0], [24418.0, 2688112.0]]	1	1
-2722	85	0	85	24418	2688112	[[0.0, 85.0], [24418.0, 2688112.0]]	1	1
-2721	85	0	85	24418	2688112	[[0.0, 85.0], [24418.0, 2688112.0]]	1	1
-2720	85	0	85	24418	2688112	[[0.0, 85.0], [24418.0, 2688112.0]]	1	1
-2719	85	0	85	24418	2688112	[[0.0, 85.0], [24418.0, 2688112.0]]	1	1
-2718	85	0	85	24418	2688112	[[0.0, 85.0], [24418.0, 2688112.0]]	1	1
-2717	85	0	85	24418	2688112	[[0.0, 85.0], [24418.0, 2688112.0]]	1	1
-2716	85	0	85	24418	2688112	[[0.0, 85.0], [24418.0, 2688112.0]]	1	1
-2715	85	0	85	24418	2688112	[[0.0, 85.0], [24418.0, 2688112.0]]	1	1
-2714	85	0	85	24418	2688112	[[0.0, 85.0], [24418.0, 2688112.0]]	1	1
-2713	85	0	85	24418	2688112	[[0.0, 85.0], [24418.0, 2688112.0]]	1	1
-2712	85	0	85	24418	2688112	[[0.0, 85.0], [24418.0, 2688112.0]]	1	1
-2711	85	0	85	24418	2688112	[[0.0, 85.0], [24418.0, 2688112.0]]	1	1
-2710	85	0	85	24418	2688112	[[0.0, 85.0], [24418.0, 2688112.0]]	1	1
-2709	85	0	85	24418	2688112	[[0.0, 85.0], [24418.0, 2688112.0]]	1	1
-2708	85	0	85	24418	2688112	[[0.0, 85.0], [24418.0, 2688112.0]]	1	1
-2707	85	0	85	24418	2688112	[[0.0, 85.0], [24418.0, 2688112.0]]	1	1
-2706	85	0	85	24418	2688112	[[0.0, 85.0], [24418.0, 2688112.0]]	1	1
-2705	85	0	85	24418	2688112	[[0.0, 85.0], [24418.0, 2688112.0]]	1	1
-2704	85	0	85	24418	2688112	[[0.0, 85.0], [24418.0, 2688112.0]]	1	1
-2703	85	0	85	24418	2688112	[[0.0, 85.0], [24418.0, 2688112.0]]	1	1
-2702	85	0	85	24418	2688112	[[0.0, 85.0], [24418.0, 2688112.0]]	1	1
-2701	85	0	85	24418	2688112	[[0.0, 85.0], [24418.0, 2688112.0]]	1	1
-2700	85	0	85	24418	2688112	[[0.0, 85.0], [24418.0, 2688112.0]]	1	1
-2699	85	0	85	24418	2688112	[[0.0, 85.0], [24418.0, 2688112.0]]	1	1
-2698	85	0	85	24418	2688112	[[0.0, 85.0], [24418.0, 2688112.0]]	1	1
-2697	85	0	85	24418	2688112	[[0.0, 85.0], [24418.0, 2688112.0]]	1	1
-2696	85	0	85	24418	2688112	[[0.0, 85.0], [24418.0, 2688112.0]]	1	1
-2695	85	0	85	24418	2688112	[[0.0, 85.0], [24418.0, 2688112.0]]	1	1
-2694	85	0	85	24418	2688112	[[0.0, 85.0], [24418.0, 2688112.0]]	1	1
-2693	85	0	85	24418	2688112	[[0.0, 85.0], [24418.0, 2688112.0]]	1	1
-2692	85	0	85	24418	2688112	[[0.0, 85.0], [24418.0, 2688112.0]]	1	1
-2691	85	0	85	24418	2688112	[[0.0, 85.0], [24418.0, 2688112.0]]	1	1
-2690	85	0	85	24418	2688112	[[0.0, 85.0], [24418.0, 2688112.0]]	1	1
-2689	85	0	85	24418	2688112	[[0.0, 85.0], [24418.0, 2688112.0]]	1	1
-2688	85	0	85	24418	2688112	[[0.0, 85.0], [24418.0, 2688112.0]]	1	1
-2687	85	0	85	24418	2688112	[[0.0, 85.0], [24418.0, 2688112.0]]	1	1
-2686	85	0	85	24418	2688112	[[0.0, 85.0], [24418.0, 2688112.0]]	1	1
-2685	85	0	85	24418	2688112	[[0.0, 85.0], [24418.0, 2688112.0]]	1	1
-2684	85	0	85	24418	2688112	[[0.0, 85.0], [24418.0, 2688112.0]]	1	1
-2683	85	0	85	24418	2688112	[[0.0, 85.0], [24418.0, 2688112.0]]	1	1
-2682	85	0	85	24418	2688112	[[0.0, 85.0], [24418.0, 2688112.0]]	1	1
-2681	85	0	85	24418	2688112	[[0.0, 85.0], [24418.0, 2688112.0]]	1	1
-2680	85	0	85	24418	2688112	[[0.0, 85.0], [24418.0, 2688112.0]]	1	1
-2679	85	0	85	24418	2688112	[[0.0, 85.0], [24418.0, 2688112.0]]	1	1
-2678	85	0	85	24418	2688112	[[0.0, 85.0], [24418.0, 2688112.0]]	1	1
-2677	85	0	85	24418	2688112	[[0.0, 85.0], [24418.0, 2688112.0]]	1	1
-2676	85	0	85	24418	2688112	[[0.0, 85.0], [24418.0, 2688112.0]]	1	1
-2675	85	0	85	24418	2688112	[[0.0, 85.0], [24418.0, 2688112.0]]	1	1
-2674	85	0	85	24418	2688112	[[0.0, 85.0], [24418.0, 2688112.0]]	1	1
-2673	85	0	85	24418	2688112	[[0.0, 85.0], [24418.0, 2688112.0]]	1	1
-2672	85	0	85	24418	2688112	[[0.0, 85.0], [24418.0, 2688112.0]]	1	1
-2671	85	0	85	24418	2688112	[[0.0, 85.0], [24418.0, 2688112.0]]	1	1
-2670	85	0	85	24418	2688112	[[0.0, 85.0], [24418.0, 2688112.0]]	1	1
-2669	85	0	85	24418	2688112	[[0.0, 85.0], [24418.0, 2688112.0]]	1	1
-2668	85	0	85	24418	2688112	[[0.0, 85.0], [24418.0, 2688112.0]]	1	1
-2667	85	0	85	24418	2688112	[[0.0, 85.0], [24418.0, 2688112.0]]	1	1
-2666	85	0	85	24418	2688112	[[0.0, 85.0], [24418.0, 2688112.0]]	1	1
-2665	85	0	85	24418	2688112	[[0.0, 85.0], [24418.0, 2688112.0]]	1	1
-2664	85	0	85	24418	2688112	[[0.0, 85.0], [24418.0, 2688112.0]]	1	1
-2663	85	0	85	24418	2688112	[[0.0, 85.0], [24418.0, 2688112.0]]	1	1
-2662	85	0	85	24418	2688112	[[0.0, 85.0], [24418.0, 2688112.0]]	1	1
-2661	85	0	85	24418	2688112	[[0.0, 85.0], [24418.0, 2688112.0]]	1	1
-2660	85	0	85	24418	2688112	[[0.0, 85.0], [24418.0, 2688112.0]]	1	1
-2659	85	0	85	24418	2688112	[[0.0, 85.0], [24418.0, 2688112.0]]	1	1
-2658	85	0	85	24418	2688112	[[0.0, 85.0], [24418.0, 2688112.0]]	1	1
-2657	85	0	85	24418	2688112	[[0.0, 85.0], [24418.0, 2688112.0]]	1	1
-2656	85	0	85	24418	2688112	[[0.0, 85.0], [24418.0, 2688112.0]]	1	1
-2655	85	0	85	24418	2688112	[[0.0, 85.0], [24418.0, 2688112.0]]	1	1
-2654	85	0	85	24418	2688112	[[0.0, 85.0], [24418.0, 2688112.0]]	1	1
-2653	85	0	85	24418	2688112	[[0.0, 85.0], [24418.0, 2688112.0]]	1	1
-2652	85	0	85	24418	2688112	[[0.0, 85.0], [24418.0, 2688112.0]]	1	1
-2651	85	0	85	24418	2688112	[[0.0, 85.0], [24418.0, 2688112.0]]	1	1
-2650	85	0	85	24418	2688112	[[0.0, 85.0], [24418.0, 2688112.0]]	1	1
-2649	85	0	85	24418	2688112	[[0.0, 85.0], [24418.0, 2688112.0]]	1	1
-2648	85	0	85	24418	2688112	[[0.0, 85.0], [24418.0, 2688112.0]]	1	1
-2647	85	0	85	24418	2688112	[[0.0, 85.0], [24418.0, 2688112.0]]	1	1
-2646	85	0	85	24418	2688112	[[0.0, 85.0], [24418.0, 2688112.0]]	1	1
-2645	85	0	85	24418	2688112	[[0.0, 85.0], [24418.0, 2688112.0]]	1	1
-2644	85	0	85	24418	2688112	[[0.0, 85.0], [24418.0, 2688112.0]]	1	1
-2643	85	0	85	24418	2688112	[[0.0, 85.0], [24418.0, 2688112.0]]	1	1
-2642	85	0	85	24418	2688112	[[0.0, 85.0], [24418.0, 2688112.0]]	1	1
-2641	85	0	85	24418	2688112	[[0.0, 85.0], [24418.0, 2688112.0]]	1	1
-2640	85	0	85	24418	2688112	[[0.0, 85.0], [24418.0, 2688112.0]]	1	1
-2639	85	0	85	24418	2688112	[[0.0, 85.0], [24418.0, 2688112.0]]	1	1
-2638	85	0	85	24418	2688112	[[0.0, 85.0], [24418.0, 2688112.0]]	1	1
-2637	85	0	85	24418	2688112	[[0.0, 85.0], [24418.0, 2688112.0]]	1	1
-2636	85	0	85	24418	2688112	[[0.0, 85.0], [24418.0, 2688112.0]]	1	1
-2635	85	0	85	24418	2688112	[[0.0, 85.0], [24418.0, 2688112.0]]	1	1
-2634	85	0	85	24418	2688112	[[0.0, 85.0], [24418.0, 2688112.0]]	1	1
-2633	85	0	85	24418	2688112	[[0.0, 85.0], [24418.0, 2688112.0]]	1	1
-2632	85	0	85	24418	2688112	[[0.0, 85.0], [24418.0, 2688112.0]]	1	1
-2631	85	0	85	24418	2688112	[[0.0, 85.0], [24418.0, 2688112.0]]	1	1
-2630	85	0	85	24418	2688112	[[0.0, 85.0], [24418.0, 2688112.0]]	1	1
-2629	85	0	85	24418	2688112	[[0.0, 85.0], [24418.0, 2688112.0]]	1	1
-2628	85	0	85	24418	2688112	[[0.0, 85.0], [24418.0, 2688112.0]]	1	1
-2627	86	0	86	24418	2688111	[[0.0, 86.0], [24418.0, 2688111.0]]	1	1
-2626	86	0	86	24418	2688111	[[0.0, 86.0], [24418.0, 2688111.0]]	1	1
-2625	86	0	86	24418	2688111	[[0.0, 86.0], [24418.0, 2688111.0]]	1	1
-2624	86	0	86	24418	2688111	[[0.0, 86.0], [24418.0, 2688111.0]]	1	1
-2623	86	0	86	24418	2688111	[[0.0, 86.0], [24418.0, 2688111.0]]	1	1
-2622	86	0	86	24418	2688111	[[0.0, 86.0], [24418.0, 2688111.0]]	1	1
-2621	86	0	86	24418	2688111	[[0.0, 86.0], [24418.0, 2688111.0]]	1	1
-2620	86	0	86	24418	2688111	[[0.0, 86.0], [24418.0, 2688111.0]]	1	1
-2619	86	0	86	24418	2688111	[[0.0, 86.0], [24418.0, 2688111.0]]	1	1
-2618	87	0	87	24418	2688110	[[0.0, 87.0], [24418.0, 2688110.0]]	1	1
-2617	87	0	87	24418	2688110	[[0.0, 87.0], [24418.0, 2688110.0]]	1	1
-2616	87	0	87	24418	2688110	[[0.0, 87.0], [24418.0, 2688110.0]]	1	1
-2615	87	0	87	24418	2688110	[[0.0, 87.0], [24418.0, 2688110.0]]	1	1
-2614	87	0	87	24418	2688110	[[0.0, 87.0], [24418.0, 2688110.0]]	1	1
-2613	87	0	87	24418	2688110	[[0.0, 87.0], [24418.0, 2688110.0]]	1	1
-2612	87	0	87	24418	2688110	[[0.0, 87.0], [24418.0, 2688110.0]]	1	1
-2611	87	0	87	24418	2688110	[[0.0, 87.0], [24418.0, 2688110.0]]	1	1
-2610	87	0	87	24418	2688110	[[0.0, 87.0], [24418.0, 2688110.0]]	1	1
-2609	87	0	87	24418	2688110	[[0.0, 87.0], [24418.0, 2688110.0]]	1	1
-2608	87	0	87	24418	2688110	[[0.0, 87.0], [24418.0, 2688110.0]]	1	1
-2607	87	0	87	24418	2688110	[[0.0, 87.0], [24418.0, 2688110.0]]	1	1
-2606	87	0	87	24418	2688110	[[0.0, 87.0], [24418.0, 2688110.0]]	1	1
-2605	87	0	87	24418	2688110	[[0.0, 87.0], [24418.0, 2688110.0]]	1	1
-2604	87	0	87	24418	2688110	[[0.0, 87.0], [24418.0, 2688110.0]]	1	1
-2603	87	0	87	24418	2688110	[[0.0, 87.0], [24418.0, 2688110.0]]	1	1
-2602	87	0	87	24418	2688110	[[0.0, 87.0], [24418.0, 2688110.0]]	1	1
-2601	87	0	87	24418	2688110	[[0.0, 87.0], [24418.0, 2688110.0]]	1	1
-2600	87	0	87	24418	2688110	[[0.0, 87.0], [24418.0, 2688110.0]]	1	1
-2599	87	0	87	24418	2688110	[[0.0, 87.0], [24418.0, 2688110.0]]	1	1
-2598	87	0	87	24418	2688110	[[0.0, 87.0], [24418.0, 2688110.0]]	1	1
-2597	87	0	87	24418	2688110	[[0.0, 87.0], [24418.0, 2688110.0]]	1	1
-2596	87	0	87	24418	2688110	[[0.0, 87.0], [24418.0, 2688110.0]]	1	1
-2595	87	0	87	24418	2688110	[[0.0, 87.0], [24418.0, 2688110.0]]	1	1
-2594	87	0	87	24418	2688110	[[0.0, 87.0], [24418.0, 2688110.0]]	1	1
-2593	87	0	87	24418	2688110	[[0.0, 87.0], [24418.0, 2688110.0]]	1	1
-2592	87	0	87	24418	2688110	[[0.0, 87.0], [24418.0, 2688110.0]]	1	1
-2591	87	0	87	24418	2688110	[[0.0, 87.0], [24418.0, 2688110.0]]	1	1
-2590	87	0	87	24418	2688110	[[0.0, 87.0], [24418.0, 2688110.0]]	1	1
-2589	87	0	87	24418	2688110	[[0.0, 87.0], [24418.0, 2688110.0]]	1	1
-2588	87	0	87	24418	2688110	[[0.0, 87.0], [24418.0, 2688110.0]]	1	1
-2587	87	0	87	24418	2688110	[[0.0, 87.0], [24418.0, 2688110.0]]	1	1
-2586	87	0	87	24418	2688110	[[0.0, 87.0], [24418.0, 2688110.0]]	1	1
-2585	87	0	87	24418	2688110	[[0.0, 87.0], [24418.0, 2688110.0]]	1	1
-2584	87	0	87	24418	2688110	[[0.0, 87.0], [24418.0, 2688110.0]]	1	1
-2583	87	0	87	24418	2688110	[[0.0, 87.0], [24418.0, 2688110.0]]	1	1
-2582	87	0	87	24418	2688110	[[0.0, 87.0], [24418.0, 2688110.0]]	1	1
-2581	87	0	87	24418	2688110	[[0.0, 87.0], [24418.0, 2688110.0]]	1	1
-2580	87	0	87	24418	2688110	[[0.0, 87.0], [24418.0, 2688110.0]]	1	1
-2579	87	0	87	24418	2688110	[[0.0, 87.0], [24418.0, 2688110.0]]	1	1
-2578	87	0	87	24418	2688110	[[0.0, 87.0], [24418.0, 2688110.0]]	1	1
-2577	87	0	87	24418	2688110	[[0.0, 87.0], [24418.0, 2688110.0]]	1	1
-2576	87	0	87	24418	2688110	[[0.0, 87.0], [24418.0, 2688110.0]]	1	1
-2575	87	0	87	24418	2688110	[[0.0, 87.0], [24418.0, 2688110.0]]	1	1
-2574	87	0	87	24418	2688110	[[0.0, 87.0], [24418.0, 2688110.0]]	1	1
-2573	87	0	87	24418	2688110	[[0.0, 87.0], [24418.0, 2688110.0]]	1	1
-2572	87	0	87	24418	2688110	[[0.0, 87.0], [24418.0, 2688110.0]]	1	1
-2571	87	0	87	24418	2688110	[[0.0, 87.0], [24418.0, 2688110.0]]	1	1
-2570	87	0	87	24418	2688110	[[0.0, 87.0], [24418.0, 2688110.0]]	1	1
-2569	87	0	87	24418	2688110	[[0.0, 87.0], [24418.0, 2688110.0]]	1	1
-2568	87	0	87	24418	2688110	[[0.0, 87.0], [24418.0, 2688110.0]]	1	1
-2567	87	0	87	24418	2688110	[[0.0, 87.0], [24418.0, 2688110.0]]	1	1
-2566	87	0	87	24418	2688110	[[0.0, 87.0], [24418.0, 2688110.0]]	1	1
-2565	87	0	87	24418	2688110	[[0.0, 87.0], [24418.0, 2688110.0]]	1	1
-2564	87	0	87	24418	2688110	[[0.0, 87.0], [24418.0, 2688110.0]]	1	1
-2563	87	0	87	24418	2688110	[[0.0, 87.0], [24418.0, 2688110.0]]	1	1
-2562	87	0	87	24418	2688110	[[0.0, 87.0], [24418.0, 2688110.0]]	1	1
-2561	87	0	87	24418	2688110	[[0.0, 87.0], [24418.0, 2688110.0]]	1	1
-2560	87	0	87	24418	2688110	[[0.0, 87.0], [24418.0, 2688110.0]]	1	1
-2559	87	0	87	24418	2688110	[[0.0, 87.0], [24418.0, 2688110.0]]	1	1
-2558	87	0	87	24418	2688110	[[0.0, 87.0], [24418.0, 2688110.0]]	1	1
-2557	87	0	87	24418	2688110	[[0.0, 87.0], [24418.0, 2688110.0]]	1	1
-2556	87	0	87	24418	2688110	[[0.0, 87.0], [24418.0, 2688110.0]]	1	1
-2555	87	0	87	24418	2688110	[[0.0, 87.0], [24418.0, 2688110.0]]	1	1
-2554	87	0	87	24418	2688110	[[0.0, 87.0], [24418.0, 2688110.0]]	1	1
-2553	87	0	87	24418	2688110	[[0.0, 87.0], [24418.0, 2688110.0]]	1	1
-2552	87	0	87	24418	2688110	[[0.0, 87.0], [24418.0, 2688110.0]]	1	1
-2551	87	0	87	24418	2688110	[[0.0, 87.0], [24418.0, 2688110.0]]	1	1
-2550	87	0	87	24418	2688110	[[0.0, 87.0], [24418.0, 2688110.0]]	1	1
-2549	88	0	88	24418	2688109	[[0.0, 88.0], [24418.0, 2688109.0]]	1	1
-2548	88	0	88	24418	2688109	[[0.0, 88.0], [24418.0, 2688109.0]]	1	1
-2547	88	0	88	24418	2688109	[[0.0, 88.0], [24418.0, 2688109.0]]	1	1
-2546	88	0	88	24418	2688109	[[0.0, 88.0], [24418.0, 2688109.0]]	1	1
-2545	88	0	88	24418	2688109	[[0.0, 88.0], [24418.0, 2688109.0]]	1	1
-2544	88	0	88	24418	2688109	[[0.0, 88.0], [24418.0, 2688109.0]]	1	1
-2543	88	0	88	24418	2688109	[[0.0, 88.0], [24418.0, 2688109.0]]	1	1
-2542	88	0	88	24418	2688109	[[0.0, 88.0], [24418.0, 2688109.0]]	1	1
-2541	88	0	88	24418	2688109	[[0.0, 88.0], [24418.0, 2688109.0]]	1	1
-2540	88	0	88	24418	2688109	[[0.0, 88.0], [24418.0, 2688109.0]]	1	1
-2539	88	0	88	24418	2688109	[[0.0, 88.0], [24418.0, 2688109.0]]	1	1
-2538	88	0	88	24418	2688109	[[0.0, 88.0], [24418.0, 2688109.0]]	1	1
-2537	88	0	88	24418	2688109	[[0.0, 88.0], [24418.0, 2688109.0]]	1	1
-2536	89	0	89	24418	2688108	[[0.0, 89.0], [24418.0, 2688108.0]]	1	1
-2535	89	0	89	24418	2688108	[[0.0, 89.0], [24418.0, 2688108.0]]	1	1
-2534	89	0	89	24418	2688108	[[0.0, 89.0], [24418.0, 2688108.0]]	1	1
-2533	89	0	89	24418	2688108	[[0.0, 89.0], [24418.0, 2688108.0]]	1	1
-2532	89	0	89	24418	2688108	[[0.0, 89.0], [24418.0, 2688108.0]]	1	1
-2531	89	0	89	24418	2688108	[[0.0, 89.0], [24418.0, 2688108.0]]	1	1
-2530	89	0	89	24418	2688108	[[0.0, 89.0], [24418.0, 2688108.0]]	1	1
-2529	89	0	89	24418	2688108	[[0.0, 89.0], [24418.0, 2688108.0]]	1	1
-2528	89	0	89	24418	2688108	[[0.0, 89.0], [24418.0, 2688108.0]]	1	1
-2527	89	0	89	24418	2688108	[[0.0, 89.0], [24418.0, 2688108.0]]	1	1
-2526	90	0	90	24418	2688107	[[0.0, 90.0], [24418.0, 2688107.0]]	1	1
-2525	90	0	90	24418	2688107	[[0.0, 90.0], [24418.0, 2688107.0]]	1	1
-2524	91	0	91	24418	2688106	[[0.0, 91.0], [24418.0, 2688106.0]]	1	1
-2523	91	0	91	24418	2688106	[[0.0, 91.0], [24418.0, 2688106.0]]	1	1
-2522	91	0	91	24418	2688106	[[0.0, 91.0], [24418.0, 2688106.0]]	1	1
-2521	91	0	91	24418	2688106	[[0.0, 91.0], [24418.0, 2688106.0]]	1	1
-2520	91	0	91	24418	2688106	[[0.0, 91.0], [24418.0, 2688106.0]]	1	1
-2519	91	0	91	24418	2688106	[[0.0, 91.0], [24418.0, 2688106.0]]	1	1
-2518	91	0	91	24418	2688106	[[0.0, 91.0], [24418.0, 2688106.0]]	1	1
-2517	91	0	91	24418	2688106	[[0.0, 91.0], [24418.0, 2688106.0]]	1	1
-2516	91	0	91	24418	2688106	[[0.0, 91.0], [24418.0, 2688106.0]]	1	1
-2515	91	0	91	24418	2688106	[[0.0, 91.0], [24418.0, 2688106.0]]	1	1
-2514	91	0	91	24418	2688106	[[0.0, 91.0], [24418.0, 2688106.0]]	1	1
-2513	91	0	91	24418	2688106	[[0.0, 91.0], [24418.0, 2688106.0]]	1	1
-2512	91	0	91	24418	2688106	[[0.0, 91.0], [24418.0, 2688106.0]]	1	1
-2511	91	0	91	24418	2688106	[[0.0, 91.0], [24418.0, 2688106.0]]	1	1
-2510	91	0	91	24418	2688106	[[0.0, 91.0], [24418.0, 2688106.0]]	1	1
-2509	91	0	91	24418	2688106	[[0.0, 91.0], [24418.0, 2688106.0]]	1	1
-2508	91	0	91	24418	2688106	[[0.0, 91.0], [24418.0, 2688106.0]]	1	1
-2507	91	0	91	24418	2688106	[[0.0, 91.0], [24418.0, 2688106.0]]	1	1
-2506	91	0	91	24418	2688106	[[0.0, 91.0], [24418.0, 2688106.0]]	1	1
-2505	91	0	91	24418	2688106	[[0.0, 91.0], [24418.0, 2688106.0]]	1	1
-2504	91	0	91	24418	2688106	[[0.0, 91.0], [24418.0, 2688106.0]]	1	1
-2503	91	0	91	24418	2688106	[[0.0, 91.0], [24418.0, 2688106.0]]	1	1
-2502	91	0	91	24418	2688106	[[0.0, 91.0], [24418.0, 2688106.0]]	1	1
-2501	91	0	91	24418	2688106	[[0.0, 91.0], [24418.0, 2688106.0]]	1	1
-2500	91	0	91	24418	2688106	[[0.0, 91.0], [24418.0, 2688106.0]]	1	1
-2499	91	0	91	24418	2688106	[[0.0, 91.0], [24418.0, 2688106.0]]	1	1
-2498	91	0	91	24418	2688106	[[0.0, 91.0], [24418.0, 2688106.0]]	1	1
-2497	91	0	91	24418	2688106	[[0.0, 91.0], [24418.0, 2688106.0]]	1	1
-2496	91	0	91	24418	2688106	[[0.0, 91.0], [24418.0, 2688106.0]]	1	1
-2495	91	0	91	24418	2688106	[[0.0, 91.0], [24418.0, 2688106.0]]	1	1
-2494	91	0	91	24418	2688106	[[0.0, 91.0], [24418.0, 2688106.0]]	1	1
-2493	91	0	91	24418	2688106	[[0.0, 91.0], [24418.0, 2688106.0]]	1	1
-2492	91	0	91	24418	2688106	[[0.0, 91.0], [24418.0, 2688106.0]]	1	1
-2491	91	0	91	24418	2688106	[[0.0, 91.0], [24418.0, 2688106.0]]	1	1
-2490	91	0	91	24418	2688106	[[0.0, 91.0], [24418.0, 2688106.0]]	1	1
-2489	91	0	91	24418	2688106	[[0.0, 91.0], [24418.0, 2688106.0]]	1	1
-2488	91	0	91	24418	2688106	[[0.0, 91.0], [24418.0, 2688106.0]]	1	1
-2487	91	0	91	24418	2688106	[[0.0, 91.0], [24418.0, 2688106.0]]	1	1
-2486	91	0	91	24418	2688106	[[0.0, 91.0], [24418.0, 2688106.0]]	1	1
-2485	91	0	91	24418	2688106	[[0.0, 91.0], [24418.0, 2688106.0]]	1	1
-2484	91	0	91	24418	2688106	[[0.0, 91.0], [24418.0, 2688106.0]]	1	1
-2483	91	0	91	24418	2688106	[[0.0, 91.0], [24418.0, 2688106.0]]	1	1
-2482	91	0	91	24418	2688106	[[0.0, 91.0], [24418.0, 2688106.0]]	1	1
-2481	91	0	91	24418	2688106	[[0.0, 91.0], [24418.0, 2688106.0]]	1	1
-2480	91	0	91	24418	2688106	[[0.0, 91.0], [24418.0, 2688106.0]]	1	1
-2479	91	0	91	24418	2688106	[[0.0, 91.0], [24418.0, 2688106.0]]	1	1
-2478	91	0	91	24418	2688106	[[0.0, 91.0], [24418.0, 2688106.0]]	1	1
-2477	91	1	90	24417	2688107	[[1.0, 90.0], [24417.0, 2688107.0]]	0.560832	1
-2476	91	0	91	24418	2688106	[[0.0, 91.0], [24418.0, 2688106.0]]	1	1
-2475	91	0	91	24418	2688106	[[0.0, 91.0], [24418.0, 2688106.0]]	1	1
-2474	91	0	91	24418	2688106	[[0.0, 91.0], [24418.0, 2688106.0]]	1	1
-2473	91	0	91	24418	2688106	[[0.0, 91.0], [24418.0, 2688106.0]]	1	1
-2472	91	0	91	24418	2688106	[[0.0, 91.0], [24418.0, 2688106.0]]	1	1
-2471	91	0	91	24418	2688106	[[0.0, 91.0], [24418.0, 2688106.0]]	1	1
-2470	91	0	91	24418	2688106	[[0.0, 91.0], [24418.0, 2688106.0]]	1	1
-2469	91	0	91	24418	2688106	[[0.0, 91.0], [24418.0, 2688106.0]]	1	1
-2468	91	0	91	24418	2688106	[[0.0, 91.0], [24418.0, 2688106.0]]	1	1
-2467	91	0	91	24418	2688106	[[0.0, 91.0], [24418.0, 2688106.0]]	1	1
-2466	91	0	91	24418	2688106	[[0.0, 91.0], [24418.0, 2688106.0]]	1	1
-2465	91	0	91	24418	2688106	[[0.0, 91.0], [24418.0, 2688106.0]]	1	1
-2464	91	0	91	24418	2688106	[[0.0, 91.0], [24418.0, 2688106.0]]	1	1
-2463	91	0	91	24418	2688106	[[0.0, 91.0], [24418.0, 2688106.0]]	1	1
-2462	91	0	91	24418	2688106	[[0.0, 91.0], [24418.0, 2688106.0]]	1	1
-2461	91	0	91	24418	2688106	[[0.0, 91.0], [24418.0, 2688106.0]]	1	1
-2460	91	0	91	24418	2688106	[[0.0, 91.0], [24418.0, 2688106.0]]	1	1
-2459	91	0	91	24418	2688106	[[0.0, 91.0], [24418.0, 2688106.0]]	1	1
-2458	91	0	91	24418	2688106	[[0.0, 91.0], [24418.0, 2688106.0]]	1	1
-2457	91	0	91	24418	2688106	[[0.0, 91.0], [24418.0, 2688106.0]]	1	1
-2456	91	0	91	24418	2688106	[[0.0, 91.0], [24418.0, 2688106.0]]	1	1
-2455	91	0	91	24418	2688106	[[0.0, 91.0], [24418.0, 2688106.0]]	1	1
-2454	91	0	91	24418	2688106	[[0.0, 91.0], [24418.0, 2688106.0]]	1	1
-2453	91	0	91	24418	2688106	[[0.0, 91.0], [24418.0, 2688106.0]]	1	1
-2452	92	0	92	24418	2688105	[[0.0, 92.0], [24418.0, 2688105.0]]	1	1
-2451	92	0	92	24418	2688105	[[0.0, 92.0], [24418.0, 2688105.0]]	1	1
-2450	92	0	92	24418	2688105	[[0.0, 92.0], [24418.0, 2688105.0]]	1	1
-2449	92	0	92	24418	2688105	[[0.0, 92.0], [24418.0, 2688105.0]]	1	1
-2448	92	0	92	24418	2688105	[[0.0, 92.0], [24418.0, 2688105.0]]	1	1
-2447	92	0	92	24418	2688105	[[0.0, 92.0], [24418.0, 2688105.0]]	1	1
-2446	92	0	92	24418	2688105	[[0.0, 92.0], [24418.0, 2688105.0]]	1	1
-2445	92	0	92	24418	2688105	[[0.0, 92.0], [24418.0, 2688105.0]]	1	1
-2444	92	0	92	24418	2688105	[[0.0, 92.0], [24418.0, 2688105.0]]	1	1
-2443	92	0	92	24418	2688105	[[0.0, 92.0], [24418.0, 2688105.0]]	1	1
-2442	92	0	92	24418	2688105	[[0.0, 92.0], [24418.0, 2688105.0]]	1	1
-2441	92	0	92	24418	2688105	[[0.0, 92.0], [24418.0, 2688105.0]]	1	1
-2440	92	0	92	24418	2688105	[[0.0, 92.0], [24418.0, 2688105.0]]	1	1
-2439	92	0	92	24418	2688105	[[0.0, 92.0], [24418.0, 2688105.0]]	1	1
-2438	92	0	92	24418	2688105	[[0.0, 92.0], [24418.0, 2688105.0]]	1	1
-2437	92	0	92	24418	2688105	[[0.0, 92.0], [24418.0, 2688105.0]]	1	1
-2436	92	0	92	24418	2688105	[[0.0, 92.0], [24418.0, 2688105.0]]	1	1
-2435	92	0	92	24418	2688105	[[0.0, 92.0], [24418.0, 2688105.0]]	1	1
-2434	92	0	92	24418	2688105	[[0.0, 92.0], [24418.0, 2688105.0]]	1	1
-2433	93	0	93	24418	2688104	[[0.0, 93.0], [24418.0, 2688104.0]]	1	1
-2432	93	0	93	24418	2688104	[[0.0, 93.0], [24418.0, 2688104.0]]	1	1
-2431	93	1	92	24417	2688105	[[1.0, 92.0], [24417.0, 2688105.0]]	0.568703	1
-2430	93	0	93	24418	2688104	[[0.0, 93.0], [24418.0, 2688104.0]]	1	1
-2429	93	0	93	24418	2688104	[[0.0, 93.0], [24418.0, 2688104.0]]	1	1
-2428	93	0	93	24418	2688104	[[0.0, 93.0], [24418.0, 2688104.0]]	1	1
-2427	93	0	93	24418	2688104	[[0.0, 93.0], [24418.0, 2688104.0]]	1	1
-2426	93	0	93	24418	2688104	[[0.0, 93.0], [24418.0, 2688104.0]]	1	1
-2425	93	1	92	24417	2688105	[[1.0, 92.0], [24417.0, 2688105.0]]	0.568703	1
-2424	93	0	93	24418	2688104	[[0.0, 93.0], [24418.0, 2688104.0]]	1	1
-2423	93	0	93	24418	2688104	[[0.0, 93.0], [24418.0, 2688104.0]]	1	1
-2422	93	0	93	24418	2688104	[[0.0, 93.0], [24418.0, 2688104.0]]	1	1
-2421	93	0	93	24418	2688104	[[0.0, 93.0], [24418.0, 2688104.0]]	1	1
-2420	93	0	93	24418	2688104	[[0.0, 93.0], [24418.0, 2688104.0]]	1	1
-2419	93	0	93	24418	2688104	[[0.0, 93.0], [24418.0, 2688104.0]]	1	1
-2418	93	0	93	24418	2688104	[[0.0, 93.0], [24418.0, 2688104.0]]	1	1
-2417	93	0	93	24418	2688104	[[0.0, 93.0], [24418.0, 2688104.0]]	1	1
-2416	93	0	93	24418	2688104	[[0.0, 93.0], [24418.0, 2688104.0]]	1	1
-2415	93	0	93	24418	2688104	[[0.0, 93.0], [24418.0, 2688104.0]]	1	1
-2414	93	0	93	24418	2688104	[[0.0, 93.0], [24418.0, 2688104.0]]	1	1
-2413	93	0	93	24418	2688104	[[0.0, 93.0], [24418.0, 2688104.0]]	1	1
-2412	93	0	93	24418	2688104	[[0.0, 93.0], [24418.0, 2688104.0]]	1	1
-2411	93	0	93	24418	2688104	[[0.0, 93.0], [24418.0, 2688104.0]]	1	1
-2410	93	0	93	24418	2688104	[[0.0, 93.0], [24418.0, 2688104.0]]	1	1
-2409	93	0	93	24418	2688104	[[0.0, 93.0], [24418.0, 2688104.0]]	1	1
-2408	93	0	93	24418	2688104	[[0.0, 93.0], [24418.0, 2688104.0]]	1	1
-2407	93	0	93	24418	2688104	[[0.0, 93.0], [24418.0, 2688104.0]]	1	1
-2406	93	0	93	24418	2688104	[[0.0, 93.0], [24418.0, 2688104.0]]	1	1
-2405	93	0	93	24418	2688104	[[0.0, 93.0], [24418.0, 2688104.0]]	1	1
-2404	93	0	93	24418	2688104	[[0.0, 93.0], [24418.0, 2688104.0]]	1	1
-2403	93	0	93	24418	2688104	[[0.0, 93.0], [24418.0, 2688104.0]]	1	1
-2402	93	0	93	24418	2688104	[[0.0, 93.0], [24418.0, 2688104.0]]	1	1
-2401	93	0	93	24418	2688104	[[0.0, 93.0], [24418.0, 2688104.0]]	1	1
-2400	93	0	93	24418	2688104	[[0.0, 93.0], [24418.0, 2688104.0]]	1	1
-2399	93	0	93	24418	2688104	[[0.0, 93.0], [24418.0, 2688104.0]]	1	1
-2398	93	0	93	24418	2688104	[[0.0, 93.0], [24418.0, 2688104.0]]	1	1
-2397	93	0	93	24418	2688104	[[0.0, 93.0], [24418.0, 2688104.0]]	1	1
-2396	93	0	93	24418	2688104	[[0.0, 93.0], [24418.0, 2688104.0]]	1	1
-2395	93	0	93	24418	2688104	[[0.0, 93.0], [24418.0, 2688104.0]]	1	1
-2394	93	0	93	24418	2688104	[[0.0, 93.0], [24418.0, 2688104.0]]	1	1
-2393	93	0	93	24418	2688104	[[0.0, 93.0], [24418.0, 2688104.0]]	1	1
-2392	93	0	93	24418	2688104	[[0.0, 93.0], [24418.0, 2688104.0]]	1	1
-2391	93	0	93	24418	2688104	[[0.0, 93.0], [24418.0, 2688104.0]]	1	1
-2390	93	0	93	24418	2688104	[[0.0, 93.0], [24418.0, 2688104.0]]	1	1
-2389	93	0	93	24418	2688104	[[0.0, 93.0], [24418.0, 2688104.0]]	1	1
-2388	93	0	93	24418	2688104	[[0.0, 93.0], [24418.0, 2688104.0]]	1	1
-2387	93	0	93	24418	2688104	[[0.0, 93.0], [24418.0, 2688104.0]]	1	1
-2386	93	0	93	24418	2688104	[[0.0, 93.0], [24418.0, 2688104.0]]	1	1
-2385	93	0	93	24418	2688104	[[0.0, 93.0], [24418.0, 2688104.0]]	1	1
-2384	94	0	94	24418	2688103	[[0.0, 94.0], [24418.0, 2688103.0]]	1	1
-2383	94	0	94	24418	2688103	[[0.0, 94.0], [24418.0, 2688103.0]]	1	1
-2382	94	0	94	24418	2688103	[[0.0, 94.0], [24418.0, 2688103.0]]	1	1
-2381	94	0	94	24418	2688103	[[0.0, 94.0], [24418.0, 2688103.0]]	1	1
-2380	94	0	94	24418	2688103	[[0.0, 94.0], [24418.0, 2688103.0]]	1	1
-2379	94	0	94	24418	2688103	[[0.0, 94.0], [24418.0, 2688103.0]]	1	1
-2378	94	0	94	24418	2688103	[[0.0, 94.0], [24418.0, 2688103.0]]	1	1
-2377	94	0	94	24418	2688103	[[0.0, 94.0], [24418.0, 2688103.0]]	1	1
-2376	94	0	94	24418	2688103	[[0.0, 94.0], [24418.0, 2688103.0]]	1	1
-2375	94	1	93	24417	2688104	[[1.0, 93.0], [24417.0, 2688104.0]]	0.572585	1
-2374	94	0	94	24418	2688103	[[0.0, 94.0], [24418.0, 2688103.0]]	1	1
-2373	94	0	94	24418	2688103	[[0.0, 94.0], [24418.0, 2688103.0]]	1	1
-2372	94	0	94	24418	2688103	[[0.0, 94.0], [24418.0, 2688103.0]]	1	1
-2371	94	0	94	24418	2688103	[[0.0, 94.0], [24418.0, 2688103.0]]	1	1
-2370	94	0	94	24418	2688103	[[0.0, 94.0], [24418.0, 2688103.0]]	1	1
-2369	94	0	94	24418	2688103	[[0.0, 94.0], [24418.0, 2688103.0]]	1	1
-2368	94	0	94	24418	2688103	[[0.0, 94.0], [24418.0, 2688103.0]]	1	1
-2367	94	0	94	24418	2688103	[[0.0, 94.0], [24418.0, 2688103.0]]	1	1
-2366	94	0	94	24418	2688103	[[0.0, 94.0], [24418.0, 2688103.0]]	1	1
-2365	94	0	94	24418	2688103	[[0.0, 94.0], [24418.0, 2688103.0]]	1	1
-2364	94	0	94	24418	2688103	[[0.0, 94.0], [24418.0, 2688103.0]]	1	1
-2363	94	0	94	24418	2688103	[[0.0, 94.0], [24418.0, 2688103.0]]	1	1
-2362	94	0	94	24418	2688103	[[0.0, 94.0], [24418.0, 2688103.0]]	1	1
-2361	94	0	94	24418	2688103	[[0.0, 94.0], [24418.0, 2688103.0]]	1	1
-2360	94	0	94	24418	2688103	[[0.0, 94.0], [24418.0, 2688103.0]]	1	1
-2359	94	0	94	24418	2688103	[[0.0, 94.0], [24418.0, 2688103.0]]	1	1
-2358	94	0	94	24418	2688103	[[0.0, 94.0], [24418.0, 2688103.0]]	1	1
-2357	94	0	94	24418	2688103	[[0.0, 94.0], [24418.0, 2688103.0]]	1	1
-2356	94	0	94	24418	2688103	[[0.0, 94.0], [24418.0, 2688103.0]]	1	1
-2355	94	0	94	24418	2688103	[[0.0, 94.0], [24418.0, 2688103.0]]	1	1
-2354	94	0	94	24418	2688103	[[0.0, 94.0], [24418.0, 2688103.0]]	1	1
-2353	94	0	94	24418	2688103	[[0.0, 94.0], [24418.0, 2688103.0]]	1	1
-2352	94	0	94	24418	2688103	[[0.0, 94.0], [24418.0, 2688103.0]]	1	1
-2351	94	0	94	24418	2688103	[[0.0, 94.0], [24418.0, 2688103.0]]	1	1
-2350	94	0	94	24418	2688103	[[0.0, 94.0], [24418.0, 2688103.0]]	1	1
-2349	94	0	94	24418	2688103	[[0.0, 94.0], [24418.0, 2688103.0]]	1	1
-2348	94	0	94	24418	2688103	[[0.0, 94.0], [24418.0, 2688103.0]]	1	1
-2347	94	0	94	24418	2688103	[[0.0, 94.0], [24418.0, 2688103.0]]	1	1
-2346	94	0	94	24418	2688103	[[0.0, 94.0], [24418.0, 2688103.0]]	1	1
-2345	94	0	94	24418	2688103	[[0.0, 94.0], [24418.0, 2688103.0]]	1	1
-2344	94	0	94	24418	2688103	[[0.0, 94.0], [24418.0, 2688103.0]]	1	1
-2343	94	0	94	24418	2688103	[[0.0, 94.0], [24418.0, 2688103.0]]	1	1
-2342	94	0	94	24418	2688103	[[0.0, 94.0], [24418.0, 2688103.0]]	1	1
-2341	94	0	94	24418	2688103	[[0.0, 94.0], [24418.0, 2688103.0]]	1	1
-2340	94	0	94	24418	2688103	[[0.0, 94.0], [24418.0, 2688103.0]]	1	1
-2339	94	1	93	24417	2688104	[[1.0, 93.0], [24417.0, 2688104.0]]	0.572585	1
-2338	94	0	94	24418	2688103	[[0.0, 94.0], [24418.0, 2688103.0]]	1	1
-2337	97	0	97	24418	2688100	[[0.0, 97.0], [24418.0, 2688100.0]]	1	1
-2336	97	0	97	24418	2688100	[[0.0, 97.0], [24418.0, 2688100.0]]	1	1
-2335	97	0	97	24418	2688100	[[0.0, 97.0], [24418.0, 2688100.0]]	1	1
-2334	97	0	97	24418	2688100	[[0.0, 97.0], [24418.0, 2688100.0]]	1	1
-2333	97	0	97	24418	2688100	[[0.0, 97.0], [24418.0, 2688100.0]]	1	1
-2332	97	0	97	24418	2688100	[[0.0, 97.0], [24418.0, 2688100.0]]	1	1
-2331	97	0	97	24418	2688100	[[0.0, 97.0], [24418.0, 2688100.0]]	1	1
-2330	97	0	97	24418	2688100	[[0.0, 97.0], [24418.0, 2688100.0]]	1	1
-2329	97	0	97	24418	2688100	[[0.0, 97.0], [24418.0, 2688100.0]]	1	1
-2328	97	0	97	24418	2688100	[[0.0, 97.0], [24418.0, 2688100.0]]	1	1
-2327	97	0	97	24418	2688100	[[0.0, 97.0], [24418.0, 2688100.0]]	1	1
-2326	97	0	97	24418	2688100	[[0.0, 97.0], [24418.0, 2688100.0]]	1	1
-2325	97	0	97	24418	2688100	[[0.0, 97.0], [24418.0, 2688100.0]]	1	1
-2324	97	0	97	24418	2688100	[[0.0, 97.0], [24418.0, 2688100.0]]	1	1
-2323	97	0	97	24418	2688100	[[0.0, 97.0], [24418.0, 2688100.0]]	1	1
-2322	97	0	97	24418	2688100	[[0.0, 97.0], [24418.0, 2688100.0]]	1	1
-2321	97	0	97	24418	2688100	[[0.0, 97.0], [24418.0, 2688100.0]]	1	1
-2320	97	0	97	24418	2688100	[[0.0, 97.0], [24418.0, 2688100.0]]	1	1
-2319	97	0	97	24418	2688100	[[0.0, 97.0], [24418.0, 2688100.0]]	1	1
-2318	97	0	97	24418	2688100	[[0.0, 97.0], [24418.0, 2688100.0]]	1	1
-2317	97	0	97	24418	2688100	[[0.0, 97.0], [24418.0, 2688100.0]]	1	1
-2316	97	0	97	24418	2688100	[[0.0, 97.0], [24418.0, 2688100.0]]	1	1
-2315	97	0	97	24418	2688100	[[0.0, 97.0], [24418.0, 2688100.0]]	1	1
-2314	97	0	97	24418	2688100	[[0.0, 97.0], [24418.0, 2688100.0]]	1	1
-2313	97	0	97	24418	2688100	[[0.0, 97.0], [24418.0, 2688100.0]]	1	1
-2312	97	0	97	24418	2688100	[[0.0, 97.0], [24418.0, 2688100.0]]	1	1
-2311	97	0	97	24418	2688100	[[0.0, 97.0], [24418.0, 2688100.0]]	1	1
-2310	97	0	97	24418	2688100	[[0.0, 97.0], [24418.0, 2688100.0]]	1	1
-2309	97	0	97	24418	2688100	[[0.0, 97.0], [24418.0, 2688100.0]]	1	1
-2308	97	0	97	24418	2688100	[[0.0, 97.0], [24418.0, 2688100.0]]	1	1
-2307	97	0	97	24418	2688100	[[0.0, 97.0], [24418.0, 2688100.0]]	1	1
-2306	97	0	97	24418	2688100	[[0.0, 97.0], [24418.0, 2688100.0]]	1	1
-2305	97	0	97	24418	2688100	[[0.0, 97.0], [24418.0, 2688100.0]]	1	1
-2304	97	0	97	24418	2688100	[[0.0, 97.0], [24418.0, 2688100.0]]	1	1
-2303	97	0	97	24418	2688100	[[0.0, 97.0], [24418.0, 2688100.0]]	1	1
-2302	97	0	97	24418	2688100	[[0.0, 97.0], [24418.0, 2688100.0]]	1	1
-2301	97	0	97	24418	2688100	[[0.0, 97.0], [24418.0, 2688100.0]]	1	1
-2300	97	0	97	24418	2688100	[[0.0, 97.0], [24418.0, 2688100.0]]	1	1
-2299	97	0	97	24418	2688100	[[0.0, 97.0], [24418.0, 2688100.0]]	1	1
-2298	97	0	97	24418	2688100	[[0.0, 97.0], [24418.0, 2688100.0]]	1	1
-2297	97	0	97	24418	2688100	[[0.0, 97.0], [24418.0, 2688100.0]]	1	1
-2296	97	0	97	24418	2688100	[[0.0, 97.0], [24418.0, 2688100.0]]	1	1
-2295	97	0	97	24418	2688100	[[0.0, 97.0], [24418.0, 2688100.0]]	1	1
-2294	97	0	97	24418	2688100	[[0.0, 97.0], [24418.0, 2688100.0]]	1	1
-2293	97	0	97	24418	2688100	[[0.0, 97.0], [24418.0, 2688100.0]]	1	1
-2292	97	0	97	24418	2688100	[[0.0, 97.0], [24418.0, 2688100.0]]	1	1
-2291	97	0	97	24418	2688100	[[0.0, 97.0], [24418.0, 2688100.0]]	1	1
-2290	97	0	97	24418	2688100	[[0.0, 97.0], [24418.0, 2688100.0]]	1	1
-2289	97	0	97	24418	2688100	[[0.0, 97.0], [24418.0, 2688100.0]]	1	1
-2288	97	0	97	24418	2688100	[[0.0, 97.0], [24418.0, 2688100.0]]	1	1
-2287	97	0	97	24418	2688100	[[0.0, 97.0], [24418.0, 2688100.0]]	1	1
-2286	97	0	97	24418	2688100	[[0.0, 97.0], [24418.0, 2688100.0]]	1	1
-2285	97	0	97	24418	2688100	[[0.0, 97.0], [24418.0, 2688100.0]]	1	1
-2284	97	0	97	24418	2688100	[[0.0, 97.0], [24418.0, 2688100.0]]	1	1
-2283	97	0	97	24418	2688100	[[0.0, 97.0], [24418.0, 2688100.0]]	1	1
-2282	97	0	97	24418	2688100	[[0.0, 97.0], [24418.0, 2688100.0]]	1	1
-2281	97	0	97	24418	2688100	[[0.0, 97.0], [24418.0, 2688100.0]]	1	1
-2280	97	0	97	24418	2688100	[[0.0, 97.0], [24418.0, 2688100.0]]	1	1
-2279	97	0	97	24418	2688100	[[0.0, 97.0], [24418.0, 2688100.0]]	1	1
-2278	97	0	97	24418	2688100	[[0.0, 97.0], [24418.0, 2688100.0]]	1	1
-2277	97	0	97	24418	2688100	[[0.0, 97.0], [24418.0, 2688100.0]]	1	1
-2276	97	0	97	24418	2688100	[[0.0, 97.0], [24418.0, 2688100.0]]	1	1
-2275	97	0	97	24418	2688100	[[0.0, 97.0], [24418.0, 2688100.0]]	1	1
-2274	97	0	97	24418	2688100	[[0.0, 97.0], [24418.0, 2688100.0]]	1	1
-2273	97	0	97	24418	2688100	[[0.0, 97.0], [24418.0, 2688100.0]]	1	1
-2272	97	0	97	24418	2688100	[[0.0, 97.0], [24418.0, 2688100.0]]	1	1
-2271	97	0	97	24418	2688100	[[0.0, 97.0], [24418.0, 2688100.0]]	1	1
-2270	97	0	97	24418	2688100	[[0.0, 97.0], [24418.0, 2688100.0]]	1	1
-2269	97	0	97	24418	2688100	[[0.0, 97.0], [24418.0, 2688100.0]]	1	1
-2268	97	0	97	24418	2688100	[[0.0, 97.0], [24418.0, 2688100.0]]	1	1
-2267	97	0	97	24418	2688100	[[0.0, 97.0], [24418.0, 2688100.0]]	1	1
-2266	97	0	97	24418	2688100	[[0.0, 97.0], [24418.0, 2688100.0]]	1	1
-2265	97	0	97	24418	2688100	[[0.0, 97.0], [24418.0, 2688100.0]]	1	1
-2264	97	0	97	24418	2688100	[[0.0, 97.0], [24418.0, 2688100.0]]	1	1
-2263	97	0	97	24418	2688100	[[0.0, 97.0], [24418.0, 2688100.0]]	1	1
-2262	97	0	97	24418	2688100	[[0.0, 97.0], [24418.0, 2688100.0]]	1	1
-2261	97	0	97	24418	2688100	[[0.0, 97.0], [24418.0, 2688100.0]]	1	1
-2260	97	0	97	24418	2688100	[[0.0, 97.0], [24418.0, 2688100.0]]	1	1
-2259	97	0	97	24418	2688100	[[0.0, 97.0], [24418.0, 2688100.0]]	1	1
-2258	98	0	98	24418	2688099	[[0.0, 98.0], [24418.0, 2688099.0]]	1	1
-2257	98	0	98	24418	2688099	[[0.0, 98.0], [24418.0, 2688099.0]]	1	1
-2256	98	0	98	24418	2688099	[[0.0, 98.0], [24418.0, 2688099.0]]	1	1
-2255	98	0	98	24418	2688099	[[0.0, 98.0], [24418.0, 2688099.0]]	1	1
-2254	98	0	98	24418	2688099	[[0.0, 98.0], [24418.0, 2688099.0]]	1	1
-2253	98	0	98	24418	2688099	[[0.0, 98.0], [24418.0, 2688099.0]]	1	1
-2252	98	0	98	24418	2688099	[[0.0, 98.0], [24418.0, 2688099.0]]	1	1
-2251	98	0	98	24418	2688099	[[0.0, 98.0], [24418.0, 2688099.0]]	1	1
-2250	98	0	98	24418	2688099	[[0.0, 98.0], [24418.0, 2688099.0]]	1	1
-2249	98	0	98	24418	2688099	[[0.0, 98.0], [24418.0, 2688099.0]]	1	1
-2248	98	0	98	24418	2688099	[[0.0, 98.0], [24418.0, 2688099.0]]	1	1
-2247	98	0	98	24418	2688099	[[0.0, 98.0], [24418.0, 2688099.0]]	1	1
-2246	98	0	98	24418	2688099	[[0.0, 98.0], [24418.0, 2688099.0]]	1	1
-2245	98	0	98	24418	2688099	[[0.0, 98.0], [24418.0, 2688099.0]]	1	1
-2244	98	0	98	24418	2688099	[[0.0, 98.0], [24418.0, 2688099.0]]	1	1
-2243	98	0	98	24418	2688099	[[0.0, 98.0], [24418.0, 2688099.0]]	1	1
-2242	98	0	98	24418	2688099	[[0.0, 98.0], [24418.0, 2688099.0]]	1	1
-2241	98	0	98	24418	2688099	[[0.0, 98.0], [24418.0, 2688099.0]]	1	1
-2240	98	0	98	24418	2688099	[[0.0, 98.0], [24418.0, 2688099.0]]	1	1
-2239	98	0	98	24418	2688099	[[0.0, 98.0], [24418.0, 2688099.0]]	1	1
-2238	98	0	98	24418	2688099	[[0.0, 98.0], [24418.0, 2688099.0]]	1	1
-2237	98	0	98	24418	2688099	[[0.0, 98.0], [24418.0, 2688099.0]]	1	1
-2236	98	0	98	24418	2688099	[[0.0, 98.0], [24418.0, 2688099.0]]	1	1
-2235	98	0	98	24418	2688099	[[0.0, 98.0], [24418.0, 2688099.0]]	1	1
-2234	98	0	98	24418	2688099	[[0.0, 98.0], [24418.0, 2688099.0]]	1	1
-2233	98	0	98	24418	2688099	[[0.0, 98.0], [24418.0, 2688099.0]]	1	1
-2232	98	0	98	24418	2688099	[[0.0, 98.0], [24418.0, 2688099.0]]	1	1
-2231	98	0	98	24418	2688099	[[0.0, 98.0], [24418.0, 2688099.0]]	1	1
-2230	98	0	98	24418	2688099	[[0.0, 98.0], [24418.0, 2688099.0]]	1	1
-2229	98	0	98	24418	2688099	[[0.0, 98.0], [24418.0, 2688099.0]]	1	1
-2228	98	0	98	24418	2688099	[[0.0, 98.0], [24418.0, 2688099.0]]	1	1
-2227	98	0	98	24418	2688099	[[0.0, 98.0], [24418.0, 2688099.0]]	1	1
-2226	98	0	98	24418	2688099	[[0.0, 98.0], [24418.0, 2688099.0]]	1	1
-2225	98	0	98	24418	2688099	[[0.0, 98.0], [24418.0, 2688099.0]]	1	1
-2224	98	0	98	24418	2688099	[[0.0, 98.0], [24418.0, 2688099.0]]	1	1
-2223	98	0	98	24418	2688099	[[0.0, 98.0], [24418.0, 2688099.0]]	1	1
-2222	98	0	98	24418	2688099	[[0.0, 98.0], [24418.0, 2688099.0]]	1	1
-2221	98	0	98	24418	2688099	[[0.0, 98.0], [24418.0, 2688099.0]]	1	1
-2220	98	0	98	24418	2688099	[[0.0, 98.0], [24418.0, 2688099.0]]	1	1
-2219	99	0	99	24418	2688098	[[0.0, 99.0], [24418.0, 2688098.0]]	1	1
-2218	99	0	99	24418	2688098	[[0.0, 99.0], [24418.0, 2688098.0]]	1	1
-2217	99	0	99	24418	2688098	[[0.0, 99.0], [24418.0, 2688098.0]]	1	1
-2216	99	0	99	24418	2688098	[[0.0, 99.0], [24418.0, 2688098.0]]	1	1
-2215	99	0	99	24418	2688098	[[0.0, 99.0], [24418.0, 2688098.0]]	1	1
-2214	99	0	99	24418	2688098	[[0.0, 99.0], [24418.0, 2688098.0]]	1	1
-2213	99	0	99	24418	2688098	[[0.0, 99.0], [24418.0, 2688098.0]]	1	1
-2212	99	0	99	24418	2688098	[[0.0, 99.0], [24418.0, 2688098.0]]	1	1
-2211	99	0	99	24418	2688098	[[0.0, 99.0], [24418.0, 2688098.0]]	1	1
-2210	99	0	99	24418	2688098	[[0.0, 99.0], [24418.0, 2688098.0]]	1	1
-2209	99	0	99	24418	2688098	[[0.0, 99.0], [24418.0, 2688098.0]]	1	1
-2208	99	0	99	24418	2688098	[[0.0, 99.0], [24418.0, 2688098.0]]	1	1
-2207	99	0	99	24418	2688098	[[0.0, 99.0], [24418.0, 2688098.0]]	1	1
-2206	99	0	99	24418	2688098	[[0.0, 99.0], [24418.0, 2688098.0]]	1	1
-2205	99	0	99	24418	2688098	[[0.0, 99.0], [24418.0, 2688098.0]]	1	1
-2204	99	0	99	24418	2688098	[[0.0, 99.0], [24418.0, 2688098.0]]	1	1
-2203	99	0	99	24418	2688098	[[0.0, 99.0], [24418.0, 2688098.0]]	1	1
-2202	99	0	99	24418	2688098	[[0.0, 99.0], [24418.0, 2688098.0]]	1	1
-2201	99	0	99	24418	2688098	[[0.0, 99.0], [24418.0, 2688098.0]]	1	1
-2200	99	0	99	24418	2688098	[[0.0, 99.0], [24418.0, 2688098.0]]	1	1
-2199	99	0	99	24418	2688098	[[0.0, 99.0], [24418.0, 2688098.0]]	1	1
-2198	99	0	99	24418	2688098	[[0.0, 99.0], [24418.0, 2688098.0]]	1	1
-2197	99	0	99	24418	2688098	[[0.0, 99.0], [24418.0, 2688098.0]]	1	1
-2196	99	0	99	24418	2688098	[[0.0, 99.0], [24418.0, 2688098.0]]	1	1
-2195	99	0	99	24418	2688098	[[0.0, 99.0], [24418.0, 2688098.0]]	1	1
-2194	99	0	99	24418	2688098	[[0.0, 99.0], [24418.0, 2688098.0]]	1	1
-2193	99	0	99	24418	2688098	[[0.0, 99.0], [24418.0, 2688098.0]]	1	1
-2192	99	0	99	24418	2688098	[[0.0, 99.0], [24418.0, 2688098.0]]	1	1
-2191	99	0	99	24418	2688098	[[0.0, 99.0], [24418.0, 2688098.0]]	1	1
-2190	99	0	99	24418	2688098	[[0.0, 99.0], [24418.0, 2688098.0]]	1	1
-2189	99	0	99	24418	2688098	[[0.0, 99.0], [24418.0, 2688098.0]]	1	1
-2188	99	0	99	24418	2688098	[[0.0, 99.0], [24418.0, 2688098.0]]	1	1
-2187	99	0	99	24418	2688098	[[0.0, 99.0], [24418.0, 2688098.0]]	1	1
-2186	99	0	99	24418	2688098	[[0.0, 99.0], [24418.0, 2688098.0]]	1	1
-2185	99	0	99	24418	2688098	[[0.0, 99.0], [24418.0, 2688098.0]]	1	1
-2184	99	0	99	24418	2688098	[[0.0, 99.0], [24418.0, 2688098.0]]	1	1
-2183	99	0	99	24418	2688098	[[0.0, 99.0], [24418.0, 2688098.0]]	1	1
-2182	99	0	99	24418	2688098	[[0.0, 99.0], [24418.0, 2688098.0]]	1	1
-2181	99	0	99	24418	2688098	[[0.0, 99.0], [24418.0, 2688098.0]]	1	1
-2180	99	0	99	24418	2688098	[[0.0, 99.0], [24418.0, 2688098.0]]	1	1
-2179	100	0	100	24418	2688097	[[0.0, 100.0], [24418.0, 2688097.0]]	1	1
-2178	100	0	100	24418	2688097	[[0.0, 100.0], [24418.0, 2688097.0]]	1	1
-2177	100	0	100	24418	2688097	[[0.0, 100.0], [24418.0, 2688097.0]]	1	1
-2176	100	0	100	24418	2688097	[[0.0, 100.0], [24418.0, 2688097.0]]	1	1
-2175	100	0	100	24418	2688097	[[0.0, 100.0], [24418.0, 2688097.0]]	1	1
-2174	100	0	100	24418	2688097	[[0.0, 100.0], [24418.0, 2688097.0]]	1	1
-2173	100	0	100	24418	2688097	[[0.0, 100.0], [24418.0, 2688097.0]]	1	1
-2172	100	0	100	24418	2688097	[[0.0, 100.0], [24418.0, 2688097.0]]	1	1
-2171	101	0	101	24418	2688096	[[0.0, 101.0], [24418.0, 2688096.0]]	1	1
-2170	101	0	101	24418	2688096	[[0.0, 101.0], [24418.0, 2688096.0]]	1	1
-2169	101	0	101	24418	2688096	[[0.0, 101.0], [24418.0, 2688096.0]]	1	1
-2168	101	0	101	24418	2688096	[[0.0, 101.0], [24418.0, 2688096.0]]	1	1
-2167	101	0	101	24418	2688096	[[0.0, 101.0], [24418.0, 2688096.0]]	1	1
-2166	102	0	102	24418	2688095	[[0.0, 102.0], [24418.0, 2688095.0]]	1	1
-2165	102	0	102	24418	2688095	[[0.0, 102.0], [24418.0, 2688095.0]]	1	1
-2164	102	0	102	24418	2688095	[[0.0, 102.0], [24418.0, 2688095.0]]	1	1
-2163	102	0	102	24418	2688095	[[0.0, 102.0], [24418.0, 2688095.0]]	1	1
-2162	102	0	102	24418	2688095	[[0.0, 102.0], [24418.0, 2688095.0]]	1	1
-2161	102	0	102	24418	2688095	[[0.0, 102.0], [24418.0, 2688095.0]]	1	1
-2160	102	0	102	24418	2688095	[[0.0, 102.0], [24418.0, 2688095.0]]	1	1
-2159	102	0	102	24418	2688095	[[0.0, 102.0], [24418.0, 2688095.0]]	1	1
-2158	102	0	102	24418	2688095	[[0.0, 102.0], [24418.0, 2688095.0]]	1	1
-2157	102	0	102	24418	2688095	[[0.0, 102.0], [24418.0, 2688095.0]]	1	1
-2156	102	0	102	24418	2688095	[[0.0, 102.0], [24418.0, 2688095.0]]	1	1
-2155	102	0	102	24418	2688095	[[0.0, 102.0], [24418.0, 2688095.0]]	1	1
-2154	102	0	102	24418	2688095	[[0.0, 102.0], [24418.0, 2688095.0]]	1	1
-2153	102	1	101	24417	2688096	[[1.0, 101.0], [24417.0, 2688096.0]]	0.602413	1
-2152	102	0	102	24418	2688095	[[0.0, 102.0], [24418.0, 2688095.0]]	1	1
-2151	102	0	102	24418	2688095	[[0.0, 102.0], [24418.0, 2688095.0]]	1	1
-2150	102	0	102	24418	2688095	[[0.0, 102.0], [24418.0, 2688095.0]]	1	1
-2149	102	0	102	24418	2688095	[[0.0, 102.0], [24418.0, 2688095.0]]	1	1
-2148	102	0	102	24418	2688095	[[0.0, 102.0], [24418.0, 2688095.0]]	1	1
-2147	102	0	102	24418	2688095	[[0.0, 102.0], [24418.0, 2688095.0]]	1	1
-2146	102	0	102	24418	2688095	[[0.0, 102.0], [24418.0, 2688095.0]]	1	1
-2145	102	0	102	24418	2688095	[[0.0, 102.0], [24418.0, 2688095.0]]	1	1
-2144	102	0	102	24418	2688095	[[0.0, 102.0], [24418.0, 2688095.0]]	1	1
-2143	102	0	102	24418	2688095	[[0.0, 102.0], [24418.0, 2688095.0]]	1	1
-2142	102	0	102	24418	2688095	[[0.0, 102.0], [24418.0, 2688095.0]]	1	1
-2141	102	0	102	24418	2688095	[[0.0, 102.0], [24418.0, 2688095.0]]	1	1
-2140	102	0	102	24418	2688095	[[0.0, 102.0], [24418.0, 2688095.0]]	1	1
-2139	102	0	102	24418	2688095	[[0.0, 102.0], [24418.0, 2688095.0]]	1	1
-2138	102	0	102	24418	2688095	[[0.0, 102.0], [24418.0, 2688095.0]]	1	1
-2137	102	0	102	24418	2688095	[[0.0, 102.0], [24418.0, 2688095.0]]	1	1
-2136	102	0	102	24418	2688095	[[0.0, 102.0], [24418.0, 2688095.0]]	1	1
-2135	102	0	102	24418	2688095	[[0.0, 102.0], [24418.0, 2688095.0]]	1	1
-2134	102	0	102	24418	2688095	[[0.0, 102.0], [24418.0, 2688095.0]]	1	1
-2133	102	0	102	24418	2688095	[[0.0, 102.0], [24418.0, 2688095.0]]	1	1
-2132	102	0	102	24418	2688095	[[0.0, 102.0], [24418.0, 2688095.0]]	1	1
-2131	102	0	102	24418	2688095	[[0.0, 102.0], [24418.0, 2688095.0]]	1	1
-2130	102	0	102	24418	2688095	[[0.0, 102.0], [24418.0, 2688095.0]]	1	1
-2129	102	0	102	24418	2688095	[[0.0, 102.0], [24418.0, 2688095.0]]	1	1
-2128	102	0	102	24418	2688095	[[0.0, 102.0], [24418.0, 2688095.0]]	1	1
-2127	102	0	102	24418	2688095	[[0.0, 102.0], [24418.0, 2688095.0]]	1	1
-2126	102	0	102	24418	2688095	[[0.0, 102.0], [24418.0, 2688095.0]]	1	1
-2125	102	0	102	24418	2688095	[[0.0, 102.0], [24418.0, 2688095.0]]	1	1
-2124	102	0	102	24418	2688095	[[0.0, 102.0], [24418.0, 2688095.0]]	1	1
-2123	102	0	102	24418	2688095	[[0.0, 102.0], [24418.0, 2688095.0]]	1	1
-2122	103	0	103	24418	2688094	[[0.0, 103.0], [24418.0, 2688094.0]]	1	1
-2121	103	0	103	24418	2688094	[[0.0, 103.0], [24418.0, 2688094.0]]	1	1
-2120	103	0	103	24418	2688094	[[0.0, 103.0], [24418.0, 2688094.0]]	1	1
-2119	103	0	103	24418	2688094	[[0.0, 103.0], [24418.0, 2688094.0]]	1	1
-2118	103	0	103	24418	2688094	[[0.0, 103.0], [24418.0, 2688094.0]]	1	1
-2117	103	0	103	24418	2688094	[[0.0, 103.0], [24418.0, 2688094.0]]	1	1
-2116	103	0	103	24418	2688094	[[0.0, 103.0], [24418.0, 2688094.0]]	1	1
-2115	103	0	103	24418	2688094	[[0.0, 103.0], [24418.0, 2688094.0]]	1	1
-2114	103	0	103	24418	2688094	[[0.0, 103.0], [24418.0, 2688094.0]]	1	1
-2113	103	0	103	24418	2688094	[[0.0, 103.0], [24418.0, 2688094.0]]	1	1
-2112	103	0	103	24418	2688094	[[0.0, 103.0], [24418.0, 2688094.0]]	1	1
-2111	103	0	103	24418	2688094	[[0.0, 103.0], [24418.0, 2688094.0]]	1	1
-2110	103	0	103	24418	2688094	[[0.0, 103.0], [24418.0, 2688094.0]]	1	1
-2109	103	0	103	24418	2688094	[[0.0, 103.0], [24418.0, 2688094.0]]	1	1
-2108	103	0	103	24418	2688094	[[0.0, 103.0], [24418.0, 2688094.0]]	1	1
-2107	103	0	103	24418	2688094	[[0.0, 103.0], [24418.0, 2688094.0]]	1	1
-2106	104	0	104	24418	2688093	[[0.0, 104.0], [24418.0, 2688093.0]]	1	1
-2105	104	0	104	24418	2688093	[[0.0, 104.0], [24418.0, 2688093.0]]	1	1
-2104	104	0	104	24418	2688093	[[0.0, 104.0], [24418.0, 2688093.0]]	1	1
-2103	104	0	104	24418	2688093	[[0.0, 104.0], [24418.0, 2688093.0]]	1	1
-2102	104	0	104	24418	2688093	[[0.0, 104.0], [24418.0, 2688093.0]]	1	1
-2101	104	0	104	24418	2688093	[[0.0, 104.0], [24418.0, 2688093.0]]	1	1
-2100	104	0	104	24418	2688093	[[0.0, 104.0], [24418.0, 2688093.0]]	1	1
-2099	104	0	104	24418	2688093	[[0.0, 104.0], [24418.0, 2688093.0]]	1	1
-2098	104	0	104	24418	2688093	[[0.0, 104.0], [24418.0, 2688093.0]]	1	1
-2097	104	0	104	24418	2688093	[[0.0, 104.0], [24418.0, 2688093.0]]	1	1
-2096	104	0	104	24418	2688093	[[0.0, 104.0], [24418.0, 2688093.0]]	1	1
-2095	104	0	104	24418	2688093	[[0.0, 104.0], [24418.0, 2688093.0]]	1	1
-2094	104	0	104	24418	2688093	[[0.0, 104.0], [24418.0, 2688093.0]]	1	1
-2093	104	0	104	24418	2688093	[[0.0, 104.0], [24418.0, 2688093.0]]	1	1
-2092	104	0	104	24418	2688093	[[0.0, 104.0], [24418.0, 2688093.0]]	1	1
-2091	104	0	104	24418	2688093	[[0.0, 104.0], [24418.0, 2688093.0]]	1	1
-2090	104	0	104	24418	2688093	[[0.0, 104.0], [24418.0, 2688093.0]]	1	1
-2089	104	0	104	24418	2688093	[[0.0, 104.0], [24418.0, 2688093.0]]	1	1
-2088	104	0	104	24418	2688093	[[0.0, 104.0], [24418.0, 2688093.0]]	1	1
-2087	104	0	104	24418	2688093	[[0.0, 104.0], [24418.0, 2688093.0]]	1	1
-2086	104	0	104	24418	2688093	[[0.0, 104.0], [24418.0, 2688093.0]]	1	1
-2085	105	0	105	24418	2688092	[[0.0, 105.0], [24418.0, 2688092.0]]	1	1
-2084	105	0	105	24418	2688092	[[0.0, 105.0], [24418.0, 2688092.0]]	1	1
-2083	105	0	105	24418	2688092	[[0.0, 105.0], [24418.0, 2688092.0]]	1	1
-2082	105	0	105	24418	2688092	[[0.0, 105.0], [24418.0, 2688092.0]]	1	1
-2081	105	0	105	24418	2688092	[[0.0, 105.0], [24418.0, 2688092.0]]	1	1
-2080	105	0	105	24418	2688092	[[0.0, 105.0], [24418.0, 2688092.0]]	1	1
-2079	105	0	105	24418	2688092	[[0.0, 105.0], [24418.0, 2688092.0]]	1	1
-2078	105	0	105	24418	2688092	[[0.0, 105.0], [24418.0, 2688092.0]]	1	1
-2077	105	0	105	24418	2688092	[[0.0, 105.0], [24418.0, 2688092.0]]	1	1
-2076	105	0	105	24418	2688092	[[0.0, 105.0], [24418.0, 2688092.0]]	1	1
-2075	105	0	105	24418	2688092	[[0.0, 105.0], [24418.0, 2688092.0]]	1	1
-2074	105	0	105	24418	2688092	[[0.0, 105.0], [24418.0, 2688092.0]]	1	1
-2073	105	0	105	24418	2688092	[[0.0, 105.0], [24418.0, 2688092.0]]	1	1
-2072	105	0	105	24418	2688092	[[0.0, 105.0], [24418.0, 2688092.0]]	1	1
-2071	105	0	105	24418	2688092	[[0.0, 105.0], [24418.0, 2688092.0]]	1	1
-2070	105	0	105	24418	2688092	[[0.0, 105.0], [24418.0, 2688092.0]]	1	1
-2069	105	1	104	24417	2688093	[[1.0, 104.0], [24417.0, 2688093.0]]	0.613054	1
-2068	106	0	106	24418	2688091	[[0.0, 106.0], [24418.0, 2688091.0]]	1	1
-2067	106	0	106	24418	2688091	[[0.0, 106.0], [24418.0, 2688091.0]]	1	1
-2066	106	0	106	24418	2688091	[[0.0, 106.0], [24418.0, 2688091.0]]	1	1
-2065	106	0	106	24418	2688091	[[0.0, 106.0], [24418.0, 2688091.0]]	1	1
-2064	106	0	106	24418	2688091	[[0.0, 106.0], [24418.0, 2688091.0]]	1	1
-2063	106	0	106	24418	2688091	[[0.0, 106.0], [24418.0, 2688091.0]]	1	1
-2062	106	0	106	24418	2688091	[[0.0, 106.0], [24418.0, 2688091.0]]	1	1
-2061	106	0	106	24418	2688091	[[0.0, 106.0], [24418.0, 2688091.0]]	1	1
-2060	106	0	106	24418	2688091	[[0.0, 106.0], [24418.0, 2688091.0]]	1	1
-2059	106	0	106	24418	2688091	[[0.0, 106.0], [24418.0, 2688091.0]]	1	1
-2058	107	0	107	24418	2688090	[[0.0, 107.0], [24418.0, 2688090.0]]	1	1
-2057	107	0	107	24418	2688090	[[0.0, 107.0], [24418.0, 2688090.0]]	1	1
-2056	107	0	107	24418	2688090	[[0.0, 107.0], [24418.0, 2688090.0]]	1	1
-2055	107	0	107	24418	2688090	[[0.0, 107.0], [24418.0, 2688090.0]]	1	1
-2054	107	0	107	24418	2688090	[[0.0, 107.0], [24418.0, 2688090.0]]	1	1
-2053	107	0	107	24418	2688090	[[0.0, 107.0], [24418.0, 2688090.0]]	1	1
-2052	107	0	107	24418	2688090	[[0.0, 107.0], [24418.0, 2688090.0]]	1	1
-2051	107	0	107	24418	2688090	[[0.0, 107.0], [24418.0, 2688090.0]]	1	1
-2050	107	0	107	24418	2688090	[[0.0, 107.0], [24418.0, 2688090.0]]	1	1
-2049	107	0	107	24418	2688090	[[0.0, 107.0], [24418.0, 2688090.0]]	1	1
-2048	107	0	107	24418	2688090	[[0.0, 107.0], [24418.0, 2688090.0]]	1	1
-2047	107	0	107	24418	2688090	[[0.0, 107.0], [24418.0, 2688090.0]]	1	1
-2046	107	0	107	24418	2688090	[[0.0, 107.0], [24418.0, 2688090.0]]	1	1
-2045	107	0	107	24418	2688090	[[0.0, 107.0], [24418.0, 2688090.0]]	1	1
-2044	107	0	107	24418	2688090	[[0.0, 107.0], [24418.0, 2688090.0]]	1	1
-2043	107	0	107	24418	2688090	[[0.0, 107.0], [24418.0, 2688090.0]]	1	1
-2042	107	0	107	24418	2688090	[[0.0, 107.0], [24418.0, 2688090.0]]	1	1
-2041	107	0	107	24418	2688090	[[0.0, 107.0], [24418.0, 2688090.0]]	1	1
-2040	107	0	107	24418	2688090	[[0.0, 107.0], [24418.0, 2688090.0]]	1	1
-2039	107	0	107	24418	2688090	[[0.0, 107.0], [24418.0, 2688090.0]]	1	1
-2038	107	0	107	24418	2688090	[[0.0, 107.0], [24418.0, 2688090.0]]	1	1
-2037	107	0	107	24418	2688090	[[0.0, 107.0], [24418.0, 2688090.0]]	1	1
-2036	107	0	107	24418	2688090	[[0.0, 107.0], [24418.0, 2688090.0]]	1	1
-2035	107	0	107	24418	2688090	[[0.0, 107.0], [24418.0, 2688090.0]]	1	1
-2034	107	0	107	24418	2688090	[[0.0, 107.0], [24418.0, 2688090.0]]	1	1
-2033	107	0	107	24418	2688090	[[0.0, 107.0], [24418.0, 2688090.0]]	1	1
-2032	107	0	107	24418	2688090	[[0.0, 107.0], [24418.0, 2688090.0]]	1	1
-2031	107	0	107	24418	2688090	[[0.0, 107.0], [24418.0, 2688090.0]]	1	1
-2030	107	0	107	24418	2688090	[[0.0, 107.0], [24418.0, 2688090.0]]	1	1
-2029	107	0	107	24418	2688090	[[0.0, 107.0], [24418.0, 2688090.0]]	1	1
-2028	107	0	107	24418	2688090	[[0.0, 107.0], [24418.0, 2688090.0]]	1	1
-2027	107	0	107	24418	2688090	[[0.0, 107.0], [24418.0, 2688090.0]]	1	1
-2026	108	0	108	24418	2688089	[[0.0, 108.0], [24418.0, 2688089.0]]	1	1
-2025	109	0	109	24418	2688088	[[0.0, 109.0], [24418.0, 2688088.0]]	1	1
-2024	109	0	109	24418	2688088	[[0.0, 109.0], [24418.0, 2688088.0]]	1	1
-2023	109	0	109	24418	2688088	[[0.0, 109.0], [24418.0, 2688088.0]]	1	1
-2022	109	0	109	24418	2688088	[[0.0, 109.0], [24418.0, 2688088.0]]	1	1
-2021	109	0	109	24418	2688088	[[0.0, 109.0], [24418.0, 2688088.0]]	1	1
-2020	109	0	109	24418	2688088	[[0.0, 109.0], [24418.0, 2688088.0]]	1	1
-2019	109	0	109	24418	2688088	[[0.0, 109.0], [24418.0, 2688088.0]]	1	1
-2018	109	0	109	24418	2688088	[[0.0, 109.0], [24418.0, 2688088.0]]	1	1
-2017	109	0	109	24418	2688088	[[0.0, 109.0], [24418.0, 2688088.0]]	1	1
-2016	109	0	109	24418	2688088	[[0.0, 109.0], [24418.0, 2688088.0]]	1	1
-2015	109	0	109	24418	2688088	[[0.0, 109.0], [24418.0, 2688088.0]]	1	1
-2014	109	0	109	24418	2688088	[[0.0, 109.0], [24418.0, 2688088.0]]	1	1
-2013	109	0	109	24418	2688088	[[0.0, 109.0], [24418.0, 2688088.0]]	1	1
-2012	109	0	109	24418	2688088	[[0.0, 109.0], [24418.0, 2688088.0]]	1	1
-2011	109	0	109	24418	2688088	[[0.0, 109.0], [24418.0, 2688088.0]]	1	1
-2010	109	0	109	24418	2688088	[[0.0, 109.0], [24418.0, 2688088.0]]	1	1
-2009	109	0	109	24418	2688088	[[0.0, 109.0], [24418.0, 2688088.0]]	1	1
-2008	109	0	109	24418	2688088	[[0.0, 109.0], [24418.0, 2688088.0]]	1	1
-2007	109	0	109	24418	2688088	[[0.0, 109.0], [24418.0, 2688088.0]]	1	1
-2006	109	0	109	24418	2688088	[[0.0, 109.0], [24418.0, 2688088.0]]	1	1
-2005	109	0	109	24418	2688088	[[0.0, 109.0], [24418.0, 2688088.0]]	1	1
-2004	109	0	109	24418	2688088	[[0.0, 109.0], [24418.0, 2688088.0]]	1	1
-2003	109	0	109	24418	2688088	[[0.0, 109.0], [24418.0, 2688088.0]]	1	1
-2002	109	0	109	24418	2688088	[[0.0, 109.0], [24418.0, 2688088.0]]	1	1
-2001	109	0	109	24418	2688088	[[0.0, 109.0], [24418.0, 2688088.0]]	1	1
-2000	109	0	109	24418	2688088	[[0.0, 109.0], [24418.0, 2688088.0]]	1	1
-1999	109	0	109	24418	2688088	[[0.0, 109.0], [24418.0, 2688088.0]]	1	1
-1998	109	1	108	24417	2688089	[[1.0, 108.0], [24417.0, 2688089.0]]	0.6268	1
-1997	109	0	109	24418	2688088	[[0.0, 109.0], [24418.0, 2688088.0]]	1	1
-1996	109	0	109	24418	2688088	[[0.0, 109.0], [24418.0, 2688088.0]]	1	1
-1995	109	0	109	24418	2688088	[[0.0, 109.0], [24418.0, 2688088.0]]	1	1
-1994	109	0	109	24418	2688088	[[0.0, 109.0], [24418.0, 2688088.0]]	1	1
-1993	109	0	109	24418	2688088	[[0.0, 109.0], [24418.0, 2688088.0]]	1	1
-1992	110	0	110	24418	2688087	[[0.0, 110.0], [24418.0, 2688087.0]]	1	1
-1991	110	0	110	24418	2688087	[[0.0, 110.0], [24418.0, 2688087.0]]	1	1
-1990	110	0	110	24418	2688087	[[0.0, 110.0], [24418.0, 2688087.0]]	1	1
-1989	111	0	111	24418	2688086	[[0.0, 111.0], [24418.0, 2688086.0]]	1	1
-1988	111	0	111	24418	2688086	[[0.0, 111.0], [24418.0, 2688086.0]]	1	1
-1987	111	0	111	24418	2688086	[[0.0, 111.0], [24418.0, 2688086.0]]	1	1
-1986	111	0	111	24418	2688086	[[0.0, 111.0], [24418.0, 2688086.0]]	1	1
-1985	111	0	111	24418	2688086	[[0.0, 111.0], [24418.0, 2688086.0]]	1	1
-1984	111	0	111	24418	2688086	[[0.0, 111.0], [24418.0, 2688086.0]]	1	1
-1983	111	0	111	24418	2688086	[[0.0, 111.0], [24418.0, 2688086.0]]	1	1
-1982	111	0	111	24418	2688086	[[0.0, 111.0], [24418.0, 2688086.0]]	1	1
-1981	111	0	111	24418	2688086	[[0.0, 111.0], [24418.0, 2688086.0]]	1	1
-1980	111	0	111	24418	2688086	[[0.0, 111.0], [24418.0, 2688086.0]]	1	1
-1979	111	0	111	24418	2688086	[[0.0, 111.0], [24418.0, 2688086.0]]	1	1
-1978	111	0	111	24418	2688086	[[0.0, 111.0], [24418.0, 2688086.0]]	1	1
-1977	111	0	111	24418	2688086	[[0.0, 111.0], [24418.0, 2688086.0]]	1	1
-1976	111	0	111	24418	2688086	[[0.0, 111.0], [24418.0, 2688086.0]]	1	1
-1975	111	0	111	24418	2688086	[[0.0, 111.0], [24418.0, 2688086.0]]	1	1
-1974	111	0	111	24418	2688086	[[0.0, 111.0], [24418.0, 2688086.0]]	1	1
-1973	111	0	111	24418	2688086	[[0.0, 111.0], [24418.0, 2688086.0]]	1	1
-1972	111	0	111	24418	2688086	[[0.0, 111.0], [24418.0, 2688086.0]]	1	1
-1971	111	0	111	24418	2688086	[[0.0, 111.0], [24418.0, 2688086.0]]	1	1
-1970	111	0	111	24418	2688086	[[0.0, 111.0], [24418.0, 2688086.0]]	1	1
-1969	111	0	111	24418	2688086	[[0.0, 111.0], [24418.0, 2688086.0]]	1	1
-1968	111	0	111	24418	2688086	[[0.0, 111.0], [24418.0, 2688086.0]]	1	1
-1967	111	0	111	24418	2688086	[[0.0, 111.0], [24418.0, 2688086.0]]	1	1
-1966	111	0	111	24418	2688086	[[0.0, 111.0], [24418.0, 2688086.0]]	1	1
-1965	111	0	111	24418	2688086	[[0.0, 111.0], [24418.0, 2688086.0]]	1	1
-1964	112	0	112	24418	2688085	[[0.0, 112.0], [24418.0, 2688085.0]]	1	1
-1963	112	0	112	24418	2688085	[[0.0, 112.0], [24418.0, 2688085.0]]	1	1
-1962	112	0	112	24418	2688085	[[0.0, 112.0], [24418.0, 2688085.0]]	1	1
-1961	112	0	112	24418	2688085	[[0.0, 112.0], [24418.0, 2688085.0]]	1	1
-1960	112	0	112	24418	2688085	[[0.0, 112.0], [24418.0, 2688085.0]]	1	1
-1959	112	0	112	24418	2688085	[[0.0, 112.0], [24418.0, 2688085.0]]	1	1
-1958	112	0	112	24418	2688085	[[0.0, 112.0], [24418.0, 2688085.0]]	1	1
-1957	112	0	112	24418	2688085	[[0.0, 112.0], [24418.0, 2688085.0]]	1	1
-1956	112	0	112	24418	2688085	[[0.0, 112.0], [24418.0, 2688085.0]]	1	1
-1955	112	0	112	24418	2688085	[[0.0, 112.0], [24418.0, 2688085.0]]	1	1
-1954	112	0	112	24418	2688085	[[0.0, 112.0], [24418.0, 2688085.0]]	1	1
-1953	112	0	112	24418	2688085	[[0.0, 112.0], [24418.0, 2688085.0]]	1	1
-1952	112	0	112	24418	2688085	[[0.0, 112.0], [24418.0, 2688085.0]]	1	1
-1951	112	0	112	24418	2688085	[[0.0, 112.0], [24418.0, 2688085.0]]	1	1
-1950	112	0	112	24418	2688085	[[0.0, 112.0], [24418.0, 2688085.0]]	1	1
-1949	112	0	112	24418	2688085	[[0.0, 112.0], [24418.0, 2688085.0]]	1	1
-1948	112	0	112	24418	2688085	[[0.0, 112.0], [24418.0, 2688085.0]]	1	1
-1947	112	0	112	24418	2688085	[[0.0, 112.0], [24418.0, 2688085.0]]	1	1
-1946	112	0	112	24418	2688085	[[0.0, 112.0], [24418.0, 2688085.0]]	1	1
-1945	112	0	112	24418	2688085	[[0.0, 112.0], [24418.0, 2688085.0]]	1	1
-1944	112	0	112	24418	2688085	[[0.0, 112.0], [24418.0, 2688085.0]]	1	1
-1943	112	0	112	24418	2688085	[[0.0, 112.0], [24418.0, 2688085.0]]	1	1
-1942	112	0	112	24418	2688085	[[0.0, 112.0], [24418.0, 2688085.0]]	1	1
-1941	112	0	112	24418	2688085	[[0.0, 112.0], [24418.0, 2688085.0]]	1	1
-1940	112	0	112	24418	2688085	[[0.0, 112.0], [24418.0, 2688085.0]]	1	1
-1939	112	0	112	24418	2688085	[[0.0, 112.0], [24418.0, 2688085.0]]	1	1
-1938	112	0	112	24418	2688085	[[0.0, 112.0], [24418.0, 2688085.0]]	1	1
-1937	112	0	112	24418	2688085	[[0.0, 112.0], [24418.0, 2688085.0]]	1	1
-1936	112	0	112	24418	2688085	[[0.0, 112.0], [24418.0, 2688085.0]]	1	1
-1935	112	0	112	24418	2688085	[[0.0, 112.0], [24418.0, 2688085.0]]	1	1
-1934	112	0	112	24418	2688085	[[0.0, 112.0], [24418.0, 2688085.0]]	1	1
-1933	112	0	112	24418	2688085	[[0.0, 112.0], [24418.0, 2688085.0]]	1	1
-1932	112	0	112	24418	2688085	[[0.0, 112.0], [24418.0, 2688085.0]]	1	1
-1931	112	0	112	24418	2688085	[[0.0, 112.0], [24418.0, 2688085.0]]	1	1
-1930	112	0	112	24418	2688085	[[0.0, 112.0], [24418.0, 2688085.0]]	1	1
-1929	112	0	112	24418	2688085	[[0.0, 112.0], [24418.0, 2688085.0]]	1	1
-1928	112	0	112	24418	2688085	[[0.0, 112.0], [24418.0, 2688085.0]]	1	1
-1927	112	0	112	24418	2688085	[[0.0, 112.0], [24418.0, 2688085.0]]	1	1
-1926	112	0	112	24418	2688085	[[0.0, 112.0], [24418.0, 2688085.0]]	1	1
-1925	112	0	112	24418	2688085	[[0.0, 112.0], [24418.0, 2688085.0]]	1	1
-1924	112	0	112	24418	2688085	[[0.0, 112.0], [24418.0, 2688085.0]]	1	1
-1923	112	0	112	24418	2688085	[[0.0, 112.0], [24418.0, 2688085.0]]	1	1
-1922	112	0	112	24418	2688085	[[0.0, 112.0], [24418.0, 2688085.0]]	1	1
-1921	112	0	112	24418	2688085	[[0.0, 112.0], [24418.0, 2688085.0]]	1	1
-1920	112	0	112	24418	2688085	[[0.0, 112.0], [24418.0, 2688085.0]]	1	1
-1919	112	0	112	24418	2688085	[[0.0, 112.0], [24418.0, 2688085.0]]	1	1
-1918	112	0	112	24418	2688085	[[0.0, 112.0], [24418.0, 2688085.0]]	1	1
-1917	112	0	112	24418	2688085	[[0.0, 112.0], [24418.0, 2688085.0]]	1	1
-1916	112	0	112	24418	2688085	[[0.0, 112.0], [24418.0, 2688085.0]]	1	1
-1915	112	0	112	24418	2688085	[[0.0, 112.0], [24418.0, 2688085.0]]	1	1
-1914	112	0	112	24418	2688085	[[0.0, 112.0], [24418.0, 2688085.0]]	1	1
-1913	112	0	112	24418	2688085	[[0.0, 112.0], [24418.0, 2688085.0]]	1	1
-1912	112	0	112	24418	2688085	[[0.0, 112.0], [24418.0, 2688085.0]]	1	1
-1911	112	0	112	24418	2688085	[[0.0, 112.0], [24418.0, 2688085.0]]	1	1
-1910	113	0	113	24418	2688084	[[0.0, 113.0], [24418.0, 2688084.0]]	1	1
-1909	113	0	113	24418	2688084	[[0.0, 113.0], [24418.0, 2688084.0]]	1	1
-1908	113	0	113	24418	2688084	[[0.0, 113.0], [24418.0, 2688084.0]]	1	1
-1907	113	0	113	24418	2688084	[[0.0, 113.0], [24418.0, 2688084.0]]	1	1
-1906	113	0	113	24418	2688084	[[0.0, 113.0], [24418.0, 2688084.0]]	1	1
-1905	113	0	113	24418	2688084	[[0.0, 113.0], [24418.0, 2688084.0]]	1	1
-1904	113	0	113	24418	2688084	[[0.0, 113.0], [24418.0, 2688084.0]]	1	1
-1903	113	0	113	24418	2688084	[[0.0, 113.0], [24418.0, 2688084.0]]	1	1
-1902	113	0	113	24418	2688084	[[0.0, 113.0], [24418.0, 2688084.0]]	1	1
-1901	113	0	113	24418	2688084	[[0.0, 113.0], [24418.0, 2688084.0]]	1	1
-1900	113	0	113	24418	2688084	[[0.0, 113.0], [24418.0, 2688084.0]]	1	1
-1899	113	0	113	24418	2688084	[[0.0, 113.0], [24418.0, 2688084.0]]	1	1
-1898	113	0	113	24418	2688084	[[0.0, 113.0], [24418.0, 2688084.0]]	1	1
-1897	113	0	113	24418	2688084	[[0.0, 113.0], [24418.0, 2688084.0]]	1	1
-1896	113	0	113	24418	2688084	[[0.0, 113.0], [24418.0, 2688084.0]]	1	1
-1895	113	0	113	24418	2688084	[[0.0, 113.0], [24418.0, 2688084.0]]	1	1
-1894	113	0	113	24418	2688084	[[0.0, 113.0], [24418.0, 2688084.0]]	1	1
-1893	113	0	113	24418	2688084	[[0.0, 113.0], [24418.0, 2688084.0]]	1	1
-1892	113	0	113	24418	2688084	[[0.0, 113.0], [24418.0, 2688084.0]]	1	1
-1891	113	0	113	24418	2688084	[[0.0, 113.0], [24418.0, 2688084.0]]	1	1
-1890	113	0	113	24418	2688084	[[0.0, 113.0], [24418.0, 2688084.0]]	1	1
-1889	113	0	113	24418	2688084	[[0.0, 113.0], [24418.0, 2688084.0]]	1	1
-1888	113	0	113	24418	2688084	[[0.0, 113.0], [24418.0, 2688084.0]]	1	1
-1887	113	0	113	24418	2688084	[[0.0, 113.0], [24418.0, 2688084.0]]	1	1
-1886	113	0	113	24418	2688084	[[0.0, 113.0], [24418.0, 2688084.0]]	1	1
-1885	113	0	113	24418	2688084	[[0.0, 113.0], [24418.0, 2688084.0]]	1	1
-1884	113	0	113	24418	2688084	[[0.0, 113.0], [24418.0, 2688084.0]]	1	1
-1883	113	0	113	24418	2688084	[[0.0, 113.0], [24418.0, 2688084.0]]	1	1
-1882	113	0	113	24418	2688084	[[0.0, 113.0], [24418.0, 2688084.0]]	1	1
-1881	113	0	113	24418	2688084	[[0.0, 113.0], [24418.0, 2688084.0]]	1	1
-1880	113	0	113	24418	2688084	[[0.0, 113.0], [24418.0, 2688084.0]]	1	1
-1879	113	0	113	24418	2688084	[[0.0, 113.0], [24418.0, 2688084.0]]	1	1
-1878	113	0	113	24418	2688084	[[0.0, 113.0], [24418.0, 2688084.0]]	1	1
-1877	113	0	113	24418	2688084	[[0.0, 113.0], [24418.0, 2688084.0]]	1	1
-1876	113	0	113	24418	2688084	[[0.0, 113.0], [24418.0, 2688084.0]]	1	1
-1875	113	0	113	24418	2688084	[[0.0, 113.0], [24418.0, 2688084.0]]	1	1
-1874	113	0	113	24418	2688084	[[0.0, 113.0], [24418.0, 2688084.0]]	1	1
-1873	113	0	113	24418	2688084	[[0.0, 113.0], [24418.0, 2688084.0]]	1	1
-1872	113	0	113	24418	2688084	[[0.0, 113.0], [24418.0, 2688084.0]]	1	1
-1871	113	0	113	24418	2688084	[[0.0, 113.0], [24418.0, 2688084.0]]	1	1
-1870	113	0	113	24418	2688084	[[0.0, 113.0], [24418.0, 2688084.0]]	1	1
-1869	113	0	113	24418	2688084	[[0.0, 113.0], [24418.0, 2688084.0]]	1	1
-1868	113	0	113	24418	2688084	[[0.0, 113.0], [24418.0, 2688084.0]]	1	1
-1867	113	0	113	24418	2688084	[[0.0, 113.0], [24418.0, 2688084.0]]	1	1
-1866	113	0	113	24418	2688084	[[0.0, 113.0], [24418.0, 2688084.0]]	1	1
-1865	113	0	113	24418	2688084	[[0.0, 113.0], [24418.0, 2688084.0]]	1	1
-1864	113	0	113	24418	2688084	[[0.0, 113.0], [24418.0, 2688084.0]]	1	1
-1863	113	0	113	24418	2688084	[[0.0, 113.0], [24418.0, 2688084.0]]	1	1
-1862	113	0	113	24418	2688084	[[0.0, 113.0], [24418.0, 2688084.0]]	1	1
-1861	113	0	113	24418	2688084	[[0.0, 113.0], [24418.0, 2688084.0]]	1	1
-1860	113	0	113	24418	2688084	[[0.0, 113.0], [24418.0, 2688084.0]]	1	1
-1859	113	0	113	24418	2688084	[[0.0, 113.0], [24418.0, 2688084.0]]	1	1
-1858	113	0	113	24418	2688084	[[0.0, 113.0], [24418.0, 2688084.0]]	1	1
-1857	113	0	113	24418	2688084	[[0.0, 113.0], [24418.0, 2688084.0]]	1	1
-1856	113	0	113	24418	2688084	[[0.0, 113.0], [24418.0, 2688084.0]]	1	1
-1855	113	0	113	24418	2688084	[[0.0, 113.0], [24418.0, 2688084.0]]	1	1
-1854	113	0	113	24418	2688084	[[0.0, 113.0], [24418.0, 2688084.0]]	1	1
-1853	113	0	113	24418	2688084	[[0.0, 113.0], [24418.0, 2688084.0]]	1	1
-1852	113	0	113	24418	2688084	[[0.0, 113.0], [24418.0, 2688084.0]]	1	1
-1851	113	0	113	24418	2688084	[[0.0, 113.0], [24418.0, 2688084.0]]	1	1
-1850	113	0	113	24418	2688084	[[0.0, 113.0], [24418.0, 2688084.0]]	1	1
-1849	113	0	113	24418	2688084	[[0.0, 113.0], [24418.0, 2688084.0]]	1	1
-1848	113	0	113	24418	2688084	[[0.0, 113.0], [24418.0, 2688084.0]]	1	1
-1847	113	0	113	24418	2688084	[[0.0, 113.0], [24418.0, 2688084.0]]	1	1
-1846	113	0	113	24418	2688084	[[0.0, 113.0], [24418.0, 2688084.0]]	1	1
-1845	114	0	114	24418	2688083	[[0.0, 114.0], [24418.0, 2688083.0]]	1	1
-1844	114	0	114	24418	2688083	[[0.0, 114.0], [24418.0, 2688083.0]]	1	1
-1843	114	0	114	24418	2688083	[[0.0, 114.0], [24418.0, 2688083.0]]	1	1
-1842	114	0	114	24418	2688083	[[0.0, 114.0], [24418.0, 2688083.0]]	1	1
-1841	115	0	115	24418	2688082	[[0.0, 115.0], [24418.0, 2688082.0]]	1	1
-1840	115	0	115	24418	2688082	[[0.0, 115.0], [24418.0, 2688082.0]]	1	1
-1839	115	0	115	24418	2688082	[[0.0, 115.0], [24418.0, 2688082.0]]	1	1
-1838	115	0	115	24418	2688082	[[0.0, 115.0], [24418.0, 2688082.0]]	1	1
-1837	115	0	115	24418	2688082	[[0.0, 115.0], [24418.0, 2688082.0]]	1	1
-1836	115	0	115	24418	2688082	[[0.0, 115.0], [24418.0, 2688082.0]]	1	1
-1835	115	0	115	24418	2688082	[[0.0, 115.0], [24418.0, 2688082.0]]	1	1
-1834	115	0	115	24418	2688082	[[0.0, 115.0], [24418.0, 2688082.0]]	1	1
-1833	115	0	115	24418	2688082	[[0.0, 115.0], [24418.0, 2688082.0]]	1	1
-1832	115	0	115	24418	2688082	[[0.0, 115.0], [24418.0, 2688082.0]]	1	1
-1831	115	0	115	24418	2688082	[[0.0, 115.0], [24418.0, 2688082.0]]	1	1
-1830	115	0	115	24418	2688082	[[0.0, 115.0], [24418.0, 2688082.0]]	1	1
-1829	115	0	115	24418	2688082	[[0.0, 115.0], [24418.0, 2688082.0]]	1	1
-1828	116	0	116	24418	2688081	[[0.0, 116.0], [24418.0, 2688081.0]]	1	1
-1827	116	0	116	24418	2688081	[[0.0, 116.0], [24418.0, 2688081.0]]	1	1
-1826	116	0	116	24418	2688081	[[0.0, 116.0], [24418.0, 2688081.0]]	1	1
-1825	116	0	116	24418	2688081	[[0.0, 116.0], [24418.0, 2688081.0]]	1	1
-1824	116	0	116	24418	2688081	[[0.0, 116.0], [24418.0, 2688081.0]]	1	1
-1823	116	0	116	24418	2688081	[[0.0, 116.0], [24418.0, 2688081.0]]	1	1
-1822	116	0	116	24418	2688081	[[0.0, 116.0], [24418.0, 2688081.0]]	1	1
-1821	116	0	116	24418	2688081	[[0.0, 116.0], [24418.0, 2688081.0]]	1	1
-1820	116	0	116	24418	2688081	[[0.0, 116.0], [24418.0, 2688081.0]]	1	1
-1819	116	0	116	24418	2688081	[[0.0, 116.0], [24418.0, 2688081.0]]	1	1
-1818	116	0	116	24418	2688081	[[0.0, 116.0], [24418.0, 2688081.0]]	1	1
-1817	116	0	116	24418	2688081	[[0.0, 116.0], [24418.0, 2688081.0]]	1	1
-1816	116	0	116	24418	2688081	[[0.0, 116.0], [24418.0, 2688081.0]]	1	1
-1815	116	0	116	24418	2688081	[[0.0, 116.0], [24418.0, 2688081.0]]	1	1
-1814	116	0	116	24418	2688081	[[0.0, 116.0], [24418.0, 2688081.0]]	1	1
-1813	116	0	116	24418	2688081	[[0.0, 116.0], [24418.0, 2688081.0]]	1	1
-1812	116	0	116	24418	2688081	[[0.0, 116.0], [24418.0, 2688081.0]]	1	1
-1811	116	0	116	24418	2688081	[[0.0, 116.0], [24418.0, 2688081.0]]	1	1
-1810	116	0	116	24418	2688081	[[0.0, 116.0], [24418.0, 2688081.0]]	1	1
-1809	116	0	116	24418	2688081	[[0.0, 116.0], [24418.0, 2688081.0]]	1	1
-1808	116	0	116	24418	2688081	[[0.0, 116.0], [24418.0, 2688081.0]]	1	1
-1807	116	0	116	24418	2688081	[[0.0, 116.0], [24418.0, 2688081.0]]	1	1
-1806	116	0	116	24418	2688081	[[0.0, 116.0], [24418.0, 2688081.0]]	1	1
-1805	116	0	116	24418	2688081	[[0.0, 116.0], [24418.0, 2688081.0]]	1	1
-1804	117	0	117	24418	2688080	[[0.0, 117.0], [24418.0, 2688080.0]]	1	1
-1803	117	0	117	24418	2688080	[[0.0, 117.0], [24418.0, 2688080.0]]	1	1
-1802	117	0	117	24418	2688080	[[0.0, 117.0], [24418.0, 2688080.0]]	1	1
-1801	117	0	117	24418	2688080	[[0.0, 117.0], [24418.0, 2688080.0]]	1	1
-1800	117	0	117	24418	2688080	[[0.0, 117.0], [24418.0, 2688080.0]]	1	1
-1799	117	0	117	24418	2688080	[[0.0, 117.0], [24418.0, 2688080.0]]	1	1
-1798	117	0	117	24418	2688080	[[0.0, 117.0], [24418.0, 2688080.0]]	1	1
-1797	117	0	117	24418	2688080	[[0.0, 117.0], [24418.0, 2688080.0]]	1	1
-1796	117	0	117	24418	2688080	[[0.0, 117.0], [24418.0, 2688080.0]]	1	1
-1795	117	0	117	24418	2688080	[[0.0, 117.0], [24418.0, 2688080.0]]	1	1
-1794	117	0	117	24418	2688080	[[0.0, 117.0], [24418.0, 2688080.0]]	1	1
-1793	117	0	117	24418	2688080	[[0.0, 117.0], [24418.0, 2688080.0]]	1	1
-1792	117	0	117	24418	2688080	[[0.0, 117.0], [24418.0, 2688080.0]]	1	1
-1791	117	0	117	24418	2688080	[[0.0, 117.0], [24418.0, 2688080.0]]	1	1
-1790	117	0	117	24418	2688080	[[0.0, 117.0], [24418.0, 2688080.0]]	1	1
-1789	117	0	117	24418	2688080	[[0.0, 117.0], [24418.0, 2688080.0]]	1	1
-1788	117	1	116	24417	2688081	[[1.0, 116.0], [24417.0, 2688081.0]]	0.652845	1
-1787	117	0	117	24418	2688080	[[0.0, 117.0], [24418.0, 2688080.0]]	1	1
-1786	117	0	117	24418	2688080	[[0.0, 117.0], [24418.0, 2688080.0]]	1	1
-1785	117	0	117	24418	2688080	[[0.0, 117.0], [24418.0, 2688080.0]]	1	1
-1784	117	0	117	24418	2688080	[[0.0, 117.0], [24418.0, 2688080.0]]	1	1
-1783	117	0	117	24418	2688080	[[0.0, 117.0], [24418.0, 2688080.0]]	1	1
-1782	117	0	117	24418	2688080	[[0.0, 117.0], [24418.0, 2688080.0]]	1	1
-1781	117	1	116	24417	2688081	[[1.0, 116.0], [24417.0, 2688081.0]]	0.652845	1
-1780	117	0	117	24418	2688080	[[0.0, 117.0], [24418.0, 2688080.0]]	1	1
-1779	117	0	117	24418	2688080	[[0.0, 117.0], [24418.0, 2688080.0]]	1	1
-1778	117	0	117	24418	2688080	[[0.0, 117.0], [24418.0, 2688080.0]]	1	1
-1777	118	0	118	24418	2688079	[[0.0, 118.0], [24418.0, 2688079.0]]	1	1
-1776	118	0	118	24418	2688079	[[0.0, 118.0], [24418.0, 2688079.0]]	1	1
-1775	118	0	118	24418	2688079	[[0.0, 118.0], [24418.0, 2688079.0]]	1	1
-1774	118	0	118	24418	2688079	[[0.0, 118.0], [24418.0, 2688079.0]]	1	1
-1773	118	0	118	24418	2688079	[[0.0, 118.0], [24418.0, 2688079.0]]	1	1
-1772	118	0	118	24418	2688079	[[0.0, 118.0], [24418.0, 2688079.0]]	1	1
-1771	118	0	118	24418	2688079	[[0.0, 118.0], [24418.0, 2688079.0]]	1	1
-1770	118	0	118	24418	2688079	[[0.0, 118.0], [24418.0, 2688079.0]]	1	1
-1769	118	0	118	24418	2688079	[[0.0, 118.0], [24418.0, 2688079.0]]	1	1
-1768	118	0	118	24418	2688079	[[0.0, 118.0], [24418.0, 2688079.0]]	1	1
-1767	119	0	119	24418	2688078	[[0.0, 119.0], [24418.0, 2688078.0]]	1	1
-1766	119	1	118	24417	2688079	[[1.0, 118.0], [24417.0, 2688079.0]]	0.659067	1
-1765	119	0	119	24418	2688078	[[0.0, 119.0], [24418.0, 2688078.0]]	1	1
-1764	119	0	119	24418	2688078	[[0.0, 119.0], [24418.0, 2688078.0]]	1	1
-1763	119	0	119	24418	2688078	[[0.0, 119.0], [24418.0, 2688078.0]]	1	1
-1762	119	0	119	24418	2688078	[[0.0, 119.0], [24418.0, 2688078.0]]	1	1
-1761	119	0	119	24418	2688078	[[0.0, 119.0], [24418.0, 2688078.0]]	1	1
-1760	119	0	119	24418	2688078	[[0.0, 119.0], [24418.0, 2688078.0]]	1	1
-1759	119	0	119	24418	2688078	[[0.0, 119.0], [24418.0, 2688078.0]]	1	1
-1758	119	0	119	24418	2688078	[[0.0, 119.0], [24418.0, 2688078.0]]	1	1
-1757	119	0	119	24418	2688078	[[0.0, 119.0], [24418.0, 2688078.0]]	1	1
-1756	119	0	119	24418	2688078	[[0.0, 119.0], [24418.0, 2688078.0]]	1	1
-1755	119	0	119	24418	2688078	[[0.0, 119.0], [24418.0, 2688078.0]]	1	1
-1754	119	0	119	24418	2688078	[[0.0, 119.0], [24418.0, 2688078.0]]	1	1
-1753	119	0	119	24418	2688078	[[0.0, 119.0], [24418.0, 2688078.0]]	1	1
-1752	119	0	119	24418	2688078	[[0.0, 119.0], [24418.0, 2688078.0]]	1	1
-1751	119	0	119	24418	2688078	[[0.0, 119.0], [24418.0, 2688078.0]]	1	1
-1750	119	0	119	24418	2688078	[[0.0, 119.0], [24418.0, 2688078.0]]	1	1
-1749	119	0	119	24418	2688078	[[0.0, 119.0], [24418.0, 2688078.0]]	1	1
-1748	119	0	119	24418	2688078	[[0.0, 119.0], [24418.0, 2688078.0]]	1	1
-1747	119	0	119	24418	2688078	[[0.0, 119.0], [24418.0, 2688078.0]]	1	1
-1746	119	0	119	24418	2688078	[[0.0, 119.0], [24418.0, 2688078.0]]	1	1
-1745	119	0	119	24418	2688078	[[0.0, 119.0], [24418.0, 2688078.0]]	1	1
-1744	119	0	119	24418	2688078	[[0.0, 119.0], [24418.0, 2688078.0]]	1	1
-1743	119	0	119	24418	2688078	[[0.0, 119.0], [24418.0, 2688078.0]]	1	1
-1742	119	0	119	24418	2688078	[[0.0, 119.0], [24418.0, 2688078.0]]	1	1
-1741	119	0	119	24418	2688078	[[0.0, 119.0], [24418.0, 2688078.0]]	1	1
-1740	119	0	119	24418	2688078	[[0.0, 119.0], [24418.0, 2688078.0]]	1	1
-1739	119	0	119	24418	2688078	[[0.0, 119.0], [24418.0, 2688078.0]]	1	1
-1738	119	0	119	24418	2688078	[[0.0, 119.0], [24418.0, 2688078.0]]	1	1
-1737	119	0	119	24418	2688078	[[0.0, 119.0], [24418.0, 2688078.0]]	1	1
-1736	119	0	119	24418	2688078	[[0.0, 119.0], [24418.0, 2688078.0]]	1	1
-1735	119	0	119	24418	2688078	[[0.0, 119.0], [24418.0, 2688078.0]]	1	1
-1734	120	0	120	24418	2688077	[[0.0, 120.0], [24418.0, 2688077.0]]	1	1
-1733	120	1	119	24417	2688078	[[1.0, 119.0], [24417.0, 2688078.0]]	0.662136	1
-1732	121	0	121	24418	2688076	[[0.0, 121.0], [24418.0, 2688076.0]]	1	1
-1731	122	0	122	24418	2688075	[[0.0, 122.0], [24418.0, 2688075.0]]	1	1
-1730	122	0	122	24418	2688075	[[0.0, 122.0], [24418.0, 2688075.0]]	1	1
-1729	122	0	122	24418	2688075	[[0.0, 122.0], [24418.0, 2688075.0]]	1	1
-1728	122	0	122	24418	2688075	[[0.0, 122.0], [24418.0, 2688075.0]]	1	1
-1727	122	0	122	24418	2688075	[[0.0, 122.0], [24418.0, 2688075.0]]	1	1
-1726	122	0	122	24418	2688075	[[0.0, 122.0], [24418.0, 2688075.0]]	1	1
-1725	122	0	122	24418	2688075	[[0.0, 122.0], [24418.0, 2688075.0]]	1	1
-1724	123	0	123	24418	2688074	[[0.0, 123.0], [24418.0, 2688074.0]]	1	1
-1723	123	0	123	24418	2688074	[[0.0, 123.0], [24418.0, 2688074.0]]	1	1
-1722	123	1	122	24417	2688075	[[1.0, 122.0], [24417.0, 2688075.0]]	0.671179	1
-1721	123	0	123	24418	2688074	[[0.0, 123.0], [24418.0, 2688074.0]]	1	1
-1720	123	0	123	24418	2688074	[[0.0, 123.0], [24418.0, 2688074.0]]	1	1
-1719	123	0	123	24418	2688074	[[0.0, 123.0], [24418.0, 2688074.0]]	1	1
-1718	123	0	123	24418	2688074	[[0.0, 123.0], [24418.0, 2688074.0]]	1	1
-1717	123	0	123	24418	2688074	[[0.0, 123.0], [24418.0, 2688074.0]]	1	1
-1716	123	0	123	24418	2688074	[[0.0, 123.0], [24418.0, 2688074.0]]	1	1
-1715	123	0	123	24418	2688074	[[0.0, 123.0], [24418.0, 2688074.0]]	1	1
-1714	123	0	123	24418	2688074	[[0.0, 123.0], [24418.0, 2688074.0]]	1	1
-1713	123	0	123	24418	2688074	[[0.0, 123.0], [24418.0, 2688074.0]]	1	1
-1712	123	0	123	24418	2688074	[[0.0, 123.0], [24418.0, 2688074.0]]	1	1
-1711	123	0	123	24418	2688074	[[0.0, 123.0], [24418.0, 2688074.0]]	1	1
-1710	123	0	123	24418	2688074	[[0.0, 123.0], [24418.0, 2688074.0]]	1	1
-1709	123	0	123	24418	2688074	[[0.0, 123.0], [24418.0, 2688074.0]]	1	1
-1708	123	0	123	24418	2688074	[[0.0, 123.0], [24418.0, 2688074.0]]	1	1
-1707	123	0	123	24418	2688074	[[0.0, 123.0], [24418.0, 2688074.0]]	1	1
-1706	123	0	123	24418	2688074	[[0.0, 123.0], [24418.0, 2688074.0]]	1	1
-1705	123	0	123	24418	2688074	[[0.0, 123.0], [24418.0, 2688074.0]]	1	1
-1704	123	0	123	24418	2688074	[[0.0, 123.0], [24418.0, 2688074.0]]	1	1
-1703	123	0	123	24418	2688074	[[0.0, 123.0], [24418.0, 2688074.0]]	1	1
-1702	123	0	123	24418	2688074	[[0.0, 123.0], [24418.0, 2688074.0]]	1	1
-1701	123	0	123	24418	2688074	[[0.0, 123.0], [24418.0, 2688074.0]]	1	1
-1700	123	0	123	24418	2688074	[[0.0, 123.0], [24418.0, 2688074.0]]	1	1
-1699	123	0	123	24418	2688074	[[0.0, 123.0], [24418.0, 2688074.0]]	1	1
-1698	123	0	123	24418	2688074	[[0.0, 123.0], [24418.0, 2688074.0]]	1	1
-1697	123	0	123	24418	2688074	[[0.0, 123.0], [24418.0, 2688074.0]]	1	1
-1696	123	0	123	24418	2688074	[[0.0, 123.0], [24418.0, 2688074.0]]	1	1
-1695	123	0	123	24418	2688074	[[0.0, 123.0], [24418.0, 2688074.0]]	1	1
-1694	123	0	123	24418	2688074	[[0.0, 123.0], [24418.0, 2688074.0]]	1	1
-1693	123	0	123	24418	2688074	[[0.0, 123.0], [24418.0, 2688074.0]]	1	1
-1692	123	0	123	24418	2688074	[[0.0, 123.0], [24418.0, 2688074.0]]	1	1
-1691	123	0	123	24418	2688074	[[0.0, 123.0], [24418.0, 2688074.0]]	1	1
-1690	124	0	124	24418	2688073	[[0.0, 124.0], [24418.0, 2688073.0]]	1	1
-1689	125	0	125	24418	2688072	[[0.0, 125.0], [24418.0, 2688072.0]]	1	1
-1688	126	0	126	24418	2688071	[[0.0, 126.0], [24418.0, 2688071.0]]	1	1
-1687	127	0	127	24418	2688070	[[0.0, 127.0], [24418.0, 2688070.0]]	1	1
-1686	127	0	127	24418	2688070	[[0.0, 127.0], [24418.0, 2688070.0]]	1	1
-1685	127	0	127	24418	2688070	[[0.0, 127.0], [24418.0, 2688070.0]]	1	1
-1684	127	0	127	24418	2688070	[[0.0, 127.0], [24418.0, 2688070.0]]	1	1
-1683	127	0	127	24418	2688070	[[0.0, 127.0], [24418.0, 2688070.0]]	1	1
-1682	127	0	127	24418	2688070	[[0.0, 127.0], [24418.0, 2688070.0]]	1	1
-1681	127	0	127	24418	2688070	[[0.0, 127.0], [24418.0, 2688070.0]]	1	1
-1680	127	0	127	24418	2688070	[[0.0, 127.0], [24418.0, 2688070.0]]	1	1
-1679	127	0	127	24418	2688070	[[0.0, 127.0], [24418.0, 2688070.0]]	1	1
-1678	127	0	127	24418	2688070	[[0.0, 127.0], [24418.0, 2688070.0]]	1	1
-1677	127	0	127	24418	2688070	[[0.0, 127.0], [24418.0, 2688070.0]]	1	1
-1676	127	0	127	24418	2688070	[[0.0, 127.0], [24418.0, 2688070.0]]	1	1
-1675	127	0	127	24418	2688070	[[0.0, 127.0], [24418.0, 2688070.0]]	1	1
-1674	127	0	127	24418	2688070	[[0.0, 127.0], [24418.0, 2688070.0]]	1	1
-1673	128	1	127	24417	2688070	[[1.0, 127.0], [24417.0, 2688070.0]]	0.685715	1
-1672	128	0	128	24418	2688069	[[0.0, 128.0], [24418.0, 2688069.0]]	1	1
-1671	129	0	129	24418	2688068	[[0.0, 129.0], [24418.0, 2688068.0]]	1	1
-1670	129	0	129	24418	2688068	[[0.0, 129.0], [24418.0, 2688068.0]]	1	1
-1669	129	0	129	24418	2688068	[[0.0, 129.0], [24418.0, 2688068.0]]	1	1
-1668	129	0	129	24418	2688068	[[0.0, 129.0], [24418.0, 2688068.0]]	1	1
-1667	129	0	129	24418	2688068	[[0.0, 129.0], [24418.0, 2688068.0]]	1	1
-1666	129	0	129	24418	2688068	[[0.0, 129.0], [24418.0, 2688068.0]]	1	1
-1665	129	0	129	24418	2688068	[[0.0, 129.0], [24418.0, 2688068.0]]	1	1
-1664	129	0	129	24418	2688068	[[0.0, 129.0], [24418.0, 2688068.0]]	1	1
-1663	129	0	129	24418	2688068	[[0.0, 129.0], [24418.0, 2688068.0]]	1	1
-1662	129	0	129	24418	2688068	[[0.0, 129.0], [24418.0, 2688068.0]]	1	1
-1661	129	0	129	24418	2688068	[[0.0, 129.0], [24418.0, 2688068.0]]	1	1
-1660	130	0	130	24418	2688067	[[0.0, 130.0], [24418.0, 2688067.0]]	1	1
-1659	130	0	130	24418	2688067	[[0.0, 130.0], [24418.0, 2688067.0]]	1	1
-1658	130	0	130	24418	2688067	[[0.0, 130.0], [24418.0, 2688067.0]]	1	1
-1657	130	0	130	24418	2688067	[[0.0, 130.0], [24418.0, 2688067.0]]	1	1
-1656	130	0	130	24418	2688067	[[0.0, 130.0], [24418.0, 2688067.0]]	1	1
-1655	130	0	130	24418	2688067	[[0.0, 130.0], [24418.0, 2688067.0]]	1	1
-1654	130	0	130	24418	2688067	[[0.0, 130.0], [24418.0, 2688067.0]]	1	1
-1653	130	0	130	24418	2688067	[[0.0, 130.0], [24418.0, 2688067.0]]	1	1
-1652	130	0	130	24418	2688067	[[0.0, 130.0], [24418.0, 2688067.0]]	1	1
-1651	130	0	130	24418	2688067	[[0.0, 130.0], [24418.0, 2688067.0]]	1	1
-1650	130	0	130	24418	2688067	[[0.0, 130.0], [24418.0, 2688067.0]]	1	1
-1649	130	0	130	24418	2688067	[[0.0, 130.0], [24418.0, 2688067.0]]	1	1
-1648	130	0	130	24418	2688067	[[0.0, 130.0], [24418.0, 2688067.0]]	1	1
-1647	130	0	130	24418	2688067	[[0.0, 130.0], [24418.0, 2688067.0]]	1	1
-1646	131	0	131	24418	2688066	[[0.0, 131.0], [24418.0, 2688066.0]]	1	1
-1645	132	0	132	24418	2688065	[[0.0, 132.0], [24418.0, 2688065.0]]	1	1
-1644	132	0	132	24418	2688065	[[0.0, 132.0], [24418.0, 2688065.0]]	1	1
-1643	132	1	131	24417	2688066	[[1.0, 131.0], [24417.0, 2688066.0]]	0.69688	1
-1642	132	0	132	24418	2688065	[[0.0, 132.0], [24418.0, 2688065.0]]	1	1
-1641	132	0	132	24418	2688065	[[0.0, 132.0], [24418.0, 2688065.0]]	1	1
-1640	132	0	132	24418	2688065	[[0.0, 132.0], [24418.0, 2688065.0]]	1	1
-1639	132	0	132	24418	2688065	[[0.0, 132.0], [24418.0, 2688065.0]]	1	1
-1638	132	1	131	24417	2688066	[[1.0, 131.0], [24417.0, 2688066.0]]	0.69688	1
-1637	132	0	132	24418	2688065	[[0.0, 132.0], [24418.0, 2688065.0]]	1	1
-1636	132	0	132	24418	2688065	[[0.0, 132.0], [24418.0, 2688065.0]]	1	1
-1635	132	0	132	24418	2688065	[[0.0, 132.0], [24418.0, 2688065.0]]	1	1
-1634	132	0	132	24418	2688065	[[0.0, 132.0], [24418.0, 2688065.0]]	1	1
-1633	133	0	133	24418	2688064	[[0.0, 133.0], [24418.0, 2688064.0]]	1	1
-1632	133	0	133	24418	2688064	[[0.0, 133.0], [24418.0, 2688064.0]]	1	1
-1631	133	0	133	24418	2688064	[[0.0, 133.0], [24418.0, 2688064.0]]	1	1
-1630	133	0	133	24418	2688064	[[0.0, 133.0], [24418.0, 2688064.0]]	1	1
-1629	133	0	133	24418	2688064	[[0.0, 133.0], [24418.0, 2688064.0]]	1	1
-1628	133	0	133	24418	2688064	[[0.0, 133.0], [24418.0, 2688064.0]]	1	1
-1627	133	0	133	24418	2688064	[[0.0, 133.0], [24418.0, 2688064.0]]	1	1
-1626	133	0	133	24418	2688064	[[0.0, 133.0], [24418.0, 2688064.0]]	1	1
-1625	133	0	133	24418	2688064	[[0.0, 133.0], [24418.0, 2688064.0]]	1	1
-1624	133	0	133	24418	2688064	[[0.0, 133.0], [24418.0, 2688064.0]]	1	1
-1623	133	0	133	24418	2688064	[[0.0, 133.0], [24418.0, 2688064.0]]	1	1
-1622	133	0	133	24418	2688064	[[0.0, 133.0], [24418.0, 2688064.0]]	1	1
-1621	133	0	133	24418	2688064	[[0.0, 133.0], [24418.0, 2688064.0]]	1	1
-1620	133	0	133	24418	2688064	[[0.0, 133.0], [24418.0, 2688064.0]]	1	1
-1619	133	0	133	24418	2688064	[[0.0, 133.0], [24418.0, 2688064.0]]	1	1
-1618	133	0	133	24418	2688064	[[0.0, 133.0], [24418.0, 2688064.0]]	1	1
-1617	133	0	133	24418	2688064	[[0.0, 133.0], [24418.0, 2688064.0]]	1	1
-1616	133	0	133	24418	2688064	[[0.0, 133.0], [24418.0, 2688064.0]]	1	1
-1615	133	0	133	24418	2688064	[[0.0, 133.0], [24418.0, 2688064.0]]	1	1
-1614	133	0	133	24418	2688064	[[0.0, 133.0], [24418.0, 2688064.0]]	1	1
-1613	133	0	133	24418	2688064	[[0.0, 133.0], [24418.0, 2688064.0]]	1	1
-1612	133	0	133	24418	2688064	[[0.0, 133.0], [24418.0, 2688064.0]]	1	1
-1611	133	0	133	24418	2688064	[[0.0, 133.0], [24418.0, 2688064.0]]	1	1
-1610	133	0	133	24418	2688064	[[0.0, 133.0], [24418.0, 2688064.0]]	1	1
-1609	133	1	132	24417	2688065	[[1.0, 132.0], [24417.0, 2688065.0]]	0.699609	1
-1608	133	0	133	24418	2688064	[[0.0, 133.0], [24418.0, 2688064.0]]	1	1
-1607	133	0	133	24418	2688064	[[0.0, 133.0], [24418.0, 2688064.0]]	1	1
-1606	133	0	133	24418	2688064	[[0.0, 133.0], [24418.0, 2688064.0]]	1	1
-1605	133	0	133	24418	2688064	[[0.0, 133.0], [24418.0, 2688064.0]]	1	1
-1604	133	0	133	24418	2688064	[[0.0, 133.0], [24418.0, 2688064.0]]	1	1
-1603	133	0	133	24418	2688064	[[0.0, 133.0], [24418.0, 2688064.0]]	1	1
-1602	133	0	133	24418	2688064	[[0.0, 133.0], [24418.0, 2688064.0]]	1	1
-1601	133	0	133	24418	2688064	[[0.0, 133.0], [24418.0, 2688064.0]]	1	1
-1600	133	0	133	24418	2688064	[[0.0, 133.0], [24418.0, 2688064.0]]	1	1
-1599	133	0	133	24418	2688064	[[0.0, 133.0], [24418.0, 2688064.0]]	1	1
-1598	133	0	133	24418	2688064	[[0.0, 133.0], [24418.0, 2688064.0]]	1	1
-1597	133	0	133	24418	2688064	[[0.0, 133.0], [24418.0, 2688064.0]]	1	1
-1596	134	0	134	24418	2688063	[[0.0, 134.0], [24418.0, 2688063.0]]	1	1
-1595	134	0	134	24418	2688063	[[0.0, 134.0], [24418.0, 2688063.0]]	1	1
[truncated: 3,963 more rows]

## Sheet: Anti-CRISPR, 21907 elements
Position	Total ORFs count	Anti-defense count	In position + not anti-defense	not in position + anti-defense	not in position + not anti-defense	Fisher’s exact table	P-value	P-value after FDR
-3593	50	0	50	1563	2711002	[[0.0, 50.0], [1563.0, 2711002.0]]	1	1
-3592	50	0	50	1563	2711002	[[0.0, 50.0], [1563.0, 2711002.0]]	1	1
-3591	50	0	50	1563	2711002	[[0.0, 50.0], [1563.0, 2711002.0]]	1	1
-3590	50	0	50	1563	2711002	[[0.0, 50.0], [1563.0, 2711002.0]]	1	1
-3589	50	0	50	1563	2711002	[[0.0, 50.0], [1563.0, 2711002.0]]	1	1
-3588	50	0	50	1563	2711002	[[0.0, 50.0], [1563.0, 2711002.0]]	1	1
-3587	50	0	50	1563	2711002	[[0.0, 50.0], [1563.0, 2711002.0]]	1	1
-3586	50	0	50	1563	2711002	[[0.0, 50.0], [1563.0, 2711002.0]]	1	1
-3585	50	0	50	1563	2711002	[[0.0, 50.0], [1563.0, 2711002.0]]	1	1
-3584	50	0	50	1563	2711002	[[0.0, 50.0], [1563.0, 2711002.0]]	1	1
-3583	50	0	50	1563	2711002	[[0.0, 50.0], [1563.0, 2711002.0]]	1	1
-3582	50	0	50	1563	2711002	[[0.0, 50.0], [1563.0, 2711002.0]]	1	1
-3581	50	0	50	1563	2711002	[[0.0, 50.0], [1563.0, 2711002.0]]	1	1
-3580	50	0	50	1563	2711002	[[0.0, 50.0], [1563.0, 2711002.0]]	1	1
-3579	50	0	50	1563	2711002	[[0.0, 50.0], [1563.0, 2711002.0]]	1	1
-3578	50	0	50	1563	2711002	[[0.0, 50.0], [1563.0, 2711002.0]]	1	1
-3577	50	0	50	1563	2711002	[[0.0, 50.0], [1563.0, 2711002.0]]	1	1
-3576	50	0	50	1563	2711002	[[0.0, 50.0], [1563.0, 2711002.0]]	1	1
-3575	50	0	50	1563	2711002	[[0.0, 50.0], [1563.0, 2711002.0]]	1	1
-3574	50	0	50	1563	2711002	[[0.0, 50.0], [1563.0, 2711002.0]]	1	1
-3573	50	0	50	1563	2711002	[[0.0, 50.0], [1563.0, 2711002.0]]	1	1
-3572	50	0	50	1563	2711002	[[0.0, 50.0], [1563.0, 2711002.0]]	1	1
-3571	50	0	50	1563	2711002	[[0.0, 50.0], [1563.0, 2711002.0]]	1	1
-3570	50	0	50	1563	2711002	[[0.0, 50.0], [1563.0, 2711002.0]]	1	1
-3569	50	0	50	1563	2711002	[[0.0, 50.0], [1563.0, 2711002.0]]	1	1
-3568	50	0	50	1563	2711002	[[0.0, 50.0], [1563.0, 2711002.0]]	1	1
-3567	50	0	50	1563	2711002	[[0.0, 50.0], [1563.0, 2711002.0]]	1	1
-3566	50	0	50	1563	2711002	[[0.0, 50.0], [1563.0, 2711002.0]]	1	1
-3565	50	0	50	1563	2711002	[[0.0, 50.0], [1563.0, 2711002.0]]	1	1
-3564	50	0	50	1563	2711002	[[0.0, 50.0], [1563.0, 2711002.0]]	1	1
-3563	50	0	50	1563	2711002	[[0.0, 50.0], [1563.0, 2711002.0]]	1	1
-3562	50	0	50	1563	2711002	[[0.0, 50.0], [1563.0, 2711002.0]]	1	1
-3561	50	0	50	1563	2711002	[[0.0, 50.0], [1563.0, 2711002.0]]	1	1
-3560	50	0	50	1563	2711002	[[0.0, 50.0], [1563.0, 2711002.0]]	1	1
-3559	50	0	50	1563	2711002	[[0.0, 50.0], [1563.0, 2711002.0]]	1	1
-3558	50	0	50	1563	2711002	[[0.0, 50.0], [1563.0, 2711002.0]]	1	1
-3557	50	0	50	1563	2711002	[[0.0, 50.0], [1563.0, 2711002.0]]	1	1
-3556	50	0	50	1563	2711002	[[0.0, 50.0], [1563.0, 2711002.0]]	1	1
-3555	50	0	50	1563	2711002	[[0.0, 50.0], [1563.0, 2711002.0]]	1	1
-3554	50	0	50	1563	2711002	[[0.0, 50.0], [1563.0, 2711002.0]]	1	1
-3553	50	0	50	1563	2711002	[[0.0, 50.0], [1563.0, 2711002.0]]	1	1
-3552	52	0	52	1563	2711000	[[0.0, 52.0], [1563.0, 2711000.0]]	1	1
-3551	52	0	52	1563	2711000	[[0.0, 52.0], [1563.0, 2711000.0]]	1	1
-3550	52	0	52	1563	2711000	[[0.0, 52.0], [1563.0, 2711000.0]]	1	1
-3549	52	0	52	1563	2711000	[[0.0, 52.0], [1563.0, 2711000.0]]	1	1
-3548	52	0	52	1563	2711000	[[0.0, 52.0], [1563.0, 2711000.0]]	1	1
-3547	52	0	52	1563	2711000	[[0.0, 52.0], [1563.0, 2711000.0]]	1	1
-3546	52	0	52	1563	2711000	[[0.0, 52.0], [1563.0, 2711000.0]]	1	1
-3545	52	0	52	1563	2711000	[[0.0, 52.0], [1563.0, 2711000.0]]	1	1
-3544	52	0	52	1563	2711000	[[0.0, 52.0], [1563.0, 2711000.0]]	1	1
-3543	52	0	52	1563	2711000	[[0.0, 52.0], [1563.0, 2711000.0]]	1	1
-3542	52	0	52	1563	2711000	[[0.0, 52.0], [1563.0, 2711000.0]]	1	1
-3541	52	0	52	1563	2711000	[[0.0, 52.0], [1563.0, 2711000.0]]	1	1
-3540	52	0	52	1563	2711000	[[0.0, 52.0], [1563.0, 2711000.0]]	1	1
-3539	52	0	52	1563	2711000	[[0.0, 52.0], [1563.0, 2711000.0]]	1	1
-3538	52	0	52	1563	2711000	[[0.0, 52.0], [1563.0, 2711000.0]]	1	1
-3537	52	0	52	1563	2711000	[[0.0, 52.0], [1563.0, 2711000.0]]	1	1
-3536	52	0	52	1563	2711000	[[0.0, 52.0], [1563.0, 2711000.0]]	1	1
-3535	52	0	52	1563	2711000	[[0.0, 52.0], [1563.0, 2711000.0]]	1	1
-3534	52	0	52	1563	2711000	[[0.0, 52.0], [1563.0, 2711000.0]]	1	1
-3533	52	0	52	1563	2711000	[[0.0, 52.0], [1563.0, 2711000.0]]	1	1
-3532	52	0	52	1563	2711000	[[0.0, 52.0], [1563.0, 2711000.0]]	1	1
-3531	52	0	52	1563	2711000	[[0.0, 52.0], [1563.0, 2711000.0]]	1	1
-3530	52	0	52	1563	2711000	[[0.0, 52.0], [1563.0, 2711000.0]]	1	1
-3529	52	0	52	1563	2711000	[[0.0, 52.0], [1563.0, 2711000.0]]	1	1
-3528	52	0	52	1563	2711000	[[0.0, 52.0], [1563.0, 2711000.0]]	1	1
-3527	52	0	52	1563	2711000	[[0.0, 52.0], [1563.0, 2711000.0]]	1	1
-3526	52	0	52	1563	2711000	[[0.0, 52.0], [1563.0, 2711000.0]]	1	1
-3525	52	0	52	1563	2711000	[[0.0, 52.0], [1563.0, 2711000.0]]	1	1
-3524	52	0	52	1563	2711000	[[0.0, 52.0], [1563.0, 2711000.0]]	1	1
-3523	52	0	52	1563	2711000	[[0.0, 52.0], [1563.0, 2711000.0]]	1	1
-3522	52	0	52	1563	2711000	[[0.0, 52.0], [1563.0, 2711000.0]]	1	1
-3521	52	0	52	1563	2711000	[[0.0, 52.0], [1563.0, 2711000.0]]	1	1
-3520	52	0	52	1563	2711000	[[0.0, 52.0], [1563.0, 2711000.0]]	1	1
-3519	52	0	52	1563	2711000	[[0.0, 52.0], [1563.0, 2711000.0]]	1	1
-3518	52	0	52	1563	2711000	[[0.0, 52.0], [1563.0, 2711000.0]]	1	1
-3517	52	0	52	1563	2711000	[[0.0, 52.0], [1563.0, 2711000.0]]	1	1
-3516	52	0	52	1563	2711000	[[0.0, 52.0], [1563.0, 2711000.0]]	1	1
-3515	52	0	52	1563	2711000	[[0.0, 52.0], [1563.0, 2711000.0]]	1	1
-3514	52	0	52	1563	2711000	[[0.0, 52.0], [1563.0, 2711000.0]]	1	1
-3513	52	0	52	1563	2711000	[[0.0, 52.0], [1563.0, 2711000.0]]	1	1
-3512	52	0	52	1563	2711000	[[0.0, 52.0], [1563.0, 2711000.0]]	1	1
-3511	52	0	52	1563	2711000	[[0.0, 52.0], [1563.0, 2711000.0]]	1	1
-3510	52	0	52	1563	2711000	[[0.0, 52.0], [1563.0, 2711000.0]]	1	1
-3509	52	0	52	1563	2711000	[[0.0, 52.0], [1563.0, 2711000.0]]	1	1
-3508	52	0	52	1563	2711000	[[0.0, 52.0], [1563.0, 2711000.0]]	1	1
-3507	52	0	52	1563	2711000	[[0.0, 52.0], [1563.0, 2711000.0]]	1	1
-3506	52	0	52	1563	2711000	[[0.0, 52.0], [1563.0, 2711000.0]]	1	1
-3505	52	0	52	1563	2711000	[[0.0, 52.0], [1563.0, 2711000.0]]	1	1
-3504	52	0	52	1563	2711000	[[0.0, 52.0], [1563.0, 2711000.0]]	1	1
-3503	52	0	52	1563	2711000	[[0.0, 52.0], [1563.0, 2711000.0]]	1	1
-3502	52	0	52	1563	2711000	[[0.0, 52.0], [1563.0, 2711000.0]]	1	1
-3501	52	0	52	1563	2711000	[[0.0, 52.0], [1563.0, 2711000.0]]	1	1
-3500	52	0	52	1563	2711000	[[0.0, 52.0], [1563.0, 2711000.0]]	1	1
-3499	52	0	52	1563	2711000	[[0.0, 52.0], [1563.0, 2711000.0]]	1	1
-3498	52	0	52	1563	2711000	[[0.0, 52.0], [1563.0, 2711000.0]]	1	1
-3497	52	0	52	1563	2711000	[[0.0, 52.0], [1563.0, 2711000.0]]	1	1
-3496	52	0	52	1563	2711000	[[0.0, 52.0], [1563.0, 2711000.0]]	1	1
-3495	52	0	52	1563	2711000	[[0.0, 52.0], [1563.0, 2711000.0]]	1	1
-3494	52	0	52	1563	2711000	[[0.0, 52.0], [1563.0, 2711000.0]]	1	1
-3493	52	0	52	1563	2711000	[[0.0, 52.0], [1563.0, 2711000.0]]	1	1
-3492	52	0	52	1563	2711000	[[0.0, 52.0], [1563.0, 2711000.0]]	1	1
-3491	52	0	52	1563	2711000	[[0.0, 52.0], [1563.0, 2711000.0]]	1	1
-3490	52	0	52	1563	2711000	[[0.0, 52.0], [1563.0, 2711000.0]]	1	1
-3489	52	0	52	1563	2711000	[[0.0, 52.0], [1563.0, 2711000.0]]	1	1
-3488	52	0	52	1563	2711000	[[0.0, 52.0], [1563.0, 2711000.0]]	1	1
-3487	52	0	52	1563	2711000	[[0.0, 52.0], [1563.0, 2711000.0]]	1	1
-3486	52	0	52	1563	2711000	[[0.0, 52.0], [1563.0, 2711000.0]]	1	1
-3485	52	0	52	1563	2711000	[[0.0, 52.0], [1563.0, 2711000.0]]	1	1
-3484	52	0	52	1563	2711000	[[0.0, 52.0], [1563.0, 2711000.0]]	1	1
-3483	52	0	52	1563	2711000	[[0.0, 52.0], [1563.0, 2711000.0]]	1	1
-3482	52	0	52	1563	2711000	[[0.0, 52.0], [1563.0, 2711000.0]]	1	1
-3481	52	0	52	1563	2711000	[[0.0, 52.0], [1563.0, 2711000.0]]	1	1
-3480	52	0	52	1563	2711000	[[0.0, 52.0], [1563.0, 2711000.0]]	1	1
-3479	52	0	52	1563	2711000	[[0.0, 52.0], [1563.0, 2711000.0]]	1	1
-3478	52	0	52	1563	2711000	[[0.0, 52.0], [1563.0, 2711000.0]]	1	1
-3477	52	0	52	1563	2711000	[[0.0, 52.0], [1563.0, 2711000.0]]	1	1
-3476	52	0	52	1563	2711000	[[0.0, 52.0], [1563.0, 2711000.0]]	1	1
-3475	52	0	52	1563	2711000	[[0.0, 52.0], [1563.0, 2711000.0]]	1	1
-3474	52	0	52	1563	2711000	[[0.0, 52.0], [1563.0, 2711000.0]]	1	1
-3473	52	0	52	1563	2711000	[[0.0, 52.0], [1563.0, 2711000.0]]	1	1
-3472	52	0	52	1563	2711000	[[0.0, 52.0], [1563.0, 2711000.0]]	1	1
-3471	52	0	52	1563	2711000	[[0.0, 52.0], [1563.0, 2711000.0]]	1	1
-3470	52	0	52	1563	2711000	[[0.0, 52.0], [1563.0, 2711000.0]]	1	1
-3469	52	0	52	1563	2711000	[[0.0, 52.0], [1563.0, 2711000.0]]	1	1
-3468	52	0	52	1563	2711000	[[0.0, 52.0], [1563.0, 2711000.0]]	1	1
-3467	52	0	52	1563	2711000	[[0.0, 52.0], [1563.0, 2711000.0]]	1	1
-3466	52	0	52	1563	2711000	[[0.0, 52.0], [1563.0, 2711000.0]]	1	1
-3465	52	0	52	1563	2711000	[[0.0, 52.0], [1563.0, 2711000.0]]	1	1
-3464	52	0	52	1563	2711000	[[0.0, 52.0], [1563.0, 2711000.0]]	1	1
-3463	52	0	52	1563	2711000	[[0.0, 52.0], [1563.0, 2711000.0]]	1	1
-3462	52	0	52	1563	2711000	[[0.0, 52.0], [1563.0, 2711000.0]]	1	1
-3461	52	0	52	1563	2711000	[[0.0, 52.0], [1563.0, 2711000.0]]	1	1
-3460	52	0	52	1563	2711000	[[0.0, 52.0], [1563.0, 2711000.0]]	1	1
-3459	52	0	52	1563	2711000	[[0.0, 52.0], [1563.0, 2711000.0]]	1	1
-3458	52	0	52	1563	2711000	[[0.0, 52.0], [1563.0, 2711000.0]]	1	1
-3457	52	0	52	1563	2711000	[[0.0, 52.0], [1563.0, 2711000.0]]	1	1
-3456	52	0	52	1563	2711000	[[0.0, 52.0], [1563.0, 2711000.0]]	1	1
-3455	52	0	52	1563	2711000	[[0.0, 52.0], [1563.0, 2711000.0]]	1	1
-3454	52	0	52	1563	2711000	[[0.0, 52.0], [1563.0, 2711000.0]]	1	1
-3453	52	0	52	1563	2711000	[[0.0, 52.0], [1563.0, 2711000.0]]	1	1
-3452	52	0	52	1563	2711000	[[0.0, 52.0], [1563.0, 2711000.0]]	1	1
-3451	52	0	52	1563	2711000	[[0.0, 52.0], [1563.0, 2711000.0]]	1	1
-3450	52	0	52	1563	2711000	[[0.0, 52.0], [1563.0, 2711000.0]]	1	1
-3449	52	0	52	1563	2711000	[[0.0, 52.0], [1563.0, 2711000.0]]	1	1
-3448	52	0	52	1563	2711000	[[0.0, 52.0], [1563.0, 2711000.0]]	1	1
-3447	52	0	52	1563	2711000	[[0.0, 52.0], [1563.0, 2711000.0]]	1	1
-3446	52	0	52	1563	2711000	[[0.0, 52.0], [1563.0, 2711000.0]]	1	1
-3445	52	0	52	1563	2711000	[[0.0, 52.0], [1563.0, 2711000.0]]	1	1
-3444	52	0	52	1563	2711000	[[0.0, 52.0], [1563.0, 2711000.0]]	1	1
-3443	52	0	52	1563	2711000	[[0.0, 52.0], [1563.0, 2711000.0]]	1	1
-3442	52	0	52	1563	2711000	[[0.0, 52.0], [1563.0, 2711000.0]]	1	1
-3441	52	0	52	1563	2711000	[[0.0, 52.0], [1563.0, 2711000.0]]	1	1
-3440	52	0	52	1563	2711000	[[0.0, 52.0], [1563.0, 2711000.0]]	1	1
-3439	52	0	52	1563	2711000	[[0.0, 52.0], [1563.0, 2711000.0]]	1	1
-3438	52	0	52	1563	2711000	[[0.0, 52.0], [1563.0, 2711000.0]]	1	1
-3437	52	0	52	1563	2711000	[[0.0, 52.0], [1563.0, 2711000.0]]	1	1
-3436	52	0	52	1563	2711000	[[0.0, 52.0], [1563.0, 2711000.0]]	1	1
-3435	52	0	52	1563	2711000	[[0.0, 52.0], [1563.0, 2711000.0]]	1	1
-3434	52	0	52	1563	2711000	[[0.0, 52.0], [1563.0, 2711000.0]]	1	1
-3433	52	0	52	1563	2711000	[[0.0, 52.0], [1563.0, 2711000.0]]	1	1
-3432	52	0	52	1563	2711000	[[0.0, 52.0], [1563.0, 2711000.0]]	1	1
-3431	52	0	52	1563	2711000	[[0.0, 52.0], [1563.0, 2711000.0]]	1	1
-3430	52	0	52	1563	2711000	[[0.0, 52.0], [1563.0, 2711000.0]]	1	1
-3429	52	0	52	1563	2711000	[[0.0, 52.0], [1563.0, 2711000.0]]	1	1
-3428	52	0	52	1563	2711000	[[0.0, 52.0], [1563.0, 2711000.0]]	1	1
-3427	52	0	52	1563	2711000	[[0.0, 52.0], [1563.0, 2711000.0]]	1	1
-3426	52	0	52	1563	2711000	[[0.0, 52.0], [1563.0, 2711000.0]]	1	1
-3425	52	0	52	1563	2711000	[[0.0, 52.0], [1563.0, 2711000.0]]	1	1
-3424	52	0	52	1563	2711000	[[0.0, 52.0], [1563.0, 2711000.0]]	1	1
-3423	52	0	52	1563	2711000	[[0.0, 52.0], [1563.0, 2711000.0]]	1	1
-3422	52	0	52	1563	2711000	[[0.0, 52.0], [1563.0, 2711000.0]]	1	1
-3421	52	0	52	1563	2711000	[[0.0, 52.0], [1563.0, 2711000.0]]	1	1
-3420	52	0	52	1563	2711000	[[0.0, 52.0], [1563.0, 2711000.0]]	1	1
-3419	52	0	52	1563	2711000	[[0.0, 52.0], [1563.0, 2711000.0]]	1	1
-3418	52	0	52	1563	2711000	[[0.0, 52.0], [1563.0, 2711000.0]]	1	1
-3417	52	0	52	1563	2711000	[[0.0, 52.0], [1563.0, 2711000.0]]	1	1
-3416	52	0	52	1563	2711000	[[0.0, 52.0], [1563.0, 2711000.0]]	1	1
-3415	52	0	52	1563	2711000	[[0.0, 52.0], [1563.0, 2711000.0]]	1	1
-3414	52	0	52	1563	2711000	[[0.0, 52.0], [1563.0, 2711000.0]]	1	1
-3413	52	0	52	1563	2711000	[[0.0, 52.0], [1563.0, 2711000.0]]	1	1
-3412	52	0	52	1563	2711000	[[0.0, 52.0], [1563.0, 2711000.0]]	1	1
-3411	52	0	52	1563	2711000	[[0.0, 52.0], [1563.0, 2711000.0]]	1	1
-3410	52	0	52	1563	2711000	[[0.0, 52.0], [1563.0, 2711000.0]]	1	1
-3409	52	0	52	1563	2711000	[[0.0, 52.0], [1563.0, 2711000.0]]	1	1
-3408	53	0	53	1563	2710999	[[0.0, 53.0], [1563.0, 2710999.0]]	1	1
-3407	53	0	53	1563	2710999	[[0.0, 53.0], [1563.0, 2710999.0]]	1	1
-3406	53	0	53	1563	2710999	[[0.0, 53.0], [1563.0, 2710999.0]]	1	1
-3405	53	0	53	1563	2710999	[[0.0, 53.0], [1563.0, 2710999.0]]	1	1
-3404	53	0	53	1563	2710999	[[0.0, 53.0], [1563.0, 2710999.0]]	1	1
-3403	53	0	53	1563	2710999	[[0.0, 53.0], [1563.0, 2710999.0]]	1	1
-3402	53	0	53	1563	2710999	[[0.0, 53.0], [1563.0, 2710999.0]]	1	1
-3401	53	0	53	1563	2710999	[[0.0, 53.0], [1563.0, 2710999.0]]	1	1
-3400	54	0	54	1563	2710998	[[0.0, 54.0], [1563.0, 2710998.0]]	1	1
-3399	55	0	55	1563	2710997	[[0.0, 55.0], [1563.0, 2710997.0]]	1	1
-3398	55	0	55	1563	2710997	[[0.0, 55.0], [1563.0, 2710997.0]]	1	1
-3397	55	0	55	1563	2710997	[[0.0, 55.0], [1563.0, 2710997.0]]	1	1
-3396	55	0	55	1563	2710997	[[0.0, 55.0], [1563.0, 2710997.0]]	1	1
-3395	55	0	55	1563	2710997	[[0.0, 55.0], [1563.0, 2710997.0]]	1	1
-3394	56	0	56	1563	2710996	[[0.0, 56.0], [1563.0, 2710996.0]]	1	1
-3393	56	0	56	1563	2710996	[[0.0, 56.0], [1563.0, 2710996.0]]	1	1
-3392	56	0	56	1563	2710996	[[0.0, 56.0], [1563.0, 2710996.0]]	1	1
-3391	56	0	56	1563	2710996	[[0.0, 56.0], [1563.0, 2710996.0]]	1	1
-3390	56	0	56	1563	2710996	[[0.0, 56.0], [1563.0, 2710996.0]]	1	1
-3389	56	0	56	1563	2710996	[[0.0, 56.0], [1563.0, 2710996.0]]	1	1
-3388	56	0	56	1563	2710996	[[0.0, 56.0], [1563.0, 2710996.0]]	1	1
-3387	56	0	56	1563	2710996	[[0.0, 56.0], [1563.0, 2710996.0]]	1	1
-3386	56	0	56	1563	2710996	[[0.0, 56.0], [1563.0, 2710996.0]]	1	1
-3385	56	0	56	1563	2710996	[[0.0, 56.0], [1563.0, 2710996.0]]	1	1
-3384	56	0	56	1563	2710996	[[0.0, 56.0], [1563.0, 2710996.0]]	1	1
-3383	56	0	56	1563	2710996	[[0.0, 56.0], [1563.0, 2710996.0]]	1	1
-3382	56	0	56	1563	2710996	[[0.0, 56.0], [1563.0, 2710996.0]]	1	1
-3381	56	0	56	1563	2710996	[[0.0, 56.0], [1563.0, 2710996.0]]	1	1
-3380	56	0	56	1563	2710996	[[0.0, 56.0], [1563.0, 2710996.0]]	1	1
-3379	56	0	56	1563	2710996	[[0.0, 56.0], [1563.0, 2710996.0]]	1	1
-3378	57	0	57	1563	2710995	[[0.0, 57.0], [1563.0, 2710995.0]]	1	1
-3377	57	0	57	1563	2710995	[[0.0, 57.0], [1563.0, 2710995.0]]	1	1
-3376	57	0	57	1563	2710995	[[0.0, 57.0], [1563.0, 2710995.0]]	1	1
-3375	57	0	57	1563	2710995	[[0.0, 57.0], [1563.0, 2710995.0]]	1	1
-3374	58	0	58	1563	2710994	[[0.0, 58.0], [1563.0, 2710994.0]]	1	1
-3373	58	0	58	1563	2710994	[[0.0, 58.0], [1563.0, 2710994.0]]	1	1
-3372	58	0	58	1563	2710994	[[0.0, 58.0], [1563.0, 2710994.0]]	1	1
-3371	58	0	58	1563	2710994	[[0.0, 58.0], [1563.0, 2710994.0]]	1	1
-3370	58	0	58	1563	2710994	[[0.0, 58.0], [1563.0, 2710994.0]]	1	1
-3369	58	0	58	1563	2710994	[[0.0, 58.0], [1563.0, 2710994.0]]	1	1
-3368	58	0	58	1563	2710994	[[0.0, 58.0], [1563.0, 2710994.0]]	1	1
-3367	58	0	58	1563	2710994	[[0.0, 58.0], [1563.0, 2710994.0]]	1	1
-3366	58	0	58	1563	2710994	[[0.0, 58.0], [1563.0, 2710994.0]]	1	1
-3365	58	0	58	1563	2710994	[[0.0, 58.0], [1563.0, 2710994.0]]	1	1
-3364	58	0	58	1563	2710994	[[0.0, 58.0], [1563.0, 2710994.0]]	1	1
-3363	58	0	58	1563	2710994	[[0.0, 58.0], [1563.0, 2710994.0]]	1	1
-3362	58	0	58	1563	2710994	[[0.0, 58.0], [1563.0, 2710994.0]]	1	1
-3361	58	0	58	1563	2710994	[[0.0, 58.0], [1563.0, 2710994.0]]	1	1
-3360	58	0	58	1563	2710994	[[0.0, 58.0], [1563.0, 2710994.0]]	1	1
-3359	58	0	58	1563	2710994	[[0.0, 58.0], [1563.0, 2710994.0]]	1	1
-3358	58	0	58	1563	2710994	[[0.0, 58.0], [1563.0, 2710994.0]]	1	1
-3357	58	0	58	1563	2710994	[[0.0, 58.0], [1563.0, 2710994.0]]	1	1
-3356	58	0	58	1563	2710994	[[0.0, 58.0], [1563.0, 2710994.0]]	1	1
-3355	58	0	58	1563	2710994	[[0.0, 58.0], [1563.0, 2710994.0]]	1	1
-3354	58	0	58	1563	2710994	[[0.0, 58.0], [1563.0, 2710994.0]]	1	1
-3353	58	0	58	1563	2710994	[[0.0, 58.0], [1563.0, 2710994.0]]	1	1
-3352	58	0	58	1563	2710994	[[0.0, 58.0], [1563.0, 2710994.0]]	1	1
-3351	58	0	58	1563	2710994	[[0.0, 58.0], [1563.0, 2710994.0]]	1	1
-3350	58	0	58	1563	2710994	[[0.0, 58.0], [1563.0, 2710994.0]]	1	1
-3349	58	0	58	1563	2710994	[[0.0, 58.0], [1563.0, 2710994.0]]	1	1
-3348	58	0	58	1563	2710994	[[0.0, 58.0], [1563.0, 2710994.0]]	1	1
-3347	58	0	58	1563	2710994	[[0.0, 58.0], [1563.0, 2710994.0]]	1	1
-3346	58	0	58	1563	2710994	[[0.0, 58.0], [1563.0, 2710994.0]]	1	1
-3345	58	0	58	1563	2710994	[[0.0, 58.0], [1563.0, 2710994.0]]	1	1
-3344	58	0	58	1563	2710994	[[0.0, 58.0], [1563.0, 2710994.0]]	1	1
-3343	58	0	58	1563	2710994	[[0.0, 58.0], [1563.0, 2710994.0]]	1	1
-3342	58	0	58	1563	2710994	[[0.0, 58.0], [1563.0, 2710994.0]]	1	1
-3341	58	0	58	1563	2710994	[[0.0, 58.0], [1563.0, 2710994.0]]	1	1
-3340	58	0	58	1563	2710994	[[0.0, 58.0], [1563.0, 2710994.0]]	1	1
-3339	58	0	58	1563	2710994	[[0.0, 58.0], [1563.0, 2710994.0]]	1	1
-3338	58	0	58	1563	2710994	[[0.0, 58.0], [1563.0, 2710994.0]]	1	1
-3337	58	0	58	1563	2710994	[[0.0, 58.0], [1563.0, 2710994.0]]	1	1
-3336	58	0	58	1563	2710994	[[0.0, 58.0], [1563.0, 2710994.0]]	1	1
-3335	58	0	58	1563	2710994	[[0.0, 58.0], [1563.0, 2710994.0]]	1	1
-3334	58	0	58	1563	2710994	[[0.0, 58.0], [1563.0, 2710994.0]]	1	1
-3333	58	0	58	1563	2710994	[[0.0, 58.0], [1563.0, 2710994.0]]	1	1
-3332	58	0	58	1563	2710994	[[0.0, 58.0], [1563.0, 2710994.0]]	1	1
-3331	58	0	58	1563	2710994	[[0.0, 58.0], [1563.0, 2710994.0]]	1	1
-3330	59	0	59	1563	2710993	[[0.0, 59.0], [1563.0, 2710993.0]]	1	1
-3329	59	0	59	1563	2710993	[[0.0, 59.0], [1563.0, 2710993.0]]	1	1
-3328	59	0	59	1563	2710993	[[0.0, 59.0], [1563.0, 2710993.0]]	1	1
-3327	59	0	59	1563	2710993	[[0.0, 59.0], [1563.0, 2710993.0]]	1	1
-3326	59	0	59	1563	2710993	[[0.0, 59.0], [1563.0, 2710993.0]]	1	1
-3325	59	0	59	1563	2710993	[[0.0, 59.0], [1563.0, 2710993.0]]	1	1
-3324	59	0	59	1563	2710993	[[0.0, 59.0], [1563.0, 2710993.0]]	1	1
-3323	59	0	59	1563	2710993	[[0.0, 59.0], [1563.0, 2710993.0]]	1	1
-3322	59	0	59	1563	2710993	[[0.0, 59.0], [1563.0, 2710993.0]]	1	1
-3321	59	0	59	1563	2710993	[[0.0, 59.0], [1563.0, 2710993.0]]	1	1
-3320	59	0	59	1563	2710993	[[0.0, 59.0], [1563.0, 2710993.0]]	1	1
-3319	59	0	59	1563	2710993	[[0.0, 59.0], [1563.0, 2710993.0]]	1	1
-3318	59	0	59	1563	2710993	[[0.0, 59.0], [1563.0, 2710993.0]]	1	1
-3317	59	0	59	1563	2710993	[[0.0, 59.0], [1563.0, 2710993.0]]	1	1
-3316	59	0	59	1563	2710993	[[0.0, 59.0], [1563.0, 2710993.0]]	1	1
-3315	59	0	59	1563	2710993	[[0.0, 59.0], [1563.0, 2710993.0]]	1	1
-3314	59	0	59	1563	2710993	[[0.0, 59.0], [1563.0, 2710993.0]]	1	1
-3313	59	0	59	1563	2710993	[[0.0, 59.0], [1563.0, 2710993.0]]	1	1
-3312	59	0	59	1563	2710993	[[0.0, 59.0], [1563.0, 2710993.0]]	1	1
-3311	59	0	59	1563	2710993	[[0.0, 59.0], [1563.0, 2710993.0]]	1	1
-3310	59	0	59	1563	2710993	[[0.0, 59.0], [1563.0, 2710993.0]]	1	1
-3309	59	0	59	1563	2710993	[[0.0, 59.0], [1563.0, 2710993.0]]	1	1
-3308	59	0	59	1563	2710993	[[0.0, 59.0], [1563.0, 2710993.0]]	1	1
-3307	59	0	59	1563	2710993	[[0.0, 59.0], [1563.0, 2710993.0]]	1	1
-3306	59	0	59	1563	2710993	[[0.0, 59.0], [1563.0, 2710993.0]]	1	1
-3305	59	0	59	1563	2710993	[[0.0, 59.0], [1563.0, 2710993.0]]	1	1
-3304	59	0	59	1563	2710993	[[0.0, 59.0], [1563.0, 2710993.0]]	1	1
-3303	59	0	59	1563	2710993	[[0.0, 59.0], [1563.0, 2710993.0]]	1	1
-3302	59	0	59	1563	2710993	[[0.0, 59.0], [1563.0, 2710993.0]]	1	1
-3301	59	0	59	1563	2710993	[[0.0, 59.0], [1563.0, 2710993.0]]	1	1
-3300	59	0	59	1563	2710993	[[0.0, 59.0], [1563.0, 2710993.0]]	1	1
-3299	59	0	59	1563	2710993	[[0.0, 59.0], [1563.0, 2710993.0]]	1	1
-3298	59	0	59	1563	2710993	[[0.0, 59.0], [1563.0, 2710993.0]]	1	1
-3297	59	0	59	1563	2710993	[[0.0, 59.0], [1563.0, 2710993.0]]	1	1
-3296	60	0	60	1563	2710992	[[0.0, 60.0], [1563.0, 2710992.0]]	1	1
-3295	60	0	60	1563	2710992	[[0.0, 60.0], [1563.0, 2710992.0]]	1	1
-3294	60	0	60	1563	2710992	[[0.0, 60.0], [1563.0, 2710992.0]]	1	1
-3293	60	0	60	1563	2710992	[[0.0, 60.0], [1563.0, 2710992.0]]	1	1
-3292	60	0	60	1563	2710992	[[0.0, 60.0], [1563.0, 2710992.0]]	1	1
-3291	60	0	60	1563	2710992	[[0.0, 60.0], [1563.0, 2710992.0]]	1	1
-3290	60	0	60	1563	2710992	[[0.0, 60.0], [1563.0, 2710992.0]]	1	1
-3289	60	0	60	1563	2710992	[[0.0, 60.0], [1563.0, 2710992.0]]	1	1
-3288	60	0	60	1563	2710992	[[0.0, 60.0], [1563.0, 2710992.0]]	1	1
-3287	60	0	60	1563	2710992	[[0.0, 60.0], [1563.0, 2710992.0]]	1	1
-3286	60	0	60	1563	2710992	[[0.0, 60.0], [1563.0, 2710992.0]]	1	1
-3285	60	0	60	1563	2710992	[[0.0, 60.0], [1563.0, 2710992.0]]	1	1
-3284	60	0	60	1563	2710992	[[0.0, 60.0], [1563.0, 2710992.0]]	1	1
-3283	60	0	60	1563	2710992	[[0.0, 60.0], [1563.0, 2710992.0]]	1	1
-3282	60	0	60	1563	2710992	[[0.0, 60.0], [1563.0, 2710992.0]]	1	1
-3281	60	0	60	1563	2710992	[[0.0, 60.0], [1563.0, 2710992.0]]	1	1
-3280	60	0	60	1563	2710992	[[0.0, 60.0], [1563.0, 2710992.0]]	1	1
-3279	60	0	60	1563	2710992	[[0.0, 60.0], [1563.0, 2710992.0]]	1	1
-3278	60	0	60	1563	2710992	[[0.0, 60.0], [1563.0, 2710992.0]]	1	1
-3277	60	0	60	1563	2710992	[[0.0, 60.0], [1563.0, 2710992.0]]	1	1
-3276	60	0	60	1563	2710992	[[0.0, 60.0], [1563.0, 2710992.0]]	1	1
-3275	60	0	60	1563	2710992	[[0.0, 60.0], [1563.0, 2710992.0]]	1	1
-3274	60	0	60	1563	2710992	[[0.0, 60.0], [1563.0, 2710992.0]]	1	1
-3273	60	0	60	1563	2710992	[[0.0, 60.0], [1563.0, 2710992.0]]	1	1
-3272	60	0	60	1563	2710992	[[0.0, 60.0], [1563.0, 2710992.0]]	1	1
-3271	60	0	60	1563	2710992	[[0.0, 60.0], [1563.0, 2710992.0]]	1	1
-3270	60	0	60	1563	2710992	[[0.0, 60.0], [1563.0, 2710992.0]]	1	1
-3269	60	0	60	1563	2710992	[[0.0, 60.0], [1563.0, 2710992.0]]	1	1
-3268	60	0	60	1563	2710992	[[0.0, 60.0], [1563.0, 2710992.0]]	1	1
-3267	60	0	60	1563	2710992	[[0.0, 60.0], [1563.0, 2710992.0]]	1	1
-3266	60	0	60	1563	2710992	[[0.0, 60.0], [1563.0, 2710992.0]]	1	1
-3265	60	0	60	1563	2710992	[[0.0, 60.0], [1563.0, 2710992.0]]	1	1
-3264	60	0	60	1563	2710992	[[0.0, 60.0], [1563.0, 2710992.0]]	1	1
-3263	60	0	60	1563	2710992	[[0.0, 60.0], [1563.0, 2710992.0]]	1	1
-3262	60	1	59	1562	2710993	[[1.0, 59.0], [1562.0, 2710993.0]]	0.033991	1
-3261	60	0	60	1563	2710992	[[0.0, 60.0], [1563.0, 2710992.0]]	1	1
-3260	60	0	60	1563	2710992	[[0.0, 60.0], [1563.0, 2710992.0]]	1	1
-3259	60	0	60	1563	2710992	[[0.0, 60.0], [1563.0, 2710992.0]]	1	1
-3258	60	0	60	1563	2710992	[[0.0, 60.0], [1563.0, 2710992.0]]	1	1
-3257	60	0	60	1563	2710992	[[0.0, 60.0], [1563.0, 2710992.0]]	1	1
-3256	60	0	60	1563	2710992	[[0.0, 60.0], [1563.0, 2710992.0]]	1	1
-3255	60	0	60	1563	2710992	[[0.0, 60.0], [1563.0, 2710992.0]]	1	1
-3254	61	0	61	1563	2710991	[[0.0, 61.0], [1563.0, 2710991.0]]	1	1
-3253	61	0	61	1563	2710991	[[0.0, 61.0], [1563.0, 2710991.0]]	1	1
-3252	61	0	61	1563	2710991	[[0.0, 61.0], [1563.0, 2710991.0]]	1	1
-3251	61	0	61	1563	2710991	[[0.0, 61.0], [1563.0, 2710991.0]]	1	1
-3250	61	0	61	1563	2710991	[[0.0, 61.0], [1563.0, 2710991.0]]	1	1
-3249	61	0	61	1563	2710991	[[0.0, 61.0], [1563.0, 2710991.0]]	1	1
-3248	62	0	62	1563	2710990	[[0.0, 62.0], [1563.0, 2710990.0]]	1	1
-3247	62	0	62	1563	2710990	[[0.0, 62.0], [1563.0, 2710990.0]]	1	1
-3246	62	0	62	1563	2710990	[[0.0, 62.0], [1563.0, 2710990.0]]	1	1
-3245	62	0	62	1563	2710990	[[0.0, 62.0], [1563.0, 2710990.0]]	1	1
-3244	62	0	62	1563	2710990	[[0.0, 62.0], [1563.0, 2710990.0]]	1	1
-3243	62	0	62	1563	2710990	[[0.0, 62.0], [1563.0, 2710990.0]]	1	1
-3242	62	0	62	1563	2710990	[[0.0, 62.0], [1563.0, 2710990.0]]	1	1
-3241	62	0	62	1563	2710990	[[0.0, 62.0], [1563.0, 2710990.0]]	1	1
-3240	62	0	62	1563	2710990	[[0.0, 62.0], [1563.0, 2710990.0]]	1	1
-3239	62	0	62	1563	2710990	[[0.0, 62.0], [1563.0, 2710990.0]]	1	1
-3238	62	0	62	1563	2710990	[[0.0, 62.0], [1563.0, 2710990.0]]	1	1
-3237	62	0	62	1563	2710990	[[0.0, 62.0], [1563.0, 2710990.0]]	1	1
-3236	62	1	61	1562	2710991	[[1.0, 61.0], [1562.0, 2710991.0]]	0.0351039	1
-3235	62	0	62	1563	2710990	[[0.0, 62.0], [1563.0, 2710990.0]]	1	1
-3234	63	0	63	1563	2710989	[[0.0, 63.0], [1563.0, 2710989.0]]	1	1
-3233	63	0	63	1563	2710989	[[0.0, 63.0], [1563.0, 2710989.0]]	1	1
-3232	63	0	63	1563	2710989	[[0.0, 63.0], [1563.0, 2710989.0]]	1	1
-3231	63	0	63	1563	2710989	[[0.0, 63.0], [1563.0, 2710989.0]]	1	1
-3230	63	0	63	1563	2710989	[[0.0, 63.0], [1563.0, 2710989.0]]	1	1
-3229	63	0	63	1563	2710989	[[0.0, 63.0], [1563.0, 2710989.0]]	1	1
-3228	63	0	63	1563	2710989	[[0.0, 63.0], [1563.0, 2710989.0]]	1	1
-3227	63	0	63	1563	2710989	[[0.0, 63.0], [1563.0, 2710989.0]]	1	1
-3226	63	0	63	1563	2710989	[[0.0, 63.0], [1563.0, 2710989.0]]	1	1
-3225	63	0	63	1563	2710989	[[0.0, 63.0], [1563.0, 2710989.0]]	1	1
-3224	63	0	63	1563	2710989	[[0.0, 63.0], [1563.0, 2710989.0]]	1	1
-3223	63	0	63	1563	2710989	[[0.0, 63.0], [1563.0, 2710989.0]]	1	1
-3222	63	0	63	1563	2710989	[[0.0, 63.0], [1563.0, 2710989.0]]	1	1
-3221	63	0	63	1563	2710989	[[0.0, 63.0], [1563.0, 2710989.0]]	1	1
-3220	63	0	63	1563	2710989	[[0.0, 63.0], [1563.0, 2710989.0]]	1	1
-3219	63	0	63	1563	2710989	[[0.0, 63.0], [1563.0, 2710989.0]]	1	1
-3218	63	0	63	1563	2710989	[[0.0, 63.0], [1563.0, 2710989.0]]	1	1
-3217	63	0	63	1563	2710989	[[0.0, 63.0], [1563.0, 2710989.0]]	1	1
-3216	63	0	63	1563	2710989	[[0.0, 63.0], [1563.0, 2710989.0]]	1	1
-3215	63	0	63	1563	2710989	[[0.0, 63.0], [1563.0, 2710989.0]]	1	1
-3214	63	0	63	1563	2710989	[[0.0, 63.0], [1563.0, 2710989.0]]	1	1
-3213	63	0	63	1563	2710989	[[0.0, 63.0], [1563.0, 2710989.0]]	1	1
-3212	63	0	63	1563	2710989	[[0.0, 63.0], [1563.0, 2710989.0]]	1	1
-3211	63	0	63	1563	2710989	[[0.0, 63.0], [1563.0, 2710989.0]]	1	1
-3210	63	0	63	1563	2710989	[[0.0, 63.0], [1563.0, 2710989.0]]	1	1
-3209	63	0	63	1563	2710989	[[0.0, 63.0], [1563.0, 2710989.0]]	1	1
-3208	63	0	63	1563	2710989	[[0.0, 63.0], [1563.0, 2710989.0]]	1	1
-3207	63	0	63	1563	2710989	[[0.0, 63.0], [1563.0, 2710989.0]]	1	1
-3206	63	0	63	1563	2710989	[[0.0, 63.0], [1563.0, 2710989.0]]	1	1
-3205	64	0	64	1563	2710988	[[0.0, 64.0], [1563.0, 2710988.0]]	1	1
-3204	64	0	64	1563	2710988	[[0.0, 64.0], [1563.0, 2710988.0]]	1	1
-3203	64	0	64	1563	2710988	[[0.0, 64.0], [1563.0, 2710988.0]]	1	1
-3202	64	0	64	1563	2710988	[[0.0, 64.0], [1563.0, 2710988.0]]	1	1
-3201	64	0	64	1563	2710988	[[0.0, 64.0], [1563.0, 2710988.0]]	1	1
-3200	64	0	64	1563	2710988	[[0.0, 64.0], [1563.0, 2710988.0]]	1	1
-3199	64	0	64	1563	2710988	[[0.0, 64.0], [1563.0, 2710988.0]]	1	1
-3198	64	0	64	1563	2710988	[[0.0, 64.0], [1563.0, 2710988.0]]	1	1
-3197	64	0	64	1563	2710988	[[0.0, 64.0], [1563.0, 2710988.0]]	1	1
-3196	64	0	64	1563	2710988	[[0.0, 64.0], [1563.0, 2710988.0]]	1	1
-3195	64	0	64	1563	2710988	[[0.0, 64.0], [1563.0, 2710988.0]]	1	1
-3194	64	0	64	1563	2710988	[[0.0, 64.0], [1563.0, 2710988.0]]	1	1
-3193	64	0	64	1563	2710988	[[0.0, 64.0], [1563.0, 2710988.0]]	1	1
-3192	64	0	64	1563	2710988	[[0.0, 64.0], [1563.0, 2710988.0]]	1	1
-3191	64	0	64	1563	2710988	[[0.0, 64.0], [1563.0, 2710988.0]]	1	1
-3190	64	0	64	1563	2710988	[[0.0, 64.0], [1563.0, 2710988.0]]	1	1
-3189	64	0	64	1563	2710988	[[0.0, 64.0], [1563.0, 2710988.0]]	1	1
-3188	64	0	64	1563	2710988	[[0.0, 64.0], [1563.0, 2710988.0]]	1	1
-3187	64	0	64	1563	2710988	[[0.0, 64.0], [1563.0, 2710988.0]]	1	1
-3186	64	0	64	1563	2710988	[[0.0, 64.0], [1563.0, 2710988.0]]	1	1
-3185	64	0	64	1563	2710988	[[0.0, 64.0], [1563.0, 2710988.0]]	1	1
-3184	64	0	64	1563	2710988	[[0.0, 64.0], [1563.0, 2710988.0]]	1	1
-3183	64	0	64	1563	2710988	[[0.0, 64.0], [1563.0, 2710988.0]]	1	1
-3182	64	0	64	1563	2710988	[[0.0, 64.0], [1563.0, 2710988.0]]	1	1
-3181	64	0	64	1563	2710988	[[0.0, 64.0], [1563.0, 2710988.0]]	1	1
-3180	64	0	64	1563	2710988	[[0.0, 64.0], [1563.0, 2710988.0]]	1	1
-3179	64	0	64	1563	2710988	[[0.0, 64.0], [1563.0, 2710988.0]]	1	1
-3178	64	0	64	1563	2710988	[[0.0, 64.0], [1563.0, 2710988.0]]	1	1
-3177	64	0	64	1563	2710988	[[0.0, 64.0], [1563.0, 2710988.0]]	1	1
-3176	64	0	64	1563	2710988	[[0.0, 64.0], [1563.0, 2710988.0]]	1	1
-3175	64	0	64	1563	2710988	[[0.0, 64.0], [1563.0, 2710988.0]]	1	1
-3174	64	0	64	1563	2710988	[[0.0, 64.0], [1563.0, 2710988.0]]	1	1
-3173	64	0	64	1563	2710988	[[0.0, 64.0], [1563.0, 2710988.0]]	1	1
-3172	64	0	64	1563	2710988	[[0.0, 64.0], [1563.0, 2710988.0]]	1	1
-3171	64	0	64	1563	2710988	[[0.0, 64.0], [1563.0, 2710988.0]]	1	1
-3170	64	0	64	1563	2710988	[[0.0, 64.0], [1563.0, 2710988.0]]	1	1
-3169	64	0	64	1563	2710988	[[0.0, 64.0], [1563.0, 2710988.0]]	1	1
-3168	64	0	64	1563	2710988	[[0.0, 64.0], [1563.0, 2710988.0]]	1	1
-3167	64	0	64	1563	2710988	[[0.0, 64.0], [1563.0, 2710988.0]]	1	1
-3166	64	0	64	1563	2710988	[[0.0, 64.0], [1563.0, 2710988.0]]	1	1
-3165	64	0	64	1563	2710988	[[0.0, 64.0], [1563.0, 2710988.0]]	1	1
-3164	64	0	64	1563	2710988	[[0.0, 64.0], [1563.0, 2710988.0]]	1	1
-3163	64	0	64	1563	2710988	[[0.0, 64.0], [1563.0, 2710988.0]]	1	1
-3162	64	0	64	1563	2710988	[[0.0, 64.0], [1563.0, 2710988.0]]	1	1
-3161	64	0	64	1563	2710988	[[0.0, 64.0], [1563.0, 2710988.0]]	1	1
-3160	64	0	64	1563	2710988	[[0.0, 64.0], [1563.0, 2710988.0]]	1	1
-3159	64	0	64	1563	2710988	[[0.0, 64.0], [1563.0, 2710988.0]]	1	1
-3158	64	0	64	1563	2710988	[[0.0, 64.0], [1563.0, 2710988.0]]	1	1
-3157	64	0	64	1563	2710988	[[0.0, 64.0], [1563.0, 2710988.0]]	1	1
-3156	64	0	64	1563	2710988	[[0.0, 64.0], [1563.0, 2710988.0]]	1	1
-3155	64	0	64	1563	2710988	[[0.0, 64.0], [1563.0, 2710988.0]]	1	1
-3154	64	0	64	1563	2710988	[[0.0, 64.0], [1563.0, 2710988.0]]	1	1
-3153	64	0	64	1563	2710988	[[0.0, 64.0], [1563.0, 2710988.0]]	1	1
-3152	64	0	64	1563	2710988	[[0.0, 64.0], [1563.0, 2710988.0]]	1	1
-3151	64	0	64	1563	2710988	[[0.0, 64.0], [1563.0, 2710988.0]]	1	1
-3150	64	0	64	1563	2710988	[[0.0, 64.0], [1563.0, 2710988.0]]	1	1
-3149	64	0	64	1563	2710988	[[0.0, 64.0], [1563.0, 2710988.0]]	1	1
-3148	64	0	64	1563	2710988	[[0.0, 64.0], [1563.0, 2710988.0]]	1	1
-3147	64	0	64	1563	2710988	[[0.0, 64.0], [1563.0, 2710988.0]]	1	1
-3146	64	0	64	1563	2710988	[[0.0, 64.0], [1563.0, 2710988.0]]	1	1
-3145	64	0	64	1563	2710988	[[0.0, 64.0], [1563.0, 2710988.0]]	1	1
-3144	64	0	64	1563	2710988	[[0.0, 64.0], [1563.0, 2710988.0]]	1	1
-3143	64	0	64	1563	2710988	[[0.0, 64.0], [1563.0, 2710988.0]]	1	1
-3142	64	0	64	1563	2710988	[[0.0, 64.0], [1563.0, 2710988.0]]	1	1
-3141	64	0	64	1563	2710988	[[0.0, 64.0], [1563.0, 2710988.0]]	1	1
-3140	64	0	64	1563	2710988	[[0.0, 64.0], [1563.0, 2710988.0]]	1	1
-3139	64	0	64	1563	2710988	[[0.0, 64.0], [1563.0, 2710988.0]]	1	1
-3138	64	0	64	1563	2710988	[[0.0, 64.0], [1563.0, 2710988.0]]	1	1
-3137	64	0	64	1563	2710988	[[0.0, 64.0], [1563.0, 2710988.0]]	1	1
-3136	64	0	64	1563	2710988	[[0.0, 64.0], [1563.0, 2710988.0]]	1	1
-3135	65	0	65	1563	2710987	[[0.0, 65.0], [1563.0, 2710987.0]]	1	1
-3134	65	0	65	1563	2710987	[[0.0, 65.0], [1563.0, 2710987.0]]	1	1
-3133	65	0	65	1563	2710987	[[0.0, 65.0], [1563.0, 2710987.0]]	1	1
-3132	65	0	65	1563	2710987	[[0.0, 65.0], [1563.0, 2710987.0]]	1	1
-3131	65	0	65	1563	2710987	[[0.0, 65.0], [1563.0, 2710987.0]]	1	1
-3130	65	0	65	1563	2710987	[[0.0, 65.0], [1563.0, 2710987.0]]	1	1
-3129	65	0	65	1563	2710987	[[0.0, 65.0], [1563.0, 2710987.0]]	1	1
-3128	65	0	65	1563	2710987	[[0.0, 65.0], [1563.0, 2710987.0]]	1	1
-3127	65	0	65	1563	2710987	[[0.0, 65.0], [1563.0, 2710987.0]]	1	1
-3126	65	0	65	1563	2710987	[[0.0, 65.0], [1563.0, 2710987.0]]	1	1
-3125	65	0	65	1563	2710987	[[0.0, 65.0], [1563.0, 2710987.0]]	1	1
-3124	65	0	65	1563	2710987	[[0.0, 65.0], [1563.0, 2710987.0]]	1	1
-3123	65	0	65	1563	2710987	[[0.0, 65.0], [1563.0, 2710987.0]]	1	1
-3122	65	0	65	1563	2710987	[[0.0, 65.0], [1563.0, 2710987.0]]	1	1
-3121	65	0	65	1563	2710987	[[0.0, 65.0], [1563.0, 2710987.0]]	1	1
-3120	65	0	65	1563	2710987	[[0.0, 65.0], [1563.0, 2710987.0]]	1	1
-3119	65	0	65	1563	2710987	[[0.0, 65.0], [1563.0, 2710987.0]]	1	1
-3118	65	0	65	1563	2710987	[[0.0, 65.0], [1563.0, 2710987.0]]	1	1
-3117	66	0	66	1563	2710986	[[0.0, 66.0], [1563.0, 2710986.0]]	1	1
-3116	66	0	66	1563	2710986	[[0.0, 66.0], [1563.0, 2710986.0]]	1	1
-3115	67	0	67	1563	2710985	[[0.0, 67.0], [1563.0, 2710985.0]]	1	1
-3114	67	0	67	1563	2710985	[[0.0, 67.0], [1563.0, 2710985.0]]	1	1
-3113	68	0	68	1563	2710984	[[0.0, 68.0], [1563.0, 2710984.0]]	1	1
-3112	68	0	68	1563	2710984	[[0.0, 68.0], [1563.0, 2710984.0]]	1	1
-3111	68	0	68	1563	2710984	[[0.0, 68.0], [1563.0, 2710984.0]]	1	1
-3110	68	0	68	1563	2710984	[[0.0, 68.0], [1563.0, 2710984.0]]	1	1
-3109	68	0	68	1563	2710984	[[0.0, 68.0], [1563.0, 2710984.0]]	1	1
-3108	68	0	68	1563	2710984	[[0.0, 68.0], [1563.0, 2710984.0]]	1	1
-3107	69	0	69	1563	2710983	[[0.0, 69.0], [1563.0, 2710983.0]]	1	1
-3106	69	0	69	1563	2710983	[[0.0, 69.0], [1563.0, 2710983.0]]	1	1
-3105	69	0	69	1563	2710983	[[0.0, 69.0], [1563.0, 2710983.0]]	1	1
-3104	69	0	69	1563	2710983	[[0.0, 69.0], [1563.0, 2710983.0]]	1	1
-3103	69	0	69	1563	2710983	[[0.0, 69.0], [1563.0, 2710983.0]]	1	1
-3102	69	0	69	1563	2710983	[[0.0, 69.0], [1563.0, 2710983.0]]	1	1
-3101	69	0	69	1563	2710983	[[0.0, 69.0], [1563.0, 2710983.0]]	1	1
-3100	69	0	69	1563	2710983	[[0.0, 69.0], [1563.0, 2710983.0]]	1	1
-3099	69	0	69	1563	2710983	[[0.0, 69.0], [1563.0, 2710983.0]]	1	1
-3098	69	0	69	1563	2710983	[[0.0, 69.0], [1563.0, 2710983.0]]	1	1
-3097	69	0	69	1563	2710983	[[0.0, 69.0], [1563.0, 2710983.0]]	1	1
-3096	69	0	69	1563	2710983	[[0.0, 69.0], [1563.0, 2710983.0]]	1	1
-3095	69	0	69	1563	2710983	[[0.0, 69.0], [1563.0, 2710983.0]]	1	1
-3094	69	0	69	1563	2710983	[[0.0, 69.0], [1563.0, 2710983.0]]	1	1
-3093	69	0	69	1563	2710983	[[0.0, 69.0], [1563.0, 2710983.0]]	1	1
-3092	69	0	69	1563	2710983	[[0.0, 69.0], [1563.0, 2710983.0]]	1	1
-3091	69	0	69	1563	2710983	[[0.0, 69.0], [1563.0, 2710983.0]]	1	1
-3090	69	0	69	1563	2710983	[[0.0, 69.0], [1563.0, 2710983.0]]	1	1
-3089	69	0	69	1563	2710983	[[0.0, 69.0], [1563.0, 2710983.0]]	1	1
-3088	69	0	69	1563	2710983	[[0.0, 69.0], [1563.0, 2710983.0]]	1	1
-3087	69	0	69	1563	2710983	[[0.0, 69.0], [1563.0, 2710983.0]]	1	1
-3086	69	0	69	1563	2710983	[[0.0, 69.0], [1563.0, 2710983.0]]	1	1
-3085	69	0	69	1563	2710983	[[0.0, 69.0], [1563.0, 2710983.0]]	1	1
-3084	69	0	69	1563	2710983	[[0.0, 69.0], [1563.0, 2710983.0]]	1	1
-3083	69	0	69	1563	2710983	[[0.0, 69.0], [1563.0, 2710983.0]]	1	1
-3082	69	0	69	1563	2710983	[[0.0, 69.0], [1563.0, 2710983.0]]	1	1
-3081	69	0	69	1563	2710983	[[0.0, 69.0], [1563.0, 2710983.0]]	1	1
-3080	69	0	69	1563	2710983	[[0.0, 69.0], [1563.0, 2710983.0]]	1	1
-3079	69	0	69	1563	2710983	[[0.0, 69.0], [1563.0, 2710983.0]]	1	1
-3078	69	0	69	1563	2710983	[[0.0, 69.0], [1563.0, 2710983.0]]	1	1
-3077	69	0	69	1563	2710983	[[0.0, 69.0], [1563.0, 2710983.0]]	1	1
-3076	69	0	69	1563	2710983	[[0.0, 69.0], [1563.0, 2710983.0]]	1	1
-3075	69	0	69	1563	2710983	[[0.0, 69.0], [1563.0, 2710983.0]]	1	1
-3074	69	0	69	1563	2710983	[[0.0, 69.0], [1563.0, 2710983.0]]	1	1
-3073	69	0	69	1563	2710983	[[0.0, 69.0], [1563.0, 2710983.0]]	1	1
-3072	69	0	69	1563	2710983	[[0.0, 69.0], [1563.0, 2710983.0]]	1	1
-3071	69	0	69	1563	2710983	[[0.0, 69.0], [1563.0, 2710983.0]]	1	1
-3070	69	0	69	1563	2710983	[[0.0, 69.0], [1563.0, 2710983.0]]	1	1
-3069	69	0	69	1563	2710983	[[0.0, 69.0], [1563.0, 2710983.0]]	1	1
-3068	69	0	69	1563	2710983	[[0.0, 69.0], [1563.0, 2710983.0]]	1	1
-3067	69	0	69	1563	2710983	[[0.0, 69.0], [1563.0, 2710983.0]]	1	1
-3066	69	0	69	1563	2710983	[[0.0, 69.0], [1563.0, 2710983.0]]	1	1
-3065	69	0	69	1563	2710983	[[0.0, 69.0], [1563.0, 2710983.0]]	1	1
-3064	69	0	69	1563	2710983	[[0.0, 69.0], [1563.0, 2710983.0]]	1	1
-3063	69	0	69	1563	2710983	[[0.0, 69.0], [1563.0, 2710983.0]]	1	1
-3062	69	0	69	1563	2710983	[[0.0, 69.0], [1563.0, 2710983.0]]	1	1
-3061	69	0	69	1563	2710983	[[0.0, 69.0], [1563.0, 2710983.0]]	1	1
-3060	69	0	69	1563	2710983	[[0.0, 69.0], [1563.0, 2710983.0]]	1	1
-3059	69	0	69	1563	2710983	[[0.0, 69.0], [1563.0, 2710983.0]]	1	1
-3058	69	0	69	1563	2710983	[[0.0, 69.0], [1563.0, 2710983.0]]	1	1
-3057	69	0	69	1563	2710983	[[0.0, 69.0], [1563.0, 2710983.0]]	1	1
-3056	69	0	69	1563	2710983	[[0.0, 69.0], [1563.0, 2710983.0]]	1	1
-3055	69	0	69	1563	2710983	[[0.0, 69.0], [1563.0, 2710983.0]]	1	1
-3054	69	0	69	1563	2710983	[[0.0, 69.0], [1563.0, 2710983.0]]	1	1
-3053	69	0	69	1563	2710983	[[0.0, 69.0], [1563.0, 2710983.0]]	1	1
-3052	69	0	69	1563	2710983	[[0.0, 69.0], [1563.0, 2710983.0]]	1	1
-3051	70	0	70	1563	2710982	[[0.0, 70.0], [1563.0, 2710982.0]]	1	1
-3050	70	0	70	1563	2710982	[[0.0, 70.0], [1563.0, 2710982.0]]	1	1
-3049	70	0	70	1563	2710982	[[0.0, 70.0], [1563.0, 2710982.0]]	1	1
-3048	70	0	70	1563	2710982	[[0.0, 70.0], [1563.0, 2710982.0]]	1	1
-3047	70	0	70	1563	2710982	[[0.0, 70.0], [1563.0, 2710982.0]]	1	1
-3046	70	0	70	1563	2710982	[[0.0, 70.0], [1563.0, 2710982.0]]	1	1
-3045	70	0	70	1563	2710982	[[0.0, 70.0], [1563.0, 2710982.0]]	1	1
-3044	70	0	70	1563	2710982	[[0.0, 70.0], [1563.0, 2710982.0]]	1	1
-3043	70	0	70	1563	2710982	[[0.0, 70.0], [1563.0, 2710982.0]]	1	1
-3042	70	0	70	1563	2710982	[[0.0, 70.0], [1563.0, 2710982.0]]	1	1
-3041	70	0	70	1563	2710982	[[0.0, 70.0], [1563.0, 2710982.0]]	1	1
-3040	70	0	70	1563	2710982	[[0.0, 70.0], [1563.0, 2710982.0]]	1	1
-3039	70	0	70	1563	2710982	[[0.0, 70.0], [1563.0, 2710982.0]]	1	1
-3038	70	0	70	1563	2710982	[[0.0, 70.0], [1563.0, 2710982.0]]	1	1
-3037	70	0	70	1563	2710982	[[0.0, 70.0], [1563.0, 2710982.0]]	1	1
-3036	70	0	70	1563	2710982	[[0.0, 70.0], [1563.0, 2710982.0]]	1	1
-3035	70	0	70	1563	2710982	[[0.0, 70.0], [1563.0, 2710982.0]]	1	1
-3034	70	0	70	1563	2710982	[[0.0, 70.0], [1563.0, 2710982.0]]	1	1
-3033	70	0	70	1563	2710982	[[0.0, 70.0], [1563.0, 2710982.0]]	1	1
-3032	70	0	70	1563	2710982	[[0.0, 70.0], [1563.0, 2710982.0]]	1	1
-3031	70	0	70	1563	2710982	[[0.0, 70.0], [1563.0, 2710982.0]]	1	1
-3030	70	0	70	1563	2710982	[[0.0, 70.0], [1563.0, 2710982.0]]	1	1
-3029	70	0	70	1563	2710982	[[0.0, 70.0], [1563.0, 2710982.0]]	1	1
-3028	70	0	70	1563	2710982	[[0.0, 70.0], [1563.0, 2710982.0]]	1	1
-3027	70	0	70	1563	2710982	[[0.0, 70.0], [1563.0, 2710982.0]]	1	1
-3026	70	0	70	1563	2710982	[[0.0, 70.0], [1563.0, 2710982.0]]	1	1
-3025	70	0	70	1563	2710982	[[0.0, 70.0], [1563.0, 2710982.0]]	1	1
-3024	70	0	70	1563	2710982	[[0.0, 70.0], [1563.0, 2710982.0]]	1	1
-3023	70	0	70	1563	2710982	[[0.0, 70.0], [1563.0, 2710982.0]]	1	1
-3022	70	0	70	1563	2710982	[[0.0, 70.0], [1563.0, 2710982.0]]	1	1
-3021	70	0	70	1563	2710982	[[0.0, 70.0], [1563.0, 2710982.0]]	1	1
-3020	70	0	70	1563	2710982	[[0.0, 70.0], [1563.0, 2710982.0]]	1	1
-3019	70	0	70	1563	2710982	[[0.0, 70.0], [1563.0, 2710982.0]]	1	1
-3018	70	0	70	1563	2710982	[[0.0, 70.0], [1563.0, 2710982.0]]	1	1
-3017	70	0	70	1563	2710982	[[0.0, 70.0], [1563.0, 2710982.0]]	1	1
-3016	70	0	70	1563	2710982	[[0.0, 70.0], [1563.0, 2710982.0]]	1	1
-3015	70	0	70	1563	2710982	[[0.0, 70.0], [1563.0, 2710982.0]]	1	1
-3014	70	0	70	1563	2710982	[[0.0, 70.0], [1563.0, 2710982.0]]	1	1
-3013	70	0	70	1563	2710982	[[0.0, 70.0], [1563.0, 2710982.0]]	1	1
-3012	70	0	70	1563	2710982	[[0.0, 70.0], [1563.0, 2710982.0]]	1	1
-3011	70	0	70	1563	2710982	[[0.0, 70.0], [1563.0, 2710982.0]]	1	1
-3010	70	0	70	1563	2710982	[[0.0, 70.0], [1563.0, 2710982.0]]	1	1
-3009	70	0	70	1563	2710982	[[0.0, 70.0], [1563.0, 2710982.0]]	1	1
-3008	70	0	70	1563	2710982	[[0.0, 70.0], [1563.0, 2710982.0]]	1	1
-3007	70	0	70	1563	2710982	[[0.0, 70.0], [1563.0, 2710982.0]]	1	1
-3006	70	0	70	1563	2710982	[[0.0, 70.0], [1563.0, 2710982.0]]	1	1
-3005	70	0	70	1563	2710982	[[0.0, 70.0], [1563.0, 2710982.0]]	1	1
-3004	70	0	70	1563	2710982	[[0.0, 70.0], [1563.0, 2710982.0]]	1	1
-3003	70	0	70	1563	2710982	[[0.0, 70.0], [1563.0, 2710982.0]]	1	1
-3002	70	0	70	1563	2710982	[[0.0, 70.0], [1563.0, 2710982.0]]	1	1
-3001	70	0	70	1563	2710982	[[0.0, 70.0], [1563.0, 2710982.0]]	1	1
-3000	70	0	70	1563	2710982	[[0.0, 70.0], [1563.0, 2710982.0]]	1	1
-2999	70	0	70	1563	2710982	[[0.0, 70.0], [1563.0, 2710982.0]]	1	1
-2998	70	0	70	1563	2710982	[[0.0, 70.0], [1563.0, 2710982.0]]	1	1
-2997	70	0	70	1563	2710982	[[0.0, 70.0], [1563.0, 2710982.0]]	1	1
-2996	70	0	70	1563	2710982	[[0.0, 70.0], [1563.0, 2710982.0]]	1	1
-2995	70	0	70	1563	2710982	[[0.0, 70.0], [1563.0, 2710982.0]]	1	1
-2994	70	0	70	1563	2710982	[[0.0, 70.0], [1563.0, 2710982.0]]	1	1
-2993	70	0	70	1563	2710982	[[0.0, 70.0], [1563.0, 2710982.0]]	1	1
-2992	70	0	70	1563	2710982	[[0.0, 70.0], [1563.0, 2710982.0]]	1	1
-2991	70	0	70	1563	2710982	[[0.0, 70.0], [1563.0, 2710982.0]]	1	1
-2990	70	0	70	1563	2710982	[[0.0, 70.0], [1563.0, 2710982.0]]	1	1
-2989	70	0	70	1563	2710982	[[0.0, 70.0], [1563.0, 2710982.0]]	1	1
-2988	70	0	70	1563	2710982	[[0.0, 70.0], [1563.0, 2710982.0]]	1	1
-2987	70	0	70	1563	2710982	[[0.0, 70.0], [1563.0, 2710982.0]]	1	1
-2986	70	0	70	1563	2710982	[[0.0, 70.0], [1563.0, 2710982.0]]	1	1
-2985	70	0	70	1563	2710982	[[0.0, 70.0], [1563.0, 2710982.0]]	1	1
-2984	70	0	70	1563	2710982	[[0.0, 70.0], [1563.0, 2710982.0]]	1	1
-2983	70	0	70	1563	2710982	[[0.0, 70.0], [1563.0, 2710982.0]]	1	1
-2982	70	0	70	1563	2710982	[[0.0, 70.0], [1563.0, 2710982.0]]	1	1
-2981	70	0	70	1563	2710982	[[0.0, 70.0], [1563.0, 2710982.0]]	1	1
-2980	70	0	70	1563	2710982	[[0.0, 70.0], [1563.0, 2710982.0]]	1	1
-2979	70	0	70	1563	2710982	[[0.0, 70.0], [1563.0, 2710982.0]]	1	1
-2978	71	0	71	1563	2710981	[[0.0, 71.0], [1563.0, 2710981.0]]	1	1
-2977	71	0	71	1563	2710981	[[0.0, 71.0], [1563.0, 2710981.0]]	1	1
-2976	71	0	71	1563	2710981	[[0.0, 71.0], [1563.0, 2710981.0]]	1	1
-2975	71	0	71	1563	2710981	[[0.0, 71.0], [1563.0, 2710981.0]]	1	1
-2974	72	0	72	1563	2710980	[[0.0, 72.0], [1563.0, 2710980.0]]	1	1
-2973	72	0	72	1563	2710980	[[0.0, 72.0], [1563.0, 2710980.0]]	1	1
-2972	72	0	72	1563	2710980	[[0.0, 72.0], [1563.0, 2710980.0]]	1	1
-2971	72	0	72	1563	2710980	[[0.0, 72.0], [1563.0, 2710980.0]]	1	1
-2970	72	0	72	1563	2710980	[[0.0, 72.0], [1563.0, 2710980.0]]	1	1
-2969	72	0	72	1563	2710980	[[0.0, 72.0], [1563.0, 2710980.0]]	1	1
-2968	72	0	72	1563	2710980	[[0.0, 72.0], [1563.0, 2710980.0]]	1	1
-2967	72	0	72	1563	2710980	[[0.0, 72.0], [1563.0, 2710980.0]]	1	1
-2966	72	0	72	1563	2710980	[[0.0, 72.0], [1563.0, 2710980.0]]	1	1
-2965	72	0	72	1563	2710980	[[0.0, 72.0], [1563.0, 2710980.0]]	1	1
-2964	72	0	72	1563	2710980	[[0.0, 72.0], [1563.0, 2710980.0]]	1	1
-2963	72	0	72	1563	2710980	[[0.0, 72.0], [1563.0, 2710980.0]]	1	1
-2962	72	0	72	1563	2710980	[[0.0, 72.0], [1563.0, 2710980.0]]	1	1
-2961	72	0	72	1563	2710980	[[0.0, 72.0], [1563.0, 2710980.0]]	1	1
-2960	72	0	72	1563	2710980	[[0.0, 72.0], [1563.0, 2710980.0]]	1	1
-2959	72	0	72	1563	2710980	[[0.0, 72.0], [1563.0, 2710980.0]]	1	1
-2958	72	0	72	1563	2710980	[[0.0, 72.0], [1563.0, 2710980.0]]	1	1
-2957	72	0	72	1563	2710980	[[0.0, 72.0], [1563.0, 2710980.0]]	1	1
-2956	72	0	72	1563	2710980	[[0.0, 72.0], [1563.0, 2710980.0]]	1	1
-2955	72	0	72	1563	2710980	[[0.0, 72.0], [1563.0, 2710980.0]]	1	1
-2954	72	0	72	1563	2710980	[[0.0, 72.0], [1563.0, 2710980.0]]	1	1
-2953	72	0	72	1563	2710980	[[0.0, 72.0], [1563.0, 2710980.0]]	1	1
-2952	72	0	72	1563	2710980	[[0.0, 72.0], [1563.0, 2710980.0]]	1	1
-2951	72	0	72	1563	2710980	[[0.0, 72.0], [1563.0, 2710980.0]]	1	1
-2950	72	0	72	1563	2710980	[[0.0, 72.0], [1563.0, 2710980.0]]	1	1
-2949	72	0	72	1563	2710980	[[0.0, 72.0], [1563.0, 2710980.0]]	1	1
-2948	72	0	72	1563	2710980	[[0.0, 72.0], [1563.0, 2710980.0]]	1	1
-2947	72	0	72	1563	2710980	[[0.0, 72.0], [1563.0, 2710980.0]]	1	1
-2946	72	0	72	1563	2710980	[[0.0, 72.0], [1563.0, 2710980.0]]	1	1
-2945	72	0	72	1563	2710980	[[0.0, 72.0], [1563.0, 2710980.0]]	1	1
-2944	72	0	72	1563	2710980	[[0.0, 72.0], [1563.0, 2710980.0]]	1	1
-2943	73	0	73	1563	2710979	[[0.0, 73.0], [1563.0, 2710979.0]]	1	1
-2942	74	0	74	1563	2710978	[[0.0, 74.0], [1563.0, 2710978.0]]	1	1
-2941	74	0	74	1563	2710978	[[0.0, 74.0], [1563.0, 2710978.0]]	1	1
-2940	74	0	74	1563	2710978	[[0.0, 74.0], [1563.0, 2710978.0]]	1	1
-2939	74	0	74	1563	2710978	[[0.0, 74.0], [1563.0, 2710978.0]]	1	1
-2938	74	0	74	1563	2710978	[[0.0, 74.0], [1563.0, 2710978.0]]	1	1
-2937	74	0	74	1563	2710978	[[0.0, 74.0], [1563.0, 2710978.0]]	1	1
-2936	74	0	74	1563	2710978	[[0.0, 74.0], [1563.0, 2710978.0]]	1	1
-2935	74	0	74	1563	2710978	[[0.0, 74.0], [1563.0, 2710978.0]]	1	1
-2934	74	0	74	1563	2710978	[[0.0, 74.0], [1563.0, 2710978.0]]	1	1
-2933	74	0	74	1563	2710978	[[0.0, 74.0], [1563.0, 2710978.0]]	1	1
-2932	74	0	74	1563	2710978	[[0.0, 74.0], [1563.0, 2710978.0]]	1	1
-2931	75	0	75	1563	2710977	[[0.0, 75.0], [1563.0, 2710977.0]]	1	1
-2930	75	0	75	1563	2710977	[[0.0, 75.0], [1563.0, 2710977.0]]	1	1
-2929	76	0	76	1563	2710976	[[0.0, 76.0], [1563.0, 2710976.0]]	1	1
-2928	76	0	76	1563	2710976	[[0.0, 76.0], [1563.0, 2710976.0]]	1	1
-2927	76	0	76	1563	2710976	[[0.0, 76.0], [1563.0, 2710976.0]]	1	1
-2926	76	0	76	1563	2710976	[[0.0, 76.0], [1563.0, 2710976.0]]	1	1
-2925	76	0	76	1563	2710976	[[0.0, 76.0], [1563.0, 2710976.0]]	1	1
-2924	76	0	76	1563	2710976	[[0.0, 76.0], [1563.0, 2710976.0]]	1	1
-2923	76	0	76	1563	2710976	[[0.0, 76.0], [1563.0, 2710976.0]]	1	1
-2922	76	0	76	1563	2710976	[[0.0, 76.0], [1563.0, 2710976.0]]	1	1
-2921	76	0	76	1563	2710976	[[0.0, 76.0], [1563.0, 2710976.0]]	1	1
-2920	76	0	76	1563	2710976	[[0.0, 76.0], [1563.0, 2710976.0]]	1	1
-2919	76	0	76	1563	2710976	[[0.0, 76.0], [1563.0, 2710976.0]]	1	1
-2918	76	0	76	1563	2710976	[[0.0, 76.0], [1563.0, 2710976.0]]	1	1
-2917	76	0	76	1563	2710976	[[0.0, 76.0], [1563.0, 2710976.0]]	1	1
-2916	76	0	76	1563	2710976	[[0.0, 76.0], [1563.0, 2710976.0]]	1	1
-2915	76	0	76	1563	2710976	[[0.0, 76.0], [1563.0, 2710976.0]]	1	1
-2914	76	0	76	1563	2710976	[[0.0, 76.0], [1563.0, 2710976.0]]	1	1
-2913	76	0	76	1563	2710976	[[0.0, 76.0], [1563.0, 2710976.0]]	1	1
-2912	76	0	76	1563	2710976	[[0.0, 76.0], [1563.0, 2710976.0]]	1	1
-2911	76	0	76	1563	2710976	[[0.0, 76.0], [1563.0, 2710976.0]]	1	1
-2910	76	0	76	1563	2710976	[[0.0, 76.0], [1563.0, 2710976.0]]	1	1
-2909	76	0	76	1563	2710976	[[0.0, 76.0], [1563.0, 2710976.0]]	1	1
-2908	76	0	76	1563	2710976	[[0.0, 76.0], [1563.0, 2710976.0]]	1	1
-2907	76	0	76	1563	2710976	[[0.0, 76.0], [1563.0, 2710976.0]]	1	1
-2906	76	0	76	1563	2710976	[[0.0, 76.0], [1563.0, 2710976.0]]	1	1
-2905	76	0	76	1563	2710976	[[0.0, 76.0], [1563.0, 2710976.0]]	1	1
-2904	76	0	76	1563	2710976	[[0.0, 76.0], [1563.0, 2710976.0]]	1	1
-2903	76	0	76	1563	2710976	[[0.0, 76.0], [1563.0, 2710976.0]]	1	1
-2902	76	0	76	1563	2710976	[[0.0, 76.0], [1563.0, 2710976.0]]	1	1
-2901	76	0	76	1563	2710976	[[0.0, 76.0], [1563.0, 2710976.0]]	1	1
-2900	76	0	76	1563	2710976	[[0.0, 76.0], [1563.0, 2710976.0]]	1	1
-2899	76	0	76	1563	2710976	[[0.0, 76.0], [1563.0, 2710976.0]]	1	1
-2898	76	0	76	1563	2710976	[[0.0, 76.0], [1563.0, 2710976.0]]	1	1
-2897	76	0	76	1563	2710976	[[0.0, 76.0], [1563.0, 2710976.0]]	1	1
-2896	76	0	76	1563	2710976	[[0.0, 76.0], [1563.0, 2710976.0]]	1	1
-2895	76	0	76	1563	2710976	[[0.0, 76.0], [1563.0, 2710976.0]]	1	1
-2894	76	0	76	1563	2710976	[[0.0, 76.0], [1563.0, 2710976.0]]	1	1
-2893	76	0	76	1563	2710976	[[0.0, 76.0], [1563.0, 2710976.0]]	1	1
-2892	76	0	76	1563	2710976	[[0.0, 76.0], [1563.0, 2710976.0]]	1	1
-2891	76	0	76	1563	2710976	[[0.0, 76.0], [1563.0, 2710976.0]]	1	1
-2890	76	0	76	1563	2710976	[[0.0, 76.0], [1563.0, 2710976.0]]	1	1
-2889	76	0	76	1563	2710976	[[0.0, 76.0], [1563.0, 2710976.0]]	1	1
-2888	76	0	76	1563	2710976	[[0.0, 76.0], [1563.0, 2710976.0]]	1	1
-2887	76	0	76	1563	2710976	[[0.0, 76.0], [1563.0, 2710976.0]]	1	1
-2886	76	0	76	1563	2710976	[[0.0, 76.0], [1563.0, 2710976.0]]	1	1
-2885	76	0	76	1563	2710976	[[0.0, 76.0], [1563.0, 2710976.0]]	1	1
-2884	76	0	76	1563	2710976	[[0.0, 76.0], [1563.0, 2710976.0]]	1	1
-2883	76	0	76	1563	2710976	[[0.0, 76.0], [1563.0, 2710976.0]]	1	1
-2882	76	0	76	1563	2710976	[[0.0, 76.0], [1563.0, 2710976.0]]	1	1
-2881	76	0	76	1563	2710976	[[0.0, 76.0], [1563.0, 2710976.0]]	1	1
-2880	76	0	76	1563	2710976	[[0.0, 76.0], [1563.0, 2710976.0]]	1	1
-2879	76	0	76	1563	2710976	[[0.0, 76.0], [1563.0, 2710976.0]]	1	1
-2878	76	0	76	1563	2710976	[[0.0, 76.0], [1563.0, 2710976.0]]	1	1
-2877	76	0	76	1563	2710976	[[0.0, 76.0], [1563.0, 2710976.0]]	1	1
-2876	76	0	76	1563	2710976	[[0.0, 76.0], [1563.0, 2710976.0]]	1	1
-2875	76	0	76	1563	2710976	[[0.0, 76.0], [1563.0, 2710976.0]]	1	1
-2874	76	0	76	1563	2710976	[[0.0, 76.0], [1563.0, 2710976.0]]	1	1
-2873	76	0	76	1563	2710976	[[0.0, 76.0], [1563.0, 2710976.0]]	1	1
-2872	76	0	76	1563	2710976	[[0.0, 76.0], [1563.0, 2710976.0]]	1	1
-2871	76	0	76	1563	2710976	[[0.0, 76.0], [1563.0, 2710976.0]]	1	1
-2870	76	0	76	1563	2710976	[[0.0, 76.0], [1563.0, 2710976.0]]	1	1
-2869	76	0	76	1563	2710976	[[0.0, 76.0], [1563.0, 2710976.0]]	1	1
-2868	76	0	76	1563	2710976	[[0.0, 76.0], [1563.0, 2710976.0]]	1	1
-2867	76	0	76	1563	2710976	[[0.0, 76.0], [1563.0, 2710976.0]]	1	1
-2866	76	0	76	1563	2710976	[[0.0, 76.0], [1563.0, 2710976.0]]	1	1
-2865	76	0	76	1563	2710976	[[0.0, 76.0], [1563.0, 2710976.0]]	1	1
-2864	76	0	76	1563	2710976	[[0.0, 76.0], [1563.0, 2710976.0]]	1	1
-2863	77	0	77	1563	2710975	[[0.0, 77.0], [1563.0, 2710975.0]]	1	1
-2862	77	0	77	1563	2710975	[[0.0, 77.0], [1563.0, 2710975.0]]	1	1
-2861	77	0	77	1563	2710975	[[0.0, 77.0], [1563.0, 2710975.0]]	1	1
-2860	77	0	77	1563	2710975	[[0.0, 77.0], [1563.0, 2710975.0]]	1	1
-2859	77	0	77	1563	2710975	[[0.0, 77.0], [1563.0, 2710975.0]]	1	1
-2858	77	0	77	1563	2710975	[[0.0, 77.0], [1563.0, 2710975.0]]	1	1
-2857	77	0	77	1563	2710975	[[0.0, 77.0], [1563.0, 2710975.0]]	1	1
-2856	77	0	77	1563	2710975	[[0.0, 77.0], [1563.0, 2710975.0]]	1	1
-2855	77	0	77	1563	2710975	[[0.0, 77.0], [1563.0, 2710975.0]]	1	1
-2854	78	0	78	1563	2710974	[[0.0, 78.0], [1563.0, 2710974.0]]	1	1
-2853	78	0	78	1563	2710974	[[0.0, 78.0], [1563.0, 2710974.0]]	1	1
-2852	78	0	78	1563	2710974	[[0.0, 78.0], [1563.0, 2710974.0]]	1	1
-2851	78	0	78	1563	2710974	[[0.0, 78.0], [1563.0, 2710974.0]]	1	1
-2850	79	0	79	1563	2710973	[[0.0, 79.0], [1563.0, 2710973.0]]	1	1
-2849	79	0	79	1563	2710973	[[0.0, 79.0], [1563.0, 2710973.0]]	1	1
-2848	79	0	79	1563	2710973	[[0.0, 79.0], [1563.0, 2710973.0]]	1	1
-2847	79	0	79	1563	2710973	[[0.0, 79.0], [1563.0, 2710973.0]]	1	1
-2846	79	0	79	1563	2710973	[[0.0, 79.0], [1563.0, 2710973.0]]	1	1
-2845	79	0	79	1563	2710973	[[0.0, 79.0], [1563.0, 2710973.0]]	1	1
-2844	79	0	79	1563	2710973	[[0.0, 79.0], [1563.0, 2710973.0]]	1	1
-2843	79	0	79	1563	2710973	[[0.0, 79.0], [1563.0, 2710973.0]]	1	1
-2842	79	0	79	1563	2710973	[[0.0, 79.0], [1563.0, 2710973.0]]	1	1
-2841	79	0	79	1563	2710973	[[0.0, 79.0], [1563.0, 2710973.0]]	1	1
-2840	79	0	79	1563	2710973	[[0.0, 79.0], [1563.0, 2710973.0]]	1	1
-2839	79	0	79	1563	2710973	[[0.0, 79.0], [1563.0, 2710973.0]]	1	1
-2838	79	0	79	1563	2710973	[[0.0, 79.0], [1563.0, 2710973.0]]	1	1
-2837	79	0	79	1563	2710973	[[0.0, 79.0], [1563.0, 2710973.0]]	1	1
-2836	79	0	79	1563	2710973	[[0.0, 79.0], [1563.0, 2710973.0]]	1	1
-2835	79	0	79	1563	2710973	[[0.0, 79.0], [1563.0, 2710973.0]]	1	1
-2834	79	0	79	1563	2710973	[[0.0, 79.0], [1563.0, 2710973.0]]	1	1
-2833	79	0	79	1563	2710973	[[0.0, 79.0], [1563.0, 2710973.0]]	1	1
-2832	79	0	79	1563	2710973	[[0.0, 79.0], [1563.0, 2710973.0]]	1	1
-2831	79	0	79	1563	2710973	[[0.0, 79.0], [1563.0, 2710973.0]]	1	1
-2830	79	0	79	1563	2710973	[[0.0, 79.0], [1563.0, 2710973.0]]	1	1
-2829	79	0	79	1563	2710973	[[0.0, 79.0], [1563.0, 2710973.0]]	1	1
-2828	79	0	79	1563	2710973	[[0.0, 79.0], [1563.0, 2710973.0]]	1	1
-2827	79	0	79	1563	2710973	[[0.0, 79.0], [1563.0, 2710973.0]]	1	1
-2826	79	0	79	1563	2710973	[[0.0, 79.0], [1563.0, 2710973.0]]	1	1
-2825	79	0	79	1563	2710973	[[0.0, 79.0], [1563.0, 2710973.0]]	1	1
-2824	79	0	79	1563	2710973	[[0.0, 79.0], [1563.0, 2710973.0]]	1	1
-2823	79	0	79	1563	2710973	[[0.0, 79.0], [1563.0, 2710973.0]]	1	1
-2822	79	0	79	1563	2710973	[[0.0, 79.0], [1563.0, 2710973.0]]	1	1
-2821	79	0	79	1563	2710973	[[0.0, 79.0], [1563.0, 2710973.0]]	1	1
-2820	80	0	80	1563	2710972	[[0.0, 80.0], [1563.0, 2710972.0]]	1	1
-2819	80	0	80	1563	2710972	[[0.0, 80.0], [1563.0, 2710972.0]]	1	1
-2818	80	0	80	1563	2710972	[[0.0, 80.0], [1563.0, 2710972.0]]	1	1
-2817	80	0	80	1563	2710972	[[0.0, 80.0], [1563.0, 2710972.0]]	1	1
-2816	80	0	80	1563	2710972	[[0.0, 80.0], [1563.0, 2710972.0]]	1	1
-2815	81	0	81	1563	2710971	[[0.0, 81.0], [1563.0, 2710971.0]]	1	1
-2814	81	0	81	1563	2710971	[[0.0, 81.0], [1563.0, 2710971.0]]	1	1
-2813	81	0	81	1563	2710971	[[0.0, 81.0], [1563.0, 2710971.0]]	1	1
-2812	81	0	81	1563	2710971	[[0.0, 81.0], [1563.0, 2710971.0]]	1	1
-2811	81	0	81	1563	2710971	[[0.0, 81.0], [1563.0, 2710971.0]]	1	1
-2810	82	0	82	1563	2710970	[[0.0, 82.0], [1563.0, 2710970.0]]	1	1
-2809	82	0	82	1563	2710970	[[0.0, 82.0], [1563.0, 2710970.0]]	1	1
-2808	82	0	82	1563	2710970	[[0.0, 82.0], [1563.0, 2710970.0]]	1	1
-2807	82	0	82	1563	2710970	[[0.0, 82.0], [1563.0, 2710970.0]]	1	1
-2806	82	0	82	1563	2710970	[[0.0, 82.0], [1563.0, 2710970.0]]	1	1
-2805	82	0	82	1563	2710970	[[0.0, 82.0], [1563.0, 2710970.0]]	1	1
-2804	82	0	82	1563	2710970	[[0.0, 82.0], [1563.0, 2710970.0]]	1	1
-2803	82	0	82	1563	2710970	[[0.0, 82.0], [1563.0, 2710970.0]]	1	1
-2802	82	0	82	1563	2710970	[[0.0, 82.0], [1563.0, 2710970.0]]	1	1
-2801	82	0	82	1563	2710970	[[0.0, 82.0], [1563.0, 2710970.0]]	1	1
-2800	82	0	82	1563	2710970	[[0.0, 82.0], [1563.0, 2710970.0]]	1	1
-2799	82	0	82	1563	2710970	[[0.0, 82.0], [1563.0, 2710970.0]]	1	1
-2798	82	0	82	1563	2710970	[[0.0, 82.0], [1563.0, 2710970.0]]	1	1
-2797	82	0	82	1563	2710970	[[0.0, 82.0], [1563.0, 2710970.0]]	1	1
-2796	82	0	82	1563	2710970	[[0.0, 82.0], [1563.0, 2710970.0]]	1	1
-2795	82	0	82	1563	2710970	[[0.0, 82.0], [1563.0, 2710970.0]]	1	1
-2794	82	0	82	1563	2710970	[[0.0, 82.0], [1563.0, 2710970.0]]	1	1
-2793	82	0	82	1563	2710970	[[0.0, 82.0], [1563.0, 2710970.0]]	1	1
-2792	82	0	82	1563	2710970	[[0.0, 82.0], [1563.0, 2710970.0]]	1	1
-2791	82	0	82	1563	2710970	[[0.0, 82.0], [1563.0, 2710970.0]]	1	1
-2790	82	0	82	1563	2710970	[[0.0, 82.0], [1563.0, 2710970.0]]	1	1
-2789	82	0	82	1563	2710970	[[0.0, 82.0], [1563.0, 2710970.0]]	1	1
-2788	82	0	82	1563	2710970	[[0.0, 82.0], [1563.0, 2710970.0]]	1	1
-2787	82	0	82	1563	2710970	[[0.0, 82.0], [1563.0, 2710970.0]]	1	1
-2786	82	0	82	1563	2710970	[[0.0, 82.0], [1563.0, 2710970.0]]	1	1
-2785	82	0	82	1563	2710970	[[0.0, 82.0], [1563.0, 2710970.0]]	1	1
-2784	82	0	82	1563	2710970	[[0.0, 82.0], [1563.0, 2710970.0]]	1	1
-2783	82	0	82	1563	2710970	[[0.0, 82.0], [1563.0, 2710970.0]]	1	1
-2782	82	0	82	1563	2710970	[[0.0, 82.0], [1563.0, 2710970.0]]	1	1
-2781	82	0	82	1563	2710970	[[0.0, 82.0], [1563.0, 2710970.0]]	1	1
-2780	82	0	82	1563	2710970	[[0.0, 82.0], [1563.0, 2710970.0]]	1	1
-2779	82	0	82	1563	2710970	[[0.0, 82.0], [1563.0, 2710970.0]]	1	1
-2778	82	0	82	1563	2710970	[[0.0, 82.0], [1563.0, 2710970.0]]	1	1
-2777	82	0	82	1563	2710970	[[0.0, 82.0], [1563.0, 2710970.0]]	1	1
-2776	82	0	82	1563	2710970	[[0.0, 82.0], [1563.0, 2710970.0]]	1	1
-2775	82	0	82	1563	2710970	[[0.0, 82.0], [1563.0, 2710970.0]]	1	1
-2774	82	0	82	1563	2710970	[[0.0, 82.0], [1563.0, 2710970.0]]	1	1
-2773	82	0	82	1563	2710970	[[0.0, 82.0], [1563.0, 2710970.0]]	1	1
-2772	82	0	82	1563	2710970	[[0.0, 82.0], [1563.0, 2710970.0]]	1	1
-2771	82	0	82	1563	2710970	[[0.0, 82.0], [1563.0, 2710970.0]]	1	1
-2770	82	0	82	1563	2710970	[[0.0, 82.0], [1563.0, 2710970.0]]	1	1
-2769	82	0	82	1563	2710970	[[0.0, 82.0], [1563.0, 2710970.0]]	1	1
-2768	82	0	82	1563	2710970	[[0.0, 82.0], [1563.0, 2710970.0]]	1	1
-2767	82	0	82	1563	2710970	[[0.0, 82.0], [1563.0, 2710970.0]]	1	1
-2766	82	0	82	1563	2710970	[[0.0, 82.0], [1563.0, 2710970.0]]	1	1
-2765	82	0	82	1563	2710970	[[0.0, 82.0], [1563.0, 2710970.0]]	1	1
-2764	82	0	82	1563	2710970	[[0.0, 82.0], [1563.0, 2710970.0]]	1	1
-2763	82	0	82	1563	2710970	[[0.0, 82.0], [1563.0, 2710970.0]]	1	1
-2762	82	0	82	1563	2710970	[[0.0, 82.0], [1563.0, 2710970.0]]	1	1
-2761	82	0	82	1563	2710970	[[0.0, 82.0], [1563.0, 2710970.0]]	1	1
-2760	82	0	82	1563	2710970	[[0.0, 82.0], [1563.0, 2710970.0]]	1	1
-2759	82	0	82	1563	2710970	[[0.0, 82.0], [1563.0, 2710970.0]]	1	1
-2758	82	0	82	1563	2710970	[[0.0, 82.0], [1563.0, 2710970.0]]	1	1
-2757	82	0	82	1563	2710970	[[0.0, 82.0], [1563.0, 2710970.0]]	1	1
-2756	83	0	83	1563	2710969	[[0.0, 83.0], [1563.0, 2710969.0]]	1	1
-2755	83	0	83	1563	2710969	[[0.0, 83.0], [1563.0, 2710969.0]]	1	1
-2754	83	0	83	1563	2710969	[[0.0, 83.0], [1563.0, 2710969.0]]	1	1
-2753	83	0	83	1563	2710969	[[0.0, 83.0], [1563.0, 2710969.0]]	1	1
-2752	83	0	83	1563	2710969	[[0.0, 83.0], [1563.0, 2710969.0]]	1	1
-2751	83	0	83	1563	2710969	[[0.0, 83.0], [1563.0, 2710969.0]]	1	1
-2750	83	0	83	1563	2710969	[[0.0, 83.0], [1563.0, 2710969.0]]	1	1
-2749	83	0	83	1563	2710969	[[0.0, 83.0], [1563.0, 2710969.0]]	1	1
-2748	83	0	83	1563	2710969	[[0.0, 83.0], [1563.0, 2710969.0]]	1	1
-2747	83	0	83	1563	2710969	[[0.0, 83.0], [1563.0, 2710969.0]]	1	1
-2746	83	0	83	1563	2710969	[[0.0, 83.0], [1563.0, 2710969.0]]	1	1
-2745	83	0	83	1563	2710969	[[0.0, 83.0], [1563.0, 2710969.0]]	1	1
-2744	84	0	84	1563	2710968	[[0.0, 84.0], [1563.0, 2710968.0]]	1	1
-2743	84	0	84	1563	2710968	[[0.0, 84.0], [1563.0, 2710968.0]]	1	1
-2742	84	0	84	1563	2710968	[[0.0, 84.0], [1563.0, 2710968.0]]	1	1
-2741	84	0	84	1563	2710968	[[0.0, 84.0], [1563.0, 2710968.0]]	1	1
-2740	84	0	84	1563	2710968	[[0.0, 84.0], [1563.0, 2710968.0]]	1	1
-2739	84	0	84	1563	2710968	[[0.0, 84.0], [1563.0, 2710968.0]]	1	1
-2738	84	0	84	1563	2710968	[[0.0, 84.0], [1563.0, 2710968.0]]	1	1
-2737	84	0	84	1563	2710968	[[0.0, 84.0], [1563.0, 2710968.0]]	1	1
-2736	84	0	84	1563	2710968	[[0.0, 84.0], [1563.0, 2710968.0]]	1	1
-2735	84	0	84	1563	2710968	[[0.0, 84.0], [1563.0, 2710968.0]]	1	1
-2734	84	0	84	1563	2710968	[[0.0, 84.0], [1563.0, 2710968.0]]	1	1
-2733	84	0	84	1563	2710968	[[0.0, 84.0], [1563.0, 2710968.0]]	1	1
-2732	84	0	84	1563	2710968	[[0.0, 84.0], [1563.0, 2710968.0]]	1	1
-2731	84	0	84	1563	2710968	[[0.0, 84.0], [1563.0, 2710968.0]]	1	1
-2730	84	0	84	1563	2710968	[[0.0, 84.0], [1563.0, 2710968.0]]	1	1
-2729	84	0	84	1563	2710968	[[0.0, 84.0], [1563.0, 2710968.0]]	1	1
-2728	84	0	84	1563	2710968	[[0.0, 84.0], [1563.0, 2710968.0]]	1	1
-2727	84	0	84	1563	2710968	[[0.0, 84.0], [1563.0, 2710968.0]]	1	1
-2726	84	0	84	1563	2710968	[[0.0, 84.0], [1563.0, 2710968.0]]	1	1
-2725	84	0	84	1563	2710968	[[0.0, 84.0], [1563.0, 2710968.0]]	1	1
-2724	84	0	84	1563	2710968	[[0.0, 84.0], [1563.0, 2710968.0]]	1	1
-2723	85	0	85	1563	2710967	[[0.0, 85.0], [1563.0, 2710967.0]]	1	1
-2722	85	0	85	1563	2710967	[[0.0, 85.0], [1563.0, 2710967.0]]	1	1
-2721	85	0	85	1563	2710967	[[0.0, 85.0], [1563.0, 2710967.0]]	1	1
-2720	85	0	85	1563	2710967	[[0.0, 85.0], [1563.0, 2710967.0]]	1	1
-2719	85	0	85	1563	2710967	[[0.0, 85.0], [1563.0, 2710967.0]]	1	1
-2718	85	0	85	1563	2710967	[[0.0, 85.0], [1563.0, 2710967.0]]	1	1
-2717	85	0	85	1563	2710967	[[0.0, 85.0], [1563.0, 2710967.0]]	1	1
-2716	85	0	85	1563	2710967	[[0.0, 85.0], [1563.0, 2710967.0]]	1	1
-2715	85	0	85	1563	2710967	[[0.0, 85.0], [1563.0, 2710967.0]]	1	1
-2714	85	0	85	1563	2710967	[[0.0, 85.0], [1563.0, 2710967.0]]	1	1
-2713	85	0	85	1563	2710967	[[0.0, 85.0], [1563.0, 2710967.0]]	1	1
-2712	85	0	85	1563	2710967	[[0.0, 85.0], [1563.0, 2710967.0]]	1	1
-2711	85	0	85	1563	2710967	[[0.0, 85.0], [1563.0, 2710967.0]]	1	1
-2710	85	0	85	1563	2710967	[[0.0, 85.0], [1563.0, 2710967.0]]	1	1
-2709	85	0	85	1563	2710967	[[0.0, 85.0], [1563.0, 2710967.0]]	1	1
-2708	85	0	85	1563	2710967	[[0.0, 85.0], [1563.0, 2710967.0]]	1	1
-2707	85	0	85	1563	2710967	[[0.0, 85.0], [1563.0, 2710967.0]]	1	1
-2706	85	0	85	1563	2710967	[[0.0, 85.0], [1563.0, 2710967.0]]	1	1
-2705	85	0	85	1563	2710967	[[0.0, 85.0], [1563.0, 2710967.0]]	1	1
-2704	85	0	85	1563	2710967	[[0.0, 85.0], [1563.0, 2710967.0]]	1	1
-2703	85	0	85	1563	2710967	[[0.0, 85.0], [1563.0, 2710967.0]]	1	1
-2702	85	0	85	1563	2710967	[[0.0, 85.0], [1563.0, 2710967.0]]	1	1
-2701	85	0	85	1563	2710967	[[0.0, 85.0], [1563.0, 2710967.0]]	1	1
-2700	85	0	85	1563	2710967	[[0.0, 85.0], [1563.0, 2710967.0]]	1	1
-2699	85	0	85	1563	2710967	[[0.0, 85.0], [1563.0, 2710967.0]]	1	1
-2698	85	0	85	1563	2710967	[[0.0, 85.0], [1563.0, 2710967.0]]	1	1
-2697	85	0	85	1563	2710967	[[0.0, 85.0], [1563.0, 2710967.0]]	1	1
-2696	85	0	85	1563	2710967	[[0.0, 85.0], [1563.0, 2710967.0]]	1	1
-2695	85	0	85	1563	2710967	[[0.0, 85.0], [1563.0, 2710967.0]]	1	1
-2694	85	0	85	1563	2710967	[[0.0, 85.0], [1563.0, 2710967.0]]	1	1
-2693	85	0	85	1563	2710967	[[0.0, 85.0], [1563.0, 2710967.0]]	1	1
-2692	85	0	85	1563	2710967	[[0.0, 85.0], [1563.0, 2710967.0]]	1	1
-2691	85	0	85	1563	2710967	[[0.0, 85.0], [1563.0, 2710967.0]]	1	1
-2690	85	0	85	1563	2710967	[[0.0, 85.0], [1563.0, 2710967.0]]	1	1
-2689	85	0	85	1563	2710967	[[0.0, 85.0], [1563.0, 2710967.0]]	1	1
-2688	85	0	85	1563	2710967	[[0.0, 85.0], [1563.0, 2710967.0]]	1	1
-2687	85	0	85	1563	2710967	[[0.0, 85.0], [1563.0, 2710967.0]]	1	1
-2686	85	0	85	1563	2710967	[[0.0, 85.0], [1563.0, 2710967.0]]	1	1
-2685	85	0	85	1563	2710967	[[0.0, 85.0], [1563.0, 2710967.0]]	1	1
-2684	85	0	85	1563	2710967	[[0.0, 85.0], [1563.0, 2710967.0]]	1	1
-2683	85	0	85	1563	2710967	[[0.0, 85.0], [1563.0, 2710967.0]]	1	1
-2682	85	0	85	1563	2710967	[[0.0, 85.0], [1563.0, 2710967.0]]	1	1
-2681	85	0	85	1563	2710967	[[0.0, 85.0], [1563.0, 2710967.0]]	1	1
-2680	85	0	85	1563	2710967	[[0.0, 85.0], [1563.0, 2710967.0]]	1	1
-2679	85	0	85	1563	2710967	[[0.0, 85.0], [1563.0, 2710967.0]]	1	1
-2678	85	0	85	1563	2710967	[[0.0, 85.0], [1563.0, 2710967.0]]	1	1
-2677	85	0	85	1563	2710967	[[0.0, 85.0], [1563.0, 2710967.0]]	1	1
-2676	85	0	85	1563	2710967	[[0.0, 85.0], [1563.0, 2710967.0]]	1	1
-2675	85	0	85	1563	2710967	[[0.0, 85.0], [1563.0, 2710967.0]]	1	1
-2674	85	0	85	1563	2710967	[[0.0, 85.0], [1563.0, 2710967.0]]	1	1
-2673	85	0	85	1563	2710967	[[0.0, 85.0], [1563.0, 2710967.0]]	1	1
-2672	85	0	85	1563	2710967	[[0.0, 85.0], [1563.0, 2710967.0]]	1	1
-2671	85	0	85	1563	2710967	[[0.0, 85.0], [1563.0, 2710967.0]]	1	1
-2670	85	0	85	1563	2710967	[[0.0, 85.0], [1563.0, 2710967.0]]	1	1
-2669	85	0	85	1563	2710967	[[0.0, 85.0], [1563.0, 2710967.0]]	1	1
-2668	85	0	85	1563	2710967	[[0.0, 85.0], [1563.0, 2710967.0]]	1	1
-2667	85	0	85	1563	2710967	[[0.0, 85.0], [1563.0, 2710967.0]]	1	1
-2666	85	0	85	1563	2710967	[[0.0, 85.0], [1563.0, 2710967.0]]	1	1
-2665	85	0	85	1563	2710967	[[0.0, 85.0], [1563.0, 2710967.0]]	1	1
-2664	85	0	85	1563	2710967	[[0.0, 85.0], [1563.0, 2710967.0]]	1	1
-2663	85	0	85	1563	2710967	[[0.0, 85.0], [1563.0, 2710967.0]]	1	1
-2662	85	0	85	1563	2710967	[[0.0, 85.0], [1563.0, 2710967.0]]	1	1
-2661	85	0	85	1563	2710967	[[0.0, 85.0], [1563.0, 2710967.0]]	1	1
-2660	85	0	85	1563	2710967	[[0.0, 85.0], [1563.0, 2710967.0]]	1	1
-2659	85	0	85	1563	2710967	[[0.0, 85.0], [1563.0, 2710967.0]]	1	1
-2658	85	0	85	1563	2710967	[[0.0, 85.0], [1563.0, 2710967.0]]	1	1
-2657	85	0	85	1563	2710967	[[0.0, 85.0], [1563.0, 2710967.0]]	1	1
-2656	85	0	85	1563	2710967	[[0.0, 85.0], [1563.0, 2710967.0]]	1	1
-2655	85	0	85	1563	2710967	[[0.0, 85.0], [1563.0, 2710967.0]]	1	1
-2654	85	0	85	1563	2710967	[[0.0, 85.0], [1563.0, 2710967.0]]	1	1
-2653	85	0	85	1563	2710967	[[0.0, 85.0], [1563.0, 2710967.0]]	1	1
-2652	85	0	85	1563	2710967	[[0.0, 85.0], [1563.0, 2710967.0]]	1	1
-2651	85	0	85	1563	2710967	[[0.0, 85.0], [1563.0, 2710967.0]]	1	1
-2650	85	0	85	1563	2710967	[[0.0, 85.0], [1563.0, 2710967.0]]	1	1
-2649	85	0	85	1563	2710967	[[0.0, 85.0], [1563.0, 2710967.0]]	1	1
-2648	85	0	85	1563	2710967	[[0.0, 85.0], [1563.0, 2710967.0]]	1	1
-2647	85	0	85	1563	2710967	[[0.0, 85.0], [1563.0, 2710967.0]]	1	1
-2646	85	0	85	1563	2710967	[[0.0, 85.0], [1563.0, 2710967.0]]	1	1
-2645	85	0	85	1563	2710967	[[0.0, 85.0], [1563.0, 2710967.0]]	1	1
-2644	85	0	85	1563	2710967	[[0.0, 85.0], [1563.0, 2710967.0]]	1	1
-2643	85	0	85	1563	2710967	[[0.0, 85.0], [1563.0, 2710967.0]]	1	1
-2642	85	0	85	1563	2710967	[[0.0, 85.0], [1563.0, 2710967.0]]	1	1
-2641	85	0	85	1563	2710967	[[0.0, 85.0], [1563.0, 2710967.0]]	1	1
-2640	85	0	85	1563	2710967	[[0.0, 85.0], [1563.0, 2710967.0]]	1	1
-2639	85	0	85	1563	2710967	[[0.0, 85.0], [1563.0, 2710967.0]]	1	1
-2638	85	0	85	1563	2710967	[[0.0, 85.0], [1563.0, 2710967.0]]	1	1
-2637	85	0	85	1563	2710967	[[0.0, 85.0], [1563.0, 2710967.0]]	1	1
-2636	85	0	85	1563	2710967	[[0.0, 85.0], [1563.0, 2710967.0]]	1	1
-2635	85	0	85	1563	2710967	[[0.0, 85.0], [1563.0, 2710967.0]]	1	1
-2634	85	0	85	1563	2710967	[[0.0, 85.0], [1563.0, 2710967.0]]	1	1
-2633	85	0	85	1563	2710967	[[0.0, 85.0], [1563.0, 2710967.0]]	1	1
-2632	85	0	85	1563	2710967	[[0.0, 85.0], [1563.0, 2710967.0]]	1	1
-2631	85	0	85	1563	2710967	[[0.0, 85.0], [1563.0, 2710967.0]]	1	1
-2630	85	0	85	1563	2710967	[[0.0, 85.0], [1563.0, 2710967.0]]	1	1
-2629	85	0	85	1563	2710967	[[0.0, 85.0], [1563.0, 2710967.0]]	1	1
-2628	85	0	85	1563	2710967	[[0.0, 85.0], [1563.0, 2710967.0]]	1	1
-2627	86	0	86	1563	2710966	[[0.0, 86.0], [1563.0, 2710966.0]]	1	1
-2626	86	0	86	1563	2710966	[[0.0, 86.0], [1563.0, 2710966.0]]	1	1
-2625	86	0	86	1563	2710966	[[0.0, 86.0], [1563.0, 2710966.0]]	1	1
-2624	86	0	86	1563	2710966	[[0.0, 86.0], [1563.0, 2710966.0]]	1	1
-2623	86	0	86	1563	2710966	[[0.0, 86.0], [1563.0, 2710966.0]]	1	1
-2622	86	0	86	1563	2710966	[[0.0, 86.0], [1563.0, 2710966.0]]	1	1
-2621	86	0	86	1563	2710966	[[0.0, 86.0], [1563.0, 2710966.0]]	1	1
-2620	86	0	86	1563	2710966	[[0.0, 86.0], [1563.0, 2710966.0]]	1	1
-2619	86	0	86	1563	2710966	[[0.0, 86.0], [1563.0, 2710966.0]]	1	1
-2618	87	0	87	1563	2710965	[[0.0, 87.0], [1563.0, 2710965.0]]	1	1
-2617	87	0	87	1563	2710965	[[0.0, 87.0], [1563.0, 2710965.0]]	1	1
-2616	87	0	87	1563	2710965	[[0.0, 87.0], [1563.0, 2710965.0]]	1	1
-2615	87	0	87	1563	2710965	[[0.0, 87.0], [1563.0, 2710965.0]]	1	1
-2614	87	0	87	1563	2710965	[[0.0, 87.0], [1563.0, 2710965.0]]	1	1
-2613	87	0	87	1563	2710965	[[0.0, 87.0], [1563.0, 2710965.0]]	1	1
-2612	87	0	87	1563	2710965	[[0.0, 87.0], [1563.0, 2710965.0]]	1	1
-2611	87	0	87	1563	2710965	[[0.0, 87.0], [1563.0, 2710965.0]]	1	1
-2610	87	0	87	1563	2710965	[[0.0, 87.0], [1563.0, 2710965.0]]	1	1
-2609	87	0	87	1563	2710965	[[0.0, 87.0], [1563.0, 2710965.0]]	1	1
-2608	87	0	87	1563	2710965	[[0.0, 87.0], [1563.0, 2710965.0]]	1	1
-2607	87	0	87	1563	2710965	[[0.0, 87.0], [1563.0, 2710965.0]]	1	1
-2606	87	0	87	1563	2710965	[[0.0, 87.0], [1563.0, 2710965.0]]	1	1
-2605	87	0	87	1563	2710965	[[0.0, 87.0], [1563.0, 2710965.0]]	1	1
-2604	87	0	87	1563	2710965	[[0.0, 87.0], [1563.0, 2710965.0]]	1	1
-2603	87	0	87	1563	2710965	[[0.0, 87.0], [1563.0, 2710965.0]]	1	1
-2602	87	0	87	1563	2710965	[[0.0, 87.0], [1563.0, 2710965.0]]	1	1
-2601	87	0	87	1563	2710965	[[0.0, 87.0], [1563.0, 2710965.0]]	1	1
-2600	87	0	87	1563	2710965	[[0.0, 87.0], [1563.0, 2710965.0]]	1	1
-2599	87	0	87	1563	2710965	[[0.0, 87.0], [1563.0, 2710965.0]]	1	1
-2598	87	0	87	1563	2710965	[[0.0, 87.0], [1563.0, 2710965.0]]	1	1
-2597	87	0	87	1563	2710965	[[0.0, 87.0], [1563.0, 2710965.0]]	1	1
-2596	87	0	87	1563	2710965	[[0.0, 87.0], [1563.0, 2710965.0]]	1	1
-2595	87	0	87	1563	2710965	[[0.0, 87.0], [1563.0, 2710965.0]]	1	1
-2594	87	0	87	1563	2710965	[[0.0, 87.0], [1563.0, 2710965.0]]	1	1
-2593	87	0	87	1563	2710965	[[0.0, 87.0], [1563.0, 2710965.0]]	1	1
-2592	87	0	87	1563	2710965	[[0.0, 87.0], [1563.0, 2710965.0]]	1	1
-2591	87	0	87	1563	2710965	[[0.0, 87.0], [1563.0, 2710965.0]]	1	1
-2590	87	0	87	1563	2710965	[[0.0, 87.0], [1563.0, 2710965.0]]	1	1
-2589	87	0	87	1563	2710965	[[0.0, 87.0], [1563.0, 2710965.0]]	1	1
-2588	87	0	87	1563	2710965	[[0.0, 87.0], [1563.0, 2710965.0]]	1	1
-2587	87	0	87	1563	2710965	[[0.0, 87.0], [1563.0, 2710965.0]]	1	1
-2586	87	0	87	1563	2710965	[[0.0, 87.0], [1563.0, 2710965.0]]	1	1
-2585	87	0	87	1563	2710965	[[0.0, 87.0], [1563.0, 2710965.0]]	1	1
-2584	87	0	87	1563	2710965	[[0.0, 87.0], [1563.0, 2710965.0]]	1	1
-2583	87	0	87	1563	2710965	[[0.0, 87.0], [1563.0, 2710965.0]]	1	1
-2582	87	0	87	1563	2710965	[[0.0, 87.0], [1563.0, 2710965.0]]	1	1
-2581	87	0	87	1563	2710965	[[0.0, 87.0], [1563.0, 2710965.0]]	1	1
-2580	87	0	87	1563	2710965	[[0.0, 87.0], [1563.0, 2710965.0]]	1	1
-2579	87	0	87	1563	2710965	[[0.0, 87.0], [1563.0, 2710965.0]]	1	1
-2578	87	0	87	1563	2710965	[[0.0, 87.0], [1563.0, 2710965.0]]	1	1
-2577	87	0	87	1563	2710965	[[0.0, 87.0], [1563.0, 2710965.0]]	1	1
-2576	87	0	87	1563	2710965	[[0.0, 87.0], [1563.0, 2710965.0]]	1	1
-2575	87	0	87	1563	2710965	[[0.0, 87.0], [1563.0, 2710965.0]]	1	1
-2574	87	0	87	1563	2710965	[[0.0, 87.0], [1563.0, 2710965.0]]	1	1
-2573	87	0	87	1563	2710965	[[0.0, 87.0], [1563.0, 2710965.0]]	1	1
-2572	87	0	87	1563	2710965	[[0.0, 87.0], [1563.0, 2710965.0]]	1	1
-2571	87	0	87	1563	2710965	[[0.0, 87.0], [1563.0, 2710965.0]]	1	1
-2570	87	0	87	1563	2710965	[[0.0, 87.0], [1563.0, 2710965.0]]	1	1
-2569	87	0	87	1563	2710965	[[0.0, 87.0], [1563.0, 2710965.0]]	1	1
-2568	87	0	87	1563	2710965	[[0.0, 87.0], [1563.0, 2710965.0]]	1	1
-2567	87	0	87	1563	2710965	[[0.0, 87.0], [1563.0, 2710965.0]]	1	1
-2566	87	0	87	1563	2710965	[[0.0, 87.0], [1563.0, 2710965.0]]	1	1
-2565	87	0	87	1563	2710965	[[0.0, 87.0], [1563.0, 2710965.0]]	1	1
-2564	87	0	87	1563	2710965	[[0.0, 87.0], [1563.0, 2710965.0]]	1	1
-2563	87	0	87	1563	2710965	[[0.0, 87.0], [1563.0, 2710965.0]]	1	1
-2562	87	0	87	1563	2710965	[[0.0, 87.0], [1563.0, 2710965.0]]	1	1
-2561	87	0	87	1563	2710965	[[0.0, 87.0], [1563.0, 2710965.0]]	1	1
-2560	87	0	87	1563	2710965	[[0.0, 87.0], [1563.0, 2710965.0]]	1	1
-2559	87	0	87	1563	2710965	[[0.0, 87.0], [1563.0, 2710965.0]]	1	1
-2558	87	0	87	1563	2710965	[[0.0, 87.0], [1563.0, 2710965.0]]	1	1
-2557	87	0	87	1563	2710965	[[0.0, 87.0], [1563.0, 2710965.0]]	1	1
-2556	87	0	87	1563	2710965	[[0.0, 87.0], [1563.0, 2710965.0]]	1	1
-2555	87	0	87	1563	2710965	[[0.0, 87.0], [1563.0, 2710965.0]]	1	1
-2554	87	0	87	1563	2710965	[[0.0, 87.0], [1563.0, 2710965.0]]	1	1
-2553	87	0	87	1563	2710965	[[0.0, 87.0], [1563.0, 2710965.0]]	1	1
-2552	87	0	87	1563	2710965	[[0.0, 87.0], [1563.0, 2710965.0]]	1	1
-2551	87	0	87	1563	2710965	[[0.0, 87.0], [1563.0, 2710965.0]]	1	1
-2550	87	0	87	1563	2710965	[[0.0, 87.0], [1563.0, 2710965.0]]	1	1
-2549	88	0	88	1563	2710964	[[0.0, 88.0], [1563.0, 2710964.0]]	1	1
-2548	88	0	88	1563	2710964	[[0.0, 88.0], [1563.0, 2710964.0]]	1	1
-2547	88	0	88	1563	2710964	[[0.0, 88.0], [1563.0, 2710964.0]]	1	1
-2546	88	0	88	1563	2710964	[[0.0, 88.0], [1563.0, 2710964.0]]	1	1
-2545	88	0	88	1563	2710964	[[0.0, 88.0], [1563.0, 2710964.0]]	1	1
-2544	88	0	88	1563	2710964	[[0.0, 88.0], [1563.0, 2710964.0]]	1	1
-2543	88	0	88	1563	2710964	[[0.0, 88.0], [1563.0, 2710964.0]]	1	1
-2542	88	0	88	1563	2710964	[[0.0, 88.0], [1563.0, 2710964.0]]	1	1
-2541	88	0	88	1563	2710964	[[0.0, 88.0], [1563.0, 2710964.0]]	1	1
-2540	88	0	88	1563	2710964	[[0.0, 88.0], [1563.0, 2710964.0]]	1	1
-2539	88	0	88	1563	2710964	[[0.0, 88.0], [1563.0, 2710964.0]]	1	1
-2538	88	0	88	1563	2710964	[[0.0, 88.0], [1563.0, 2710964.0]]	1	1
-2537	88	0	88	1563	2710964	[[0.0, 88.0], [1563.0, 2710964.0]]	1	1
-2536	89	0	89	1563	2710963	[[0.0, 89.0], [1563.0, 2710963.0]]	1	1
-2535	89	0	89	1563	2710963	[[0.0, 89.0], [1563.0, 2710963.0]]	1	1
-2534	89	0	89	1563	2710963	[[0.0, 89.0], [1563.0, 2710963.0]]	1	1
-2533	89	0	89	1563	2710963	[[0.0, 89.0], [1563.0, 2710963.0]]	1	1
-2532	89	0	89	1563	2710963	[[0.0, 89.0], [1563.0, 2710963.0]]	1	1
-2531	89	0	89	1563	2710963	[[0.0, 89.0], [1563.0, 2710963.0]]	1	1
-2530	89	0	89	1563	2710963	[[0.0, 89.0], [1563.0, 2710963.0]]	1	1
-2529	89	0	89	1563	2710963	[[0.0, 89.0], [1563.0, 2710963.0]]	1	1
-2528	89	0	89	1563	2710963	[[0.0, 89.0], [1563.0, 2710963.0]]	1	1
-2527	89	0	89	1563	2710963	[[0.0, 89.0], [1563.0, 2710963.0]]	1	1
-2526	90	0	90	1563	2710962	[[0.0, 90.0], [1563.0, 2710962.0]]	1	1
-2525	90	0	90	1563	2710962	[[0.0, 90.0], [1563.0, 2710962.0]]	1	1
-2524	91	0	91	1563	2710961	[[0.0, 91.0], [1563.0, 2710961.0]]	1	1
-2523	91	0	91	1563	2710961	[[0.0, 91.0], [1563.0, 2710961.0]]	1	1
-2522	91	0	91	1563	2710961	[[0.0, 91.0], [1563.0, 2710961.0]]	1	1
-2521	91	0	91	1563	2710961	[[0.0, 91.0], [1563.0, 2710961.0]]	1	1
-2520	91	0	91	1563	2710961	[[0.0, 91.0], [1563.0, 2710961.0]]	1	1
-2519	91	0	91	1563	2710961	[[0.0, 91.0], [1563.0, 2710961.0]]	1	1
-2518	91	0	91	1563	2710961	[[0.0, 91.0], [1563.0, 2710961.0]]	1	1
-2517	91	0	91	1563	2710961	[[0.0, 91.0], [1563.0, 2710961.0]]	1	1
-2516	91	0	91	1563	2710961	[[0.0, 91.0], [1563.0, 2710961.0]]	1	1
-2515	91	0	91	1563	2710961	[[0.0, 91.0], [1563.0, 2710961.0]]	1	1
-2514	91	0	91	1563	2710961	[[0.0, 91.0], [1563.0, 2710961.0]]	1	1
-2513	91	0	91	1563	2710961	[[0.0, 91.0], [1563.0, 2710961.0]]	1	1
-2512	91	0	91	1563	2710961	[[0.0, 91.0], [1563.0, 2710961.0]]	1	1
-2511	91	0	91	1563	2710961	[[0.0, 91.0], [1563.0, 2710961.0]]	1	1
-2510	91	0	91	1563	2710961	[[0.0, 91.0], [1563.0, 2710961.0]]	1	1
-2509	91	0	91	1563	2710961	[[0.0, 91.0], [1563.0, 2710961.0]]	1	1
-2508	91	0	91	1563	2710961	[[0.0, 91.0], [1563.0, 2710961.0]]	1	1
-2507	91	0	91	1563	2710961	[[0.0, 91.0], [1563.0, 2710961.0]]	1	1
-2506	91	0	91	1563	2710961	[[0.0, 91.0], [1563.0, 2710961.0]]	1	1
-2505	91	0	91	1563	2710961	[[0.0, 91.0], [1563.0, 2710961.0]]	1	1
-2504	91	0	91	1563	2710961	[[0.0, 91.0], [1563.0, 2710961.0]]	1	1
-2503	91	0	91	1563	2710961	[[0.0, 91.0], [1563.0, 2710961.0]]	1	1
-2502	91	0	91	1563	2710961	[[0.0, 91.0], [1563.0, 2710961.0]]	1	1
-2501	91	0	91	1563	2710961	[[0.0, 91.0], [1563.0, 2710961.0]]	1	1
-2500	91	0	91	1563	2710961	[[0.0, 91.0], [1563.0, 2710961.0]]	1	1
-2499	91	0	91	1563	2710961	[[0.0, 91.0], [1563.0, 2710961.0]]	1	1
-2498	91	0	91	1563	2710961	[[0.0, 91.0], [1563.0, 2710961.0]]	1	1
-2497	91	0	91	1563	2710961	[[0.0, 91.0], [1563.0, 2710961.0]]	1	1
-2496	91	0	91	1563	2710961	[[0.0, 91.0], [1563.0, 2710961.0]]	1	1
-2495	91	0	91	1563	2710961	[[0.0, 91.0], [1563.0, 2710961.0]]	1	1
-2494	91	0	91	1563	2710961	[[0.0, 91.0], [1563.0, 2710961.0]]	1	1
-2493	91	0	91	1563	2710961	[[0.0, 91.0], [1563.0, 2710961.0]]	1	1
-2492	91	0	91	1563	2710961	[[0.0, 91.0], [1563.0, 2710961.0]]	1	1
-2491	91	0	91	1563	2710961	[[0.0, 91.0], [1563.0, 2710961.0]]	1	1
-2490	91	0	91	1563	2710961	[[0.0, 91.0], [1563.0, 2710961.0]]	1	1
-2489	91	0	91	1563	2710961	[[0.0, 91.0], [1563.0, 2710961.0]]	1	1
-2488	91	0	91	1563	2710961	[[0.0, 91.0], [1563.0, 2710961.0]]	1	1
-2487	91	0	91	1563	2710961	[[0.0, 91.0], [1563.0, 2710961.0]]	1	1
-2486	91	0	91	1563	2710961	[[0.0, 91.0], [1563.0, 2710961.0]]	1	1
-2485	91	0	91	1563	2710961	[[0.0, 91.0], [1563.0, 2710961.0]]	1	1
-2484	91	0	91	1563	2710961	[[0.0, 91.0], [1563.0, 2710961.0]]	1	1
-2483	91	0	91	1563	2710961	[[0.0, 91.0], [1563.0, 2710961.0]]	1	1
-2482	91	0	91	1563	2710961	[[0.0, 91.0], [1563.0, 2710961.0]]	1	1
-2481	91	0	91	1563	2710961	[[0.0, 91.0], [1563.0, 2710961.0]]	1	1
-2480	91	0	91	1563	2710961	[[0.0, 91.0], [1563.0, 2710961.0]]	1	1
-2479	91	0	91	1563	2710961	[[0.0, 91.0], [1563.0, 2710961.0]]	1	1
-2478	91	0	91	1563	2710961	[[0.0, 91.0], [1563.0, 2710961.0]]	1	1
-2477	91	0	91	1563	2710961	[[0.0, 91.0], [1563.0, 2710961.0]]	1	1
-2476	91	0	91	1563	2710961	[[0.0, 91.0], [1563.0, 2710961.0]]	1	1
-2475	91	0	91	1563	2710961	[[0.0, 91.0], [1563.0, 2710961.0]]	1	1
-2474	91	0	91	1563	2710961	[[0.0, 91.0], [1563.0, 2710961.0]]	1	1
-2473	91	0	91	1563	2710961	[[0.0, 91.0], [1563.0, 2710961.0]]	1	1
-2472	91	0	91	1563	2710961	[[0.0, 91.0], [1563.0, 2710961.0]]	1	1
-2471	91	0	91	1563	2710961	[[0.0, 91.0], [1563.0, 2710961.0]]	1	1
-2470	91	0	91	1563	2710961	[[0.0, 91.0], [1563.0, 2710961.0]]	1	1
-2469	91	0	91	1563	2710961	[[0.0, 91.0], [1563.0, 2710961.0]]	1	1
-2468	91	0	91	1563	2710961	[[0.0, 91.0], [1563.0, 2710961.0]]	1	1
-2467	91	0	91	1563	2710961	[[0.0, 91.0], [1563.0, 2710961.0]]	1	1
-2466	91	0	91	1563	2710961	[[0.0, 91.0], [1563.0, 2710961.0]]	1	1
-2465	91	0	91	1563	2710961	[[0.0, 91.0], [1563.0, 2710961.0]]	1	1
-2464	91	0	91	1563	2710961	[[0.0, 91.0], [1563.0, 2710961.0]]	1	1
-2463	91	0	91	1563	2710961	[[0.0, 91.0], [1563.0, 2710961.0]]	1	1
-2462	91	0	91	1563	2710961	[[0.0, 91.0], [1563.0, 2710961.0]]	1	1
-2461	91	0	91	1563	2710961	[[0.0, 91.0], [1563.0, 2710961.0]]	1	1
-2460	91	0	91	1563	2710961	[[0.0, 91.0], [1563.0, 2710961.0]]	1	1
-2459	91	0	91	1563	2710961	[[0.0, 91.0], [1563.0, 2710961.0]]	1	1
-2458	91	0	91	1563	2710961	[[0.0, 91.0], [1563.0, 2710961.0]]	1	1
-2457	91	0	91	1563	2710961	[[0.0, 91.0], [1563.0, 2710961.0]]	1	1
-2456	91	0	91	1563	2710961	[[0.0, 91.0], [1563.0, 2710961.0]]	1	1
-2455	91	0	91	1563	2710961	[[0.0, 91.0], [1563.0, 2710961.0]]	1	1
-2454	91	0	91	1563	2710961	[[0.0, 91.0], [1563.0, 2710961.0]]	1	1
-2453	91	0	91	1563	2710961	[[0.0, 91.0], [1563.0, 2710961.0]]	1	1
-2452	92	0	92	1563	2710960	[[0.0, 92.0], [1563.0, 2710960.0]]	1	1
-2451	92	0	92	1563	2710960	[[0.0, 92.0], [1563.0, 2710960.0]]	1	1
-2450	92	0	92	1563	2710960	[[0.0, 92.0], [1563.0, 2710960.0]]	1	1
-2449	92	0	92	1563	2710960	[[0.0, 92.0], [1563.0, 2710960.0]]	1	1
-2448	92	0	92	1563	2710960	[[0.0, 92.0], [1563.0, 2710960.0]]	1	1
-2447	92	0	92	1563	2710960	[[0.0, 92.0], [1563.0, 2710960.0]]	1	1
-2446	92	0	92	1563	2710960	[[0.0, 92.0], [1563.0, 2710960.0]]	1	1
-2445	92	0	92	1563	2710960	[[0.0, 92.0], [1563.0, 2710960.0]]	1	1
-2444	92	0	92	1563	2710960	[[0.0, 92.0], [1563.0, 2710960.0]]	1	1
-2443	92	0	92	1563	2710960	[[0.0, 92.0], [1563.0, 2710960.0]]	1	1
-2442	92	0	92	1563	2710960	[[0.0, 92.0], [1563.0, 2710960.0]]	1	1
-2441	92	0	92	1563	2710960	[[0.0, 92.0], [1563.0, 2710960.0]]	1	1
-2440	92	0	92	1563	2710960	[[0.0, 92.0], [1563.0, 2710960.0]]	1	1
-2439	92	0	92	1563	2710960	[[0.0, 92.0], [1563.0, 2710960.0]]	1	1
-2438	92	0	92	1563	2710960	[[0.0, 92.0], [1563.0, 2710960.0]]	1	1
-2437	92	0	92	1563	2710960	[[0.0, 92.0], [1563.0, 2710960.0]]	1	1
-2436	92	0	92	1563	2710960	[[0.0, 92.0], [1563.0, 2710960.0]]	1	1
-2435	92	0	92	1563	2710960	[[0.0, 92.0], [1563.0, 2710960.0]]	1	1
-2434	92	0	92	1563	2710960	[[0.0, 92.0], [1563.0, 2710960.0]]	1	1
-2433	93	0	93	1563	2710959	[[0.0, 93.0], [1563.0, 2710959.0]]	1	1
-2432	93	0	93	1563	2710959	[[0.0, 93.0], [1563.0, 2710959.0]]	1	1
-2431	93	1	92	1562	2710960	[[1.0, 92.0], [1562.0, 2710960.0]]	0.0521914	1
-2430	93	0	93	1563	2710959	[[0.0, 93.0], [1563.0, 2710959.0]]	1	1
-2429	93	0	93	1563	2710959	[[0.0, 93.0], [1563.0, 2710959.0]]	1	1
-2428	93	0	93	1563	2710959	[[0.0, 93.0], [1563.0, 2710959.0]]	1	1
-2427	93	0	93	1563	2710959	[[0.0, 93.0], [1563.0, 2710959.0]]	1	1
-2426	93	0	93	1563	2710959	[[0.0, 93.0], [1563.0, 2710959.0]]	1	1
-2425	93	0	93	1563	2710959	[[0.0, 93.0], [1563.0, 2710959.0]]	1	1
-2424	93	0	93	1563	2710959	[[0.0, 93.0], [1563.0, 2710959.0]]	1	1
-2423	93	0	93	1563	2710959	[[0.0, 93.0], [1563.0, 2710959.0]]	1	1
-2422	93	0	93	1563	2710959	[[0.0, 93.0], [1563.0, 2710959.0]]	1	1
-2421	93	0	93	1563	2710959	[[0.0, 93.0], [1563.0, 2710959.0]]	1	1
-2420	93	0	93	1563	2710959	[[0.0, 93.0], [1563.0, 2710959.0]]	1	1
-2419	93	0	93	1563	2710959	[[0.0, 93.0], [1563.0, 2710959.0]]	1	1
-2418	93	0	93	1563	2710959	[[0.0, 93.0], [1563.0, 2710959.0]]	1	1
-2417	93	0	93	1563	2710959	[[0.0, 93.0], [1563.0, 2710959.0]]	1	1
-2416	93	0	93	1563	2710959	[[0.0, 93.0], [1563.0, 2710959.0]]	1	1
-2415	93	0	93	1563	2710959	[[0.0, 93.0], [1563.0, 2710959.0]]	1	1
-2414	93	0	93	1563	2710959	[[0.0, 93.0], [1563.0, 2710959.0]]	1	1
-2413	93	0	93	1563	2710959	[[0.0, 93.0], [1563.0, 2710959.0]]	1	1
-2412	93	0	93	1563	2710959	[[0.0, 93.0], [1563.0, 2710959.0]]	1	1
-2411	93	0	93	1563	2710959	[[0.0, 93.0], [1563.0, 2710959.0]]	1	1
-2410	93	0	93	1563	2710959	[[0.0, 93.0], [1563.0, 2710959.0]]	1	1
-2409	93	0	93	1563	2710959	[[0.0, 93.0], [1563.0, 2710959.0]]	1	1
-2408	93	0	93	1563	2710959	[[0.0, 93.0], [1563.0, 2710959.0]]	1	1
-2407	93	0	93	1563	2710959	[[0.0, 93.0], [1563.0, 2710959.0]]	1	1
-2406	93	0	93	1563	2710959	[[0.0, 93.0], [1563.0, 2710959.0]]	1	1
-2405	93	0	93	1563	2710959	[[0.0, 93.0], [1563.0, 2710959.0]]	1	1
-2404	93	0	93	1563	2710959	[[0.0, 93.0], [1563.0, 2710959.0]]	1	1
-2403	93	0	93	1563	2710959	[[0.0, 93.0], [1563.0, 2710959.0]]	1	1
-2402	93	0	93	1563	2710959	[[0.0, 93.0], [1563.0, 2710959.0]]	1	1
-2401	93	0	93	1563	2710959	[[0.0, 93.0], [1563.0, 2710959.0]]	1	1
-2400	93	0	93	1563	2710959	[[0.0, 93.0], [1563.0, 2710959.0]]	1	1
-2399	93	0	93	1563	2710959	[[0.0, 93.0], [1563.0, 2710959.0]]	1	1
-2398	93	0	93	1563	2710959	[[0.0, 93.0], [1563.0, 2710959.0]]	1	1
-2397	93	0	93	1563	2710959	[[0.0, 93.0], [1563.0, 2710959.0]]	1	1
-2396	93	0	93	1563	2710959	[[0.0, 93.0], [1563.0, 2710959.0]]	1	1
-2395	93	0	93	1563	2710959	[[0.0, 93.0], [1563.0, 2710959.0]]	1	1
-2394	93	0	93	1563	2710959	[[0.0, 93.0], [1563.0, 2710959.0]]	1	1
-2393	93	0	93	1563	2710959	[[0.0, 93.0], [1563.0, 2710959.0]]	1	1
-2392	93	0	93	1563	2710959	[[0.0, 93.0], [1563.0, 2710959.0]]	1	1
-2391	93	0	93	1563	2710959	[[0.0, 93.0], [1563.0, 2710959.0]]	1	1
-2390	93	0	93	1563	2710959	[[0.0, 93.0], [1563.0, 2710959.0]]	1	1
-2389	93	0	93	1563	2710959	[[0.0, 93.0], [1563.0, 2710959.0]]	1	1
-2388	93	0	93	1563	2710959	[[0.0, 93.0], [1563.0, 2710959.0]]	1	1
-2387	93	0	93	1563	2710959	[[0.0, 93.0], [1563.0, 2710959.0]]	1	1
-2386	93	0	93	1563	2710959	[[0.0, 93.0], [1563.0, 2710959.0]]	1	1
-2385	93	0	93	1563	2710959	[[0.0, 93.0], [1563.0, 2710959.0]]	1	1
-2384	94	0	94	1563	2710958	[[0.0, 94.0], [1563.0, 2710958.0]]	1	1
-2383	94	0	94	1563	2710958	[[0.0, 94.0], [1563.0, 2710958.0]]	1	1
-2382	94	0	94	1563	2710958	[[0.0, 94.0], [1563.0, 2710958.0]]	1	1
-2381	94	0	94	1563	2710958	[[0.0, 94.0], [1563.0, 2710958.0]]	1	1
-2380	94	0	94	1563	2710958	[[0.0, 94.0], [1563.0, 2710958.0]]	1	1
-2379	94	0	94	1563	2710958	[[0.0, 94.0], [1563.0, 2710958.0]]	1	1
-2378	94	0	94	1563	2710958	[[0.0, 94.0], [1563.0, 2710958.0]]	1	1
-2377	94	0	94	1563	2710958	[[0.0, 94.0], [1563.0, 2710958.0]]	1	1
-2376	94	0	94	1563	2710958	[[0.0, 94.0], [1563.0, 2710958.0]]	1	1
-2375	94	0	94	1563	2710958	[[0.0, 94.0], [1563.0, 2710958.0]]	1	1
-2374	94	0	94	1563	2710958	[[0.0, 94.0], [1563.0, 2710958.0]]	1	1
-2373	94	0	94	1563	2710958	[[0.0, 94.0], [1563.0, 2710958.0]]	1	1
-2372	94	0	94	1563	2710958	[[0.0, 94.0], [1563.0, 2710958.0]]	1	1
-2371	94	0	94	1563	2710958	[[0.0, 94.0], [1563.0, 2710958.0]]	1	1
-2370	94	0	94	1563	2710958	[[0.0, 94.0], [1563.0, 2710958.0]]	1	1
-2369	94	0	94	1563	2710958	[[0.0, 94.0], [1563.0, 2710958.0]]	1	1
-2368	94	0	94	1563	2710958	[[0.0, 94.0], [1563.0, 2710958.0]]	1	1
-2367	94	0	94	1563	2710958	[[0.0, 94.0], [1563.0, 2710958.0]]	1	1
-2366	94	0	94	1563	2710958	[[0.0, 94.0], [1563.0, 2710958.0]]	1	1
-2365	94	0	94	1563	2710958	[[0.0, 94.0], [1563.0, 2710958.0]]	1	1
-2364	94	0	94	1563	2710958	[[0.0, 94.0], [1563.0, 2710958.0]]	1	1
-2363	94	0	94	1563	2710958	[[0.0, 94.0], [1563.0, 2710958.0]]	1	1
-2362	94	0	94	1563	2710958	[[0.0, 94.0], [1563.0, 2710958.0]]	1	1
-2361	94	0	94	1563	2710958	[[0.0, 94.0], [1563.0, 2710958.0]]	1	1
-2360	94	0	94	1563	2710958	[[0.0, 94.0], [1563.0, 2710958.0]]	1	1
-2359	94	0	94	1563	2710958	[[0.0, 94.0], [1563.0, 2710958.0]]	1	1
-2358	94	0	94	1563	2710958	[[0.0, 94.0], [1563.0, 2710958.0]]	1	1
-2357	94	0	94	1563	2710958	[[0.0, 94.0], [1563.0, 2710958.0]]	1	1
-2356	94	0	94	1563	2710958	[[0.0, 94.0], [1563.0, 2710958.0]]	1	1
-2355	94	0	94	1563	2710958	[[0.0, 94.0], [1563.0, 2710958.0]]	1	1
-2354	94	0	94	1563	2710958	[[0.0, 94.0], [1563.0, 2710958.0]]	1	1
-2353	94	0	94	1563	2710958	[[0.0, 94.0], [1563.0, 2710958.0]]	1	1
-2352	94	0	94	1563	2710958	[[0.0, 94.0], [1563.0, 2710958.0]]	1	1
-2351	94	0	94	1563	2710958	[[0.0, 94.0], [1563.0, 2710958.0]]	1	1
-2350	94	0	94	1563	2710958	[[0.0, 94.0], [1563.0, 2710958.0]]	1	1
-2349	94	0	94	1563	2710958	[[0.0, 94.0], [1563.0, 2710958.0]]	1	1
-2348	94	0	94	1563	2710958	[[0.0, 94.0], [1563.0, 2710958.0]]	1	1
-2347	94	0	94	1563	2710958	[[0.0, 94.0], [1563.0, 2710958.0]]	1	1
-2346	94	0	94	1563	2710958	[[0.0, 94.0], [1563.0, 2710958.0]]	1	1
-2345	94	0	94	1563	2710958	[[0.0, 94.0], [1563.0, 2710958.0]]	1	1
-2344	94	0	94	1563	2710958	[[0.0, 94.0], [1563.0, 2710958.0]]	1	1
-2343	94	0	94	1563	2710958	[[0.0, 94.0], [1563.0, 2710958.0]]	1	1
-2342	94	0	94	1563	2710958	[[0.0, 94.0], [1563.0, 2710958.0]]	1	1
-2341	94	0	94	1563	2710958	[[0.0, 94.0], [1563.0, 2710958.0]]	1	1
-2340	94	0	94	1563	2710958	[[0.0, 94.0], [1563.0, 2710958.0]]	1	1
-2339	94	0	94	1563	2710958	[[0.0, 94.0], [1563.0, 2710958.0]]	1	1
-2338	94	0	94	1563	2710958	[[0.0, 94.0], [1563.0, 2710958.0]]	1	1
-2337	97	0	97	1563	2710955	[[0.0, 97.0], [1563.0, 2710955.0]]	1	1
-2336	97	0	97	1563	2710955	[[0.0, 97.0], [1563.0, 2710955.0]]	1	1
-2335	97	0	97	1563	2710955	[[0.0, 97.0], [1563.0, 2710955.0]]	1	1
-2334	97	0	97	1563	2710955	[[0.0, 97.0], [1563.0, 2710955.0]]	1	1
-2333	97	0	97	1563	2710955	[[0.0, 97.0], [1563.0, 2710955.0]]	1	1
-2332	97	0	97	1563	2710955	[[0.0, 97.0], [1563.0, 2710955.0]]	1	1
-2331	97	0	97	1563	2710955	[[0.0, 97.0], [1563.0, 2710955.0]]	1	1
-2330	97	0	97	1563	2710955	[[0.0, 97.0], [1563.0, 2710955.0]]	1	1
-2329	97	0	97	1563	2710955	[[0.0, 97.0], [1563.0, 2710955.0]]	1	1
-2328	97	0	97	1563	2710955	[[0.0, 97.0], [1563.0, 2710955.0]]	1	1
-2327	97	0	97	1563	2710955	[[0.0, 97.0], [1563.0, 2710955.0]]	1	1
-2326	97	0	97	1563	2710955	[[0.0, 97.0], [1563.0, 2710955.0]]	1	1
-2325	97	0	97	1563	2710955	[[0.0, 97.0], [1563.0, 2710955.0]]	1	1
-2324	97	0	97	1563	2710955	[[0.0, 97.0], [1563.0, 2710955.0]]	1	1
-2323	97	0	97	1563	2710955	[[0.0, 97.0], [1563.0, 2710955.0]]	1	1
-2322	97	0	97	1563	2710955	[[0.0, 97.0], [1563.0, 2710955.0]]	1	1
-2321	97	0	97	1563	2710955	[[0.0, 97.0], [1563.0, 2710955.0]]	1	1
-2320	97	0	97	1563	2710955	[[0.0, 97.0], [1563.0, 2710955.0]]	1	1
-2319	97	0	97	1563	2710955	[[0.0, 97.0], [1563.0, 2710955.0]]	1	1
-2318	97	0	97	1563	2710955	[[0.0, 97.0], [1563.0, 2710955.0]]	1	1
-2317	97	0	97	1563	2710955	[[0.0, 97.0], [1563.0, 2710955.0]]	1	1
-2316	97	0	97	1563	2710955	[[0.0, 97.0], [1563.0, 2710955.0]]	1	1
-2315	97	0	97	1563	2710955	[[0.0, 97.0], [1563.0, 2710955.0]]	1	1
-2314	97	0	97	1563	2710955	[[0.0, 97.0], [1563.0, 2710955.0]]	1	1
-2313	97	0	97	1563	2710955	[[0.0, 97.0], [1563.0, 2710955.0]]	1	1
-2312	97	0	97	1563	2710955	[[0.0, 97.0], [1563.0, 2710955.0]]	1	1
-2311	97	0	97	1563	2710955	[[0.0, 97.0], [1563.0, 2710955.0]]	1	1
-2310	97	0	97	1563	2710955	[[0.0, 97.0], [1563.0, 2710955.0]]	1	1
-2309	97	0	97	1563	2710955	[[0.0, 97.0], [1563.0, 2710955.0]]	1	1
-2308	97	0	97	1563	2710955	[[0.0, 97.0], [1563.0, 2710955.0]]	1	1
-2307	97	0	97	1563	2710955	[[0.0, 97.0], [1563.0, 2710955.0]]	1	1
-2306	97	0	97	1563	2710955	[[0.0, 97.0], [1563.0, 2710955.0]]	1	1
-2305	97	0	97	1563	2710955	[[0.0, 97.0], [1563.0, 2710955.0]]	1	1
-2304	97	0	97	1563	2710955	[[0.0, 97.0], [1563.0, 2710955.0]]	1	1
-2303	97	0	97	1563	2710955	[[0.0, 97.0], [1563.0, 2710955.0]]	1	1
-2302	97	0	97	1563	2710955	[[0.0, 97.0], [1563.0, 2710955.0]]	1	1
-2301	97	0	97	1563	2710955	[[0.0, 97.0], [1563.0, 2710955.0]]	1	1
-2300	97	0	97	1563	2710955	[[0.0, 97.0], [1563.0, 2710955.0]]	1	1
-2299	97	0	97	1563	2710955	[[0.0, 97.0], [1563.0, 2710955.0]]	1	1
-2298	97	0	97	1563	2710955	[[0.0, 97.0], [1563.0, 2710955.0]]	1	1
-2297	97	0	97	1563	2710955	[[0.0, 97.0], [1563.0, 2710955.0]]	1	1
-2296	97	0	97	1563	2710955	[[0.0, 97.0], [1563.0, 2710955.0]]	1	1
-2295	97	0	97	1563	2710955	[[0.0, 97.0], [1563.0, 2710955.0]]	1	1
-2294	97	0	97	1563	2710955	[[0.0, 97.0], [1563.0, 2710955.0]]	1	1
-2293	97	0	97	1563	2710955	[[0.0, 97.0], [1563.0, 2710955.0]]	1	1
-2292	97	0	97	1563	2710955	[[0.0, 97.0], [1563.0, 2710955.0]]	1	1
-2291	97	0	97	1563	2710955	[[0.0, 97.0], [1563.0, 2710955.0]]	1	1
-2290	97	0	97	1563	2710955	[[0.0, 97.0], [1563.0, 2710955.0]]	1	1
-2289	97	0	97	1563	2710955	[[0.0, 97.0], [1563.0, 2710955.0]]	1	1
-2288	97	0	97	1563	2710955	[[0.0, 97.0], [1563.0, 2710955.0]]	1	1
-2287	97	0	97	1563	2710955	[[0.0, 97.0], [1563.0, 2710955.0]]	1	1
-2286	97	0	97	1563	2710955	[[0.0, 97.0], [1563.0, 2710955.0]]	1	1
-2285	97	0	97	1563	2710955	[[0.0, 97.0], [1563.0, 2710955.0]]	1	1
-2284	97	0	97	1563	2710955	[[0.0, 97.0], [1563.0, 2710955.0]]	1	1
-2283	97	0	97	1563	2710955	[[0.0, 97.0], [1563.0, 2710955.0]]	1	1
-2282	97	0	97	1563	2710955	[[0.0, 97.0], [1563.0, 2710955.0]]	1	1
-2281	97	0	97	1563	2710955	[[0.0, 97.0], [1563.0, 2710955.0]]	1	1
-2280	97	0	97	1563	2710955	[[0.0, 97.0], [1563.0, 2710955.0]]	1	1
-2279	97	0	97	1563	2710955	[[0.0, 97.0], [1563.0, 2710955.0]]	1	1
-2278	97	0	97	1563	2710955	[[0.0, 97.0], [1563.0, 2710955.0]]	1	1
-2277	97	0	97	1563	2710955	[[0.0, 97.0], [1563.0, 2710955.0]]	1	1
-2276	97	0	97	1563	2710955	[[0.0, 97.0], [1563.0, 2710955.0]]	1	1
-2275	97	0	97	1563	2710955	[[0.0, 97.0], [1563.0, 2710955.0]]	1	1
-2274	97	0	97	1563	2710955	[[0.0, 97.0], [1563.0, 2710955.0]]	1	1
-2273	97	0	97	1563	2710955	[[0.0, 97.0], [1563.0, 2710955.0]]	1	1
-2272	97	0	97	1563	2710955	[[0.0, 97.0], [1563.0, 2710955.0]]	1	1
-2271	97	0	97	1563	2710955	[[0.0, 97.0], [1563.0, 2710955.0]]	1	1
-2270	97	0	97	1563	2710955	[[0.0, 97.0], [1563.0, 2710955.0]]	1	1
-2269	97	0	97	1563	2710955	[[0.0, 97.0], [1563.0, 2710955.0]]	1	1
-2268	97	0	97	1563	2710955	[[0.0, 97.0], [1563.0, 2710955.0]]	1	1
-2267	97	0	97	1563	2710955	[[0.0, 97.0], [1563.0, 2710955.0]]	1	1
-2266	97	0	97	1563	2710955	[[0.0, 97.0], [1563.0, 2710955.0]]	1	1
-2265	97	0	97	1563	2710955	[[0.0, 97.0], [1563.0, 2710955.0]]	1	1
-2264	97	0	97	1563	2710955	[[0.0, 97.0], [1563.0, 2710955.0]]	1	1
-2263	97	0	97	1563	2710955	[[0.0, 97.0], [1563.0, 2710955.0]]	1	1
-2262	97	0	97	1563	2710955	[[0.0, 97.0], [1563.0, 2710955.0]]	1	1
-2261	97	0	97	1563	2710955	[[0.0, 97.0], [1563.0, 2710955.0]]	1	1
-2260	97	0	97	1563	2710955	[[0.0, 97.0], [1563.0, 2710955.0]]	1	1
-2259	97	0	97	1563	2710955	[[0.0, 97.0], [1563.0, 2710955.0]]	1	1
-2258	98	0	98	1563	2710954	[[0.0, 98.0], [1563.0, 2710954.0]]	1	1
-2257	98	0	98	1563	2710954	[[0.0, 98.0], [1563.0, 2710954.0]]	1	1
-2256	98	0	98	1563	2710954	[[0.0, 98.0], [1563.0, 2710954.0]]	1	1
-2255	98	0	98	1563	2710954	[[0.0, 98.0], [1563.0, 2710954.0]]	1	1
-2254	98	0	98	1563	2710954	[[0.0, 98.0], [1563.0, 2710954.0]]	1	1
-2253	98	0	98	1563	2710954	[[0.0, 98.0], [1563.0, 2710954.0]]	1	1
-2252	98	0	98	1563	2710954	[[0.0, 98.0], [1563.0, 2710954.0]]	1	1
-2251	98	0	98	1563	2710954	[[0.0, 98.0], [1563.0, 2710954.0]]	1	1
-2250	98	0	98	1563	2710954	[[0.0, 98.0], [1563.0, 2710954.0]]	1	1
-2249	98	0	98	1563	2710954	[[0.0, 98.0], [1563.0, 2710954.0]]	1	1
-2248	98	0	98	1563	2710954	[[0.0, 98.0], [1563.0, 2710954.0]]	1	1
-2247	98	0	98	1563	2710954	[[0.0, 98.0], [1563.0, 2710954.0]]	1	1
-2246	98	0	98	1563	2710954	[[0.0, 98.0], [1563.0, 2710954.0]]	1	1
-2245	98	0	98	1563	2710954	[[0.0, 98.0], [1563.0, 2710954.0]]	1	1
-2244	98	0	98	1563	2710954	[[0.0, 98.0], [1563.0, 2710954.0]]	1	1
-2243	98	0	98	1563	2710954	[[0.0, 98.0], [1563.0, 2710954.0]]	1	1
-2242	98	0	98	1563	2710954	[[0.0, 98.0], [1563.0, 2710954.0]]	1	1
-2241	98	0	98	1563	2710954	[[0.0, 98.0], [1563.0, 2710954.0]]	1	1
-2240	98	0	98	1563	2710954	[[0.0, 98.0], [1563.0, 2710954.0]]	1	1
-2239	98	0	98	1563	2710954	[[0.0, 98.0], [1563.0, 2710954.0]]	1	1
-2238	98	0	98	1563	2710954	[[0.0, 98.0], [1563.0, 2710954.0]]	1	1
-2237	98	0	98	1563	2710954	[[0.0, 98.0], [1563.0, 2710954.0]]	1	1
-2236	98	0	98	1563	2710954	[[0.0, 98.0], [1563.0, 2710954.0]]	1	1
-2235	98	0	98	1563	2710954	[[0.0, 98.0], [1563.0, 2710954.0]]	1	1
-2234	98	0	98	1563	2710954	[[0.0, 98.0], [1563.0, 2710954.0]]	1	1
-2233	98	0	98	1563	2710954	[[0.0, 98.0], [1563.0, 2710954.0]]	1	1
-2232	98	0	98	1563	2710954	[[0.0, 98.0], [1563.0, 2710954.0]]	1	1
-2231	98	0	98	1563	2710954	[[0.0, 98.0], [1563.0, 2710954.0]]	1	1
-2230	98	0	98	1563	2710954	[[0.0, 98.0], [1563.0, 2710954.0]]	1	1
-2229	98	0	98	1563	2710954	[[0.0, 98.0], [1563.0, 2710954.0]]	1	1
-2228	98	0	98	1563	2710954	[[0.0, 98.0], [1563.0, 2710954.0]]	1	1
-2227	98	0	98	1563	2710954	[[0.0, 98.0], [1563.0, 2710954.0]]	1	1
-2226	98	0	98	1563	2710954	[[0.0, 98.0], [1563.0, 2710954.0]]	1	1
-2225	98	0	98	1563	2710954	[[0.0, 98.0], [1563.0, 2710954.0]]	1	1
-2224	98	0	98	1563	2710954	[[0.0, 98.0], [1563.0, 2710954.0]]	1	1
-2223	98	0	98	1563	2710954	[[0.0, 98.0], [1563.0, 2710954.0]]	1	1
-2222	98	0	98	1563	2710954	[[0.0, 98.0], [1563.0, 2710954.0]]	1	1
-2221	98	0	98	1563	2710954	[[0.0, 98.0], [1563.0, 2710954.0]]	1	1
-2220	98	0	98	1563	2710954	[[0.0, 98.0], [1563.0, 2710954.0]]	1	1
-2219	99	0	99	1563	2710953	[[0.0, 99.0], [1563.0, 2710953.0]]	1	1
-2218	99	0	99	1563	2710953	[[0.0, 99.0], [1563.0, 2710953.0]]	1	1
-2217	99	0	99	1563	2710953	[[0.0, 99.0], [1563.0, 2710953.0]]	1	1
-2216	99	0	99	1563	2710953	[[0.0, 99.0], [1563.0, 2710953.0]]	1	1
-2215	99	0	99	1563	2710953	[[0.0, 99.0], [1563.0, 2710953.0]]	1	1
-2214	99	0	99	1563	2710953	[[0.0, 99.0], [1563.0, 2710953.0]]	1	1
-2213	99	0	99	1563	2710953	[[0.0, 99.0], [1563.0, 2710953.0]]	1	1
-2212	99	0	99	1563	2710953	[[0.0, 99.0], [1563.0, 2710953.0]]	1	1
-2211	99	0	99	1563	2710953	[[0.0, 99.0], [1563.0, 2710953.0]]	1	1
-2210	99	0	99	1563	2710953	[[0.0, 99.0], [1563.0, 2710953.0]]	1	1
-2209	99	0	99	1563	2710953	[[0.0, 99.0], [1563.0, 2710953.0]]	1	1
-2208	99	0	99	1563	2710953	[[0.0, 99.0], [1563.0, 2710953.0]]	1	1
-2207	99	0	99	1563	2710953	[[0.0, 99.0], [1563.0, 2710953.0]]	1	1
-2206	99	0	99	1563	2710953	[[0.0, 99.0], [1563.0, 2710953.0]]	1	1
-2205	99	0	99	1563	2710953	[[0.0, 99.0], [1563.0, 2710953.0]]	1	1
-2204	99	0	99	1563	2710953	[[0.0, 99.0], [1563.0, 2710953.0]]	1	1
-2203	99	0	99	1563	2710953	[[0.0, 99.0], [1563.0, 2710953.0]]	1	1
-2202	99	0	99	1563	2710953	[[0.0, 99.0], [1563.0, 2710953.0]]	1	1
-2201	99	0	99	1563	2710953	[[0.0, 99.0], [1563.0, 2710953.0]]	1	1
-2200	99	0	99	1563	2710953	[[0.0, 99.0], [1563.0, 2710953.0]]	1	1
-2199	99	0	99	1563	2710953	[[0.0, 99.0], [1563.0, 2710953.0]]	1	1
-2198	99	0	99	1563	2710953	[[0.0, 99.0], [1563.0, 2710953.0]]	1	1
-2197	99	0	99	1563	2710953	[[0.0, 99.0], [1563.0, 2710953.0]]	1	1
-2196	99	0	99	1563	2710953	[[0.0, 99.0], [1563.0, 2710953.0]]	1	1
-2195	99	0	99	1563	2710953	[[0.0, 99.0], [1563.0, 2710953.0]]	1	1
-2194	99	0	99	1563	2710953	[[0.0, 99.0], [1563.0, 2710953.0]]	1	1
-2193	99	0	99	1563	2710953	[[0.0, 99.0], [1563.0, 2710953.0]]	1	1
-2192	99	0	99	1563	2710953	[[0.0, 99.0], [1563.0, 2710953.0]]	1	1
-2191	99	0	99	1563	2710953	[[0.0, 99.0], [1563.0, 2710953.0]]	1	1
-2190	99	0	99	1563	2710953	[[0.0, 99.0], [1563.0, 2710953.0]]	1	1
-2189	99	0	99	1563	2710953	[[0.0, 99.0], [1563.0, 2710953.0]]	1	1
-2188	99	0	99	1563	2710953	[[0.0, 99.0], [1563.0, 2710953.0]]	1	1
-2187	99	0	99	1563	2710953	[[0.0, 99.0], [1563.0, 2710953.0]]	1	1
-2186	99	0	99	1563	2710953	[[0.0, 99.0], [1563.0, 2710953.0]]	1	1
-2185	99	0	99	1563	2710953	[[0.0, 99.0], [1563.0, 2710953.0]]	1	1
-2184	99	0	99	1563	2710953	[[0.0, 99.0], [1563.0, 2710953.0]]	1	1
-2183	99	0	99	1563	2710953	[[0.0, 99.0], [1563.0, 2710953.0]]	1	1
-2182	99	0	99	1563	2710953	[[0.0, 99.0], [1563.0, 2710953.0]]	1	1
-2181	99	0	99	1563	2710953	[[0.0, 99.0], [1563.0, 2710953.0]]	1	1
-2180	99	0	99	1563	2710953	[[0.0, 99.0], [1563.0, 2710953.0]]	1	1
-2179	100	0	100	1563	2710952	[[0.0, 100.0], [1563.0, 2710952.0]]	1	1
-2178	100	0	100	1563	2710952	[[0.0, 100.0], [1563.0, 2710952.0]]	1	1
-2177	100	0	100	1563	2710952	[[0.0, 100.0], [1563.0, 2710952.0]]	1	1
-2176	100	0	100	1563	2710952	[[0.0, 100.0], [1563.0, 2710952.0]]	1	1
-2175	100	0	100	1563	2710952	[[0.0, 100.0], [1563.0, 2710952.0]]	1	1
-2174	100	0	100	1563	2710952	[[0.0, 100.0], [1563.0, 2710952.0]]	1	1
-2173	100	0	100	1563	2710952	[[0.0, 100.0], [1563.0, 2710952.0]]	1	1
-2172	100	0	100	1563	2710952	[[0.0, 100.0], [1563.0, 2710952.0]]	1	1
-2171	101	0	101	1563	2710951	[[0.0, 101.0], [1563.0, 2710951.0]]	1	1
-2170	101	0	101	1563	2710951	[[0.0, 101.0], [1563.0, 2710951.0]]	1	1
-2169	101	0	101	1563	2710951	[[0.0, 101.0], [1563.0, 2710951.0]]	1	1
-2168	101	0	101	1563	2710951	[[0.0, 101.0], [1563.0, 2710951.0]]	1	1
-2167	101	0	101	1563	2710951	[[0.0, 101.0], [1563.0, 2710951.0]]	1	1
-2166	102	0	102	1563	2710950	[[0.0, 102.0], [1563.0, 2710950.0]]	1	1
-2165	102	0	102	1563	2710950	[[0.0, 102.0], [1563.0, 2710950.0]]	1	1
-2164	102	0	102	1563	2710950	[[0.0, 102.0], [1563.0, 2710950.0]]	1	1
-2163	102	0	102	1563	2710950	[[0.0, 102.0], [1563.0, 2710950.0]]	1	1
-2162	102	0	102	1563	2710950	[[0.0, 102.0], [1563.0, 2710950.0]]	1	1
-2161	102	0	102	1563	2710950	[[0.0, 102.0], [1563.0, 2710950.0]]	1	1
-2160	102	0	102	1563	2710950	[[0.0, 102.0], [1563.0, 2710950.0]]	1	1
-2159	102	0	102	1563	2710950	[[0.0, 102.0], [1563.0, 2710950.0]]	1	1
-2158	102	0	102	1563	2710950	[[0.0, 102.0], [1563.0, 2710950.0]]	1	1
-2157	102	0	102	1563	2710950	[[0.0, 102.0], [1563.0, 2710950.0]]	1	1
-2156	102	0	102	1563	2710950	[[0.0, 102.0], [1563.0, 2710950.0]]	1	1
-2155	102	0	102	1563	2710950	[[0.0, 102.0], [1563.0, 2710950.0]]	1	1
-2154	102	0	102	1563	2710950	[[0.0, 102.0], [1563.0, 2710950.0]]	1	1
-2153	102	1	101	1562	2710951	[[1.0, 101.0], [1562.0, 2710951.0]]	0.0570953	1
-2152	102	0	102	1563	2710950	[[0.0, 102.0], [1563.0, 2710950.0]]	1	1
-2151	102	0	102	1563	2710950	[[0.0, 102.0], [1563.0, 2710950.0]]	1	1
-2150	102	0	102	1563	2710950	[[0.0, 102.0], [1563.0, 2710950.0]]	1	1
-2149	102	0	102	1563	2710950	[[0.0, 102.0], [1563.0, 2710950.0]]	1	1
-2148	102	0	102	1563	2710950	[[0.0, 102.0], [1563.0, 2710950.0]]	1	1
-2147	102	0	102	1563	2710950	[[0.0, 102.0], [1563.0, 2710950.0]]	1	1
-2146	102	0	102	1563	2710950	[[0.0, 102.0], [1563.0, 2710950.0]]	1	1
-2145	102	0	102	1563	2710950	[[0.0, 102.0], [1563.0, 2710950.0]]	1	1
-2144	102	0	102	1563	2710950	[[0.0, 102.0], [1563.0, 2710950.0]]	1	1
-2143	102	0	102	1563	2710950	[[0.0, 102.0], [1563.0, 2710950.0]]	1	1
-2142	102	0	102	1563	2710950	[[0.0, 102.0], [1563.0, 2710950.0]]	1	1
-2141	102	0	102	1563	2710950	[[0.0, 102.0], [1563.0, 2710950.0]]	1	1
-2140	102	0	102	1563	2710950	[[0.0, 102.0], [1563.0, 2710950.0]]	1	1
-2139	102	0	102	1563	2710950	[[0.0, 102.0], [1563.0, 2710950.0]]	1	1
-2138	102	0	102	1563	2710950	[[0.0, 102.0], [1563.0, 2710950.0]]	1	1
-2137	102	0	102	1563	2710950	[[0.0, 102.0], [1563.0, 2710950.0]]	1	1
-2136	102	0	102	1563	2710950	[[0.0, 102.0], [1563.0, 2710950.0]]	1	1
-2135	102	0	102	1563	2710950	[[0.0, 102.0], [1563.0, 2710950.0]]	1	1
-2134	102	0	102	1563	2710950	[[0.0, 102.0], [1563.0, 2710950.0]]	1	1
-2133	102	0	102	1563	2710950	[[0.0, 102.0], [1563.0, 2710950.0]]	1	1
-2132	102	0	102	1563	2710950	[[0.0, 102.0], [1563.0, 2710950.0]]	1	1
-2131	102	0	102	1563	2710950	[[0.0, 102.0], [1563.0, 2710950.0]]	1	1
-2130	102	0	102	1563	2710950	[[0.0, 102.0], [1563.0, 2710950.0]]	1	1
-2129	102	0	102	1563	2710950	[[0.0, 102.0], [1563.0, 2710950.0]]	1	1
-2128	102	0	102	1563	2710950	[[0.0, 102.0], [1563.0, 2710950.0]]	1	1
-2127	102	0	102	1563	2710950	[[0.0, 102.0], [1563.0, 2710950.0]]	1	1
-2126	102	0	102	1563	2710950	[[0.0, 102.0], [1563.0, 2710950.0]]	1	1
-2125	102	0	102	1563	2710950	[[0.0, 102.0], [1563.0, 2710950.0]]	1	1
-2124	102	0	102	1563	2710950	[[0.0, 102.0], [1563.0, 2710950.0]]	1	1
-2123	102	0	102	1563	2710950	[[0.0, 102.0], [1563.0, 2710950.0]]	1	1
-2122	103	0	103	1563	2710949	[[0.0, 103.0], [1563.0, 2710949.0]]	1	1
-2121	103	0	103	1563	2710949	[[0.0, 103.0], [1563.0, 2710949.0]]	1	1
-2120	103	0	103	1563	2710949	[[0.0, 103.0], [1563.0, 2710949.0]]	1	1
-2119	103	0	103	1563	2710949	[[0.0, 103.0], [1563.0, 2710949.0]]	1	1
-2118	103	0	103	1563	2710949	[[0.0, 103.0], [1563.0, 2710949.0]]	1	1
-2117	103	0	103	1563	2710949	[[0.0, 103.0], [1563.0, 2710949.0]]	1	1
-2116	103	0	103	1563	2710949	[[0.0, 103.0], [1563.0, 2710949.0]]	1	1
-2115	103	0	103	1563	2710949	[[0.0, 103.0], [1563.0, 2710949.0]]	1	1
-2114	103	0	103	1563	2710949	[[0.0, 103.0], [1563.0, 2710949.0]]	1	1
-2113	103	0	103	1563	2710949	[[0.0, 103.0], [1563.0, 2710949.0]]	1	1
-2112	103	0	103	1563	2710949	[[0.0, 103.0], [1563.0, 2710949.0]]	1	1
-2111	103	0	103	1563	2710949	[[0.0, 103.0], [1563.0, 2710949.0]]	1	1
-2110	103	0	103	1563	2710949	[[0.0, 103.0], [1563.0, 2710949.0]]	1	1
-2109	103	0	103	1563	2710949	[[0.0, 103.0], [1563.0, 2710949.0]]	1	1
-2108	103	0	103	1563	2710949	[[0.0, 103.0], [1563.0, 2710949.0]]	1	1
-2107	103	0	103	1563	2710949	[[0.0, 103.0], [1563.0, 2710949.0]]	1	1
-2106	104	0	104	1563	2710948	[[0.0, 104.0], [1563.0, 2710948.0]]	1	1
-2105	104	0	104	1563	2710948	[[0.0, 104.0], [1563.0, 2710948.0]]	1	1
-2104	104	0	104	1563	2710948	[[0.0, 104.0], [1563.0, 2710948.0]]	1	1
-2103	104	0	104	1563	2710948	[[0.0, 104.0], [1563.0, 2710948.0]]	1	1
-2102	104	0	104	1563	2710948	[[0.0, 104.0], [1563.0, 2710948.0]]	1	1
-2101	104	0	104	1563	2710948	[[0.0, 104.0], [1563.0, 2710948.0]]	1	1
-2100	104	0	104	1563	2710948	[[0.0, 104.0], [1563.0, 2710948.0]]	1	1
-2099	104	0	104	1563	2710948	[[0.0, 104.0], [1563.0, 2710948.0]]	1	1
-2098	104	0	104	1563	2710948	[[0.0, 104.0], [1563.0, 2710948.0]]	1	1
-2097	104	0	104	1563	2710948	[[0.0, 104.0], [1563.0, 2710948.0]]	1	1
-2096	104	0	104	1563	2710948	[[0.0, 104.0], [1563.0, 2710948.0]]	1	1
-2095	104	0	104	1563	2710948	[[0.0, 104.0], [1563.0, 2710948.0]]	1	1
-2094	104	0	104	1563	2710948	[[0.0, 104.0], [1563.0, 2710948.0]]	1	1
-2093	104	0	104	1563	2710948	[[0.0, 104.0], [1563.0, 2710948.0]]	1	1
-2092	104	0	104	1563	2710948	[[0.0, 104.0], [1563.0, 2710948.0]]	1	1
-2091	104	0	104	1563	2710948	[[0.0, 104.0], [1563.0, 2710948.0]]	1	1
-2090	104	0	104	1563	2710948	[[0.0, 104.0], [1563.0, 2710948.0]]	1	1
-2089	104	0	104	1563	2710948	[[0.0, 104.0], [1563.0, 2710948.0]]	1	1
-2088	104	0	104	1563	2710948	[[0.0, 104.0], [1563.0, 2710948.0]]	1	1
-2087	104	0	104	1563	2710948	[[0.0, 104.0], [1563.0, 2710948.0]]	1	1
-2086	104	0	104	1563	2710948	[[0.0, 104.0], [1563.0, 2710948.0]]	1	1
-2085	105	0	105	1563	2710947	[[0.0, 105.0], [1563.0, 2710947.0]]	1	1
-2084	105	0	105	1563	2710947	[[0.0, 105.0], [1563.0, 2710947.0]]	1	1
-2083	105	0	105	1563	2710947	[[0.0, 105.0], [1563.0, 2710947.0]]	1	1
-2082	105	0	105	1563	2710947	[[0.0, 105.0], [1563.0, 2710947.0]]	1	1
-2081	105	0	105	1563	2710947	[[0.0, 105.0], [1563.0, 2710947.0]]	1	1
-2080	105	0	105	1563	2710947	[[0.0, 105.0], [1563.0, 2710947.0]]	1	1
-2079	105	0	105	1563	2710947	[[0.0, 105.0], [1563.0, 2710947.0]]	1	1
-2078	105	0	105	1563	2710947	[[0.0, 105.0], [1563.0, 2710947.0]]	1	1
-2077	105	0	105	1563	2710947	[[0.0, 105.0], [1563.0, 2710947.0]]	1	1
-2076	105	0	105	1563	2710947	[[0.0, 105.0], [1563.0, 2710947.0]]	1	1
-2075	105	0	105	1563	2710947	[[0.0, 105.0], [1563.0, 2710947.0]]	1	1
-2074	105	0	105	1563	2710947	[[0.0, 105.0], [1563.0, 2710947.0]]	1	1
-2073	105	0	105	1563	2710947	[[0.0, 105.0], [1563.0, 2710947.0]]	1	1
-2072	105	0	105	1563	2710947	[[0.0, 105.0], [1563.0, 2710947.0]]	1	1
-2071	105	0	105	1563	2710947	[[0.0, 105.0], [1563.0, 2710947.0]]	1	1
-2070	105	0	105	1563	2710947	[[0.0, 105.0], [1563.0, 2710947.0]]	1	1
-2069	105	0	105	1563	2710947	[[0.0, 105.0], [1563.0, 2710947.0]]	1	1
-2068	106	0	106	1563	2710946	[[0.0, 106.0], [1563.0, 2710946.0]]	1	1
-2067	106	0	106	1563	2710946	[[0.0, 106.0], [1563.0, 2710946.0]]	1	1
-2066	106	0	106	1563	2710946	[[0.0, 106.0], [1563.0, 2710946.0]]	1	1
-2065	106	0	106	1563	2710946	[[0.0, 106.0], [1563.0, 2710946.0]]	1	1
-2064	106	0	106	1563	2710946	[[0.0, 106.0], [1563.0, 2710946.0]]	1	1
-2063	106	0	106	1563	2710946	[[0.0, 106.0], [1563.0, 2710946.0]]	1	1
-2062	106	0	106	1563	2710946	[[0.0, 106.0], [1563.0, 2710946.0]]	1	1
-2061	106	0	106	1563	2710946	[[0.0, 106.0], [1563.0, 2710946.0]]	1	1
-2060	106	0	106	1563	2710946	[[0.0, 106.0], [1563.0, 2710946.0]]	1	1
-2059	106	0	106	1563	2710946	[[0.0, 106.0], [1563.0, 2710946.0]]	1	1
-2058	107	0	107	1563	2710945	[[0.0, 107.0], [1563.0, 2710945.0]]	1	1
-2057	107	0	107	1563	2710945	[[0.0, 107.0], [1563.0, 2710945.0]]	1	1
-2056	107	0	107	1563	2710945	[[0.0, 107.0], [1563.0, 2710945.0]]	1	1
-2055	107	0	107	1563	2710945	[[0.0, 107.0], [1563.0, 2710945.0]]	1	1
-2054	107	0	107	1563	2710945	[[0.0, 107.0], [1563.0, 2710945.0]]	1	1
-2053	107	0	107	1563	2710945	[[0.0, 107.0], [1563.0, 2710945.0]]	1	1
-2052	107	0	107	1563	2710945	[[0.0, 107.0], [1563.0, 2710945.0]]	1	1
-2051	107	0	107	1563	2710945	[[0.0, 107.0], [1563.0, 2710945.0]]	1	1
-2050	107	0	107	1563	2710945	[[0.0, 107.0], [1563.0, 2710945.0]]	1	1
-2049	107	0	107	1563	2710945	[[0.0, 107.0], [1563.0, 2710945.0]]	1	1
-2048	107	0	107	1563	2710945	[[0.0, 107.0], [1563.0, 2710945.0]]	1	1
-2047	107	0	107	1563	2710945	[[0.0, 107.0], [1563.0, 2710945.0]]	1	1
-2046	107	0	107	1563	2710945	[[0.0, 107.0], [1563.0, 2710945.0]]	1	1
-2045	107	0	107	1563	2710945	[[0.0, 107.0], [1563.0, 2710945.0]]	1	1
-2044	107	0	107	1563	2710945	[[0.0, 107.0], [1563.0, 2710945.0]]	1	1
-2043	107	0	107	1563	2710945	[[0.0, 107.0], [1563.0, 2710945.0]]	1	1
-2042	107	0	107	1563	2710945	[[0.0, 107.0], [1563.0, 2710945.0]]	1	1
-2041	107	0	107	1563	2710945	[[0.0, 107.0], [1563.0, 2710945.0]]	1	1
-2040	107	0	107	1563	2710945	[[0.0, 107.0], [1563.0, 2710945.0]]	1	1
-2039	107	0	107	1563	2710945	[[0.0, 107.0], [1563.0, 2710945.0]]	1	1
-2038	107	0	107	1563	2710945	[[0.0, 107.0], [1563.0, 2710945.0]]	1	1
-2037	107	0	107	1563	2710945	[[0.0, 107.0], [1563.0, 2710945.0]]	1	1
-2036	107	0	107	1563	2710945	[[0.0, 107.0], [1563.0, 2710945.0]]	1	1
-2035	107	0	107	1563	2710945	[[0.0, 107.0], [1563.0, 2710945.0]]	1	1
-2034	107	0	107	1563	2710945	[[0.0, 107.0], [1563.0, 2710945.0]]	1	1
-2033	107	0	107	1563	2710945	[[0.0, 107.0], [1563.0, 2710945.0]]	1	1
-2032	107	0	107	1563	2710945	[[0.0, 107.0], [1563.0, 2710945.0]]	1	1
-2031	107	0	107	1563	2710945	[[0.0, 107.0], [1563.0, 2710945.0]]	1	1
-2030	107	0	107	1563	2710945	[[0.0, 107.0], [1563.0, 2710945.0]]	1	1
-2029	107	0	107	1563	2710945	[[0.0, 107.0], [1563.0, 2710945.0]]	1	1
-2028	107	0	107	1563	2710945	[[0.0, 107.0], [1563.0, 2710945.0]]	1	1
-2027	107	0	107	1563	2710945	[[0.0, 107.0], [1563.0, 2710945.0]]	1	1
-2026	108	0	108	1563	2710944	[[0.0, 108.0], [1563.0, 2710944.0]]	1	1
-2025	109	0	109	1563	2710943	[[0.0, 109.0], [1563.0, 2710943.0]]	1	1
-2024	109	0	109	1563	2710943	[[0.0, 109.0], [1563.0, 2710943.0]]	1	1
-2023	109	0	109	1563	2710943	[[0.0, 109.0], [1563.0, 2710943.0]]	1	1
-2022	109	0	109	1563	2710943	[[0.0, 109.0], [1563.0, 2710943.0]]	1	1
-2021	109	0	109	1563	2710943	[[0.0, 109.0], [1563.0, 2710943.0]]	1	1
-2020	109	0	109	1563	2710943	[[0.0, 109.0], [1563.0, 2710943.0]]	1	1
-2019	109	0	109	1563	2710943	[[0.0, 109.0], [1563.0, 2710943.0]]	1	1
-2018	109	0	109	1563	2710943	[[0.0, 109.0], [1563.0, 2710943.0]]	1	1
-2017	109	0	109	1563	2710943	[[0.0, 109.0], [1563.0, 2710943.0]]	1	1
-2016	109	0	109	1563	2710943	[[0.0, 109.0], [1563.0, 2710943.0]]	1	1
-2015	109	0	109	1563	2710943	[[0.0, 109.0], [1563.0, 2710943.0]]	1	1
-2014	109	0	109	1563	2710943	[[0.0, 109.0], [1563.0, 2710943.0]]	1	1
-2013	109	0	109	1563	2710943	[[0.0, 109.0], [1563.0, 2710943.0]]	1	1
-2012	109	0	109	1563	2710943	[[0.0, 109.0], [1563.0, 2710943.0]]	1	1
-2011	109	0	109	1563	2710943	[[0.0, 109.0], [1563.0, 2710943.0]]	1	1
-2010	109	0	109	1563	2710943	[[0.0, 109.0], [1563.0, 2710943.0]]	1	1
-2009	109	0	109	1563	2710943	[[0.0, 109.0], [1563.0, 2710943.0]]	1	1
-2008	109	0	109	1563	2710943	[[0.0, 109.0], [1563.0, 2710943.0]]	1	1
-2007	109	0	109	1563	2710943	[[0.0, 109.0], [1563.0, 2710943.0]]	1	1
-2006	109	0	109	1563	2710943	[[0.0, 109.0], [1563.0, 2710943.0]]	1	1
-2005	109	0	109	1563	2710943	[[0.0, 109.0], [1563.0, 2710943.0]]	1	1
-2004	109	0	109	1563	2710943	[[0.0, 109.0], [1563.0, 2710943.0]]	1	1
-2003	109	0	109	1563	2710943	[[0.0, 109.0], [1563.0, 2710943.0]]	1	1
-2002	109	0	109	1563	2710943	[[0.0, 109.0], [1563.0, 2710943.0]]	1	1
-2001	109	0	109	1563	2710943	[[0.0, 109.0], [1563.0, 2710943.0]]	1	1
-2000	109	0	109	1563	2710943	[[0.0, 109.0], [1563.0, 2710943.0]]	1	1
-1999	109	0	109	1563	2710943	[[0.0, 109.0], [1563.0, 2710943.0]]	1	1
-1998	109	0	109	1563	2710943	[[0.0, 109.0], [1563.0, 2710943.0]]	1	1
-1997	109	0	109	1563	2710943	[[0.0, 109.0], [1563.0, 2710943.0]]	1	1
-1996	109	0	109	1563	2710943	[[0.0, 109.0], [1563.0, 2710943.0]]	1	1
-1995	109	0	109	1563	2710943	[[0.0, 109.0], [1563.0, 2710943.0]]	1	1
-1994	109	0	109	1563	2710943	[[0.0, 109.0], [1563.0, 2710943.0]]	1	1
-1993	109	0	109	1563	2710943	[[0.0, 109.0], [1563.0, 2710943.0]]	1	1
-1992	110	0	110	1563	2710942	[[0.0, 110.0], [1563.0, 2710942.0]]	1	1
-1991	110	0	110	1563	2710942	[[0.0, 110.0], [1563.0, 2710942.0]]	1	1
-1990	110	0	110	1563	2710942	[[0.0, 110.0], [1563.0, 2710942.0]]	1	1
-1989	111	0	111	1563	2710941	[[0.0, 111.0], [1563.0, 2710941.0]]	1	1
-1988	111	0	111	1563	2710941	[[0.0, 111.0], [1563.0, 2710941.0]]	1	1
-1987	111	0	111	1563	2710941	[[0.0, 111.0], [1563.0, 2710941.0]]	1	1
-1986	111	0	111	1563	2710941	[[0.0, 111.0], [1563.0, 2710941.0]]	1	1
-1985	111	0	111	1563	2710941	[[0.0, 111.0], [1563.0, 2710941.0]]	1	1
-1984	111	0	111	1563	2710941	[[0.0, 111.0], [1563.0, 2710941.0]]	1	1
-1983	111	0	111	1563	2710941	[[0.0, 111.0], [1563.0, 2710941.0]]	1	1
-1982	111	0	111	1563	2710941	[[0.0, 111.0], [1563.0, 2710941.0]]	1	1
-1981	111	0	111	1563	2710941	[[0.0, 111.0], [1563.0, 2710941.0]]	1	1
-1980	111	0	111	1563	2710941	[[0.0, 111.0], [1563.0, 2710941.0]]	1	1
-1979	111	0	111	1563	2710941	[[0.0, 111.0], [1563.0, 2710941.0]]	1	1
-1978	111	0	111	1563	2710941	[[0.0, 111.0], [1563.0, 2710941.0]]	1	1
-1977	111	0	111	1563	2710941	[[0.0, 111.0], [1563.0, 2710941.0]]	1	1
-1976	111	0	111	1563	2710941	[[0.0, 111.0], [1563.0, 2710941.0]]	1	1
-1975	111	0	111	1563	2710941	[[0.0, 111.0], [1563.0, 2710941.0]]	1	1
-1974	111	0	111	1563	2710941	[[0.0, 111.0], [1563.0, 2710941.0]]	1	1
-1973	111	0	111	1563	2710941	[[0.0, 111.0], [1563.0, 2710941.0]]	1	1
-1972	111	0	111	1563	2710941	[[0.0, 111.0], [1563.0, 2710941.0]]	1	1
-1971	111	0	111	1563	2710941	[[0.0, 111.0], [1563.0, 2710941.0]]	1	1
-1970	111	0	111	1563	2710941	[[0.0, 111.0], [1563.0, 2710941.0]]	1	1
-1969	111	0	111	1563	2710941	[[0.0, 111.0], [1563.0, 2710941.0]]	1	1
-1968	111	0	111	1563	2710941	[[0.0, 111.0], [1563.0, 2710941.0]]	1	1
-1967	111	0	111	1563	2710941	[[0.0, 111.0], [1563.0, 2710941.0]]	1	1
-1966	111	0	111	1563	2710941	[[0.0, 111.0], [1563.0, 2710941.0]]	1	1
-1965	111	0	111	1563	2710941	[[0.0, 111.0], [1563.0, 2710941.0]]	1	1
-1964	112	0	112	1563	2710940	[[0.0, 112.0], [1563.0, 2710940.0]]	1	1
-1963	112	0	112	1563	2710940	[[0.0, 112.0], [1563.0, 2710940.0]]	1	1
-1962	112	0	112	1563	2710940	[[0.0, 112.0], [1563.0, 2710940.0]]	1	1
-1961	112	0	112	1563	2710940	[[0.0, 112.0], [1563.0, 2710940.0]]	1	1
-1960	112	0	112	1563	2710940	[[0.0, 112.0], [1563.0, 2710940.0]]	1	1
-1959	112	0	112	1563	2710940	[[0.0, 112.0], [1563.0, 2710940.0]]	1	1
-1958	112	0	112	1563	2710940	[[0.0, 112.0], [1563.0, 2710940.0]]	1	1
-1957	112	0	112	1563	2710940	[[0.0, 112.0], [1563.0, 2710940.0]]	1	1
-1956	112	0	112	1563	2710940	[[0.0, 112.0], [1563.0, 2710940.0]]	1	1
-1955	112	0	112	1563	2710940	[[0.0, 112.0], [1563.0, 2710940.0]]	1	1
-1954	112	0	112	1563	2710940	[[0.0, 112.0], [1563.0, 2710940.0]]	1	1
-1953	112	0	112	1563	2710940	[[0.0, 112.0], [1563.0, 2710940.0]]	1	1
-1952	112	0	112	1563	2710940	[[0.0, 112.0], [1563.0, 2710940.0]]	1	1
-1951	112	0	112	1563	2710940	[[0.0, 112.0], [1563.0, 2710940.0]]	1	1
-1950	112	0	112	1563	2710940	[[0.0, 112.0], [1563.0, 2710940.0]]	1	1
-1949	112	0	112	1563	2710940	[[0.0, 112.0], [1563.0, 2710940.0]]	1	1
-1948	112	0	112	1563	2710940	[[0.0, 112.0], [1563.0, 2710940.0]]	1	1
-1947	112	0	112	1563	2710940	[[0.0, 112.0], [1563.0, 2710940.0]]	1	1
-1946	112	0	112	1563	2710940	[[0.0, 112.0], [1563.0, 2710940.0]]	1	1
-1945	112	0	112	1563	2710940	[[0.0, 112.0], [1563.0, 2710940.0]]	1	1
-1944	112	0	112	1563	2710940	[[0.0, 112.0], [1563.0, 2710940.0]]	1	1
-1943	112	0	112	1563	2710940	[[0.0, 112.0], [1563.0, 2710940.0]]	1	1
-1942	112	0	112	1563	2710940	[[0.0, 112.0], [1563.0, 2710940.0]]	1	1
-1941	112	0	112	1563	2710940	[[0.0, 112.0], [1563.0, 2710940.0]]	1	1
-1940	112	0	112	1563	2710940	[[0.0, 112.0], [1563.0, 2710940.0]]	1	1
-1939	112	0	112	1563	2710940	[[0.0, 112.0], [1563.0, 2710940.0]]	1	1
-1938	112	0	112	1563	2710940	[[0.0, 112.0], [1563.0, 2710940.0]]	1	1
-1937	112	0	112	1563	2710940	[[0.0, 112.0], [1563.0, 2710940.0]]	1	1
-1936	112	0	112	1563	2710940	[[0.0, 112.0], [1563.0, 2710940.0]]	1	1
-1935	112	0	112	1563	2710940	[[0.0, 112.0], [1563.0, 2710940.0]]	1	1
-1934	112	0	112	1563	2710940	[[0.0, 112.0], [1563.0, 2710940.0]]	1	1
-1933	112	0	112	1563	2710940	[[0.0, 112.0], [1563.0, 2710940.0]]	1	1
-1932	112	0	112	1563	2710940	[[0.0, 112.0], [1563.0, 2710940.0]]	1	1
-1931	112	0	112	1563	2710940	[[0.0, 112.0], [1563.0, 2710940.0]]	1	1
-1930	112	0	112	1563	2710940	[[0.0, 112.0], [1563.0, 2710940.0]]	1	1
-1929	112	0	112	1563	2710940	[[0.0, 112.0], [1563.0, 2710940.0]]	1	1
-1928	112	0	112	1563	2710940	[[0.0, 112.0], [1563.0, 2710940.0]]	1	1
-1927	112	0	112	1563	2710940	[[0.0, 112.0], [1563.0, 2710940.0]]	1	1
-1926	112	0	112	1563	2710940	[[0.0, 112.0], [1563.0, 2710940.0]]	1	1
-1925	112	0	112	1563	2710940	[[0.0, 112.0], [1563.0, 2710940.0]]	1	1
-1924	112	0	112	1563	2710940	[[0.0, 112.0], [1563.0, 2710940.0]]	1	1
-1923	112	0	112	1563	2710940	[[0.0, 112.0], [1563.0, 2710940.0]]	1	1
-1922	112	0	112	1563	2710940	[[0.0, 112.0], [1563.0, 2710940.0]]	1	1
-1921	112	0	112	1563	2710940	[[0.0, 112.0], [1563.0, 2710940.0]]	1	1
-1920	112	0	112	1563	2710940	[[0.0, 112.0], [1563.0, 2710940.0]]	1	1
-1919	112	0	112	1563	2710940	[[0.0, 112.0], [1563.0, 2710940.0]]	1	1
-1918	112	0	112	1563	2710940	[[0.0, 112.0], [1563.0, 2710940.0]]	1	1
-1917	112	0	112	1563	2710940	[[0.0, 112.0], [1563.0, 2710940.0]]	1	1
-1916	112	0	112	1563	2710940	[[0.0, 112.0], [1563.0, 2710940.0]]	1	1
-1915	112	0	112	1563	2710940	[[0.0, 112.0], [1563.0, 2710940.0]]	1	1
-1914	112	0	112	1563	2710940	[[0.0, 112.0], [1563.0, 2710940.0]]	1	1
-1913	112	0	112	1563	2710940	[[0.0, 112.0], [1563.0, 2710940.0]]	1	1
-1912	112	0	112	1563	2710940	[[0.0, 112.0], [1563.0, 2710940.0]]	1	1
-1911	112	0	112	1563	2710940	[[0.0, 112.0], [1563.0, 2710940.0]]	1	1
-1910	113	0	113	1563	2710939	[[0.0, 113.0], [1563.0, 2710939.0]]	1	1
-1909	113	0	113	1563	2710939	[[0.0, 113.0], [1563.0, 2710939.0]]	1	1
-1908	113	0	113	1563	2710939	[[0.0, 113.0], [1563.0, 2710939.0]]	1	1
-1907	113	0	113	1563	2710939	[[0.0, 113.0], [1563.0, 2710939.0]]	1	1
-1906	113	0	113	1563	2710939	[[0.0, 113.0], [1563.0, 2710939.0]]	1	1
-1905	113	0	113	1563	2710939	[[0.0, 113.0], [1563.0, 2710939.0]]	1	1
-1904	113	0	113	1563	2710939	[[0.0, 113.0], [1563.0, 2710939.0]]	1	1
-1903	113	0	113	1563	2710939	[[0.0, 113.0], [1563.0, 2710939.0]]	1	1
-1902	113	0	113	1563	2710939	[[0.0, 113.0], [1563.0, 2710939.0]]	1	1
-1901	113	0	113	1563	2710939	[[0.0, 113.0], [1563.0, 2710939.0]]	1	1
-1900	113	0	113	1563	2710939	[[0.0, 113.0], [1563.0, 2710939.0]]	1	1
-1899	113	0	113	1563	2710939	[[0.0, 113.0], [1563.0, 2710939.0]]	1	1
-1898	113	0	113	1563	2710939	[[0.0, 113.0], [1563.0, 2710939.0]]	1	1
-1897	113	0	113	1563	2710939	[[0.0, 113.0], [1563.0, 2710939.0]]	1	1
-1896	113	0	113	1563	2710939	[[0.0, 113.0], [1563.0, 2710939.0]]	1	1
-1895	113	0	113	1563	2710939	[[0.0, 113.0], [1563.0, 2710939.0]]	1	1
-1894	113	0	113	1563	2710939	[[0.0, 113.0], [1563.0, 2710939.0]]	1	1
-1893	113	0	113	1563	2710939	[[0.0, 113.0], [1563.0, 2710939.0]]	1	1
-1892	113	0	113	1563	2710939	[[0.0, 113.0], [1563.0, 2710939.0]]	1	1
-1891	113	0	113	1563	2710939	[[0.0, 113.0], [1563.0, 2710939.0]]	1	1
-1890	113	0	113	1563	2710939	[[0.0, 113.0], [1563.0, 2710939.0]]	1	1
-1889	113	0	113	1563	2710939	[[0.0, 113.0], [1563.0, 2710939.0]]	1	1
-1888	113	0	113	1563	2710939	[[0.0, 113.0], [1563.0, 2710939.0]]	1	1
-1887	113	0	113	1563	2710939	[[0.0, 113.0], [1563.0, 2710939.0]]	1	1
-1886	113	0	113	1563	2710939	[[0.0, 113.0], [1563.0, 2710939.0]]	1	1
-1885	113	0	113	1563	2710939	[[0.0, 113.0], [1563.0, 2710939.0]]	1	1
-1884	113	0	113	1563	2710939	[[0.0, 113.0], [1563.0, 2710939.0]]	1	1
-1883	113	0	113	1563	2710939	[[0.0, 113.0], [1563.0, 2710939.0]]	1	1
-1882	113	0	113	1563	2710939	[[0.0, 113.0], [1563.0, 2710939.0]]	1	1
-1881	113	0	113	1563	2710939	[[0.0, 113.0], [1563.0, 2710939.0]]	1	1
-1880	113	0	113	1563	2710939	[[0.0, 113.0], [1563.0, 2710939.0]]	1	1
-1879	113	0	113	1563	2710939	[[0.0, 113.0], [1563.0, 2710939.0]]	1	1
-1878	113	0	113	1563	2710939	[[0.0, 113.0], [1563.0, 2710939.0]]	1	1
-1877	113	0	113	1563	2710939	[[0.0, 113.0], [1563.0, 2710939.0]]	1	1
-1876	113	0	113	1563	2710939	[[0.0, 113.0], [1563.0, 2710939.0]]	1	1
-1875	113	0	113	1563	2710939	[[0.0, 113.0], [1563.0, 2710939.0]]	1	1
-1874	113	0	113	1563	2710939	[[0.0, 113.0], [1563.0, 2710939.0]]	1	1
-1873	113	0	113	1563	2710939	[[0.0, 113.0], [1563.0, 2710939.0]]	1	1
-1872	113	0	113	1563	2710939	[[0.0, 113.0], [1563.0, 2710939.0]]	1	1
-1871	113	0	113	1563	2710939	[[0.0, 113.0], [1563.0, 2710939.0]]	1	1
-1870	113	0	113	1563	2710939	[[0.0, 113.0], [1563.0, 2710939.0]]	1	1
-1869	113	0	113	1563	2710939	[[0.0, 113.0], [1563.0, 2710939.0]]	1	1
-1868	113	0	113	1563	2710939	[[0.0, 113.0], [1563.0, 2710939.0]]	1	1
-1867	113	0	113	1563	2710939	[[0.0, 113.0], [1563.0, 2710939.0]]	1	1
-1866	113	0	113	1563	2710939	[[0.0, 113.0], [1563.0, 2710939.0]]	1	1
-1865	113	0	113	1563	2710939	[[0.0, 113.0], [1563.0, 2710939.0]]	1	1
-1864	113	0	113	1563	2710939	[[0.0, 113.0], [1563.0, 2710939.0]]	1	1
-1863	113	0	113	1563	2710939	[[0.0, 113.0], [1563.0, 2710939.0]]	1	1
-1862	113	0	113	1563	2710939	[[0.0, 113.0], [1563.0, 2710939.0]]	1	1
-1861	113	0	113	1563	2710939	[[0.0, 113.0], [1563.0, 2710939.0]]	1	1
-1860	113	0	113	1563	2710939	[[0.0, 113.0], [1563.0, 2710939.0]]	1	1
-1859	113	0	113	1563	2710939	[[0.0, 113.0], [1563.0, 2710939.0]]	1	1
-1858	113	0	113	1563	2710939	[[0.0, 113.0], [1563.0, 2710939.0]]	1	1
-1857	113	0	113	1563	2710939	[[0.0, 113.0], [1563.0, 2710939.0]]	1	1
-1856	113	0	113	1563	2710939	[[0.0, 113.0], [1563.0, 2710939.0]]	1	1
-1855	113	0	113	1563	2710939	[[0.0, 113.0], [1563.0, 2710939.0]]	1	1
-1854	113	0	113	1563	2710939	[[0.0, 113.0], [1563.0, 2710939.0]]	1	1
-1853	113	0	113	1563	2710939	[[0.0, 113.0], [1563.0, 2710939.0]]	1	1
-1852	113	0	113	1563	2710939	[[0.0, 113.0], [1563.0, 2710939.0]]	1	1
-1851	113	0	113	1563	2710939	[[0.0, 113.0], [1563.0, 2710939.0]]	1	1
-1850	113	0	113	1563	2710939	[[0.0, 113.0], [1563.0, 2710939.0]]	1	1
-1849	113	0	113	1563	2710939	[[0.0, 113.0], [1563.0, 2710939.0]]	1	1
-1848	113	0	113	1563	2710939	[[0.0, 113.0], [1563.0, 2710939.0]]	1	1
-1847	113	0	113	1563	2710939	[[0.0, 113.0], [1563.0, 2710939.0]]	1	1
-1846	113	0	113	1563	2710939	[[0.0, 113.0], [1563.0, 2710939.0]]	1	1
-1845	114	0	114	1563	2710938	[[0.0, 114.0], [1563.0, 2710938.0]]	1	1
-1844	114	0	114	1563	2710938	[[0.0, 114.0], [1563.0, 2710938.0]]	1	1
-1843	114	0	114	1563	2710938	[[0.0, 114.0], [1563.0, 2710938.0]]	1	1
-1842	114	0	114	1563	2710938	[[0.0, 114.0], [1563.0, 2710938.0]]	1	1
-1841	115	0	115	1563	2710937	[[0.0, 115.0], [1563.0, 2710937.0]]	1	1
-1840	115	0	115	1563	2710937	[[0.0, 115.0], [1563.0, 2710937.0]]	1	1
-1839	115	0	115	1563	2710937	[[0.0, 115.0], [1563.0, 2710937.0]]	1	1
-1838	115	0	115	1563	2710937	[[0.0, 115.0], [1563.0, 2710937.0]]	1	1
-1837	115	0	115	1563	2710937	[[0.0, 115.0], [1563.0, 2710937.0]]	1	1
-1836	115	0	115	1563	2710937	[[0.0, 115.0], [1563.0, 2710937.0]]	1	1
-1835	115	0	115	1563	2710937	[[0.0, 115.0], [1563.0, 2710937.0]]	1	1
-1834	115	0	115	1563	2710937	[[0.0, 115.0], [1563.0, 2710937.0]]	1	1
-1833	115	0	115	1563	2710937	[[0.0, 115.0], [1563.0, 2710937.0]]	1	1
-1832	115	0	115	1563	2710937	[[0.0, 115.0], [1563.0, 2710937.0]]	1	1
-1831	115	0	115	1563	2710937	[[0.0, 115.0], [1563.0, 2710937.0]]	1	1
-1830	115	0	115	1563	2710937	[[0.0, 115.0], [1563.0, 2710937.0]]	1	1
-1829	115	0	115	1563	2710937	[[0.0, 115.0], [1563.0, 2710937.0]]	1	1
-1828	116	0	116	1563	2710936	[[0.0, 116.0], [1563.0, 2710936.0]]	1	1
-1827	116	0	116	1563	2710936	[[0.0, 116.0], [1563.0, 2710936.0]]	1	1
-1826	116	0	116	1563	2710936	[[0.0, 116.0], [1563.0, 2710936.0]]	1	1
-1825	116	0	116	1563	2710936	[[0.0, 116.0], [1563.0, 2710936.0]]	1	1
-1824	116	0	116	1563	2710936	[[0.0, 116.0], [1563.0, 2710936.0]]	1	1
-1823	116	0	116	1563	2710936	[[0.0, 116.0], [1563.0, 2710936.0]]	1	1
-1822	116	0	116	1563	2710936	[[0.0, 116.0], [1563.0, 2710936.0]]	1	1
-1821	116	0	116	1563	2710936	[[0.0, 116.0], [1563.0, 2710936.0]]	1	1
-1820	116	0	116	1563	2710936	[[0.0, 116.0], [1563.0, 2710936.0]]	1	1
-1819	116	0	116	1563	2710936	[[0.0, 116.0], [1563.0, 2710936.0]]	1	1
-1818	116	0	116	1563	2710936	[[0.0, 116.0], [1563.0, 2710936.0]]	1	1
-1817	116	0	116	1563	2710936	[[0.0, 116.0], [1563.0, 2710936.0]]	1	1
-1816	116	0	116	1563	2710936	[[0.0, 116.0], [1563.0, 2710936.0]]	1	1
-1815	116	0	116	1563	2710936	[[0.0, 116.0], [1563.0, 2710936.0]]	1	1
-1814	116	0	116	1563	2710936	[[0.0, 116.0], [1563.0, 2710936.0]]	1	1
-1813	116	0	116	1563	2710936	[[0.0, 116.0], [1563.0, 2710936.0]]	1	1
-1812	116	0	116	1563	2710936	[[0.0, 116.0], [1563.0, 2710936.0]]	1	1
-1811	116	0	116	1563	2710936	[[0.0, 116.0], [1563.0, 2710936.0]]	1	1
-1810	116	0	116	1563	2710936	[[0.0, 116.0], [1563.0, 2710936.0]]	1	1
-1809	116	0	116	1563	2710936	[[0.0, 116.0], [1563.0, 2710936.0]]	1	1
-1808	116	0	116	1563	2710936	[[0.0, 116.0], [1563.0, 2710936.0]]	1	1
-1807	116	0	116	1563	2710936	[[0.0, 116.0], [1563.0, 2710936.0]]	1	1
-1806	116	0	116	1563	2710936	[[0.0, 116.0], [1563.0, 2710936.0]]	1	1
-1805	116	0	116	1563	2710936	[[0.0, 116.0], [1563.0, 2710936.0]]	1	1
-1804	117	0	117	1563	2710935	[[0.0, 117.0], [1563.0, 2710935.0]]	1	1
-1803	117	0	117	1563	2710935	[[0.0, 117.0], [1563.0, 2710935.0]]	1	1
-1802	117	0	117	1563	2710935	[[0.0, 117.0], [1563.0, 2710935.0]]	1	1
-1801	117	0	117	1563	2710935	[[0.0, 117.0], [1563.0, 2710935.0]]	1	1
-1800	117	0	117	1563	2710935	[[0.0, 117.0], [1563.0, 2710935.0]]	1	1
-1799	117	0	117	1563	2710935	[[0.0, 117.0], [1563.0, 2710935.0]]	1	1
-1798	117	0	117	1563	2710935	[[0.0, 117.0], [1563.0, 2710935.0]]	1	1
-1797	117	0	117	1563	2710935	[[0.0, 117.0], [1563.0, 2710935.0]]	1	1
-1796	117	0	117	1563	2710935	[[0.0, 117.0], [1563.0, 2710935.0]]	1	1
-1795	117	0	117	1563	2710935	[[0.0, 117.0], [1563.0, 2710935.0]]	1	1
-1794	117	0	117	1563	2710935	[[0.0, 117.0], [1563.0, 2710935.0]]	1	1
-1793	117	0	117	1563	2710935	[[0.0, 117.0], [1563.0, 2710935.0]]	1	1
-1792	117	0	117	1563	2710935	[[0.0, 117.0], [1563.0, 2710935.0]]	1	1
-1791	117	0	117	1563	2710935	[[0.0, 117.0], [1563.0, 2710935.0]]	1	1
-1790	117	0	117	1563	2710935	[[0.0, 117.0], [1563.0, 2710935.0]]	1	1
-1789	117	0	117	1563	2710935	[[0.0, 117.0], [1563.0, 2710935.0]]	1	1
-1788	117	0	117	1563	2710935	[[0.0, 117.0], [1563.0, 2710935.0]]	1	1
-1787	117	0	117	1563	2710935	[[0.0, 117.0], [1563.0, 2710935.0]]	1	1
-1786	117	0	117	1563	2710935	[[0.0, 117.0], [1563.0, 2710935.0]]	1	1
-1785	117	0	117	1563	2710935	[[0.0, 117.0], [1563.0, 2710935.0]]	1	1
-1784	117	0	117	1563	2710935	[[0.0, 117.0], [1563.0, 2710935.0]]	1	1
-1783	117	0	117	1563	2710935	[[0.0, 117.0], [1563.0, 2710935.0]]	1	1
-1782	117	0	117	1563	2710935	[[0.0, 117.0], [1563.0, 2710935.0]]	1	1
-1781	117	0	117	1563	2710935	[[0.0, 117.0], [1563.0, 2710935.0]]	1	1
-1780	117	0	117	1563	2710935	[[0.0, 117.0], [1563.0, 2710935.0]]	1	1
-1779	117	0	117	1563	2710935	[[0.0, 117.0], [1563.0, 2710935.0]]	1	1
-1778	117	0	117	1563	2710935	[[0.0, 117.0], [1563.0, 2710935.0]]	1	1
-1777	118	0	118	1563	2710934	[[0.0, 118.0], [1563.0, 2710934.0]]	1	1
-1776	118	0	118	1563	2710934	[[0.0, 118.0], [1563.0, 2710934.0]]	1	1
-1775	118	0	118	1563	2710934	[[0.0, 118.0], [1563.0, 2710934.0]]	1	1
-1774	118	0	118	1563	2710934	[[0.0, 118.0], [1563.0, 2710934.0]]	1	1
-1773	118	0	118	1563	2710934	[[0.0, 118.0], [1563.0, 2710934.0]]	1	1
-1772	118	0	118	1563	2710934	[[0.0, 118.0], [1563.0, 2710934.0]]	1	1
-1771	118	0	118	1563	2710934	[[0.0, 118.0], [1563.0, 2710934.0]]	1	1
-1770	118	0	118	1563	2710934	[[0.0, 118.0], [1563.0, 2710934.0]]	1	1
-1769	118	0	118	1563	2710934	[[0.0, 118.0], [1563.0, 2710934.0]]	1	1
-1768	118	0	118	1563	2710934	[[0.0, 118.0], [1563.0, 2710934.0]]	1	1
-1767	119	0	119	1563	2710933	[[0.0, 119.0], [1563.0, 2710933.0]]	1	1
-1766	119	1	118	1562	2710934	[[1.0, 118.0], [1562.0, 2710934.0]]	0.0662893	1
-1765	119	0	119	1563	2710933	[[0.0, 119.0], [1563.0, 2710933.0]]	1	1
-1764	119	0	119	1563	2710933	[[0.0, 119.0], [1563.0, 2710933.0]]	1	1
-1763	119	0	119	1563	2710933	[[0.0, 119.0], [1563.0, 2710933.0]]	1	1
-1762	119	0	119	1563	2710933	[[0.0, 119.0], [1563.0, 2710933.0]]	1	1
-1761	119	0	119	1563	2710933	[[0.0, 119.0], [1563.0, 2710933.0]]	1	1
-1760	119	0	119	1563	2710933	[[0.0, 119.0], [1563.0, 2710933.0]]	1	1
-1759	119	0	119	1563	2710933	[[0.0, 119.0], [1563.0, 2710933.0]]	1	1
-1758	119	0	119	1563	2710933	[[0.0, 119.0], [1563.0, 2710933.0]]	1	1
-1757	119	0	119	1563	2710933	[[0.0, 119.0], [1563.0, 2710933.0]]	1	1
-1756	119	0	119	1563	2710933	[[0.0, 119.0], [1563.0, 2710933.0]]	1	1
-1755	119	0	119	1563	2710933	[[0.0, 119.0], [1563.0, 2710933.0]]	1	1
-1754	119	0	119	1563	2710933	[[0.0, 119.0], [1563.0, 2710933.0]]	1	1
-1753	119	0	119	1563	2710933	[[0.0, 119.0], [1563.0, 2710933.0]]	1	1
-1752	119	0	119	1563	2710933	[[0.0, 119.0], [1563.0, 2710933.0]]	1	1
-1751	119	0	119	1563	2710933	[[0.0, 119.0], [1563.0, 2710933.0]]	1	1
-1750	119	0	119	1563	2710933	[[0.0, 119.0], [1563.0, 2710933.0]]	1	1
-1749	119	0	119	1563	2710933	[[0.0, 119.0], [1563.0, 2710933.0]]	1	1
-1748	119	0	119	1563	2710933	[[0.0, 119.0], [1563.0, 2710933.0]]	1	1
-1747	119	0	119	1563	2710933	[[0.0, 119.0], [1563.0, 2710933.0]]	1	1
-1746	119	0	119	1563	2710933	[[0.0, 119.0], [1563.0, 2710933.0]]	1	1
-1745	119	0	119	1563	2710933	[[0.0, 119.0], [1563.0, 2710933.0]]	1	1
-1744	119	0	119	1563	2710933	[[0.0, 119.0], [1563.0, 2710933.0]]	1	1
-1743	119	0	119	1563	2710933	[[0.0, 119.0], [1563.0, 2710933.0]]	1	1
-1742	119	0	119	1563	2710933	[[0.0, 119.0], [1563.0, 2710933.0]]	1	1
-1741	119	0	119	1563	2710933	[[0.0, 119.0], [1563.0, 2710933.0]]	1	1
-1740	119	0	119	1563	2710933	[[0.0, 119.0], [1563.0, 2710933.0]]	1	1
-1739	119	0	119	1563	2710933	[[0.0, 119.0], [1563.0, 2710933.0]]	1	1
-1738	119	0	119	1563	2710933	[[0.0, 119.0], [1563.0, 2710933.0]]	1	1
-1737	119	0	119	1563	2710933	[[0.0, 119.0], [1563.0, 2710933.0]]	1	1
-1736	119	0	119	1563	2710933	[[0.0, 119.0], [1563.0, 2710933.0]]	1	1
-1735	119	0	119	1563	2710933	[[0.0, 119.0], [1563.0, 2710933.0]]	1	1
-1734	120	0	120	1563	2710932	[[0.0, 120.0], [1563.0, 2710932.0]]	1	1
-1733	120	0	120	1563	2710932	[[0.0, 120.0], [1563.0, 2710932.0]]	1	1
-1732	121	0	121	1563	2710931	[[0.0, 121.0], [1563.0, 2710931.0]]	1	1
-1731	122	0	122	1563	2710930	[[0.0, 122.0], [1563.0, 2710930.0]]	1	1
-1730	122	0	122	1563	2710930	[[0.0, 122.0], [1563.0, 2710930.0]]	1	1
-1729	122	0	122	1563	2710930	[[0.0, 122.0], [1563.0, 2710930.0]]	1	1
-1728	122	0	122	1563	2710930	[[0.0, 122.0], [1563.0, 2710930.0]]	1	1
-1727	122	0	122	1563	2710930	[[0.0, 122.0], [1563.0, 2710930.0]]	1	1
-1726	122	0	122	1563	2710930	[[0.0, 122.0], [1563.0, 2710930.0]]	1	1
-1725	122	0	122	1563	2710930	[[0.0, 122.0], [1563.0, 2710930.0]]	1	1
-1724	123	0	123	1563	2710929	[[0.0, 123.0], [1563.0, 2710929.0]]	1	1
-1723	123	0	123	1563	2710929	[[0.0, 123.0], [1563.0, 2710929.0]]	1	1
-1722	123	1	122	1562	2710930	[[1.0, 122.0], [1562.0, 2710930.0]]	0.0684396	1
-1721	123	0	123	1563	2710929	[[0.0, 123.0], [1563.0, 2710929.0]]	1	1
-1720	123	0	123	1563	2710929	[[0.0, 123.0], [1563.0, 2710929.0]]	1	1
-1719	123	0	123	1563	2710929	[[0.0, 123.0], [1563.0, 2710929.0]]	1	1
-1718	123	0	123	1563	2710929	[[0.0, 123.0], [1563.0, 2710929.0]]	1	1
-1717	123	0	123	1563	2710929	[[0.0, 123.0], [1563.0, 2710929.0]]	1	1
-1716	123	0	123	1563	2710929	[[0.0, 123.0], [1563.0, 2710929.0]]	1	1
-1715	123	0	123	1563	2710929	[[0.0, 123.0], [1563.0, 2710929.0]]	1	1
-1714	123	0	123	1563	2710929	[[0.0, 123.0], [1563.0, 2710929.0]]	1	1
-1713	123	0	123	1563	2710929	[[0.0, 123.0], [1563.0, 2710929.0]]	1	1
-1712	123	0	123	1563	2710929	[[0.0, 123.0], [1563.0, 2710929.0]]	1	1
-1711	123	0	123	1563	2710929	[[0.0, 123.0], [1563.0, 2710929.0]]	1	1
-1710	123	0	123	1563	2710929	[[0.0, 123.0], [1563.0, 2710929.0]]	1	1
-1709	123	0	123	1563	2710929	[[0.0, 123.0], [1563.0, 2710929.0]]	1	1
-1708	123	0	123	1563	2710929	[[0.0, 123.0], [1563.0, 2710929.0]]	1	1
-1707	123	0	123	1563	2710929	[[0.0, 123.0], [1563.0, 2710929.0]]	1	1
-1706	123	0	123	1563	2710929	[[0.0, 123.0], [1563.0, 2710929.0]]	1	1
-1705	123	0	123	1563	2710929	[[0.0, 123.0], [1563.0, 2710929.0]]	1	1
-1704	123	0	123	1563	2710929	[[0.0, 123.0], [1563.0, 2710929.0]]	1	1
-1703	123	0	123	1563	2710929	[[0.0, 123.0], [1563.0, 2710929.0]]	1	1
-1702	123	0	123	1563	2710929	[[0.0, 123.0], [1563.0, 2710929.0]]	1	1
-1701	123	0	123	1563	2710929	[[0.0, 123.0], [1563.0, 2710929.0]]	1	1
-1700	123	0	123	1563	2710929	[[0.0, 123.0], [1563.0, 2710929.0]]	1	1
-1699	123	0	123	1563	2710929	[[0.0, 123.0], [1563.0, 2710929.0]]	1	1
-1698	123	0	123	1563	2710929	[[0.0, 123.0], [1563.0, 2710929.0]]	1	1
-1697	123	0	123	1563	2710929	[[0.0, 123.0], [1563.0, 2710929.0]]	1	1
-1696	123	0	123	1563	2710929	[[0.0, 123.0], [1563.0, 2710929.0]]	1	1
-1695	123	0	123	1563	2710929	[[0.0, 123.0], [1563.0, 2710929.0]]	1	1
-1694	123	0	123	1563	2710929	[[0.0, 123.0], [1563.0, 2710929.0]]	1	1
-1693	123	0	123	1563	2710929	[[0.0, 123.0], [1563.0, 2710929.0]]	1	1
-1692	123	0	123	1563	2710929	[[0.0, 123.0], [1563.0, 2710929.0]]	1	1
-1691	123	0	123	1563	2710929	[[0.0, 123.0], [1563.0, 2710929.0]]	1	1
-1690	124	0	124	1563	2710928	[[0.0, 124.0], [1563.0, 2710928.0]]	1	1
-1689	125	0	125	1563	2710927	[[0.0, 125.0], [1563.0, 2710927.0]]	1	1
-1688	126	0	126	1563	2710926	[[0.0, 126.0], [1563.0, 2710926.0]]	1	1
-1687	127	0	127	1563	2710925	[[0.0, 127.0], [1563.0, 2710925.0]]	1	1
-1686	127	0	127	1563	2710925	[[0.0, 127.0], [1563.0, 2710925.0]]	1	1
-1685	127	0	127	1563	2710925	[[0.0, 127.0], [1563.0, 2710925.0]]	1	1
-1684	127	0	127	1563	2710925	[[0.0, 127.0], [1563.0, 2710925.0]]	1	1
-1683	127	0	127	1563	2710925	[[0.0, 127.0], [1563.0, 2710925.0]]	1	1
-1682	127	0	127	1563	2710925	[[0.0, 127.0], [1563.0, 2710925.0]]	1	1
-1681	127	0	127	1563	2710925	[[0.0, 127.0], [1563.0, 2710925.0]]	1	1
-1680	127	0	127	1563	2710925	[[0.0, 127.0], [1563.0, 2710925.0]]	1	1
-1679	127	0	127	1563	2710925	[[0.0, 127.0], [1563.0, 2710925.0]]	1	1
-1678	127	0	127	1563	2710925	[[0.0, 127.0], [1563.0, 2710925.0]]	1	1
-1677	127	0	127	1563	2710925	[[0.0, 127.0], [1563.0, 2710925.0]]	1	1
-1676	127	0	127	1563	2710925	[[0.0, 127.0], [1563.0, 2710925.0]]	1	1
-1675	127	0	127	1563	2710925	[[0.0, 127.0], [1563.0, 2710925.0]]	1	1
-1674	127	0	127	1563	2710925	[[0.0, 127.0], [1563.0, 2710925.0]]	1	1
-1673	128	1	127	1562	2710925	[[1.0, 127.0], [1562.0, 2710925.0]]	0.0711204	1
-1672	128	0	128	1563	2710924	[[0.0, 128.0], [1563.0, 2710924.0]]	1	1
-1671	129	0	129	1563	2710923	[[0.0, 129.0], [1563.0, 2710923.0]]	1	1
-1670	129	0	129	1563	2710923	[[0.0, 129.0], [1563.0, 2710923.0]]	1	1
-1669	129	0	129	1563	2710923	[[0.0, 129.0], [1563.0, 2710923.0]]	1	1
-1668	129	0	129	1563	2710923	[[0.0, 129.0], [1563.0, 2710923.0]]	1	1
-1667	129	0	129	1563	2710923	[[0.0, 129.0], [1563.0, 2710923.0]]	1	1
-1666	129	0	129	1563	2710923	[[0.0, 129.0], [1563.0, 2710923.0]]	1	1
-1665	129	0	129	1563	2710923	[[0.0, 129.0], [1563.0, 2710923.0]]	1	1
-1664	129	0	129	1563	2710923	[[0.0, 129.0], [1563.0, 2710923.0]]	1	1
-1663	129	0	129	1563	2710923	[[0.0, 129.0], [1563.0, 2710923.0]]	1	1
-1662	129	0	129	1563	2710923	[[0.0, 129.0], [1563.0, 2710923.0]]	1	1
-1661	129	0	129	1563	2710923	[[0.0, 129.0], [1563.0, 2710923.0]]	1	1
-1660	130	0	130	1563	2710922	[[0.0, 130.0], [1563.0, 2710922.0]]	1	1
-1659	130	0	130	1563	2710922	[[0.0, 130.0], [1563.0, 2710922.0]]	1	1
-1658	130	0	130	1563	2710922	[[0.0, 130.0], [1563.0, 2710922.0]]	1	1
-1657	130	0	130	1563	2710922	[[0.0, 130.0], [1563.0, 2710922.0]]	1	1
-1656	130	0	130	1563	2710922	[[0.0, 130.0], [1563.0, 2710922.0]]	1	1
-1655	130	0	130	1563	2710922	[[0.0, 130.0], [1563.0, 2710922.0]]	1	1
-1654	130	0	130	1563	2710922	[[0.0, 130.0], [1563.0, 2710922.0]]	1	1
-1653	130	0	130	1563	2710922	[[0.0, 130.0], [1563.0, 2710922.0]]	1	1
-1652	130	0	130	1563	2710922	[[0.0, 130.0], [1563.0, 2710922.0]]	1	1
-1651	130	0	130	1563	2710922	[[0.0, 130.0], [1563.0, 2710922.0]]	1	1
-1650	130	0	130	1563	2710922	[[0.0, 130.0], [1563.0, 2710922.0]]	1	1
-1649	130	0	130	1563	2710922	[[0.0, 130.0], [1563.0, 2710922.0]]	1	1
-1648	130	0	130	1563	2710922	[[0.0, 130.0], [1563.0, 2710922.0]]	1	1
-1647	130	0	130	1563	2710922	[[0.0, 130.0], [1563.0, 2710922.0]]	1	1
-1646	131	0	131	1563	2710921	[[0.0, 131.0], [1563.0, 2710921.0]]	1	1
-1645	132	0	132	1563	2710920	[[0.0, 132.0], [1563.0, 2710920.0]]	1	1
-1644	132	0	132	1563	2710920	[[0.0, 132.0], [1563.0, 2710920.0]]	1	1
-1643	132	1	131	1562	2710921	[[1.0, 131.0], [1562.0, 2710921.0]]	0.0732595	1
-1642	132	0	132	1563	2710920	[[0.0, 132.0], [1563.0, 2710920.0]]	1	1
-1641	132	0	132	1563	2710920	[[0.0, 132.0], [1563.0, 2710920.0]]	1	1
-1640	132	0	132	1563	2710920	[[0.0, 132.0], [1563.0, 2710920.0]]	1	1
-1639	132	0	132	1563	2710920	[[0.0, 132.0], [1563.0, 2710920.0]]	1	1
-1638	132	1	131	1562	2710921	[[1.0, 131.0], [1562.0, 2710921.0]]	0.0732595	1
-1637	132	0	132	1563	2710920	[[0.0, 132.0], [1563.0, 2710920.0]]	1	1
-1636	132	0	132	1563	2710920	[[0.0, 132.0], [1563.0, 2710920.0]]	1	1
-1635	132	0	132	1563	2710920	[[0.0, 132.0], [1563.0, 2710920.0]]	1	1
-1634	132	0	132	1563	2710920	[[0.0, 132.0], [1563.0, 2710920.0]]	1	1
-1633	133	0	133	1563	2710919	[[0.0, 133.0], [1563.0, 2710919.0]]	1	1
-1632	133	0	133	1563	2710919	[[0.0, 133.0], [1563.0, 2710919.0]]	1	1
-1631	133	0	133	1563	2710919	[[0.0, 133.0], [1563.0, 2710919.0]]	1	1
-1630	133	0	133	1563	2710919	[[0.0, 133.0], [1563.0, 2710919.0]]	1	1
-1629	133	0	133	1563	2710919	[[0.0, 133.0], [1563.0, 2710919.0]]	1	1
-1628	133	0	133	1563	2710919	[[0.0, 133.0], [1563.0, 2710919.0]]	1	1
-1627	133	0	133	1563	2710919	[[0.0, 133.0], [1563.0, 2710919.0]]	1	1
-1626	133	0	133	1563	2710919	[[0.0, 133.0], [1563.0, 2710919.0]]	1	1
-1625	133	0	133	1563	2710919	[[0.0, 133.0], [1563.0, 2710919.0]]	1	1
-1624	133	0	133	1563	2710919	[[0.0, 133.0], [1563.0, 2710919.0]]	1	1
-1623	133	0	133	1563	2710919	[[0.0, 133.0], [1563.0, 2710919.0]]	1	1
-1622	133	0	133	1563	2710919	[[0.0, 133.0], [1563.0, 2710919.0]]	1	1
-1621	133	0	133	1563	2710919	[[0.0, 133.0], [1563.0, 2710919.0]]	1	1
-1620	133	0	133	1563	2710919	[[0.0, 133.0], [1563.0, 2710919.0]]	1	1
-1619	133	0	133	1563	2710919	[[0.0, 133.0], [1563.0, 2710919.0]]	1	1
-1618	133	0	133	1563	2710919	[[0.0, 133.0], [1563.0, 2710919.0]]	1	1
-1617	133	0	133	1563	2710919	[[0.0, 133.0], [1563.0, 2710919.0]]	1	1
-1616	133	0	133	1563	2710919	[[0.0, 133.0], [1563.0, 2710919.0]]	1	1
-1615	133	0	133	1563	2710919	[[0.0, 133.0], [1563.0, 2710919.0]]	1	1
-1614	133	0	133	1563	2710919	[[0.0, 133.0], [1563.0, 2710919.0]]	1	1
-1613	133	0	133	1563	2710919	[[0.0, 133.0], [1563.0, 2710919.0]]	1	1
-1612	133	0	133	1563	2710919	[[0.0, 133.0], [1563.0, 2710919.0]]	1	1
-1611	133	0	133	1563	2710919	[[0.0, 133.0], [1563.0, 2710919.0]]	1	1
-1610	133	0	133	1563	2710919	[[0.0, 133.0], [1563.0, 2710919.0]]	1	1
-1609	133	0	133	1563	2710919	[[0.0, 133.0], [1563.0, 2710919.0]]	1	1
-1608	133	0	133	1563	2710919	[[0.0, 133.0], [1563.0, 2710919.0]]	1	1
-1607	133	0	133	1563	2710919	[[0.0, 133.0], [1563.0, 2710919.0]]	1	1
-1606	133	0	133	1563	2710919	[[0.0, 133.0], [1563.0, 2710919.0]]	1	1
-1605	133	0	133	1563	2710919	[[0.0, 133.0], [1563.0, 2710919.0]]	1	1
-1604	133	0	133	1563	2710919	[[0.0, 133.0], [1563.0, 2710919.0]]	1	1
-1603	133	0	133	1563	2710919	[[0.0, 133.0], [1563.0, 2710919.0]]	1	1
-1602	133	0	133	1563	2710919	[[0.0, 133.0], [1563.0, 2710919.0]]	1	1
-1601	133	0	133	1563	2710919	[[0.0, 133.0], [1563.0, 2710919.0]]	1	1
-1600	133	0	133	1563	2710919	[[0.0, 133.0], [1563.0, 2710919.0]]	1	1
-1599	133	0	133	1563	2710919	[[0.0, 133.0], [1563.0, 2710919.0]]	1	1
-1598	133	0	133	1563	2710919	[[0.0, 133.0], [1563.0, 2710919.0]]	1	1
-1597	133	0	133	1563	2710919	[[0.0, 133.0], [1563.0, 2710919.0]]	1	1
-1596	134	0	134	1563	2710918	[[0.0, 134.0], [1563.0, 2710918.0]]	1	1
-1595	134	0	134	1563	2710918	[[0.0, 134.0], [1563.0, 2710918.0]]	1	1
[truncated: 3,963 more rows]

## Sheet: Antirestriction, 21907 elements
Position	Total ORFs count	Anti-defense count	In position + not anti-defense	not in position + anti-defense	not in position + not anti-defense	Fisher’s exact table	P-value	P-value after FDR
-3593	50	0	50	11300	2701265	[[0.0, 50.0], [11300.0, 2701265.0]]	1	1
-3592	50	0	50	11300	2701265	[[0.0, 50.0], [11300.0, 2701265.0]]	1	1
-3591	50	0	50	11300	2701265	[[0.0, 50.0], [11300.0, 2701265.0]]	1	1
-3590	50	0	50	11300	2701265	[[0.0, 50.0], [11300.0, 2701265.0]]	1	1
-3589	50	0	50	11300	2701265	[[0.0, 50.0], [11300.0, 2701265.0]]	1	1
-3588	50	0	50	11300	2701265	[[0.0, 50.0], [11300.0, 2701265.0]]	1	1
-3587	50	0	50	11300	2701265	[[0.0, 50.0], [11300.0, 2701265.0]]	1	1
-3586	50	0	50	11300	2701265	[[0.0, 50.0], [11300.0, 2701265.0]]	1	1
-3585	50	0	50	11300	2701265	[[0.0, 50.0], [11300.0, 2701265.0]]	1	1
-3584	50	0	50	11300	2701265	[[0.0, 50.0], [11300.0, 2701265.0]]	1	1
-3583	50	0	50	11300	2701265	[[0.0, 50.0], [11300.0, 2701265.0]]	1	1
-3582	50	0	50	11300	2701265	[[0.0, 50.0], [11300.0, 2701265.0]]	1	1
-3581	50	0	50	11300	2701265	[[0.0, 50.0], [11300.0, 2701265.0]]	1	1
-3580	50	0	50	11300	2701265	[[0.0, 50.0], [11300.0, 2701265.0]]	1	1
-3579	50	0	50	11300	2701265	[[0.0, 50.0], [11300.0, 2701265.0]]	1	1
-3578	50	0	50	11300	2701265	[[0.0, 50.0], [11300.0, 2701265.0]]	1	1
-3577	50	0	50	11300	2701265	[[0.0, 50.0], [11300.0, 2701265.0]]	1	1
-3576	50	0	50	11300	2701265	[[0.0, 50.0], [11300.0, 2701265.0]]	1	1
-3575	50	0	50	11300	2701265	[[0.0, 50.0], [11300.0, 2701265.0]]	1	1
-3574	50	0	50	11300	2701265	[[0.0, 50.0], [11300.0, 2701265.0]]	1	1
-3573	50	0	50	11300	2701265	[[0.0, 50.0], [11300.0, 2701265.0]]	1	1
-3572	50	0	50	11300	2701265	[[0.0, 50.0], [11300.0, 2701265.0]]	1	1
-3571	50	0	50	11300	2701265	[[0.0, 50.0], [11300.0, 2701265.0]]	1	1
-3570	50	0	50	11300	2701265	[[0.0, 50.0], [11300.0, 2701265.0]]	1	1
-3569	50	0	50	11300	2701265	[[0.0, 50.0], [11300.0, 2701265.0]]	1	1
-3568	50	0	50	11300	2701265	[[0.0, 50.0], [11300.0, 2701265.0]]	1	1
-3567	50	0	50	11300	2701265	[[0.0, 50.0], [11300.0, 2701265.0]]	1	1
-3566	50	0	50	11300	2701265	[[0.0, 50.0], [11300.0, 2701265.0]]	1	1
-3565	50	0	50	11300	2701265	[[0.0, 50.0], [11300.0, 2701265.0]]	1	1
-3564	50	0	50	11300	2701265	[[0.0, 50.0], [11300.0, 2701265.0]]	1	1
-3563	50	0	50	11300	2701265	[[0.0, 50.0], [11300.0, 2701265.0]]	1	1
-3562	50	0	50	11300	2701265	[[0.0, 50.0], [11300.0, 2701265.0]]	1	1
-3561	50	0	50	11300	2701265	[[0.0, 50.0], [11300.0, 2701265.0]]	1	1
-3560	50	0	50	11300	2701265	[[0.0, 50.0], [11300.0, 2701265.0]]	1	1
-3559	50	0	50	11300	2701265	[[0.0, 50.0], [11300.0, 2701265.0]]	1	1
-3558	50	0	50	11300	2701265	[[0.0, 50.0], [11300.0, 2701265.0]]	1	1
-3557	50	0	50	11300	2701265	[[0.0, 50.0], [11300.0, 2701265.0]]	1	1
-3556	50	0	50	11300	2701265	[[0.0, 50.0], [11300.0, 2701265.0]]	1	1
-3555	50	0	50	11300	2701265	[[0.0, 50.0], [11300.0, 2701265.0]]	1	1
-3554	50	0	50	11300	2701265	[[0.0, 50.0], [11300.0, 2701265.0]]	1	1
-3553	50	0	50	11300	2701265	[[0.0, 50.0], [11300.0, 2701265.0]]	1	1
-3552	52	0	52	11300	2701263	[[0.0, 52.0], [11300.0, 2701263.0]]	1	1
-3551	52	0	52	11300	2701263	[[0.0, 52.0], [11300.0, 2701263.0]]	1	1
-3550	52	0	52	11300	2701263	[[0.0, 52.0], [11300.0, 2701263.0]]	1	1
-3549	52	0	52	11300	2701263	[[0.0, 52.0], [11300.0, 2701263.0]]	1	1
-3548	52	0	52	11300	2701263	[[0.0, 52.0], [11300.0, 2701263.0]]	1	1
-3547	52	0	52	11300	2701263	[[0.0, 52.0], [11300.0, 2701263.0]]	1	1
-3546	52	0	52	11300	2701263	[[0.0, 52.0], [11300.0, 2701263.0]]	1	1
-3545	52	0	52	11300	2701263	[[0.0, 52.0], [11300.0, 2701263.0]]	1	1
-3544	52	0	52	11300	2701263	[[0.0, 52.0], [11300.0, 2701263.0]]	1	1
-3543	52	0	52	11300	2701263	[[0.0, 52.0], [11300.0, 2701263.0]]	1	1
-3542	52	0	52	11300	2701263	[[0.0, 52.0], [11300.0, 2701263.0]]	1	1
-3541	52	0	52	11300	2701263	[[0.0, 52.0], [11300.0, 2701263.0]]	1	1
-3540	52	0	52	11300	2701263	[[0.0, 52.0], [11300.0, 2701263.0]]	1	1
-3539	52	0	52	11300	2701263	[[0.0, 52.0], [11300.0, 2701263.0]]	1	1
-3538	52	0	52	11300	2701263	[[0.0, 52.0], [11300.0, 2701263.0]]	1	1
-3537	52	0	52	11300	2701263	[[0.0, 52.0], [11300.0, 2701263.0]]	1	1
-3536	52	0	52	11300	2701263	[[0.0, 52.0], [11300.0, 2701263.0]]	1	1
-3535	52	0	52	11300	2701263	[[0.0, 52.0], [11300.0, 2701263.0]]	1	1
-3534	52	0	52	11300	2701263	[[0.0, 52.0], [11300.0, 2701263.0]]	1	1
-3533	52	0	52	11300	2701263	[[0.0, 52.0], [11300.0, 2701263.0]]	1	1
-3532	52	0	52	11300	2701263	[[0.0, 52.0], [11300.0, 2701263.0]]	1	1
-3531	52	0	52	11300	2701263	[[0.0, 52.0], [11300.0, 2701263.0]]	1	1
-3530	52	0	52	11300	2701263	[[0.0, 52.0], [11300.0, 2701263.0]]	1	1
-3529	52	0	52	11300	2701263	[[0.0, 52.0], [11300.0, 2701263.0]]	1	1
-3528	52	0	52	11300	2701263	[[0.0, 52.0], [11300.0, 2701263.0]]	1	1
-3527	52	0	52	11300	2701263	[[0.0, 52.0], [11300.0, 2701263.0]]	1	1
-3526	52	0	52	11300	2701263	[[0.0, 52.0], [11300.0, 2701263.0]]	1	1
-3525	52	0	52	11300	2701263	[[0.0, 52.0], [11300.0, 2701263.0]]	1	1
-3524	52	0	52	11300	2701263	[[0.0, 52.0], [11300.0, 2701263.0]]	1	1
-3523	52	0	52	11300	2701263	[[0.0, 52.0], [11300.0, 2701263.0]]	1	1
-3522	52	0	52	11300	2701263	[[0.0, 52.0], [11300.0, 2701263.0]]	1	1
-3521	52	0	52	11300	2701263	[[0.0, 52.0], [11300.0, 2701263.0]]	1	1
-3520	52	0	52	11300	2701263	[[0.0, 52.0], [11300.0, 2701263.0]]	1	1
-3519	52	0	52	11300	2701263	[[0.0, 52.0], [11300.0, 2701263.0]]	1	1
-3518	52	0	52	11300	2701263	[[0.0, 52.0], [11300.0, 2701263.0]]	1	1
-3517	52	0	52	11300	2701263	[[0.0, 52.0], [11300.0, 2701263.0]]	1	1
-3516	52	0	52	11300	2701263	[[0.0, 52.0], [11300.0, 2701263.0]]	1	1
-3515	52	0	52	11300	2701263	[[0.0, 52.0], [11300.0, 2701263.0]]	1	1
-3514	52	0	52	11300	2701263	[[0.0, 52.0], [11300.0, 2701263.0]]	1	1
-3513	52	0	52	11300	2701263	[[0.0, 52.0], [11300.0, 2701263.0]]	1	1
-3512	52	0	52	11300	2701263	[[0.0, 52.0], [11300.0, 2701263.0]]	1	1
-3511	52	0	52	11300	2701263	[[0.0, 52.0], [11300.0, 2701263.0]]	1	1
-3510	52	0	52	11300	2701263	[[0.0, 52.0], [11300.0, 2701263.0]]	1	1
-3509	52	0	52	11300	2701263	[[0.0, 52.0], [11300.0, 2701263.0]]	1	1
-3508	52	0	52	11300	2701263	[[0.0, 52.0], [11300.0, 2701263.0]]	1	1
-3507	52	0	52	11300	2701263	[[0.0, 52.0], [11300.0, 2701263.0]]	1	1
-3506	52	0	52	11300	2701263	[[0.0, 52.0], [11300.0, 2701263.0]]	1	1
-3505	52	0	52	11300	2701263	[[0.0, 52.0], [11300.0, 2701263.0]]	1	1
-3504	52	0	52	11300	2701263	[[0.0, 52.0], [11300.0, 2701263.0]]	1	1
-3503	52	0	52	11300	2701263	[[0.0, 52.0], [11300.0, 2701263.0]]	1	1
-3502	52	0	52	11300	2701263	[[0.0, 52.0], [11300.0, 2701263.0]]	1	1
-3501	52	0	52	11300	2701263	[[0.0, 52.0], [11300.0, 2701263.0]]	1	1
-3500	52	0	52	11300	2701263	[[0.0, 52.0], [11300.0, 2701263.0]]	1	1
-3499	52	0	52	11300	2701263	[[0.0, 52.0], [11300.0, 2701263.0]]	1	1
-3498	52	0	52	11300	2701263	[[0.0, 52.0], [11300.0, 2701263.0]]	1	1
-3497	52	0	52	11300	2701263	[[0.0, 52.0], [11300.0, 2701263.0]]	1	1
-3496	52	0	52	11300	2701263	[[0.0, 52.0], [11300.0, 2701263.0]]	1	1
-3495	52	0	52	11300	2701263	[[0.0, 52.0], [11300.0, 2701263.0]]	1	1
-3494	52	0	52	11300	2701263	[[0.0, 52.0], [11300.0, 2701263.0]]	1	1
-3493	52	0	52	11300	2701263	[[0.0, 52.0], [11300.0, 2701263.0]]	1	1
-3492	52	0	52	11300	2701263	[[0.0, 52.0], [11300.0, 2701263.0]]	1	1
-3491	52	0	52	11300	2701263	[[0.0, 52.0], [11300.0, 2701263.0]]	1	1
-3490	52	0	52	11300	2701263	[[0.0, 52.0], [11300.0, 2701263.0]]	1	1
-3489	52	0	52	11300	2701263	[[0.0, 52.0], [11300.0, 2701263.0]]	1	1
-3488	52	0	52	11300	2701263	[[0.0, 52.0], [11300.0, 2701263.0]]	1	1
-3487	52	0	52	11300	2701263	[[0.0, 52.0], [11300.0, 2701263.0]]	1	1
-3486	52	0	52	11300	2701263	[[0.0, 52.0], [11300.0, 2701263.0]]	1	1
-3485	52	0	52	11300	2701263	[[0.0, 52.0], [11300.0, 2701263.0]]	1	1
-3484	52	0	52	11300	2701263	[[0.0, 52.0], [11300.0, 2701263.0]]	1	1
-3483	52	0	52	11300	2701263	[[0.0, 52.0], [11300.0, 2701263.0]]	1	1
-3482	52	0	52	11300	2701263	[[0.0, 52.0], [11300.0, 2701263.0]]	1	1
-3481	52	0	52	11300	2701263	[[0.0, 52.0], [11300.0, 2701263.0]]	1	1
-3480	52	0	52	11300	2701263	[[0.0, 52.0], [11300.0, 2701263.0]]	1	1
-3479	52	0	52	11300	2701263	[[0.0, 52.0], [11300.0, 2701263.0]]	1	1
-3478	52	0	52	11300	2701263	[[0.0, 52.0], [11300.0, 2701263.0]]	1	1
-3477	52	0	52	11300	2701263	[[0.0, 52.0], [11300.0, 2701263.0]]	1	1
-3476	52	0	52	11300	2701263	[[0.0, 52.0], [11300.0, 2701263.0]]	1	1
-3475	52	0	52	11300	2701263	[[0.0, 52.0], [11300.0, 2701263.0]]	1	1
-3474	52	0	52	11300	2701263	[[0.0, 52.0], [11300.0, 2701263.0]]	1	1
-3473	52	0	52	11300	2701263	[[0.0, 52.0], [11300.0, 2701263.0]]	1	1
-3472	52	0	52	11300	2701263	[[0.0, 52.0], [11300.0, 2701263.0]]	1	1
-3471	52	0	52	11300	2701263	[[0.0, 52.0], [11300.0, 2701263.0]]	1	1
-3470	52	0	52	11300	2701263	[[0.0, 52.0], [11300.0, 2701263.0]]	1	1
-3469	52	0	52	11300	2701263	[[0.0, 52.0], [11300.0, 2701263.0]]	1	1
-3468	52	0	52	11300	2701263	[[0.0, 52.0], [11300.0, 2701263.0]]	1	1
-3467	52	0	52	11300	2701263	[[0.0, 52.0], [11300.0, 2701263.0]]	1	1
-3466	52	0	52	11300	2701263	[[0.0, 52.0], [11300.0, 2701263.0]]	1	1
-3465	52	0	52	11300	2701263	[[0.0, 52.0], [11300.0, 2701263.0]]	1	1
-3464	52	0	52	11300	2701263	[[0.0, 52.0], [11300.0, 2701263.0]]	1	1
-3463	52	0	52	11300	2701263	[[0.0, 52.0], [11300.0, 2701263.0]]	1	1
-3462	52	0	52	11300	2701263	[[0.0, 52.0], [11300.0, 2701263.0]]	1	1
-3461	52	0	52	11300	2701263	[[0.0, 52.0], [11300.0, 2701263.0]]	1	1
-3460	52	0	52	11300	2701263	[[0.0, 52.0], [11300.0, 2701263.0]]	1	1
-3459	52	0	52	11300	2701263	[[0.0, 52.0], [11300.0, 2701263.0]]	1	1
-3458	52	0	52	11300	2701263	[[0.0, 52.0], [11300.0, 2701263.0]]	1	1
-3457	52	0	52	11300	2701263	[[0.0, 52.0], [11300.0, 2701263.0]]	1	1
-3456	52	0	52	11300	2701263	[[0.0, 52.0], [11300.0, 2701263.0]]	1	1
-3455	52	0	52	11300	2701263	[[0.0, 52.0], [11300.0, 2701263.0]]	1	1
-3454	52	0	52	11300	2701263	[[0.0, 52.0], [11300.0, 2701263.0]]	1	1
-3453	52	0	52	11300	2701263	[[0.0, 52.0], [11300.0, 2701263.0]]	1	1
-3452	52	0	52	11300	2701263	[[0.0, 52.0], [11300.0, 2701263.0]]	1	1
-3451	52	0	52	11300	2701263	[[0.0, 52.0], [11300.0, 2701263.0]]	1	1
-3450	52	0	52	11300	2701263	[[0.0, 52.0], [11300.0, 2701263.0]]	1	1
-3449	52	0	52	11300	2701263	[[0.0, 52.0], [11300.0, 2701263.0]]	1	1
-3448	52	0	52	11300	2701263	[[0.0, 52.0], [11300.0, 2701263.0]]	1	1
-3447	52	0	52	11300	2701263	[[0.0, 52.0], [11300.0, 2701263.0]]	1	1
-3446	52	0	52	11300	2701263	[[0.0, 52.0], [11300.0, 2701263.0]]	1	1
-3445	52	0	52	11300	2701263	[[0.0, 52.0], [11300.0, 2701263.0]]	1	1
-3444	52	0	52	11300	2701263	[[0.0, 52.0], [11300.0, 2701263.0]]	1	1
-3443	52	0	52	11300	2701263	[[0.0, 52.0], [11300.0, 2701263.0]]	1	1
-3442	52	0	52	11300	2701263	[[0.0, 52.0], [11300.0, 2701263.0]]	1	1
-3441	52	0	52	11300	2701263	[[0.0, 52.0], [11300.0, 2701263.0]]	1	1
-3440	52	0	52	11300	2701263	[[0.0, 52.0], [11300.0, 2701263.0]]	1	1
-3439	52	0	52	11300	2701263	[[0.0, 52.0], [11300.0, 2701263.0]]	1	1
-3438	52	0	52	11300	2701263	[[0.0, 52.0], [11300.0, 2701263.0]]	1	1
-3437	52	0	52	11300	2701263	[[0.0, 52.0], [11300.0, 2701263.0]]	1	1
-3436	52	0	52	11300	2701263	[[0.0, 52.0], [11300.0, 2701263.0]]	1	1
-3435	52	0	52	11300	2701263	[[0.0, 52.0], [11300.0, 2701263.0]]	1	1
-3434	52	0	52	11300	2701263	[[0.0, 52.0], [11300.0, 2701263.0]]	1	1
-3433	52	0	52	11300	2701263	[[0.0, 52.0], [11300.0, 2701263.0]]	1	1
-3432	52	0	52	11300	2701263	[[0.0, 52.0], [11300.0, 2701263.0]]	1	1
-3431	52	0	52	11300	2701263	[[0.0, 52.0], [11300.0, 2701263.0]]	1	1
-3430	52	0	52	11300	2701263	[[0.0, 52.0], [11300.0, 2701263.0]]	1	1
-3429	52	0	52	11300	2701263	[[0.0, 52.0], [11300.0, 2701263.0]]	1	1
-3428	52	0	52	11300	2701263	[[0.0, 52.0], [11300.0, 2701263.0]]	1	1
-3427	52	0	52	11300	2701263	[[0.0, 52.0], [11300.0, 2701263.0]]	1	1
-3426	52	0	52	11300	2701263	[[0.0, 52.0], [11300.0, 2701263.0]]	1	1
-3425	52	0	52	11300	2701263	[[0.0, 52.0], [11300.0, 2701263.0]]	1	1
-3424	52	0	52	11300	2701263	[[0.0, 52.0], [11300.0, 2701263.0]]	1	1
-3423	52	0	52	11300	2701263	[[0.0, 52.0], [11300.0, 2701263.0]]	1	1
-3422	52	0	52	11300	2701263	[[0.0, 52.0], [11300.0, 2701263.0]]	1	1
-3421	52	0	52	11300	2701263	[[0.0, 52.0], [11300.0, 2701263.0]]	1	1
-3420	52	0	52	11300	2701263	[[0.0, 52.0], [11300.0, 2701263.0]]	1	1
-3419	52	0	52	11300	2701263	[[0.0, 52.0], [11300.0, 2701263.0]]	1	1
-3418	52	0	52	11300	2701263	[[0.0, 52.0], [11300.0, 2701263.0]]	1	1
-3417	52	0	52	11300	2701263	[[0.0, 52.0], [11300.0, 2701263.0]]	1	1
-3416	52	0	52	11300	2701263	[[0.0, 52.0], [11300.0, 2701263.0]]	1	1
-3415	52	0	52	11300	2701263	[[0.0, 52.0], [11300.0, 2701263.0]]	1	1
-3414	52	0	52	11300	2701263	[[0.0, 52.0], [11300.0, 2701263.0]]	1	1
-3413	52	0	52	11300	2701263	[[0.0, 52.0], [11300.0, 2701263.0]]	1	1
-3412	52	0	52	11300	2701263	[[0.0, 52.0], [11300.0, 2701263.0]]	1	1
-3411	52	0	52	11300	2701263	[[0.0, 52.0], [11300.0, 2701263.0]]	1	1
-3410	52	0	52	11300	2701263	[[0.0, 52.0], [11300.0, 2701263.0]]	1	1
-3409	52	0	52	11300	2701263	[[0.0, 52.0], [11300.0, 2701263.0]]	1	1
-3408	53	0	53	11300	2701262	[[0.0, 53.0], [11300.0, 2701262.0]]	1	1
-3407	53	0	53	11300	2701262	[[0.0, 53.0], [11300.0, 2701262.0]]	1	1
-3406	53	0	53	11300	2701262	[[0.0, 53.0], [11300.0, 2701262.0]]	1	1
-3405	53	0	53	11300	2701262	[[0.0, 53.0], [11300.0, 2701262.0]]	1	1
-3404	53	0	53	11300	2701262	[[0.0, 53.0], [11300.0, 2701262.0]]	1	1
-3403	53	0	53	11300	2701262	[[0.0, 53.0], [11300.0, 2701262.0]]	1	1
-3402	53	0	53	11300	2701262	[[0.0, 53.0], [11300.0, 2701262.0]]	1	1
-3401	53	0	53	11300	2701262	[[0.0, 53.0], [11300.0, 2701262.0]]	1	1
-3400	54	0	54	11300	2701261	[[0.0, 54.0], [11300.0, 2701261.0]]	1	1
-3399	55	0	55	11300	2701260	[[0.0, 55.0], [11300.0, 2701260.0]]	1	1
-3398	55	0	55	11300	2701260	[[0.0, 55.0], [11300.0, 2701260.0]]	1	1
-3397	55	0	55	11300	2701260	[[0.0, 55.0], [11300.0, 2701260.0]]	1	1
-3396	55	0	55	11300	2701260	[[0.0, 55.0], [11300.0, 2701260.0]]	1	1
-3395	55	0	55	11300	2701260	[[0.0, 55.0], [11300.0, 2701260.0]]	1	1
-3394	56	0	56	11300	2701259	[[0.0, 56.0], [11300.0, 2701259.0]]	1	1
-3393	56	0	56	11300	2701259	[[0.0, 56.0], [11300.0, 2701259.0]]	1	1
-3392	56	0	56	11300	2701259	[[0.0, 56.0], [11300.0, 2701259.0]]	1	1
-3391	56	0	56	11300	2701259	[[0.0, 56.0], [11300.0, 2701259.0]]	1	1
-3390	56	0	56	11300	2701259	[[0.0, 56.0], [11300.0, 2701259.0]]	1	1
-3389	56	0	56	11300	2701259	[[0.0, 56.0], [11300.0, 2701259.0]]	1	1
-3388	56	0	56	11300	2701259	[[0.0, 56.0], [11300.0, 2701259.0]]	1	1
-3387	56	0	56	11300	2701259	[[0.0, 56.0], [11300.0, 2701259.0]]	1	1
-3386	56	0	56	11300	2701259	[[0.0, 56.0], [11300.0, 2701259.0]]	1	1
-3385	56	0	56	11300	2701259	[[0.0, 56.0], [11300.0, 2701259.0]]	1	1
-3384	56	0	56	11300	2701259	[[0.0, 56.0], [11300.0, 2701259.0]]	1	1
-3383	56	0	56	11300	2701259	[[0.0, 56.0], [11300.0, 2701259.0]]	1	1
-3382	56	0	56	11300	2701259	[[0.0, 56.0], [11300.0, 2701259.0]]	1	1
-3381	56	0	56	11300	2701259	[[0.0, 56.0], [11300.0, 2701259.0]]	1	1
-3380	56	0	56	11300	2701259	[[0.0, 56.0], [11300.0, 2701259.0]]	1	1
-3379	56	0	56	11300	2701259	[[0.0, 56.0], [11300.0, 2701259.0]]	1	1
-3378	57	0	57	11300	2701258	[[0.0, 57.0], [11300.0, 2701258.0]]	1	1
-3377	57	0	57	11300	2701258	[[0.0, 57.0], [11300.0, 2701258.0]]	1	1
-3376	57	0	57	11300	2701258	[[0.0, 57.0], [11300.0, 2701258.0]]	1	1
-3375	57	0	57	11300	2701258	[[0.0, 57.0], [11300.0, 2701258.0]]	1	1
-3374	58	0	58	11300	2701257	[[0.0, 58.0], [11300.0, 2701257.0]]	1	1
-3373	58	0	58	11300	2701257	[[0.0, 58.0], [11300.0, 2701257.0]]	1	1
-3372	58	0	58	11300	2701257	[[0.0, 58.0], [11300.0, 2701257.0]]	1	1
-3371	58	0	58	11300	2701257	[[0.0, 58.0], [11300.0, 2701257.0]]	1	1
-3370	58	0	58	11300	2701257	[[0.0, 58.0], [11300.0, 2701257.0]]	1	1
-3369	58	0	58	11300	2701257	[[0.0, 58.0], [11300.0, 2701257.0]]	1	1
-3368	58	0	58	11300	2701257	[[0.0, 58.0], [11300.0, 2701257.0]]	1	1
-3367	58	0	58	11300	2701257	[[0.0, 58.0], [11300.0, 2701257.0]]	1	1
-3366	58	0	58	11300	2701257	[[0.0, 58.0], [11300.0, 2701257.0]]	1	1
-3365	58	0	58	11300	2701257	[[0.0, 58.0], [11300.0, 2701257.0]]	1	1
-3364	58	0	58	11300	2701257	[[0.0, 58.0], [11300.0, 2701257.0]]	1	1
-3363	58	0	58	11300	2701257	[[0.0, 58.0], [11300.0, 2701257.0]]	1	1
-3362	58	0	58	11300	2701257	[[0.0, 58.0], [11300.0, 2701257.0]]	1	1
-3361	58	0	58	11300	2701257	[[0.0, 58.0], [11300.0, 2701257.0]]	1	1
-3360	58	0	58	11300	2701257	[[0.0, 58.0], [11300.0, 2701257.0]]	1	1
-3359	58	0	58	11300	2701257	[[0.0, 58.0], [11300.0, 2701257.0]]	1	1
-3358	58	0	58	11300	2701257	[[0.0, 58.0], [11300.0, 2701257.0]]	1	1
-3357	58	0	58	11300	2701257	[[0.0, 58.0], [11300.0, 2701257.0]]	1	1
-3356	58	0	58	11300	2701257	[[0.0, 58.0], [11300.0, 2701257.0]]	1	1
-3355	58	0	58	11300	2701257	[[0.0, 58.0], [11300.0, 2701257.0]]	1	1
-3354	58	0	58	11300	2701257	[[0.0, 58.0], [11300.0, 2701257.0]]	1	1
-3353	58	0	58	11300	2701257	[[0.0, 58.0], [11300.0, 2701257.0]]	1	1
-3352	58	0	58	11300	2701257	[[0.0, 58.0], [11300.0, 2701257.0]]	1	1
-3351	58	0	58	11300	2701257	[[0.0, 58.0], [11300.0, 2701257.0]]	1	1
-3350	58	0	58	11300	2701257	[[0.0, 58.0], [11300.0, 2701257.0]]	1	1
-3349	58	0	58	11300	2701257	[[0.0, 58.0], [11300.0, 2701257.0]]	1	1
-3348	58	0	58	11300	2701257	[[0.0, 58.0], [11300.0, 2701257.0]]	1	1
-3347	58	0	58	11300	2701257	[[0.0, 58.0], [11300.0, 2701257.0]]	1	1
-3346	58	0	58	11300	2701257	[[0.0, 58.0], [11300.0, 2701257.0]]	1	1
-3345	58	0	58	11300	2701257	[[0.0, 58.0], [11300.0, 2701257.0]]	1	1
-3344	58	0	58	11300	2701257	[[0.0, 58.0], [11300.0, 2701257.0]]	1	1
-3343	58	0	58	11300	2701257	[[0.0, 58.0], [11300.0, 2701257.0]]	1	1
-3342	58	0	58	11300	2701257	[[0.0, 58.0], [11300.0, 2701257.0]]	1	1
-3341	58	0	58	11300	2701257	[[0.0, 58.0], [11300.0, 2701257.0]]	1	1
-3340	58	0	58	11300	2701257	[[0.0, 58.0], [11300.0, 2701257.0]]	1	1
-3339	58	0	58	11300	2701257	[[0.0, 58.0], [11300.0, 2701257.0]]	1	1
-3338	58	0	58	11300	2701257	[[0.0, 58.0], [11300.0, 2701257.0]]	1	1
-3337	58	0	58	11300	2701257	[[0.0, 58.0], [11300.0, 2701257.0]]	1	1
-3336	58	0	58	11300	2701257	[[0.0, 58.0], [11300.0, 2701257.0]]	1	1
-3335	58	0	58	11300	2701257	[[0.0, 58.0], [11300.0, 2701257.0]]	1	1
-3334	58	0	58	11300	2701257	[[0.0, 58.0], [11300.0, 2701257.0]]	1	1
-3333	58	0	58	11300	2701257	[[0.0, 58.0], [11300.0, 2701257.0]]	1	1
-3332	58	0	58	11300	2701257	[[0.0, 58.0], [11300.0, 2701257.0]]	1	1
-3331	58	0	58	11300	2701257	[[0.0, 58.0], [11300.0, 2701257.0]]	1	1
-3330	59	0	59	11300	2701256	[[0.0, 59.0], [11300.0, 2701256.0]]	1	1
-3329	59	0	59	11300	2701256	[[0.0, 59.0], [11300.0, 2701256.0]]	1	1
-3328	59	0	59	11300	2701256	[[0.0, 59.0], [11300.0, 2701256.0]]	1	1
-3327	59	0	59	11300	2701256	[[0.0, 59.0], [11300.0, 2701256.0]]	1	1
-3326	59	0	59	11300	2701256	[[0.0, 59.0], [11300.0, 2701256.0]]	1	1
-3325	59	0	59	11300	2701256	[[0.0, 59.0], [11300.0, 2701256.0]]	1	1
-3324	59	0	59	11300	2701256	[[0.0, 59.0], [11300.0, 2701256.0]]	1	1
-3323	59	0	59	11300	2701256	[[0.0, 59.0], [11300.0, 2701256.0]]	1	1
-3322	59	0	59	11300	2701256	[[0.0, 59.0], [11300.0, 2701256.0]]	1	1
-3321	59	0	59	11300	2701256	[[0.0, 59.0], [11300.0, 2701256.0]]	1	1
-3320	59	0	59	11300	2701256	[[0.0, 59.0], [11300.0, 2701256.0]]	1	1
-3319	59	0	59	11300	2701256	[[0.0, 59.0], [11300.0, 2701256.0]]	1	1
-3318	59	0	59	11300	2701256	[[0.0, 59.0], [11300.0, 2701256.0]]	1	1
-3317	59	0	59	11300	2701256	[[0.0, 59.0], [11300.0, 2701256.0]]	1	1
-3316	59	0	59	11300	2701256	[[0.0, 59.0], [11300.0, 2701256.0]]	1	1
-3315	59	0	59	11300	2701256	[[0.0, 59.0], [11300.0, 2701256.0]]	1	1
-3314	59	0	59	11300	2701256	[[0.0, 59.0], [11300.0, 2701256.0]]	1	1
-3313	59	0	59	11300	2701256	[[0.0, 59.0], [11300.0, 2701256.0]]	1	1
-3312	59	0	59	11300	2701256	[[0.0, 59.0], [11300.0, 2701256.0]]	1	1
-3311	59	0	59	11300	2701256	[[0.0, 59.0], [11300.0, 2701256.0]]	1	1
-3310	59	0	59	11300	2701256	[[0.0, 59.0], [11300.0, 2701256.0]]	1	1
-3309	59	0	59	11300	2701256	[[0.0, 59.0], [11300.0, 2701256.0]]	1	1
-3308	59	0	59	11300	2701256	[[0.0, 59.0], [11300.0, 2701256.0]]	1	1
-3307	59	0	59	11300	2701256	[[0.0, 59.0], [11300.0, 2701256.0]]	1	1
-3306	59	0	59	11300	2701256	[[0.0, 59.0], [11300.0, 2701256.0]]	1	1
-3305	59	0	59	11300	2701256	[[0.0, 59.0], [11300.0, 2701256.0]]	1	1
-3304	59	0	59	11300	2701256	[[0.0, 59.0], [11300.0, 2701256.0]]	1	1
-3303	59	0	59	11300	2701256	[[0.0, 59.0], [11300.0, 2701256.0]]	1	1
-3302	59	0	59	11300	2701256	[[0.0, 59.0], [11300.0, 2701256.0]]	1	1
-3301	59	0	59	11300	2701256	[[0.0, 59.0], [11300.0, 2701256.0]]	1	1
-3300	59	0	59	11300	2701256	[[0.0, 59.0], [11300.0, 2701256.0]]	1	1
-3299	59	0	59	11300	2701256	[[0.0, 59.0], [11300.0, 2701256.0]]	1	1
-3298	59	0	59	11300	2701256	[[0.0, 59.0], [11300.0, 2701256.0]]	1	1
-3297	59	0	59	11300	2701256	[[0.0, 59.0], [11300.0, 2701256.0]]	1	1
-3296	60	0	60	11300	2701255	[[0.0, 60.0], [11300.0, 2701255.0]]	1	1
-3295	60	0	60	11300	2701255	[[0.0, 60.0], [11300.0, 2701255.0]]	1	1
-3294	60	0	60	11300	2701255	[[0.0, 60.0], [11300.0, 2701255.0]]	1	1
-3293	60	0	60	11300	2701255	[[0.0, 60.0], [11300.0, 2701255.0]]	1	1
-3292	60	0	60	11300	2701255	[[0.0, 60.0], [11300.0, 2701255.0]]	1	1
-3291	60	0	60	11300	2701255	[[0.0, 60.0], [11300.0, 2701255.0]]	1	1
-3290	60	0	60	11300	2701255	[[0.0, 60.0], [11300.0, 2701255.0]]	1	1
-3289	60	0	60	11300	2701255	[[0.0, 60.0], [11300.0, 2701255.0]]	1	1
-3288	60	0	60	11300	2701255	[[0.0, 60.0], [11300.0, 2701255.0]]	1	1
-3287	60	0	60	11300	2701255	[[0.0, 60.0], [11300.0, 2701255.0]]	1	1
-3286	60	0	60	11300	2701255	[[0.0, 60.0], [11300.0, 2701255.0]]	1	1
-3285	60	0	60	11300	2701255	[[0.0, 60.0], [11300.0, 2701255.0]]	1	1
-3284	60	0	60	11300	2701255	[[0.0, 60.0], [11300.0, 2701255.0]]	1	1
-3283	60	0	60	11300	2701255	[[0.0, 60.0], [11300.0, 2701255.0]]	1	1
-3282	60	0	60	11300	2701255	[[0.0, 60.0], [11300.0, 2701255.0]]	1	1
-3281	60	0	60	11300	2701255	[[0.0, 60.0], [11300.0, 2701255.0]]	1	1
-3280	60	0	60	11300	2701255	[[0.0, 60.0], [11300.0, 2701255.0]]	1	1
-3279	60	0	60	11300	2701255	[[0.0, 60.0], [11300.0, 2701255.0]]	1	1
-3278	60	0	60	11300	2701255	[[0.0, 60.0], [11300.0, 2701255.0]]	1	1
-3277	60	0	60	11300	2701255	[[0.0, 60.0], [11300.0, 2701255.0]]	1	1
-3276	60	0	60	11300	2701255	[[0.0, 60.0], [11300.0, 2701255.0]]	1	1
-3275	60	0	60	11300	2701255	[[0.0, 60.0], [11300.0, 2701255.0]]	1	1
-3274	60	0	60	11300	2701255	[[0.0, 60.0], [11300.0, 2701255.0]]	1	1
-3273	60	0	60	11300	2701255	[[0.0, 60.0], [11300.0, 2701255.0]]	1	1
-3272	60	0	60	11300	2701255	[[0.0, 60.0], [11300.0, 2701255.0]]	1	1
-3271	60	0	60	11300	2701255	[[0.0, 60.0], [11300.0, 2701255.0]]	1	1
-3270	60	0	60	11300	2701255	[[0.0, 60.0], [11300.0, 2701255.0]]	1	1
-3269	60	0	60	11300	2701255	[[0.0, 60.0], [11300.0, 2701255.0]]	1	1
-3268	60	0	60	11300	2701255	[[0.0, 60.0], [11300.0, 2701255.0]]	1	1
-3267	60	0	60	11300	2701255	[[0.0, 60.0], [11300.0, 2701255.0]]	1	1
-3266	60	0	60	11300	2701255	[[0.0, 60.0], [11300.0, 2701255.0]]	1	1
-3265	60	0	60	11300	2701255	[[0.0, 60.0], [11300.0, 2701255.0]]	1	1
-3264	60	0	60	11300	2701255	[[0.0, 60.0], [11300.0, 2701255.0]]	1	1
-3263	60	0	60	11300	2701255	[[0.0, 60.0], [11300.0, 2701255.0]]	1	1
-3262	60	0	60	11300	2701255	[[0.0, 60.0], [11300.0, 2701255.0]]	1	1
-3261	60	0	60	11300	2701255	[[0.0, 60.0], [11300.0, 2701255.0]]	1	1
-3260	60	0	60	11300	2701255	[[0.0, 60.0], [11300.0, 2701255.0]]	1	1
-3259	60	0	60	11300	2701255	[[0.0, 60.0], [11300.0, 2701255.0]]	1	1
-3258	60	0	60	11300	2701255	[[0.0, 60.0], [11300.0, 2701255.0]]	1	1
-3257	60	0	60	11300	2701255	[[0.0, 60.0], [11300.0, 2701255.0]]	1	1
-3256	60	0	60	11300	2701255	[[0.0, 60.0], [11300.0, 2701255.0]]	1	1
-3255	60	0	60	11300	2701255	[[0.0, 60.0], [11300.0, 2701255.0]]	1	1
-3254	61	0	61	11300	2701254	[[0.0, 61.0], [11300.0, 2701254.0]]	1	1
-3253	61	0	61	11300	2701254	[[0.0, 61.0], [11300.0, 2701254.0]]	1	1
-3252	61	0	61	11300	2701254	[[0.0, 61.0], [11300.0, 2701254.0]]	1	1
-3251	61	0	61	11300	2701254	[[0.0, 61.0], [11300.0, 2701254.0]]	1	1
-3250	61	0	61	11300	2701254	[[0.0, 61.0], [11300.0, 2701254.0]]	1	1
-3249	61	0	61	11300	2701254	[[0.0, 61.0], [11300.0, 2701254.0]]	1	1
-3248	62	0	62	11300	2701253	[[0.0, 62.0], [11300.0, 2701253.0]]	1	1
-3247	62	0	62	11300	2701253	[[0.0, 62.0], [11300.0, 2701253.0]]	1	1
-3246	62	0	62	11300	2701253	[[0.0, 62.0], [11300.0, 2701253.0]]	1	1
-3245	62	0	62	11300	2701253	[[0.0, 62.0], [11300.0, 2701253.0]]	1	1
-3244	62	0	62	11300	2701253	[[0.0, 62.0], [11300.0, 2701253.0]]	1	1
-3243	62	0	62	11300	2701253	[[0.0, 62.0], [11300.0, 2701253.0]]	1	1
-3242	62	0	62	11300	2701253	[[0.0, 62.0], [11300.0, 2701253.0]]	1	1
-3241	62	0	62	11300	2701253	[[0.0, 62.0], [11300.0, 2701253.0]]	1	1
-3240	62	0	62	11300	2701253	[[0.0, 62.0], [11300.0, 2701253.0]]	1	1
-3239	62	0	62	11300	2701253	[[0.0, 62.0], [11300.0, 2701253.0]]	1	1
-3238	62	0	62	11300	2701253	[[0.0, 62.0], [11300.0, 2701253.0]]	1	1
-3237	62	0	62	11300	2701253	[[0.0, 62.0], [11300.0, 2701253.0]]	1	1
-3236	62	0	62	11300	2701253	[[0.0, 62.0], [11300.0, 2701253.0]]	1	1
-3235	62	0	62	11300	2701253	[[0.0, 62.0], [11300.0, 2701253.0]]	1	1
-3234	63	0	63	11300	2701252	[[0.0, 63.0], [11300.0, 2701252.0]]	1	1
-3233	63	0	63	11300	2701252	[[0.0, 63.0], [11300.0, 2701252.0]]	1	1
-3232	63	0	63	11300	2701252	[[0.0, 63.0], [11300.0, 2701252.0]]	1	1
-3231	63	0	63	11300	2701252	[[0.0, 63.0], [11300.0, 2701252.0]]	1	1
-3230	63	0	63	11300	2701252	[[0.0, 63.0], [11300.0, 2701252.0]]	1	1
-3229	63	0	63	11300	2701252	[[0.0, 63.0], [11300.0, 2701252.0]]	1	1
-3228	63	0	63	11300	2701252	[[0.0, 63.0], [11300.0, 2701252.0]]	1	1
-3227	63	0	63	11300	2701252	[[0.0, 63.0], [11300.0, 2701252.0]]	1	1
-3226	63	0	63	11300	2701252	[[0.0, 63.0], [11300.0, 2701252.0]]	1	1
-3225	63	0	63	11300	2701252	[[0.0, 63.0], [11300.0, 2701252.0]]	1	1
-3224	63	0	63	11300	2701252	[[0.0, 63.0], [11300.0, 2701252.0]]	1	1
-3223	63	0	63	11300	2701252	[[0.0, 63.0], [11300.0, 2701252.0]]	1	1
-3222	63	0	63	11300	2701252	[[0.0, 63.0], [11300.0, 2701252.0]]	1	1
-3221	63	0	63	11300	2701252	[[0.0, 63.0], [11300.0, 2701252.0]]	1	1
-3220	63	0	63	11300	2701252	[[0.0, 63.0], [11300.0, 2701252.0]]	1	1
-3219	63	0	63	11300	2701252	[[0.0, 63.0], [11300.0, 2701252.0]]	1	1
-3218	63	0	63	11300	2701252	[[0.0, 63.0], [11300.0, 2701252.0]]	1	1
-3217	63	0	63	11300	2701252	[[0.0, 63.0], [11300.0, 2701252.0]]	1	1
-3216	63	0	63	11300	2701252	[[0.0, 63.0], [11300.0, 2701252.0]]	1	1
-3215	63	0	63	11300	2701252	[[0.0, 63.0], [11300.0, 2701252.0]]	1	1
-3214	63	0	63	11300	2701252	[[0.0, 63.0], [11300.0, 2701252.0]]	1	1
-3213	63	0	63	11300	2701252	[[0.0, 63.0], [11300.0, 2701252.0]]	1	1
-3212	63	0	63	11300	2701252	[[0.0, 63.0], [11300.0, 2701252.0]]	1	1
-3211	63	0	63	11300	2701252	[[0.0, 63.0], [11300.0, 2701252.0]]	1	1
-3210	63	0	63	11300	2701252	[[0.0, 63.0], [11300.0, 2701252.0]]	1	1
-3209	63	0	63	11300	2701252	[[0.0, 63.0], [11300.0, 2701252.0]]	1	1
-3208	63	0	63	11300	2701252	[[0.0, 63.0], [11300.0, 2701252.0]]	1	1
-3207	63	0	63	11300	2701252	[[0.0, 63.0], [11300.0, 2701252.0]]	1	1
-3206	63	0	63	11300	2701252	[[0.0, 63.0], [11300.0, 2701252.0]]	1	1
-3205	64	0	64	11300	2701251	[[0.0, 64.0], [11300.0, 2701251.0]]	1	1
-3204	64	0	64	11300	2701251	[[0.0, 64.0], [11300.0, 2701251.0]]	1	1
-3203	64	0	64	11300	2701251	[[0.0, 64.0], [11300.0, 2701251.0]]	1	1
-3202	64	0	64	11300	2701251	[[0.0, 64.0], [11300.0, 2701251.0]]	1	1
-3201	64	0	64	11300	2701251	[[0.0, 64.0], [11300.0, 2701251.0]]	1	1
-3200	64	0	64	11300	2701251	[[0.0, 64.0], [11300.0, 2701251.0]]	1	1
-3199	64	0	64	11300	2701251	[[0.0, 64.0], [11300.0, 2701251.0]]	1	1
-3198	64	0	64	11300	2701251	[[0.0, 64.0], [11300.0, 2701251.0]]	1	1
-3197	64	0	64	11300	2701251	[[0.0, 64.0], [11300.0, 2701251.0]]	1	1
-3196	64	0	64	11300	2701251	[[0.0, 64.0], [11300.0, 2701251.0]]	1	1
-3195	64	0	64	11300	2701251	[[0.0, 64.0], [11300.0, 2701251.0]]	1	1
-3194	64	0	64	11300	2701251	[[0.0, 64.0], [11300.0, 2701251.0]]	1	1
-3193	64	0	64	11300	2701251	[[0.0, 64.0], [11300.0, 2701251.0]]	1	1
-3192	64	0	64	11300	2701251	[[0.0, 64.0], [11300.0, 2701251.0]]	1	1
-3191	64	0	64	11300	2701251	[[0.0, 64.0], [11300.0, 2701251.0]]	1	1
-3190	64	0	64	11300	2701251	[[0.0, 64.0], [11300.0, 2701251.0]]	1	1
-3189	64	0	64	11300	2701251	[[0.0, 64.0], [11300.0, 2701251.0]]	1	1
-3188	64	0	64	11300	2701251	[[0.0, 64.0], [11300.0, 2701251.0]]	1	1
-3187	64	0	64	11300	2701251	[[0.0, 64.0], [11300.0, 2701251.0]]	1	1
-3186	64	0	64	11300	2701251	[[0.0, 64.0], [11300.0, 2701251.0]]	1	1
-3185	64	0	64	11300	2701251	[[0.0, 64.0], [11300.0, 2701251.0]]	1	1
-3184	64	0	64	11300	2701251	[[0.0, 64.0], [11300.0, 2701251.0]]	1	1
-3183	64	0	64	11300	2701251	[[0.0, 64.0], [11300.0, 2701251.0]]	1	1
-3182	64	0	64	11300	2701251	[[0.0, 64.0], [11300.0, 2701251.0]]	1	1
-3181	64	0	64	11300	2701251	[[0.0, 64.0], [11300.0, 2701251.0]]	1	1
-3180	64	0	64	11300	2701251	[[0.0, 64.0], [11300.0, 2701251.0]]	1	1
-3179	64	0	64	11300	2701251	[[0.0, 64.0], [11300.0, 2701251.0]]	1	1
-3178	64	0	64	11300	2701251	[[0.0, 64.0], [11300.0, 2701251.0]]	1	1
-3177	64	0	64	11300	2701251	[[0.0, 64.0], [11300.0, 2701251.0]]	1	1
-3176	64	0	64	11300	2701251	[[0.0, 64.0], [11300.0, 2701251.0]]	1	1
-3175	64	0	64	11300	2701251	[[0.0, 64.0], [11300.0, 2701251.0]]	1	1
-3174	64	0	64	11300	2701251	[[0.0, 64.0], [11300.0, 2701251.0]]	1	1
-3173	64	0	64	11300	2701251	[[0.0, 64.0], [11300.0, 2701251.0]]	1	1
-3172	64	0	64	11300	2701251	[[0.0, 64.0], [11300.0, 2701251.0]]	1	1
-3171	64	0	64	11300	2701251	[[0.0, 64.0], [11300.0, 2701251.0]]	1	1
-3170	64	0	64	11300	2701251	[[0.0, 64.0], [11300.0, 2701251.0]]	1	1
-3169	64	0	64	11300	2701251	[[0.0, 64.0], [11300.0, 2701251.0]]	1	1
-3168	64	0	64	11300	2701251	[[0.0, 64.0], [11300.0, 2701251.0]]	1	1
-3167	64	0	64	11300	2701251	[[0.0, 64.0], [11300.0, 2701251.0]]	1	1
-3166	64	0	64	11300	2701251	[[0.0, 64.0], [11300.0, 2701251.0]]	1	1
-3165	64	0	64	11300	2701251	[[0.0, 64.0], [11300.0, 2701251.0]]	1	1
-3164	64	0	64	11300	2701251	[[0.0, 64.0], [11300.0, 2701251.0]]	1	1
-3163	64	0	64	11300	2701251	[[0.0, 64.0], [11300.0, 2701251.0]]	1	1
-3162	64	0	64	11300	2701251	[[0.0, 64.0], [11300.0, 2701251.0]]	1	1
-3161	64	0	64	11300	2701251	[[0.0, 64.0], [11300.0, 2701251.0]]	1	1
-3160	64	0	64	11300	2701251	[[0.0, 64.0], [11300.0, 2701251.0]]	1	1
-3159	64	0	64	11300	2701251	[[0.0, 64.0], [11300.0, 2701251.0]]	1	1
-3158	64	0	64	11300	2701251	[[0.0, 64.0], [11300.0, 2701251.0]]	1	1
-3157	64	0	64	11300	2701251	[[0.0, 64.0], [11300.0, 2701251.0]]	1	1
-3156	64	0	64	11300	2701251	[[0.0, 64.0], [11300.0, 2701251.0]]	1	1
-3155	64	0	64	11300	2701251	[[0.0, 64.0], [11300.0, 2701251.0]]	1	1
-3154	64	0	64	11300	2701251	[[0.0, 64.0], [11300.0, 2701251.0]]	1	1
-3153	64	0	64	11300	2701251	[[0.0, 64.0], [11300.0, 2701251.0]]	1	1
-3152	64	0	64	11300	2701251	[[0.0, 64.0], [11300.0, 2701251.0]]	1	1
-3151	64	0	64	11300	2701251	[[0.0, 64.0], [11300.0, 2701251.0]]	1	1
-3150	64	0	64	11300	2701251	[[0.0, 64.0], [11300.0, 2701251.0]]	1	1
-3149	64	0	64	11300	2701251	[[0.0, 64.0], [11300.0, 2701251.0]]	1	1
-3148	64	0	64	11300	2701251	[[0.0, 64.0], [11300.0, 2701251.0]]	1	1
-3147	64	0	64	11300	2701251	[[0.0, 64.0], [11300.0, 2701251.0]]	1	1
-3146	64	1	63	11299	2701252	[[1.0, 63.0], [11299.0, 2701252.0]]	0.234454	1
-3145	64	0	64	11300	2701251	[[0.0, 64.0], [11300.0, 2701251.0]]	1	1
-3144	64	0	64	11300	2701251	[[0.0, 64.0], [11300.0, 2701251.0]]	1	1
-3143	64	0	64	11300	2701251	[[0.0, 64.0], [11300.0, 2701251.0]]	1	1
-3142	64	0	64	11300	2701251	[[0.0, 64.0], [11300.0, 2701251.0]]	1	1
-3141	64	0	64	11300	2701251	[[0.0, 64.0], [11300.0, 2701251.0]]	1	1
-3140	64	0	64	11300	2701251	[[0.0, 64.0], [11300.0, 2701251.0]]	1	1
-3139	64	0	64	11300	2701251	[[0.0, 64.0], [11300.0, 2701251.0]]	1	1
-3138	64	0	64	11300	2701251	[[0.0, 64.0], [11300.0, 2701251.0]]	1	1
-3137	64	0	64	11300	2701251	[[0.0, 64.0], [11300.0, 2701251.0]]	1	1
-3136	64	0	64	11300	2701251	[[0.0, 64.0], [11300.0, 2701251.0]]	1	1
-3135	65	0	65	11300	2701250	[[0.0, 65.0], [11300.0, 2701250.0]]	1	1
-3134	65	0	65	11300	2701250	[[0.0, 65.0], [11300.0, 2701250.0]]	1	1
-3133	65	0	65	11300	2701250	[[0.0, 65.0], [11300.0, 2701250.0]]	1	1
-3132	65	0	65	11300	2701250	[[0.0, 65.0], [11300.0, 2701250.0]]	1	1
-3131	65	0	65	11300	2701250	[[0.0, 65.0], [11300.0, 2701250.0]]	1	1
-3130	65	0	65	11300	2701250	[[0.0, 65.0], [11300.0, 2701250.0]]	1	1
-3129	65	0	65	11300	2701250	[[0.0, 65.0], [11300.0, 2701250.0]]	1	1
-3128	65	0	65	11300	2701250	[[0.0, 65.0], [11300.0, 2701250.0]]	1	1
-3127	65	0	65	11300	2701250	[[0.0, 65.0], [11300.0, 2701250.0]]	1	1
-3126	65	0	65	11300	2701250	[[0.0, 65.0], [11300.0, 2701250.0]]	1	1
-3125	65	0	65	11300	2701250	[[0.0, 65.0], [11300.0, 2701250.0]]	1	1
-3124	65	0	65	11300	2701250	[[0.0, 65.0], [11300.0, 2701250.0]]	1	1
-3123	65	0	65	11300	2701250	[[0.0, 65.0], [11300.0, 2701250.0]]	1	1
-3122	65	0	65	11300	2701250	[[0.0, 65.0], [11300.0, 2701250.0]]	1	1
-3121	65	0	65	11300	2701250	[[0.0, 65.0], [11300.0, 2701250.0]]	1	1
-3120	65	0	65	11300	2701250	[[0.0, 65.0], [11300.0, 2701250.0]]	1	1
-3119	65	0	65	11300	2701250	[[0.0, 65.0], [11300.0, 2701250.0]]	1	1
-3118	65	0	65	11300	2701250	[[0.0, 65.0], [11300.0, 2701250.0]]	1	1
-3117	66	0	66	11300	2701249	[[0.0, 66.0], [11300.0, 2701249.0]]	1	1
-3116	66	0	66	11300	2701249	[[0.0, 66.0], [11300.0, 2701249.0]]	1	1
-3115	67	0	67	11300	2701248	[[0.0, 67.0], [11300.0, 2701248.0]]	1	1
-3114	67	0	67	11300	2701248	[[0.0, 67.0], [11300.0, 2701248.0]]	1	1
-3113	68	0	68	11300	2701247	[[0.0, 68.0], [11300.0, 2701247.0]]	1	1
-3112	68	0	68	11300	2701247	[[0.0, 68.0], [11300.0, 2701247.0]]	1	1
-3111	68	0	68	11300	2701247	[[0.0, 68.0], [11300.0, 2701247.0]]	1	1
-3110	68	0	68	11300	2701247	[[0.0, 68.0], [11300.0, 2701247.0]]	1	1
-3109	68	0	68	11300	2701247	[[0.0, 68.0], [11300.0, 2701247.0]]	1	1
-3108	68	0	68	11300	2701247	[[0.0, 68.0], [11300.0, 2701247.0]]	1	1
-3107	69	0	69	11300	2701246	[[0.0, 69.0], [11300.0, 2701246.0]]	1	1
-3106	69	0	69	11300	2701246	[[0.0, 69.0], [11300.0, 2701246.0]]	1	1
-3105	69	0	69	11300	2701246	[[0.0, 69.0], [11300.0, 2701246.0]]	1	1
-3104	69	0	69	11300	2701246	[[0.0, 69.0], [11300.0, 2701246.0]]	1	1
-3103	69	0	69	11300	2701246	[[0.0, 69.0], [11300.0, 2701246.0]]	1	1
-3102	69	0	69	11300	2701246	[[0.0, 69.0], [11300.0, 2701246.0]]	1	1
-3101	69	0	69	11300	2701246	[[0.0, 69.0], [11300.0, 2701246.0]]	1	1
-3100	69	0	69	11300	2701246	[[0.0, 69.0], [11300.0, 2701246.0]]	1	1
-3099	69	0	69	11300	2701246	[[0.0, 69.0], [11300.0, 2701246.0]]	1	1
-3098	69	0	69	11300	2701246	[[0.0, 69.0], [11300.0, 2701246.0]]	1	1
-3097	69	0	69	11300	2701246	[[0.0, 69.0], [11300.0, 2701246.0]]	1	1
-3096	69	0	69	11300	2701246	[[0.0, 69.0], [11300.0, 2701246.0]]	1	1
-3095	69	0	69	11300	2701246	[[0.0, 69.0], [11300.0, 2701246.0]]	1	1
-3094	69	0	69	11300	2701246	[[0.0, 69.0], [11300.0, 2701246.0]]	1	1
-3093	69	0	69	11300	2701246	[[0.0, 69.0], [11300.0, 2701246.0]]	1	1
-3092	69	0	69	11300	2701246	[[0.0, 69.0], [11300.0, 2701246.0]]	1	1
-3091	69	0	69	11300	2701246	[[0.0, 69.0], [11300.0, 2701246.0]]	1	1
-3090	69	0	69	11300	2701246	[[0.0, 69.0], [11300.0, 2701246.0]]	1	1
-3089	69	0	69	11300	2701246	[[0.0, 69.0], [11300.0, 2701246.0]]	1	1
-3088	69	0	69	11300	2701246	[[0.0, 69.0], [11300.0, 2701246.0]]	1	1
-3087	69	0	69	11300	2701246	[[0.0, 69.0], [11300.0, 2701246.0]]	1	1
-3086	69	0	69	11300	2701246	[[0.0, 69.0], [11300.0, 2701246.0]]	1	1
-3085	69	0	69	11300	2701246	[[0.0, 69.0], [11300.0, 2701246.0]]	1	1
-3084	69	0	69	11300	2701246	[[0.0, 69.0], [11300.0, 2701246.0]]	1	1
-3083	69	0	69	11300	2701246	[[0.0, 69.0], [11300.0, 2701246.0]]	1	1
-3082	69	0	69	11300	2701246	[[0.0, 69.0], [11300.0, 2701246.0]]	1	1
-3081	69	0	69	11300	2701246	[[0.0, 69.0], [11300.0, 2701246.0]]	1	1
-3080	69	0	69	11300	2701246	[[0.0, 69.0], [11300.0, 2701246.0]]	1	1
-3079	69	0	69	11300	2701246	[[0.0, 69.0], [11300.0, 2701246.0]]	1	1
-3078	69	0	69	11300	2701246	[[0.0, 69.0], [11300.0, 2701246.0]]	1	1
-3077	69	0	69	11300	2701246	[[0.0, 69.0], [11300.0, 2701246.0]]	1	1
-3076	69	0	69	11300	2701246	[[0.0, 69.0], [11300.0, 2701246.0]]	1	1
-3075	69	0	69	11300	2701246	[[0.0, 69.0], [11300.0, 2701246.0]]	1	1
-3074	69	0	69	11300	2701246	[[0.0, 69.0], [11300.0, 2701246.0]]	1	1
-3073	69	0	69	11300	2701246	[[0.0, 69.0], [11300.0, 2701246.0]]	1	1
-3072	69	0	69	11300	2701246	[[0.0, 69.0], [11300.0, 2701246.0]]	1	1
-3071	69	0	69	11300	2701246	[[0.0, 69.0], [11300.0, 2701246.0]]	1	1
-3070	69	0	69	11300	2701246	[[0.0, 69.0], [11300.0, 2701246.0]]	1	1
-3069	69	0	69	11300	2701246	[[0.0, 69.0], [11300.0, 2701246.0]]	1	1
-3068	69	0	69	11300	2701246	[[0.0, 69.0], [11300.0, 2701246.0]]	1	1
-3067	69	0	69	11300	2701246	[[0.0, 69.0], [11300.0, 2701246.0]]	1	1
-3066	69	0	69	11300	2701246	[[0.0, 69.0], [11300.0, 2701246.0]]	1	1
-3065	69	0	69	11300	2701246	[[0.0, 69.0], [11300.0, 2701246.0]]	1	1
-3064	69	0	69	11300	2701246	[[0.0, 69.0], [11300.0, 2701246.0]]	1	1
-3063	69	0	69	11300	2701246	[[0.0, 69.0], [11300.0, 2701246.0]]	1	1
-3062	69	0	69	11300	2701246	[[0.0, 69.0], [11300.0, 2701246.0]]	1	1
-3061	69	0	69	11300	2701246	[[0.0, 69.0], [11300.0, 2701246.0]]	1	1
-3060	69	0	69	11300	2701246	[[0.0, 69.0], [11300.0, 2701246.0]]	1	1
-3059	69	0	69	11300	2701246	[[0.0, 69.0], [11300.0, 2701246.0]]	1	1
-3058	69	0	69	11300	2701246	[[0.0, 69.0], [11300.0, 2701246.0]]	1	1
-3057	69	0	69	11300	2701246	[[0.0, 69.0], [11300.0, 2701246.0]]	1	1
-3056	69	0	69	11300	2701246	[[0.0, 69.0], [11300.0, 2701246.0]]	1	1
-3055	69	0	69	11300	2701246	[[0.0, 69.0], [11300.0, 2701246.0]]	1	1
-3054	69	0	69	11300	2701246	[[0.0, 69.0], [11300.0, 2701246.0]]	1	1
-3053	69	0	69	11300	2701246	[[0.0, 69.0], [11300.0, 2701246.0]]	1	1
-3052	69	0	69	11300	2701246	[[0.0, 69.0], [11300.0, 2701246.0]]	1	1
-3051	70	0	70	11300	2701245	[[0.0, 70.0], [11300.0, 2701245.0]]	1	1
-3050	70	0	70	11300	2701245	[[0.0, 70.0], [11300.0, 2701245.0]]	1	1
-3049	70	0	70	11300	2701245	[[0.0, 70.0], [11300.0, 2701245.0]]	1	1
-3048	70	0	70	11300	2701245	[[0.0, 70.0], [11300.0, 2701245.0]]	1	1
-3047	70	0	70	11300	2701245	[[0.0, 70.0], [11300.0, 2701245.0]]	1	1
-3046	70	0	70	11300	2701245	[[0.0, 70.0], [11300.0, 2701245.0]]	1	1
-3045	70	0	70	11300	2701245	[[0.0, 70.0], [11300.0, 2701245.0]]	1	1
-3044	70	0	70	11300	2701245	[[0.0, 70.0], [11300.0, 2701245.0]]	1	1
-3043	70	0	70	11300	2701245	[[0.0, 70.0], [11300.0, 2701245.0]]	1	1
-3042	70	0	70	11300	2701245	[[0.0, 70.0], [11300.0, 2701245.0]]	1	1
-3041	70	0	70	11300	2701245	[[0.0, 70.0], [11300.0, 2701245.0]]	1	1
-3040	70	0	70	11300	2701245	[[0.0, 70.0], [11300.0, 2701245.0]]	1	1
-3039	70	0	70	11300	2701245	[[0.0, 70.0], [11300.0, 2701245.0]]	1	1
-3038	70	0	70	11300	2701245	[[0.0, 70.0], [11300.0, 2701245.0]]	1	1
-3037	70	0	70	11300	2701245	[[0.0, 70.0], [11300.0, 2701245.0]]	1	1
-3036	70	0	70	11300	2701245	[[0.0, 70.0], [11300.0, 2701245.0]]	1	1
-3035	70	0	70	11300	2701245	[[0.0, 70.0], [11300.0, 2701245.0]]	1	1
-3034	70	0	70	11300	2701245	[[0.0, 70.0], [11300.0, 2701245.0]]	1	1
-3033	70	0	70	11300	2701245	[[0.0, 70.0], [11300.0, 2701245.0]]	1	1
-3032	70	0	70	11300	2701245	[[0.0, 70.0], [11300.0, 2701245.0]]	1	1
-3031	70	0	70	11300	2701245	[[0.0, 70.0], [11300.0, 2701245.0]]	1	1
-3030	70	0	70	11300	2701245	[[0.0, 70.0], [11300.0, 2701245.0]]	1	1
-3029	70	0	70	11300	2701245	[[0.0, 70.0], [11300.0, 2701245.0]]	1	1
-3028	70	0	70	11300	2701245	[[0.0, 70.0], [11300.0, 2701245.0]]	1	1
-3027	70	0	70	11300	2701245	[[0.0, 70.0], [11300.0, 2701245.0]]	1	1
-3026	70	0	70	11300	2701245	[[0.0, 70.0], [11300.0, 2701245.0]]	1	1
-3025	70	0	70	11300	2701245	[[0.0, 70.0], [11300.0, 2701245.0]]	1	1
-3024	70	0	70	11300	2701245	[[0.0, 70.0], [11300.0, 2701245.0]]	1	1
-3023	70	0	70	11300	2701245	[[0.0, 70.0], [11300.0, 2701245.0]]	1	1
-3022	70	0	70	11300	2701245	[[0.0, 70.0], [11300.0, 2701245.0]]	1	1
-3021	70	0	70	11300	2701245	[[0.0, 70.0], [11300.0, 2701245.0]]	1	1
-3020	70	0	70	11300	2701245	[[0.0, 70.0], [11300.0, 2701245.0]]	1	1
-3019	70	0	70	11300	2701245	[[0.0, 70.0], [11300.0, 2701245.0]]	1	1
-3018	70	0	70	11300	2701245	[[0.0, 70.0], [11300.0, 2701245.0]]	1	1
-3017	70	0	70	11300	2701245	[[0.0, 70.0], [11300.0, 2701245.0]]	1	1
-3016	70	0	70	11300	2701245	[[0.0, 70.0], [11300.0, 2701245.0]]	1	1
-3015	70	0	70	11300	2701245	[[0.0, 70.0], [11300.0, 2701245.0]]	1	1
-3014	70	0	70	11300	2701245	[[0.0, 70.0], [11300.0, 2701245.0]]	1	1
-3013	70	0	70	11300	2701245	[[0.0, 70.0], [11300.0, 2701245.0]]	1	1
-3012	70	0	70	11300	2701245	[[0.0, 70.0], [11300.0, 2701245.0]]	1	1
-3011	70	0	70	11300	2701245	[[0.0, 70.0], [11300.0, 2701245.0]]	1	1
-3010	70	0	70	11300	2701245	[[0.0, 70.0], [11300.0, 2701245.0]]	1	1
-3009	70	0	70	11300	2701245	[[0.0, 70.0], [11300.0, 2701245.0]]	1	1
-3008	70	0	70	11300	2701245	[[0.0, 70.0], [11300.0, 2701245.0]]	1	1
-3007	70	0	70	11300	2701245	[[0.0, 70.0], [11300.0, 2701245.0]]	1	1
-3006	70	0	70	11300	2701245	[[0.0, 70.0], [11300.0, 2701245.0]]	1	1
-3005	70	0	70	11300	2701245	[[0.0, 70.0], [11300.0, 2701245.0]]	1	1
-3004	70	0	70	11300	2701245	[[0.0, 70.0], [11300.0, 2701245.0]]	1	1
-3003	70	0	70	11300	2701245	[[0.0, 70.0], [11300.0, 2701245.0]]	1	1
-3002	70	0	70	11300	2701245	[[0.0, 70.0], [11300.0, 2701245.0]]	1	1
-3001	70	0	70	11300	2701245	[[0.0, 70.0], [11300.0, 2701245.0]]	1	1
-3000	70	0	70	11300	2701245	[[0.0, 70.0], [11300.0, 2701245.0]]	1	1
-2999	70	0	70	11300	2701245	[[0.0, 70.0], [11300.0, 2701245.0]]	1	1
-2998	70	0	70	11300	2701245	[[0.0, 70.0], [11300.0, 2701245.0]]	1	1
-2997	70	0	70	11300	2701245	[[0.0, 70.0], [11300.0, 2701245.0]]	1	1
-2996	70	0	70	11300	2701245	[[0.0, 70.0], [11300.0, 2701245.0]]	1	1
-2995	70	0	70	11300	2701245	[[0.0, 70.0], [11300.0, 2701245.0]]	1	1
-2994	70	0	70	11300	2701245	[[0.0, 70.0], [11300.0, 2701245.0]]	1	1
-2993	70	0	70	11300	2701245	[[0.0, 70.0], [11300.0, 2701245.0]]	1	1
-2992	70	0	70	11300	2701245	[[0.0, 70.0], [11300.0, 2701245.0]]	1	1
-2991	70	0	70	11300	2701245	[[0.0, 70.0], [11300.0, 2701245.0]]	1	1
-2990	70	0	70	11300	2701245	[[0.0, 70.0], [11300.0, 2701245.0]]	1	1
-2989	70	0	70	11300	2701245	[[0.0, 70.0], [11300.0, 2701245.0]]	1	1
-2988	70	0	70	11300	2701245	[[0.0, 70.0], [11300.0, 2701245.0]]	1	1
-2987	70	0	70	11300	2701245	[[0.0, 70.0], [11300.0, 2701245.0]]	1	1
-2986	70	0	70	11300	2701245	[[0.0, 70.0], [11300.0, 2701245.0]]	1	1
-2985	70	0	70	11300	2701245	[[0.0, 70.0], [11300.0, 2701245.0]]	1	1
-2984	70	0	70	11300	2701245	[[0.0, 70.0], [11300.0, 2701245.0]]	1	1
-2983	70	0	70	11300	2701245	[[0.0, 70.0], [11300.0, 2701245.0]]	1	1
-2982	70	0	70	11300	2701245	[[0.0, 70.0], [11300.0, 2701245.0]]	1	1
-2981	70	0	70	11300	2701245	[[0.0, 70.0], [11300.0, 2701245.0]]	1	1
-2980	70	0	70	11300	2701245	[[0.0, 70.0], [11300.0, 2701245.0]]	1	1
-2979	70	0	70	11300	2701245	[[0.0, 70.0], [11300.0, 2701245.0]]	1	1
-2978	71	0	71	11300	2701244	[[0.0, 71.0], [11300.0, 2701244.0]]	1	1
-2977	71	0	71	11300	2701244	[[0.0, 71.0], [11300.0, 2701244.0]]	1	1
-2976	71	0	71	11300	2701244	[[0.0, 71.0], [11300.0, 2701244.0]]	1	1
-2975	71	0	71	11300	2701244	[[0.0, 71.0], [11300.0, 2701244.0]]	1	1
-2974	72	0	72	11300	2701243	[[0.0, 72.0], [11300.0, 2701243.0]]	1	1
-2973	72	0	72	11300	2701243	[[0.0, 72.0], [11300.0, 2701243.0]]	1	1
-2972	72	0	72	11300	2701243	[[0.0, 72.0], [11300.0, 2701243.0]]	1	1
-2971	72	0	72	11300	2701243	[[0.0, 72.0], [11300.0, 2701243.0]]	1	1
-2970	72	0	72	11300	2701243	[[0.0, 72.0], [11300.0, 2701243.0]]	1	1
-2969	72	0	72	11300	2701243	[[0.0, 72.0], [11300.0, 2701243.0]]	1	1
-2968	72	0	72	11300	2701243	[[0.0, 72.0], [11300.0, 2701243.0]]	1	1
-2967	72	0	72	11300	2701243	[[0.0, 72.0], [11300.0, 2701243.0]]	1	1
-2966	72	0	72	11300	2701243	[[0.0, 72.0], [11300.0, 2701243.0]]	1	1
-2965	72	0	72	11300	2701243	[[0.0, 72.0], [11300.0, 2701243.0]]	1	1
-2964	72	0	72	11300	2701243	[[0.0, 72.0], [11300.0, 2701243.0]]	1	1
-2963	72	0	72	11300	2701243	[[0.0, 72.0], [11300.0, 2701243.0]]	1	1
-2962	72	0	72	11300	2701243	[[0.0, 72.0], [11300.0, 2701243.0]]	1	1
-2961	72	0	72	11300	2701243	[[0.0, 72.0], [11300.0, 2701243.0]]	1	1
-2960	72	0	72	11300	2701243	[[0.0, 72.0], [11300.0, 2701243.0]]	1	1
-2959	72	0	72	11300	2701243	[[0.0, 72.0], [11300.0, 2701243.0]]	1	1
-2958	72	0	72	11300	2701243	[[0.0, 72.0], [11300.0, 2701243.0]]	1	1
-2957	72	0	72	11300	2701243	[[0.0, 72.0], [11300.0, 2701243.0]]	1	1
-2956	72	0	72	11300	2701243	[[0.0, 72.0], [11300.0, 2701243.0]]	1	1
-2955	72	0	72	11300	2701243	[[0.0, 72.0], [11300.0, 2701243.0]]	1	1
-2954	72	0	72	11300	2701243	[[0.0, 72.0], [11300.0, 2701243.0]]	1	1
-2953	72	0	72	11300	2701243	[[0.0, 72.0], [11300.0, 2701243.0]]	1	1
-2952	72	0	72	11300	2701243	[[0.0, 72.0], [11300.0, 2701243.0]]	1	1
-2951	72	0	72	11300	2701243	[[0.0, 72.0], [11300.0, 2701243.0]]	1	1
-2950	72	0	72	11300	2701243	[[0.0, 72.0], [11300.0, 2701243.0]]	1	1
-2949	72	0	72	11300	2701243	[[0.0, 72.0], [11300.0, 2701243.0]]	1	1
-2948	72	0	72	11300	2701243	[[0.0, 72.0], [11300.0, 2701243.0]]	1	1
-2947	72	0	72	11300	2701243	[[0.0, 72.0], [11300.0, 2701243.0]]	1	1
-2946	72	0	72	11300	2701243	[[0.0, 72.0], [11300.0, 2701243.0]]	1	1
-2945	72	0	72	11300	2701243	[[0.0, 72.0], [11300.0, 2701243.0]]	1	1
-2944	72	0	72	11300	2701243	[[0.0, 72.0], [11300.0, 2701243.0]]	1	1
-2943	73	0	73	11300	2701242	[[0.0, 73.0], [11300.0, 2701242.0]]	1	1
-2942	74	0	74	11300	2701241	[[0.0, 74.0], [11300.0, 2701241.0]]	1	1
-2941	74	0	74	11300	2701241	[[0.0, 74.0], [11300.0, 2701241.0]]	1	1
-2940	74	0	74	11300	2701241	[[0.0, 74.0], [11300.0, 2701241.0]]	1	1
-2939	74	0	74	11300	2701241	[[0.0, 74.0], [11300.0, 2701241.0]]	1	1
-2938	74	0	74	11300	2701241	[[0.0, 74.0], [11300.0, 2701241.0]]	1	1
-2937	74	0	74	11300	2701241	[[0.0, 74.0], [11300.0, 2701241.0]]	1	1
-2936	74	0	74	11300	2701241	[[0.0, 74.0], [11300.0, 2701241.0]]	1	1
-2935	74	0	74	11300	2701241	[[0.0, 74.0], [11300.0, 2701241.0]]	1	1
-2934	74	0	74	11300	2701241	[[0.0, 74.0], [11300.0, 2701241.0]]	1	1
-2933	74	0	74	11300	2701241	[[0.0, 74.0], [11300.0, 2701241.0]]	1	1
-2932	74	0	74	11300	2701241	[[0.0, 74.0], [11300.0, 2701241.0]]	1	1
-2931	75	0	75	11300	2701240	[[0.0, 75.0], [11300.0, 2701240.0]]	1	1
-2930	75	0	75	11300	2701240	[[0.0, 75.0], [11300.0, 2701240.0]]	1	1
-2929	76	0	76	11300	2701239	[[0.0, 76.0], [11300.0, 2701239.0]]	1	1
-2928	76	0	76	11300	2701239	[[0.0, 76.0], [11300.0, 2701239.0]]	1	1
-2927	76	0	76	11300	2701239	[[0.0, 76.0], [11300.0, 2701239.0]]	1	1
-2926	76	0	76	11300	2701239	[[0.0, 76.0], [11300.0, 2701239.0]]	1	1
-2925	76	0	76	11300	2701239	[[0.0, 76.0], [11300.0, 2701239.0]]	1	1
-2924	76	0	76	11300	2701239	[[0.0, 76.0], [11300.0, 2701239.0]]	1	1
-2923	76	0	76	11300	2701239	[[0.0, 76.0], [11300.0, 2701239.0]]	1	1
-2922	76	0	76	11300	2701239	[[0.0, 76.0], [11300.0, 2701239.0]]	1	1
-2921	76	0	76	11300	2701239	[[0.0, 76.0], [11300.0, 2701239.0]]	1	1
-2920	76	0	76	11300	2701239	[[0.0, 76.0], [11300.0, 2701239.0]]	1	1
-2919	76	0	76	11300	2701239	[[0.0, 76.0], [11300.0, 2701239.0]]	1	1
-2918	76	0	76	11300	2701239	[[0.0, 76.0], [11300.0, 2701239.0]]	1	1
-2917	76	0	76	11300	2701239	[[0.0, 76.0], [11300.0, 2701239.0]]	1	1
-2916	76	0	76	11300	2701239	[[0.0, 76.0], [11300.0, 2701239.0]]	1	1
-2915	76	0	76	11300	2701239	[[0.0, 76.0], [11300.0, 2701239.0]]	1	1
-2914	76	0	76	11300	2701239	[[0.0, 76.0], [11300.0, 2701239.0]]	1	1
-2913	76	0	76	11300	2701239	[[0.0, 76.0], [11300.0, 2701239.0]]	1	1
-2912	76	0	76	11300	2701239	[[0.0, 76.0], [11300.0, 2701239.0]]	1	1
-2911	76	0	76	11300	2701239	[[0.0, 76.0], [11300.0, 2701239.0]]	1	1
-2910	76	0	76	11300	2701239	[[0.0, 76.0], [11300.0, 2701239.0]]	1	1
-2909	76	0	76	11300	2701239	[[0.0, 76.0], [11300.0, 2701239.0]]	1	1
-2908	76	0	76	11300	2701239	[[0.0, 76.0], [11300.0, 2701239.0]]	1	1
-2907	76	0	76	11300	2701239	[[0.0, 76.0], [11300.0, 2701239.0]]	1	1
-2906	76	0	76	11300	2701239	[[0.0, 76.0], [11300.0, 2701239.0]]	1	1
-2905	76	0	76	11300	2701239	[[0.0, 76.0], [11300.0, 2701239.0]]	1	1
-2904	76	0	76	11300	2701239	[[0.0, 76.0], [11300.0, 2701239.0]]	1	1
-2903	76	0	76	11300	2701239	[[0.0, 76.0], [11300.0, 2701239.0]]	1	1
-2902	76	0	76	11300	2701239	[[0.0, 76.0], [11300.0, 2701239.0]]	1	1
-2901	76	0	76	11300	2701239	[[0.0, 76.0], [11300.0, 2701239.0]]	1	1
-2900	76	0	76	11300	2701239	[[0.0, 76.0], [11300.0, 2701239.0]]	1	1
-2899	76	0	76	11300	2701239	[[0.0, 76.0], [11300.0, 2701239.0]]	1	1
-2898	76	0	76	11300	2701239	[[0.0, 76.0], [11300.0, 2701239.0]]	1	1
-2897	76	0	76	11300	2701239	[[0.0, 76.0], [11300.0, 2701239.0]]	1	1
-2896	76	0	76	11300	2701239	[[0.0, 76.0], [11300.0, 2701239.0]]	1	1
-2895	76	0	76	11300	2701239	[[0.0, 76.0], [11300.0, 2701239.0]]	1	1
-2894	76	0	76	11300	2701239	[[0.0, 76.0], [11300.0, 2701239.0]]	1	1
-2893	76	0	76	11300	2701239	[[0.0, 76.0], [11300.0, 2701239.0]]	1	1
-2892	76	0	76	11300	2701239	[[0.0, 76.0], [11300.0, 2701239.0]]	1	1
-2891	76	0	76	11300	2701239	[[0.0, 76.0], [11300.0, 2701239.0]]	1	1
-2890	76	0	76	11300	2701239	[[0.0, 76.0], [11300.0, 2701239.0]]	1	1
-2889	76	0	76	11300	2701239	[[0.0, 76.0], [11300.0, 2701239.0]]	1	1
-2888	76	0	76	11300	2701239	[[0.0, 76.0], [11300.0, 2701239.0]]	1	1
-2887	76	0	76	11300	2701239	[[0.0, 76.0], [11300.0, 2701239.0]]	1	1
-2886	76	0	76	11300	2701239	[[0.0, 76.0], [11300.0, 2701239.0]]	1	1
-2885	76	0	76	11300	2701239	[[0.0, 76.0], [11300.0, 2701239.0]]	1	1
-2884	76	0	76	11300	2701239	[[0.0, 76.0], [11300.0, 2701239.0]]	1	1
-2883	76	0	76	11300	2701239	[[0.0, 76.0], [11300.0, 2701239.0]]	1	1
-2882	76	0	76	11300	2701239	[[0.0, 76.0], [11300.0, 2701239.0]]	1	1
-2881	76	0	76	11300	2701239	[[0.0, 76.0], [11300.0, 2701239.0]]	1	1
-2880	76	0	76	11300	2701239	[[0.0, 76.0], [11300.0, 2701239.0]]	1	1
-2879	76	0	76	11300	2701239	[[0.0, 76.0], [11300.0, 2701239.0]]	1	1
-2878	76	0	76	11300	2701239	[[0.0, 76.0], [11300.0, 2701239.0]]	1	1
-2877	76	0	76	11300	2701239	[[0.0, 76.0], [11300.0, 2701239.0]]	1	1
-2876	76	0	76	11300	2701239	[[0.0, 76.0], [11300.0, 2701239.0]]	1	1
-2875	76	0	76	11300	2701239	[[0.0, 76.0], [11300.0, 2701239.0]]	1	1
-2874	76	0	76	11300	2701239	[[0.0, 76.0], [11300.0, 2701239.0]]	1	1
-2873	76	0	76	11300	2701239	[[0.0, 76.0], [11300.0, 2701239.0]]	1	1
-2872	76	0	76	11300	2701239	[[0.0, 76.0], [11300.0, 2701239.0]]	1	1
-2871	76	0	76	11300	2701239	[[0.0, 76.0], [11300.0, 2701239.0]]	1	1
-2870	76	0	76	11300	2701239	[[0.0, 76.0], [11300.0, 2701239.0]]	1	1
-2869	76	1	75	11299	2701240	[[1.0, 75.0], [11299.0, 2701240.0]]	0.271859	1
-2868	76	0	76	11300	2701239	[[0.0, 76.0], [11300.0, 2701239.0]]	1	1
-2867	76	0	76	11300	2701239	[[0.0, 76.0], [11300.0, 2701239.0]]	1	1
-2866	76	0	76	11300	2701239	[[0.0, 76.0], [11300.0, 2701239.0]]	1	1
-2865	76	0	76	11300	2701239	[[0.0, 76.0], [11300.0, 2701239.0]]	1	1
-2864	76	0	76	11300	2701239	[[0.0, 76.0], [11300.0, 2701239.0]]	1	1
-2863	77	0	77	11300	2701238	[[0.0, 77.0], [11300.0, 2701238.0]]	1	1
-2862	77	0	77	11300	2701238	[[0.0, 77.0], [11300.0, 2701238.0]]	1	1
-2861	77	0	77	11300	2701238	[[0.0, 77.0], [11300.0, 2701238.0]]	1	1
-2860	77	0	77	11300	2701238	[[0.0, 77.0], [11300.0, 2701238.0]]	1	1
-2859	77	0	77	11300	2701238	[[0.0, 77.0], [11300.0, 2701238.0]]	1	1
-2858	77	0	77	11300	2701238	[[0.0, 77.0], [11300.0, 2701238.0]]	1	1
-2857	77	0	77	11300	2701238	[[0.0, 77.0], [11300.0, 2701238.0]]	1	1
-2856	77	0	77	11300	2701238	[[0.0, 77.0], [11300.0, 2701238.0]]	1	1
-2855	77	0	77	11300	2701238	[[0.0, 77.0], [11300.0, 2701238.0]]	1	1
-2854	78	0	78	11300	2701237	[[0.0, 78.0], [11300.0, 2701237.0]]	1	1
-2853	78	0	78	11300	2701237	[[0.0, 78.0], [11300.0, 2701237.0]]	1	1
-2852	78	0	78	11300	2701237	[[0.0, 78.0], [11300.0, 2701237.0]]	1	1
-2851	78	0	78	11300	2701237	[[0.0, 78.0], [11300.0, 2701237.0]]	1	1
-2850	79	0	79	11300	2701236	[[0.0, 79.0], [11300.0, 2701236.0]]	1	1
-2849	79	0	79	11300	2701236	[[0.0, 79.0], [11300.0, 2701236.0]]	1	1
-2848	79	0	79	11300	2701236	[[0.0, 79.0], [11300.0, 2701236.0]]	1	1
-2847	79	0	79	11300	2701236	[[0.0, 79.0], [11300.0, 2701236.0]]	1	1
-2846	79	0	79	11300	2701236	[[0.0, 79.0], [11300.0, 2701236.0]]	1	1
-2845	79	0	79	11300	2701236	[[0.0, 79.0], [11300.0, 2701236.0]]	1	1
-2844	79	0	79	11300	2701236	[[0.0, 79.0], [11300.0, 2701236.0]]	1	1
-2843	79	0	79	11300	2701236	[[0.0, 79.0], [11300.0, 2701236.0]]	1	1
-2842	79	0	79	11300	2701236	[[0.0, 79.0], [11300.0, 2701236.0]]	1	1
-2841	79	0	79	11300	2701236	[[0.0, 79.0], [11300.0, 2701236.0]]	1	1
-2840	79	0	79	11300	2701236	[[0.0, 79.0], [11300.0, 2701236.0]]	1	1
-2839	79	1	78	11299	2701237	[[1.0, 78.0], [11299.0, 2701237.0]]	0.280921	1
-2838	79	0	79	11300	2701236	[[0.0, 79.0], [11300.0, 2701236.0]]	1	1
-2837	79	0	79	11300	2701236	[[0.0, 79.0], [11300.0, 2701236.0]]	1	1
-2836	79	0	79	11300	2701236	[[0.0, 79.0], [11300.0, 2701236.0]]	1	1
-2835	79	0	79	11300	2701236	[[0.0, 79.0], [11300.0, 2701236.0]]	1	1
-2834	79	0	79	11300	2701236	[[0.0, 79.0], [11300.0, 2701236.0]]	1	1
-2833	79	0	79	11300	2701236	[[0.0, 79.0], [11300.0, 2701236.0]]	1	1
-2832	79	0	79	11300	2701236	[[0.0, 79.0], [11300.0, 2701236.0]]	1	1
-2831	79	0	79	11300	2701236	[[0.0, 79.0], [11300.0, 2701236.0]]	1	1
-2830	79	0	79	11300	2701236	[[0.0, 79.0], [11300.0, 2701236.0]]	1	1
-2829	79	0	79	11300	2701236	[[0.0, 79.0], [11300.0, 2701236.0]]	1	1
-2828	79	0	79	11300	2701236	[[0.0, 79.0], [11300.0, 2701236.0]]	1	1
-2827	79	0	79	11300	2701236	[[0.0, 79.0], [11300.0, 2701236.0]]	1	1
-2826	79	0	79	11300	2701236	[[0.0, 79.0], [11300.0, 2701236.0]]	1	1
-2825	79	0	79	11300	2701236	[[0.0, 79.0], [11300.0, 2701236.0]]	1	1
-2824	79	0	79	11300	2701236	[[0.0, 79.0], [11300.0, 2701236.0]]	1	1
-2823	79	0	79	11300	2701236	[[0.0, 79.0], [11300.0, 2701236.0]]	1	1
-2822	79	0	79	11300	2701236	[[0.0, 79.0], [11300.0, 2701236.0]]	1	1
-2821	79	0	79	11300	2701236	[[0.0, 79.0], [11300.0, 2701236.0]]	1	1
-2820	80	0	80	11300	2701235	[[0.0, 80.0], [11300.0, 2701235.0]]	1	1
-2819	80	0	80	11300	2701235	[[0.0, 80.0], [11300.0, 2701235.0]]	1	1
-2818	80	0	80	11300	2701235	[[0.0, 80.0], [11300.0, 2701235.0]]	1	1
-2817	80	0	80	11300	2701235	[[0.0, 80.0], [11300.0, 2701235.0]]	1	1
-2816	80	0	80	11300	2701235	[[0.0, 80.0], [11300.0, 2701235.0]]	1	1
-2815	81	0	81	11300	2701234	[[0.0, 81.0], [11300.0, 2701234.0]]	1	1
-2814	81	0	81	11300	2701234	[[0.0, 81.0], [11300.0, 2701234.0]]	1	1
-2813	81	0	81	11300	2701234	[[0.0, 81.0], [11300.0, 2701234.0]]	1	1
-2812	81	0	81	11300	2701234	[[0.0, 81.0], [11300.0, 2701234.0]]	1	1
-2811	81	0	81	11300	2701234	[[0.0, 81.0], [11300.0, 2701234.0]]	1	1
-2810	82	0	82	11300	2701233	[[0.0, 82.0], [11300.0, 2701233.0]]	1	1
-2809	82	0	82	11300	2701233	[[0.0, 82.0], [11300.0, 2701233.0]]	1	1
-2808	82	0	82	11300	2701233	[[0.0, 82.0], [11300.0, 2701233.0]]	1	1
-2807	82	0	82	11300	2701233	[[0.0, 82.0], [11300.0, 2701233.0]]	1	1
-2806	82	0	82	11300	2701233	[[0.0, 82.0], [11300.0, 2701233.0]]	1	1
-2805	82	0	82	11300	2701233	[[0.0, 82.0], [11300.0, 2701233.0]]	1	1
-2804	82	0	82	11300	2701233	[[0.0, 82.0], [11300.0, 2701233.0]]	1	1
-2803	82	0	82	11300	2701233	[[0.0, 82.0], [11300.0, 2701233.0]]	1	1
-2802	82	0	82	11300	2701233	[[0.0, 82.0], [11300.0, 2701233.0]]	1	1
-2801	82	0	82	11300	2701233	[[0.0, 82.0], [11300.0, 2701233.0]]	1	1
-2800	82	0	82	11300	2701233	[[0.0, 82.0], [11300.0, 2701233.0]]	1	1
-2799	82	0	82	11300	2701233	[[0.0, 82.0], [11300.0, 2701233.0]]	1	1
-2798	82	0	82	11300	2701233	[[0.0, 82.0], [11300.0, 2701233.0]]	1	1
-2797	82	0	82	11300	2701233	[[0.0, 82.0], [11300.0, 2701233.0]]	1	1
-2796	82	0	82	11300	2701233	[[0.0, 82.0], [11300.0, 2701233.0]]	1	1
-2795	82	0	82	11300	2701233	[[0.0, 82.0], [11300.0, 2701233.0]]	1	1
-2794	82	0	82	11300	2701233	[[0.0, 82.0], [11300.0, 2701233.0]]	1	1
-2793	82	0	82	11300	2701233	[[0.0, 82.0], [11300.0, 2701233.0]]	1	1
-2792	82	0	82	11300	2701233	[[0.0, 82.0], [11300.0, 2701233.0]]	1	1
-2791	82	0	82	11300	2701233	[[0.0, 82.0], [11300.0, 2701233.0]]	1	1
-2790	82	0	82	11300	2701233	[[0.0, 82.0], [11300.0, 2701233.0]]	1	1
-2789	82	0	82	11300	2701233	[[0.0, 82.0], [11300.0, 2701233.0]]	1	1
-2788	82	0	82	11300	2701233	[[0.0, 82.0], [11300.0, 2701233.0]]	1	1
-2787	82	0	82	11300	2701233	[[0.0, 82.0], [11300.0, 2701233.0]]	1	1
-2786	82	0	82	11300	2701233	[[0.0, 82.0], [11300.0, 2701233.0]]	1	1
-2785	82	0	82	11300	2701233	[[0.0, 82.0], [11300.0, 2701233.0]]	1	1
-2784	82	0	82	11300	2701233	[[0.0, 82.0], [11300.0, 2701233.0]]	1	1
-2783	82	0	82	11300	2701233	[[0.0, 82.0], [11300.0, 2701233.0]]	1	1
-2782	82	0	82	11300	2701233	[[0.0, 82.0], [11300.0, 2701233.0]]	1	1
-2781	82	0	82	11300	2701233	[[0.0, 82.0], [11300.0, 2701233.0]]	1	1
-2780	82	0	82	11300	2701233	[[0.0, 82.0], [11300.0, 2701233.0]]	1	1
-2779	82	0	82	11300	2701233	[[0.0, 82.0], [11300.0, 2701233.0]]	1	1
-2778	82	0	82	11300	2701233	[[0.0, 82.0], [11300.0, 2701233.0]]	1	1
-2777	82	0	82	11300	2701233	[[0.0, 82.0], [11300.0, 2701233.0]]	1	1
-2776	82	0	82	11300	2701233	[[0.0, 82.0], [11300.0, 2701233.0]]	1	1
-2775	82	0	82	11300	2701233	[[0.0, 82.0], [11300.0, 2701233.0]]	1	1
-2774	82	0	82	11300	2701233	[[0.0, 82.0], [11300.0, 2701233.0]]	1	1
-2773	82	0	82	11300	2701233	[[0.0, 82.0], [11300.0, 2701233.0]]	1	1
-2772	82	0	82	11300	2701233	[[0.0, 82.0], [11300.0, 2701233.0]]	1	1
-2771	82	0	82	11300	2701233	[[0.0, 82.0], [11300.0, 2701233.0]]	1	1
-2770	82	0	82	11300	2701233	[[0.0, 82.0], [11300.0, 2701233.0]]	1	1
-2769	82	0	82	11300	2701233	[[0.0, 82.0], [11300.0, 2701233.0]]	1	1
-2768	82	0	82	11300	2701233	[[0.0, 82.0], [11300.0, 2701233.0]]	1	1
-2767	82	0	82	11300	2701233	[[0.0, 82.0], [11300.0, 2701233.0]]	1	1
-2766	82	0	82	11300	2701233	[[0.0, 82.0], [11300.0, 2701233.0]]	1	1
-2765	82	0	82	11300	2701233	[[0.0, 82.0], [11300.0, 2701233.0]]	1	1
-2764	82	0	82	11300	2701233	[[0.0, 82.0], [11300.0, 2701233.0]]	1	1
-2763	82	0	82	11300	2701233	[[0.0, 82.0], [11300.0, 2701233.0]]	1	1
-2762	82	0	82	11300	2701233	[[0.0, 82.0], [11300.0, 2701233.0]]	1	1
-2761	82	0	82	11300	2701233	[[0.0, 82.0], [11300.0, 2701233.0]]	1	1
-2760	82	0	82	11300	2701233	[[0.0, 82.0], [11300.0, 2701233.0]]	1	1
-2759	82	0	82	11300	2701233	[[0.0, 82.0], [11300.0, 2701233.0]]	1	1
-2758	82	0	82	11300	2701233	[[0.0, 82.0], [11300.0, 2701233.0]]	1	1
-2757	82	0	82	11300	2701233	[[0.0, 82.0], [11300.0, 2701233.0]]	1	1
-2756	83	0	83	11300	2701232	[[0.0, 83.0], [11300.0, 2701232.0]]	1	1
-2755	83	0	83	11300	2701232	[[0.0, 83.0], [11300.0, 2701232.0]]	1	1
-2754	83	0	83	11300	2701232	[[0.0, 83.0], [11300.0, 2701232.0]]	1	1
-2753	83	0	83	11300	2701232	[[0.0, 83.0], [11300.0, 2701232.0]]	1	1
-2752	83	0	83	11300	2701232	[[0.0, 83.0], [11300.0, 2701232.0]]	1	1
-2751	83	0	83	11300	2701232	[[0.0, 83.0], [11300.0, 2701232.0]]	1	1
-2750	83	0	83	11300	2701232	[[0.0, 83.0], [11300.0, 2701232.0]]	1	1
-2749	83	0	83	11300	2701232	[[0.0, 83.0], [11300.0, 2701232.0]]	1	1
-2748	83	0	83	11300	2701232	[[0.0, 83.0], [11300.0, 2701232.0]]	1	1
-2747	83	0	83	11300	2701232	[[0.0, 83.0], [11300.0, 2701232.0]]	1	1
-2746	83	0	83	11300	2701232	[[0.0, 83.0], [11300.0, 2701232.0]]	1	1
-2745	83	0	83	11300	2701232	[[0.0, 83.0], [11300.0, 2701232.0]]	1	1
-2744	84	0	84	11300	2701231	[[0.0, 84.0], [11300.0, 2701231.0]]	1	1
-2743	84	0	84	11300	2701231	[[0.0, 84.0], [11300.0, 2701231.0]]	1	1
-2742	84	0	84	11300	2701231	[[0.0, 84.0], [11300.0, 2701231.0]]	1	1
-2741	84	0	84	11300	2701231	[[0.0, 84.0], [11300.0, 2701231.0]]	1	1
-2740	84	0	84	11300	2701231	[[0.0, 84.0], [11300.0, 2701231.0]]	1	1
-2739	84	0	84	11300	2701231	[[0.0, 84.0], [11300.0, 2701231.0]]	1	1
-2738	84	0	84	11300	2701231	[[0.0, 84.0], [11300.0, 2701231.0]]	1	1
-2737	84	0	84	11300	2701231	[[0.0, 84.0], [11300.0, 2701231.0]]	1	1
-2736	84	0	84	11300	2701231	[[0.0, 84.0], [11300.0, 2701231.0]]	1	1
-2735	84	0	84	11300	2701231	[[0.0, 84.0], [11300.0, 2701231.0]]	1	1
-2734	84	0	84	11300	2701231	[[0.0, 84.0], [11300.0, 2701231.0]]	1	1
-2733	84	0	84	11300	2701231	[[0.0, 84.0], [11300.0, 2701231.0]]	1	1
-2732	84	0	84	11300	2701231	[[0.0, 84.0], [11300.0, 2701231.0]]	1	1
-2731	84	0	84	11300	2701231	[[0.0, 84.0], [11300.0, 2701231.0]]	1	1
-2730	84	0	84	11300	2701231	[[0.0, 84.0], [11300.0, 2701231.0]]	1	1
-2729	84	0	84	11300	2701231	[[0.0, 84.0], [11300.0, 2701231.0]]	1	1
-2728	84	0	84	11300	2701231	[[0.0, 84.0], [11300.0, 2701231.0]]	1	1
-2727	84	0	84	11300	2701231	[[0.0, 84.0], [11300.0, 2701231.0]]	1	1
-2726	84	0	84	11300	2701231	[[0.0, 84.0], [11300.0, 2701231.0]]	1	1
-2725	84	0	84	11300	2701231	[[0.0, 84.0], [11300.0, 2701231.0]]	1	1
-2724	84	0	84	11300	2701231	[[0.0, 84.0], [11300.0, 2701231.0]]	1	1
-2723	85	0	85	11300	2701230	[[0.0, 85.0], [11300.0, 2701230.0]]	1	1
-2722	85	0	85	11300	2701230	[[0.0, 85.0], [11300.0, 2701230.0]]	1	1
-2721	85	0	85	11300	2701230	[[0.0, 85.0], [11300.0, 2701230.0]]	1	1
-2720	85	0	85	11300	2701230	[[0.0, 85.0], [11300.0, 2701230.0]]	1	1
-2719	85	0	85	11300	2701230	[[0.0, 85.0], [11300.0, 2701230.0]]	1	1
-2718	85	0	85	11300	2701230	[[0.0, 85.0], [11300.0, 2701230.0]]	1	1
-2717	85	0	85	11300	2701230	[[0.0, 85.0], [11300.0, 2701230.0]]	1	1
-2716	85	0	85	11300	2701230	[[0.0, 85.0], [11300.0, 2701230.0]]	1	1
-2715	85	0	85	11300	2701230	[[0.0, 85.0], [11300.0, 2701230.0]]	1	1
-2714	85	0	85	11300	2701230	[[0.0, 85.0], [11300.0, 2701230.0]]	1	1
-2713	85	0	85	11300	2701230	[[0.0, 85.0], [11300.0, 2701230.0]]	1	1
-2712	85	0	85	11300	2701230	[[0.0, 85.0], [11300.0, 2701230.0]]	1	1
-2711	85	0	85	11300	2701230	[[0.0, 85.0], [11300.0, 2701230.0]]	1	1
-2710	85	0	85	11300	2701230	[[0.0, 85.0], [11300.0, 2701230.0]]	1	1
-2709	85	0	85	11300	2701230	[[0.0, 85.0], [11300.0, 2701230.0]]	1	1
-2708	85	0	85	11300	2701230	[[0.0, 85.0], [11300.0, 2701230.0]]	1	1
-2707	85	0	85	11300	2701230	[[0.0, 85.0], [11300.0, 2701230.0]]	1	1
-2706	85	0	85	11300	2701230	[[0.0, 85.0], [11300.0, 2701230.0]]	1	1
-2705	85	0	85	11300	2701230	[[0.0, 85.0], [11300.0, 2701230.0]]	1	1
-2704	85	0	85	11300	2701230	[[0.0, 85.0], [11300.0, 2701230.0]]	1	1
-2703	85	0	85	11300	2701230	[[0.0, 85.0], [11300.0, 2701230.0]]	1	1
-2702	85	0	85	11300	2701230	[[0.0, 85.0], [11300.0, 2701230.0]]	1	1
-2701	85	0	85	11300	2701230	[[0.0, 85.0], [11300.0, 2701230.0]]	1	1
-2700	85	0	85	11300	2701230	[[0.0, 85.0], [11300.0, 2701230.0]]	1	1
-2699	85	0	85	11300	2701230	[[0.0, 85.0], [11300.0, 2701230.0]]	1	1
-2698	85	0	85	11300	2701230	[[0.0, 85.0], [11300.0, 2701230.0]]	1	1
-2697	85	0	85	11300	2701230	[[0.0, 85.0], [11300.0, 2701230.0]]	1	1
-2696	85	0	85	11300	2701230	[[0.0, 85.0], [11300.0, 2701230.0]]	1	1
-2695	85	0	85	11300	2701230	[[0.0, 85.0], [11300.0, 2701230.0]]	1	1
-2694	85	0	85	11300	2701230	[[0.0, 85.0], [11300.0, 2701230.0]]	1	1
-2693	85	0	85	11300	2701230	[[0.0, 85.0], [11300.0, 2701230.0]]	1	1
-2692	85	0	85	11300	2701230	[[0.0, 85.0], [11300.0, 2701230.0]]	1	1
-2691	85	0	85	11300	2701230	[[0.0, 85.0], [11300.0, 2701230.0]]	1	1
-2690	85	0	85	11300	2701230	[[0.0, 85.0], [11300.0, 2701230.0]]	1	1
-2689	85	0	85	11300	2701230	[[0.0, 85.0], [11300.0, 2701230.0]]	1	1
-2688	85	0	85	11300	2701230	[[0.0, 85.0], [11300.0, 2701230.0]]	1	1
-2687	85	0	85	11300	2701230	[[0.0, 85.0], [11300.0, 2701230.0]]	1	1
-2686	85	0	85	11300	2701230	[[0.0, 85.0], [11300.0, 2701230.0]]	1	1
-2685	85	0	85	11300	2701230	[[0.0, 85.0], [11300.0, 2701230.0]]	1	1
-2684	85	0	85	11300	2701230	[[0.0, 85.0], [11300.0, 2701230.0]]	1	1
-2683	85	0	85	11300	2701230	[[0.0, 85.0], [11300.0, 2701230.0]]	1	1
-2682	85	0	85	11300	2701230	[[0.0, 85.0], [11300.0, 2701230.0]]	1	1
-2681	85	0	85	11300	2701230	[[0.0, 85.0], [11300.0, 2701230.0]]	1	1
-2680	85	0	85	11300	2701230	[[0.0, 85.0], [11300.0, 2701230.0]]	1	1
-2679	85	0	85	11300	2701230	[[0.0, 85.0], [11300.0, 2701230.0]]	1	1
-2678	85	0	85	11300	2701230	[[0.0, 85.0], [11300.0, 2701230.0]]	1	1
-2677	85	0	85	11300	2701230	[[0.0, 85.0], [11300.0, 2701230.0]]	1	1
-2676	85	0	85	11300	2701230	[[0.0, 85.0], [11300.0, 2701230.0]]	1	1
-2675	85	0	85	11300	2701230	[[0.0, 85.0], [11300.0, 2701230.0]]	1	1
-2674	85	0	85	11300	2701230	[[0.0, 85.0], [11300.0, 2701230.0]]	1	1
-2673	85	0	85	11300	2701230	[[0.0, 85.0], [11300.0, 2701230.0]]	1	1
-2672	85	0	85	11300	2701230	[[0.0, 85.0], [11300.0, 2701230.0]]	1	1
-2671	85	0	85	11300	2701230	[[0.0, 85.0], [11300.0, 2701230.0]]	1	1
-2670	85	0	85	11300	2701230	[[0.0, 85.0], [11300.0, 2701230.0]]	1	1
-2669	85	0	85	11300	2701230	[[0.0, 85.0], [11300.0, 2701230.0]]	1	1
-2668	85	0	85	11300	2701230	[[0.0, 85.0], [11300.0, 2701230.0]]	1	1
-2667	85	0	85	11300	2701230	[[0.0, 85.0], [11300.0, 2701230.0]]	1	1
-2666	85	0	85	11300	2701230	[[0.0, 85.0], [11300.0, 2701230.0]]	1	1
-2665	85	0	85	11300	2701230	[[0.0, 85.0], [11300.0, 2701230.0]]	1	1
-2664	85	0	85	11300	2701230	[[0.0, 85.0], [11300.0, 2701230.0]]	1	1
-2663	85	0	85	11300	2701230	[[0.0, 85.0], [11300.0, 2701230.0]]	1	1
-2662	85	0	85	11300	2701230	[[0.0, 85.0], [11300.0, 2701230.0]]	1	1
-2661	85	0	85	11300	2701230	[[0.0, 85.0], [11300.0, 2701230.0]]	1	1
-2660	85	0	85	11300	2701230	[[0.0, 85.0], [11300.0, 2701230.0]]	1	1
-2659	85	0	85	11300	2701230	[[0.0, 85.0], [11300.0, 2701230.0]]	1	1
-2658	85	0	85	11300	2701230	[[0.0, 85.0], [11300.0, 2701230.0]]	1	1
-2657	85	0	85	11300	2701230	[[0.0, 85.0], [11300.0, 2701230.0]]	1	1
-2656	85	0	85	11300	2701230	[[0.0, 85.0], [11300.0, 2701230.0]]	1	1
-2655	85	0	85	11300	2701230	[[0.0, 85.0], [11300.0, 2701230.0]]	1	1
-2654	85	0	85	11300	2701230	[[0.0, 85.0], [11300.0, 2701230.0]]	1	1
-2653	85	0	85	11300	2701230	[[0.0, 85.0], [11300.0, 2701230.0]]	1	1
-2652	85	0	85	11300	2701230	[[0.0, 85.0], [11300.0, 2701230.0]]	1	1
-2651	85	0	85	11300	2701230	[[0.0, 85.0], [11300.0, 2701230.0]]	1	1
-2650	85	0	85	11300	2701230	[[0.0, 85.0], [11300.0, 2701230.0]]	1	1
-2649	85	0	85	11300	2701230	[[0.0, 85.0], [11300.0, 2701230.0]]	1	1
-2648	85	0	85	11300	2701230	[[0.0, 85.0], [11300.0, 2701230.0]]	1	1
-2647	85	0	85	11300	2701230	[[0.0, 85.0], [11300.0, 2701230.0]]	1	1
-2646	85	0	85	11300	2701230	[[0.0, 85.0], [11300.0, 2701230.0]]	1	1
-2645	85	0	85	11300	2701230	[[0.0, 85.0], [11300.0, 2701230.0]]	1	1
-2644	85	0	85	11300	2701230	[[0.0, 85.0], [11300.0, 2701230.0]]	1	1
-2643	85	0	85	11300	2701230	[[0.0, 85.0], [11300.0, 2701230.0]]	1	1
-2642	85	0	85	11300	2701230	[[0.0, 85.0], [11300.0, 2701230.0]]	1	1
-2641	85	0	85	11300	2701230	[[0.0, 85.0], [11300.0, 2701230.0]]	1	1
-2640	85	0	85	11300	2701230	[[0.0, 85.0], [11300.0, 2701230.0]]	1	1
-2639	85	0	85	11300	2701230	[[0.0, 85.0], [11300.0, 2701230.0]]	1	1
-2638	85	0	85	11300	2701230	[[0.0, 85.0], [11300.0, 2701230.0]]	1	1
-2637	85	0	85	11300	2701230	[[0.0, 85.0], [11300.0, 2701230.0]]	1	1
-2636	85	0	85	11300	2701230	[[0.0, 85.0], [11300.0, 2701230.0]]	1	1
-2635	85	0	85	11300	2701230	[[0.0, 85.0], [11300.0, 2701230.0]]	1	1
-2634	85	0	85	11300	2701230	[[0.0, 85.0], [11300.0, 2701230.0]]	1	1
-2633	85	0	85	11300	2701230	[[0.0, 85.0], [11300.0, 2701230.0]]	1	1
-2632	85	0	85	11300	2701230	[[0.0, 85.0], [11300.0, 2701230.0]]	1	1
-2631	85	0	85	11300	2701230	[[0.0, 85.0], [11300.0, 2701230.0]]	1	1
-2630	85	0	85	11300	2701230	[[0.0, 85.0], [11300.0, 2701230.0]]	1	1
-2629	85	0	85	11300	2701230	[[0.0, 85.0], [11300.0, 2701230.0]]	1	1
-2628	85	0	85	11300	2701230	[[0.0, 85.0], [11300.0, 2701230.0]]	1	1
-2627	86	0	86	11300	2701229	[[0.0, 86.0], [11300.0, 2701229.0]]	1	1
-2626	86	0	86	11300	2701229	[[0.0, 86.0], [11300.0, 2701229.0]]	1	1
-2625	86	0	86	11300	2701229	[[0.0, 86.0], [11300.0, 2701229.0]]	1	1
-2624	86	0	86	11300	2701229	[[0.0, 86.0], [11300.0, 2701229.0]]	1	1
-2623	86	0	86	11300	2701229	[[0.0, 86.0], [11300.0, 2701229.0]]	1	1
-2622	86	0	86	11300	2701229	[[0.0, 86.0], [11300.0, 2701229.0]]	1	1
-2621	86	0	86	11300	2701229	[[0.0, 86.0], [11300.0, 2701229.0]]	1	1
-2620	86	0	86	11300	2701229	[[0.0, 86.0], [11300.0, 2701229.0]]	1	1
-2619	86	0	86	11300	2701229	[[0.0, 86.0], [11300.0, 2701229.0]]	1	1
-2618	87	0	87	11300	2701228	[[0.0, 87.0], [11300.0, 2701228.0]]	1	1
-2617	87	0	87	11300	2701228	[[0.0, 87.0], [11300.0, 2701228.0]]	1	1
-2616	87	0	87	11300	2701228	[[0.0, 87.0], [11300.0, 2701228.0]]	1	1
-2615	87	0	87	11300	2701228	[[0.0, 87.0], [11300.0, 2701228.0]]	1	1
-2614	87	0	87	11300	2701228	[[0.0, 87.0], [11300.0, 2701228.0]]	1	1
-2613	87	0	87	11300	2701228	[[0.0, 87.0], [11300.0, 2701228.0]]	1	1
-2612	87	0	87	11300	2701228	[[0.0, 87.0], [11300.0, 2701228.0]]	1	1
-2611	87	0	87	11300	2701228	[[0.0, 87.0], [11300.0, 2701228.0]]	1	1
-2610	87	0	87	11300	2701228	[[0.0, 87.0], [11300.0, 2701228.0]]	1	1
-2609	87	0	87	11300	2701228	[[0.0, 87.0], [11300.0, 2701228.0]]	1	1
-2608	87	0	87	11300	2701228	[[0.0, 87.0], [11300.0, 2701228.0]]	1	1
-2607	87	0	87	11300	2701228	[[0.0, 87.0], [11300.0, 2701228.0]]	1	1
-2606	87	0	87	11300	2701228	[[0.0, 87.0], [11300.0, 2701228.0]]	1	1
-2605	87	0	87	11300	2701228	[[0.0, 87.0], [11300.0, 2701228.0]]	1	1
-2604	87	0	87	11300	2701228	[[0.0, 87.0], [11300.0, 2701228.0]]	1	1
-2603	87	0	87	11300	2701228	[[0.0, 87.0], [11300.0, 2701228.0]]	1	1
-2602	87	0	87	11300	2701228	[[0.0, 87.0], [11300.0, 2701228.0]]	1	1
-2601	87	0	87	11300	2701228	[[0.0, 87.0], [11300.0, 2701228.0]]	1	1
-2600	87	0	87	11300	2701228	[[0.0, 87.0], [11300.0, 2701228.0]]	1	1
-2599	87	0	87	11300	2701228	[[0.0, 87.0], [11300.0, 2701228.0]]	1	1
-2598	87	0	87	11300	2701228	[[0.0, 87.0], [11300.0, 2701228.0]]	1	1
-2597	87	0	87	11300	2701228	[[0.0, 87.0], [11300.0, 2701228.0]]	1	1
-2596	87	0	87	11300	2701228	[[0.0, 87.0], [11300.0, 2701228.0]]	1	1
-2595	87	0	87	11300	2701228	[[0.0, 87.0], [11300.0, 2701228.0]]	1	1
-2594	87	0	87	11300	2701228	[[0.0, 87.0], [11300.0, 2701228.0]]	1	1
-2593	87	0	87	11300	2701228	[[0.0, 87.0], [11300.0, 2701228.0]]	1	1
-2592	87	0	87	11300	2701228	[[0.0, 87.0], [11300.0, 2701228.0]]	1	1
-2591	87	0	87	11300	2701228	[[0.0, 87.0], [11300.0, 2701228.0]]	1	1
-2590	87	0	87	11300	2701228	[[0.0, 87.0], [11300.0, 2701228.0]]	1	1
-2589	87	0	87	11300	2701228	[[0.0, 87.0], [11300.0, 2701228.0]]	1	1
-2588	87	0	87	11300	2701228	[[0.0, 87.0], [11300.0, 2701228.0]]	1	1
-2587	87	0	87	11300	2701228	[[0.0, 87.0], [11300.0, 2701228.0]]	1	1
-2586	87	0	87	11300	2701228	[[0.0, 87.0], [11300.0, 2701228.0]]	1	1
-2585	87	0	87	11300	2701228	[[0.0, 87.0], [11300.0, 2701228.0]]	1	1
-2584	87	0	87	11300	2701228	[[0.0, 87.0], [11300.0, 2701228.0]]	1	1
-2583	87	0	87	11300	2701228	[[0.0, 87.0], [11300.0, 2701228.0]]	1	1
-2582	87	0	87	11300	2701228	[[0.0, 87.0], [11300.0, 2701228.0]]	1	1
-2581	87	0	87	11300	2701228	[[0.0, 87.0], [11300.0, 2701228.0]]	1	1
-2580	87	0	87	11300	2701228	[[0.0, 87.0], [11300.0, 2701228.0]]	1	1
-2579	87	0	87	11300	2701228	[[0.0, 87.0], [11300.0, 2701228.0]]	1	1
-2578	87	0	87	11300	2701228	[[0.0, 87.0], [11300.0, 2701228.0]]	1	1
-2577	87	0	87	11300	2701228	[[0.0, 87.0], [11300.0, 2701228.0]]	1	1
-2576	87	0	87	11300	2701228	[[0.0, 87.0], [11300.0, 2701228.0]]	1	1
-2575	87	0	87	11300	2701228	[[0.0, 87.0], [11300.0, 2701228.0]]	1	1
-2574	87	0	87	11300	2701228	[[0.0, 87.0], [11300.0, 2701228.0]]	1	1
-2573	87	0	87	11300	2701228	[[0.0, 87.0], [11300.0, 2701228.0]]	1	1
-2572	87	0	87	11300	2701228	[[0.0, 87.0], [11300.0, 2701228.0]]	1	1
-2571	87	0	87	11300	2701228	[[0.0, 87.0], [11300.0, 2701228.0]]	1	1
-2570	87	0	87	11300	2701228	[[0.0, 87.0], [11300.0, 2701228.0]]	1	1
-2569	87	0	87	11300	2701228	[[0.0, 87.0], [11300.0, 2701228.0]]	1	1
-2568	87	0	87	11300	2701228	[[0.0, 87.0], [11300.0, 2701228.0]]	1	1
-2567	87	0	87	11300	2701228	[[0.0, 87.0], [11300.0, 2701228.0]]	1	1
-2566	87	0	87	11300	2701228	[[0.0, 87.0], [11300.0, 2701228.0]]	1	1
-2565	87	0	87	11300	2701228	[[0.0, 87.0], [11300.0, 2701228.0]]	1	1
-2564	87	0	87	11300	2701228	[[0.0, 87.0], [11300.0, 2701228.0]]	1	1
-2563	87	0	87	11300	2701228	[[0.0, 87.0], [11300.0, 2701228.0]]	1	1
-2562	87	0	87	11300	2701228	[[0.0, 87.0], [11300.0, 2701228.0]]	1	1
-2561	87	0	87	11300	2701228	[[0.0, 87.0], [11300.0, 2701228.0]]	1	1
-2560	87	0	87	11300	2701228	[[0.0, 87.0], [11300.0, 2701228.0]]	1	1
-2559	87	0	87	11300	2701228	[[0.0, 87.0], [11300.0, 2701228.0]]	1	1
-2558	87	0	87	11300	2701228	[[0.0, 87.0], [11300.0, 2701228.0]]	1	1
-2557	87	0	87	11300	2701228	[[0.0, 87.0], [11300.0, 2701228.0]]	1	1
-2556	87	0	87	11300	2701228	[[0.0, 87.0], [11300.0, 2701228.0]]	1	1
-2555	87	0	87	11300	2701228	[[0.0, 87.0], [11300.0, 2701228.0]]	1	1
-2554	87	0	87	11300	2701228	[[0.0, 87.0], [11300.0, 2701228.0]]	1	1
-2553	87	0	87	11300	2701228	[[0.0, 87.0], [11300.0, 2701228.0]]	1	1
-2552	87	0	87	11300	2701228	[[0.0, 87.0], [11300.0, 2701228.0]]	1	1
-2551	87	0	87	11300	2701228	[[0.0, 87.0], [11300.0, 2701228.0]]	1	1
-2550	87	0	87	11300	2701228	[[0.0, 87.0], [11300.0, 2701228.0]]	1	1
-2549	88	0	88	11300	2701227	[[0.0, 88.0], [11300.0, 2701227.0]]	1	1
-2548	88	0	88	11300	2701227	[[0.0, 88.0], [11300.0, 2701227.0]]	1	1
-2547	88	0	88	11300	2701227	[[0.0, 88.0], [11300.0, 2701227.0]]	1	1
-2546	88	0	88	11300	2701227	[[0.0, 88.0], [11300.0, 2701227.0]]	1	1
-2545	88	0	88	11300	2701227	[[0.0, 88.0], [11300.0, 2701227.0]]	1	1
-2544	88	0	88	11300	2701227	[[0.0, 88.0], [11300.0, 2701227.0]]	1	1
-2543	88	0	88	11300	2701227	[[0.0, 88.0], [11300.0, 2701227.0]]	1	1
-2542	88	0	88	11300	2701227	[[0.0, 88.0], [11300.0, 2701227.0]]	1	1
-2541	88	0	88	11300	2701227	[[0.0, 88.0], [11300.0, 2701227.0]]	1	1
-2540	88	0	88	11300	2701227	[[0.0, 88.0], [11300.0, 2701227.0]]	1	1
-2539	88	0	88	11300	2701227	[[0.0, 88.0], [11300.0, 2701227.0]]	1	1
-2538	88	0	88	11300	2701227	[[0.0, 88.0], [11300.0, 2701227.0]]	1	1
-2537	88	0	88	11300	2701227	[[0.0, 88.0], [11300.0, 2701227.0]]	1	1
-2536	89	0	89	11300	2701226	[[0.0, 89.0], [11300.0, 2701226.0]]	1	1
-2535	89	0	89	11300	2701226	[[0.0, 89.0], [11300.0, 2701226.0]]	1	1
-2534	89	0	89	11300	2701226	[[0.0, 89.0], [11300.0, 2701226.0]]	1	1
-2533	89	0	89	11300	2701226	[[0.0, 89.0], [11300.0, 2701226.0]]	1	1
-2532	89	0	89	11300	2701226	[[0.0, 89.0], [11300.0, 2701226.0]]	1	1
-2531	89	0	89	11300	2701226	[[0.0, 89.0], [11300.0, 2701226.0]]	1	1
-2530	89	0	89	11300	2701226	[[0.0, 89.0], [11300.0, 2701226.0]]	1	1
-2529	89	0	89	11300	2701226	[[0.0, 89.0], [11300.0, 2701226.0]]	1	1
-2528	89	0	89	11300	2701226	[[0.0, 89.0], [11300.0, 2701226.0]]	1	1
-2527	89	0	89	11300	2701226	[[0.0, 89.0], [11300.0, 2701226.0]]	1	1
-2526	90	0	90	11300	2701225	[[0.0, 90.0], [11300.0, 2701225.0]]	1	1
-2525	90	0	90	11300	2701225	[[0.0, 90.0], [11300.0, 2701225.0]]	1	1
-2524	91	0	91	11300	2701224	[[0.0, 91.0], [11300.0, 2701224.0]]	1	1
-2523	91	0	91	11300	2701224	[[0.0, 91.0], [11300.0, 2701224.0]]	1	1
-2522	91	0	91	11300	2701224	[[0.0, 91.0], [11300.0, 2701224.0]]	1	1
-2521	91	0	91	11300	2701224	[[0.0, 91.0], [11300.0, 2701224.0]]	1	1
-2520	91	0	91	11300	2701224	[[0.0, 91.0], [11300.0, 2701224.0]]	1	1
-2519	91	0	91	11300	2701224	[[0.0, 91.0], [11300.0, 2701224.0]]	1	1
-2518	91	0	91	11300	2701224	[[0.0, 91.0], [11300.0, 2701224.0]]	1	1
-2517	91	0	91	11300	2701224	[[0.0, 91.0], [11300.0, 2701224.0]]	1	1
-2516	91	0	91	11300	2701224	[[0.0, 91.0], [11300.0, 2701224.0]]	1	1
-2515	91	0	91	11300	2701224	[[0.0, 91.0], [11300.0, 2701224.0]]	1	1
-2514	91	0	91	11300	2701224	[[0.0, 91.0], [11300.0, 2701224.0]]	1	1
-2513	91	0	91	11300	2701224	[[0.0, 91.0], [11300.0, 2701224.0]]	1	1
-2512	91	0	91	11300	2701224	[[0.0, 91.0], [11300.0, 2701224.0]]	1	1
-2511	91	0	91	11300	2701224	[[0.0, 91.0], [11300.0, 2701224.0]]	1	1
-2510	91	0	91	11300	2701224	[[0.0, 91.0], [11300.0, 2701224.0]]	1	1
-2509	91	0	91	11300	2701224	[[0.0, 91.0], [11300.0, 2701224.0]]	1	1
-2508	91	0	91	11300	2701224	[[0.0, 91.0], [11300.0, 2701224.0]]	1	1
-2507	91	0	91	11300	2701224	[[0.0, 91.0], [11300.0, 2701224.0]]	1	1
-2506	91	0	91	11300	2701224	[[0.0, 91.0], [11300.0, 2701224.0]]	1	1
-2505	91	0	91	11300	2701224	[[0.0, 91.0], [11300.0, 2701224.0]]	1	1
-2504	91	0	91	11300	2701224	[[0.0, 91.0], [11300.0, 2701224.0]]	1	1
-2503	91	0	91	11300	2701224	[[0.0, 91.0], [11300.0, 2701224.0]]	1	1
-2502	91	0	91	11300	2701224	[[0.0, 91.0], [11300.0, 2701224.0]]	1	1
-2501	91	0	91	11300	2701224	[[0.0, 91.0], [11300.0, 2701224.0]]	1	1
-2500	91	0	91	11300	2701224	[[0.0, 91.0], [11300.0, 2701224.0]]	1	1
-2499	91	0	91	11300	2701224	[[0.0, 91.0], [11300.0, 2701224.0]]	1	1
-2498	91	0	91	11300	2701224	[[0.0, 91.0], [11300.0, 2701224.0]]	1	1
-2497	91	0	91	11300	2701224	[[0.0, 91.0], [11300.0, 2701224.0]]	1	1
-2496	91	0	91	11300	2701224	[[0.0, 91.0], [11300.0, 2701224.0]]	1	1
-2495	91	0	91	11300	2701224	[[0.0, 91.0], [11300.0, 2701224.0]]	1	1
-2494	91	0	91	11300	2701224	[[0.0, 91.0], [11300.0, 2701224.0]]	1	1
-2493	91	0	91	11300	2701224	[[0.0, 91.0], [11300.0, 2701224.0]]	1	1
-2492	91	0	91	11300	2701224	[[0.0, 91.0], [11300.0, 2701224.0]]	1	1
-2491	91	0	91	11300	2701224	[[0.0, 91.0], [11300.0, 2701224.0]]	1	1
-2490	91	0	91	11300	2701224	[[0.0, 91.0], [11300.0, 2701224.0]]	1	1
-2489	91	0	91	11300	2701224	[[0.0, 91.0], [11300.0, 2701224.0]]	1	1
-2488	91	0	91	11300	2701224	[[0.0, 91.0], [11300.0, 2701224.0]]	1	1
-2487	91	0	91	11300	2701224	[[0.0, 91.0], [11300.0, 2701224.0]]	1	1
-2486	91	0	91	11300	2701224	[[0.0, 91.0], [11300.0, 2701224.0]]	1	1
-2485	91	0	91	11300	2701224	[[0.0, 91.0], [11300.0, 2701224.0]]	1	1
-2484	91	0	91	11300	2701224	[[0.0, 91.0], [11300.0, 2701224.0]]	1	1
-2483	91	0	91	11300	2701224	[[0.0, 91.0], [11300.0, 2701224.0]]	1	1
-2482	91	0	91	11300	2701224	[[0.0, 91.0], [11300.0, 2701224.0]]	1	1
-2481	91	0	91	11300	2701224	[[0.0, 91.0], [11300.0, 2701224.0]]	1	1
-2480	91	0	91	11300	2701224	[[0.0, 91.0], [11300.0, 2701224.0]]	1	1
-2479	91	0	91	11300	2701224	[[0.0, 91.0], [11300.0, 2701224.0]]	1	1
-2478	91	0	91	11300	2701224	[[0.0, 91.0], [11300.0, 2701224.0]]	1	1
-2477	91	1	90	11299	2701225	[[1.0, 90.0], [11299.0, 2701225.0]]	0.316056	1
-2476	91	0	91	11300	2701224	[[0.0, 91.0], [11300.0, 2701224.0]]	1	1
-2475	91	0	91	11300	2701224	[[0.0, 91.0], [11300.0, 2701224.0]]	1	1
-2474	91	0	91	11300	2701224	[[0.0, 91.0], [11300.0, 2701224.0]]	1	1
-2473	91	0	91	11300	2701224	[[0.0, 91.0], [11300.0, 2701224.0]]	1	1
-2472	91	0	91	11300	2701224	[[0.0, 91.0], [11300.0, 2701224.0]]	1	1
-2471	91	0	91	11300	2701224	[[0.0, 91.0], [11300.0, 2701224.0]]	1	1
-2470	91	0	91	11300	2701224	[[0.0, 91.0], [11300.0, 2701224.0]]	1	1
-2469	91	0	91	11300	2701224	[[0.0, 91.0], [11300.0, 2701224.0]]	1	1
-2468	91	0	91	11300	2701224	[[0.0, 91.0], [11300.0, 2701224.0]]	1	1
-2467	91	0	91	11300	2701224	[[0.0, 91.0], [11300.0, 2701224.0]]	1	1
-2466	91	0	91	11300	2701224	[[0.0, 91.0], [11300.0, 2701224.0]]	1	1
-2465	91	0	91	11300	2701224	[[0.0, 91.0], [11300.0, 2701224.0]]	1	1
-2464	91	0	91	11300	2701224	[[0.0, 91.0], [11300.0, 2701224.0]]	1	1
-2463	91	0	91	11300	2701224	[[0.0, 91.0], [11300.0, 2701224.0]]	1	1
-2462	91	0	91	11300	2701224	[[0.0, 91.0], [11300.0, 2701224.0]]	1	1
-2461	91	0	91	11300	2701224	[[0.0, 91.0], [11300.0, 2701224.0]]	1	1
-2460	91	0	91	11300	2701224	[[0.0, 91.0], [11300.0, 2701224.0]]	1	1
-2459	91	0	91	11300	2701224	[[0.0, 91.0], [11300.0, 2701224.0]]	1	1
-2458	91	0	91	11300	2701224	[[0.0, 91.0], [11300.0, 2701224.0]]	1	1
-2457	91	0	91	11300	2701224	[[0.0, 91.0], [11300.0, 2701224.0]]	1	1
-2456	91	0	91	11300	2701224	[[0.0, 91.0], [11300.0, 2701224.0]]	1	1
-2455	91	0	91	11300	2701224	[[0.0, 91.0], [11300.0, 2701224.0]]	1	1
-2454	91	0	91	11300	2701224	[[0.0, 91.0], [11300.0, 2701224.0]]	1	1
-2453	91	0	91	11300	2701224	[[0.0, 91.0], [11300.0, 2701224.0]]	1	1
-2452	92	0	92	11300	2701223	[[0.0, 92.0], [11300.0, 2701223.0]]	1	1
-2451	92	0	92	11300	2701223	[[0.0, 92.0], [11300.0, 2701223.0]]	1	1
-2450	92	0	92	11300	2701223	[[0.0, 92.0], [11300.0, 2701223.0]]	1	1
-2449	92	0	92	11300	2701223	[[0.0, 92.0], [11300.0, 2701223.0]]	1	1
-2448	92	0	92	11300	2701223	[[0.0, 92.0], [11300.0, 2701223.0]]	1	1
-2447	92	0	92	11300	2701223	[[0.0, 92.0], [11300.0, 2701223.0]]	1	1
-2446	92	0	92	11300	2701223	[[0.0, 92.0], [11300.0, 2701223.0]]	1	1
-2445	92	0	92	11300	2701223	[[0.0, 92.0], [11300.0, 2701223.0]]	1	1
-2444	92	0	92	11300	2701223	[[0.0, 92.0], [11300.0, 2701223.0]]	1	1
-2443	92	0	92	11300	2701223	[[0.0, 92.0], [11300.0, 2701223.0]]	1	1
-2442	92	0	92	11300	2701223	[[0.0, 92.0], [11300.0, 2701223.0]]	1	1
-2441	92	0	92	11300	2701223	[[0.0, 92.0], [11300.0, 2701223.0]]	1	1
-2440	92	0	92	11300	2701223	[[0.0, 92.0], [11300.0, 2701223.0]]	1	1
-2439	92	0	92	11300	2701223	[[0.0, 92.0], [11300.0, 2701223.0]]	1	1
-2438	92	0	92	11300	2701223	[[0.0, 92.0], [11300.0, 2701223.0]]	1	1
-2437	92	0	92	11300	2701223	[[0.0, 92.0], [11300.0, 2701223.0]]	1	1
-2436	92	0	92	11300	2701223	[[0.0, 92.0], [11300.0, 2701223.0]]	1	1
-2435	92	0	92	11300	2701223	[[0.0, 92.0], [11300.0, 2701223.0]]	1	1
-2434	92	0	92	11300	2701223	[[0.0, 92.0], [11300.0, 2701223.0]]	1	1
-2433	93	0	93	11300	2701222	[[0.0, 93.0], [11300.0, 2701222.0]]	1	1
-2432	93	0	93	11300	2701222	[[0.0, 93.0], [11300.0, 2701222.0]]	1	1
-2431	93	0	93	11300	2701222	[[0.0, 93.0], [11300.0, 2701222.0]]	1	1
-2430	93	0	93	11300	2701222	[[0.0, 93.0], [11300.0, 2701222.0]]	1	1
-2429	93	0	93	11300	2701222	[[0.0, 93.0], [11300.0, 2701222.0]]	1	1
-2428	93	0	93	11300	2701222	[[0.0, 93.0], [11300.0, 2701222.0]]	1	1
-2427	93	0	93	11300	2701222	[[0.0, 93.0], [11300.0, 2701222.0]]	1	1
-2426	93	0	93	11300	2701222	[[0.0, 93.0], [11300.0, 2701222.0]]	1	1
-2425	93	1	92	11299	2701223	[[1.0, 92.0], [11299.0, 2701223.0]]	0.321742	1
-2424	93	0	93	11300	2701222	[[0.0, 93.0], [11300.0, 2701222.0]]	1	1
-2423	93	0	93	11300	2701222	[[0.0, 93.0], [11300.0, 2701222.0]]	1	1
-2422	93	0	93	11300	2701222	[[0.0, 93.0], [11300.0, 2701222.0]]	1	1
-2421	93	0	93	11300	2701222	[[0.0, 93.0], [11300.0, 2701222.0]]	1	1
-2420	93	0	93	11300	2701222	[[0.0, 93.0], [11300.0, 2701222.0]]	1	1
-2419	93	0	93	11300	2701222	[[0.0, 93.0], [11300.0, 2701222.0]]	1	1
-2418	93	0	93	11300	2701222	[[0.0, 93.0], [11300.0, 2701222.0]]	1	1
-2417	93	0	93	11300	2701222	[[0.0, 93.0], [11300.0, 2701222.0]]	1	1
-2416	93	0	93	11300	2701222	[[0.0, 93.0], [11300.0, 2701222.0]]	1	1
-2415	93	0	93	11300	2701222	[[0.0, 93.0], [11300.0, 2701222.0]]	1	1
-2414	93	0	93	11300	2701222	[[0.0, 93.0], [11300.0, 2701222.0]]	1	1
-2413	93	0	93	11300	2701222	[[0.0, 93.0], [11300.0, 2701222.0]]	1	1
-2412	93	0	93	11300	2701222	[[0.0, 93.0], [11300.0, 2701222.0]]	1	1
-2411	93	0	93	11300	2701222	[[0.0, 93.0], [11300.0, 2701222.0]]	1	1
-2410	93	0	93	11300	2701222	[[0.0, 93.0], [11300.0, 2701222.0]]	1	1
-2409	93	0	93	11300	2701222	[[0.0, 93.0], [11300.0, 2701222.0]]	1	1
-2408	93	0	93	11300	2701222	[[0.0, 93.0], [11300.0, 2701222.0]]	1	1
-2407	93	0	93	11300	2701222	[[0.0, 93.0], [11300.0, 2701222.0]]	1	1
-2406	93	0	93	11300	2701222	[[0.0, 93.0], [11300.0, 2701222.0]]	1	1
-2405	93	0	93	11300	2701222	[[0.0, 93.0], [11300.0, 2701222.0]]	1	1
-2404	93	0	93	11300	2701222	[[0.0, 93.0], [11300.0, 2701222.0]]	1	1
-2403	93	0	93	11300	2701222	[[0.0, 93.0], [11300.0, 2701222.0]]	1	1
-2402	93	0	93	11300	2701222	[[0.0, 93.0], [11300.0, 2701222.0]]	1	1
-2401	93	0	93	11300	2701222	[[0.0, 93.0], [11300.0, 2701222.0]]	1	1
-2400	93	0	93	11300	2701222	[[0.0, 93.0], [11300.0, 2701222.0]]	1	1
-2399	93	0	93	11300	2701222	[[0.0, 93.0], [11300.0, 2701222.0]]	1	1
-2398	93	0	93	11300	2701222	[[0.0, 93.0], [11300.0, 2701222.0]]	1	1
-2397	93	0	93	11300	2701222	[[0.0, 93.0], [11300.0, 2701222.0]]	1	1
-2396	93	0	93	11300	2701222	[[0.0, 93.0], [11300.0, 2701222.0]]	1	1
-2395	93	0	93	11300	2701222	[[0.0, 93.0], [11300.0, 2701222.0]]	1	1
-2394	93	0	93	11300	2701222	[[0.0, 93.0], [11300.0, 2701222.0]]	1	1
-2393	93	0	93	11300	2701222	[[0.0, 93.0], [11300.0, 2701222.0]]	1	1
-2392	93	0	93	11300	2701222	[[0.0, 93.0], [11300.0, 2701222.0]]	1	1
-2391	93	0	93	11300	2701222	[[0.0, 93.0], [11300.0, 2701222.0]]	1	1
-2390	93	0	93	11300	2701222	[[0.0, 93.0], [11300.0, 2701222.0]]	1	1
-2389	93	0	93	11300	2701222	[[0.0, 93.0], [11300.0, 2701222.0]]	1	1
-2388	93	0	93	11300	2701222	[[0.0, 93.0], [11300.0, 2701222.0]]	1	1
-2387	93	0	93	11300	2701222	[[0.0, 93.0], [11300.0, 2701222.0]]	1	1
-2386	93	0	93	11300	2701222	[[0.0, 93.0], [11300.0, 2701222.0]]	1	1
-2385	93	0	93	11300	2701222	[[0.0, 93.0], [11300.0, 2701222.0]]	1	1
-2384	94	0	94	11300	2701221	[[0.0, 94.0], [11300.0, 2701221.0]]	1	1
-2383	94	0	94	11300	2701221	[[0.0, 94.0], [11300.0, 2701221.0]]	1	1
-2382	94	0	94	11300	2701221	[[0.0, 94.0], [11300.0, 2701221.0]]	1	1
-2381	94	0	94	11300	2701221	[[0.0, 94.0], [11300.0, 2701221.0]]	1	1
-2380	94	0	94	11300	2701221	[[0.0, 94.0], [11300.0, 2701221.0]]	1	1
-2379	94	0	94	11300	2701221	[[0.0, 94.0], [11300.0, 2701221.0]]	1	1
-2378	94	0	94	11300	2701221	[[0.0, 94.0], [11300.0, 2701221.0]]	1	1
-2377	94	0	94	11300	2701221	[[0.0, 94.0], [11300.0, 2701221.0]]	1	1
-2376	94	0	94	11300	2701221	[[0.0, 94.0], [11300.0, 2701221.0]]	1	1
-2375	94	1	93	11299	2701222	[[1.0, 93.0], [11299.0, 2701222.0]]	0.324568	1
-2374	94	0	94	11300	2701221	[[0.0, 94.0], [11300.0, 2701221.0]]	1	1
-2373	94	0	94	11300	2701221	[[0.0, 94.0], [11300.0, 2701221.0]]	1	1
-2372	94	0	94	11300	2701221	[[0.0, 94.0], [11300.0, 2701221.0]]	1	1
-2371	94	0	94	11300	2701221	[[0.0, 94.0], [11300.0, 2701221.0]]	1	1
-2370	94	0	94	11300	2701221	[[0.0, 94.0], [11300.0, 2701221.0]]	1	1
-2369	94	0	94	11300	2701221	[[0.0, 94.0], [11300.0, 2701221.0]]	1	1
-2368	94	0	94	11300	2701221	[[0.0, 94.0], [11300.0, 2701221.0]]	1	1
-2367	94	0	94	11300	2701221	[[0.0, 94.0], [11300.0, 2701221.0]]	1	1
-2366	94	0	94	11300	2701221	[[0.0, 94.0], [11300.0, 2701221.0]]	1	1
-2365	94	0	94	11300	2701221	[[0.0, 94.0], [11300.0, 2701221.0]]	1	1
-2364	94	0	94	11300	2701221	[[0.0, 94.0], [11300.0, 2701221.0]]	1	1
-2363	94	0	94	11300	2701221	[[0.0, 94.0], [11300.0, 2701221.0]]	1	1
-2362	94	0	94	11300	2701221	[[0.0, 94.0], [11300.0, 2701221.0]]	1	1
-2361	94	0	94	11300	2701221	[[0.0, 94.0], [11300.0, 2701221.0]]	1	1
-2360	94	0	94	11300	2701221	[[0.0, 94.0], [11300.0, 2701221.0]]	1	1
-2359	94	0	94	11300	2701221	[[0.0, 94.0], [11300.0, 2701221.0]]	1	1
-2358	94	0	94	11300	2701221	[[0.0, 94.0], [11300.0, 2701221.0]]	1	1
-2357	94	0	94	11300	2701221	[[0.0, 94.0], [11300.0, 2701221.0]]	1	1
-2356	94	0	94	11300	2701221	[[0.0, 94.0], [11300.0, 2701221.0]]	1	1
-2355	94	0	94	11300	2701221	[[0.0, 94.0], [11300.0, 2701221.0]]	1	1
-2354	94	0	94	11300	2701221	[[0.0, 94.0], [11300.0, 2701221.0]]	1	1
-2353	94	0	94	11300	2701221	[[0.0, 94.0], [11300.0, 2701221.0]]	1	1
-2352	94	0	94	11300	2701221	[[0.0, 94.0], [11300.0, 2701221.0]]	1	1
-2351	94	0	94	11300	2701221	[[0.0, 94.0], [11300.0, 2701221.0]]	1	1
-2350	94	0	94	11300	2701221	[[0.0, 94.0], [11300.0, 2701221.0]]	1	1
-2349	94	0	94	11300	2701221	[[0.0, 94.0], [11300.0, 2701221.0]]	1	1
-2348	94	0	94	11300	2701221	[[0.0, 94.0], [11300.0, 2701221.0]]	1	1
-2347	94	0	94	11300	2701221	[[0.0, 94.0], [11300.0, 2701221.0]]	1	1
-2346	94	0	94	11300	2701221	[[0.0, 94.0], [11300.0, 2701221.0]]	1	1
-2345	94	0	94	11300	2701221	[[0.0, 94.0], [11300.0, 2701221.0]]	1	1
-2344	94	0	94	11300	2701221	[[0.0, 94.0], [11300.0, 2701221.0]]	1	1
-2343	94	0	94	11300	2701221	[[0.0, 94.0], [11300.0, 2701221.0]]	1	1
-2342	94	0	94	11300	2701221	[[0.0, 94.0], [11300.0, 2701221.0]]	1	1
-2341	94	0	94	11300	2701221	[[0.0, 94.0], [11300.0, 2701221.0]]	1	1
-2340	94	0	94	11300	2701221	[[0.0, 94.0], [11300.0, 2701221.0]]	1	1
-2339	94	1	93	11299	2701222	[[1.0, 93.0], [11299.0, 2701222.0]]	0.324568	1
-2338	94	0	94	11300	2701221	[[0.0, 94.0], [11300.0, 2701221.0]]	1	1
-2337	97	0	97	11300	2701218	[[0.0, 97.0], [11300.0, 2701218.0]]	1	1
-2336	97	0	97	11300	2701218	[[0.0, 97.0], [11300.0, 2701218.0]]	1	1
-2335	97	0	97	11300	2701218	[[0.0, 97.0], [11300.0, 2701218.0]]	1	1
-2334	97	0	97	11300	2701218	[[0.0, 97.0], [11300.0, 2701218.0]]	1	1
-2333	97	0	97	11300	2701218	[[0.0, 97.0], [11300.0, 2701218.0]]	1	1
-2332	97	0	97	11300	2701218	[[0.0, 97.0], [11300.0, 2701218.0]]	1	1
-2331	97	0	97	11300	2701218	[[0.0, 97.0], [11300.0, 2701218.0]]	1	1
-2330	97	0	97	11300	2701218	[[0.0, 97.0], [11300.0, 2701218.0]]	1	1
-2329	97	0	97	11300	2701218	[[0.0, 97.0], [11300.0, 2701218.0]]	1	1
-2328	97	0	97	11300	2701218	[[0.0, 97.0], [11300.0, 2701218.0]]	1	1
-2327	97	0	97	11300	2701218	[[0.0, 97.0], [11300.0, 2701218.0]]	1	1
-2326	97	0	97	11300	2701218	[[0.0, 97.0], [11300.0, 2701218.0]]	1	1
-2325	97	0	97	11300	2701218	[[0.0, 97.0], [11300.0, 2701218.0]]	1	1
-2324	97	0	97	11300	2701218	[[0.0, 97.0], [11300.0, 2701218.0]]	1	1
-2323	97	0	97	11300	2701218	[[0.0, 97.0], [11300.0, 2701218.0]]	1	1
-2322	97	0	97	11300	2701218	[[0.0, 97.0], [11300.0, 2701218.0]]	1	1
-2321	97	0	97	11300	2701218	[[0.0, 97.0], [11300.0, 2701218.0]]	1	1
-2320	97	0	97	11300	2701218	[[0.0, 97.0], [11300.0, 2701218.0]]	1	1
-2319	97	0	97	11300	2701218	[[0.0, 97.0], [11300.0, 2701218.0]]	1	1
-2318	97	0	97	11300	2701218	[[0.0, 97.0], [11300.0, 2701218.0]]	1	1
-2317	97	0	97	11300	2701218	[[0.0, 97.0], [11300.0, 2701218.0]]	1	1
-2316	97	0	97	11300	2701218	[[0.0, 97.0], [11300.0, 2701218.0]]	1	1
-2315	97	0	97	11300	2701218	[[0.0, 97.0], [11300.0, 2701218.0]]	1	1
-2314	97	0	97	11300	2701218	[[0.0, 97.0], [11300.0, 2701218.0]]	1	1
-2313	97	0	97	11300	2701218	[[0.0, 97.0], [11300.0, 2701218.0]]	1	1
-2312	97	0	97	11300	2701218	[[0.0, 97.0], [11300.0, 2701218.0]]	1	1
-2311	97	0	97	11300	2701218	[[0.0, 97.0], [11300.0, 2701218.0]]	1	1
-2310	97	0	97	11300	2701218	[[0.0, 97.0], [11300.0, 2701218.0]]	1	1
-2309	97	0	97	11300	2701218	[[0.0, 97.0], [11300.0, 2701218.0]]	1	1
-2308	97	0	97	11300	2701218	[[0.0, 97.0], [11300.0, 2701218.0]]	1	1
-2307	97	0	97	11300	2701218	[[0.0, 97.0], [11300.0, 2701218.0]]	1	1
-2306	97	0	97	11300	2701218	[[0.0, 97.0], [11300.0, 2701218.0]]	1	1
-2305	97	0	97	11300	2701218	[[0.0, 97.0], [11300.0, 2701218.0]]	1	1
-2304	97	0	97	11300	2701218	[[0.0, 97.0], [11300.0, 2701218.0]]	1	1
-2303	97	0	97	11300	2701218	[[0.0, 97.0], [11300.0, 2701218.0]]	1	1
-2302	97	0	97	11300	2701218	[[0.0, 97.0], [11300.0, 2701218.0]]	1	1
-2301	97	0	97	11300	2701218	[[0.0, 97.0], [11300.0, 2701218.0]]	1	1
-2300	97	0	97	11300	2701218	[[0.0, 97.0], [11300.0, 2701218.0]]	1	1
-2299	97	0	97	11300	2701218	[[0.0, 97.0], [11300.0, 2701218.0]]	1	1
-2298	97	0	97	11300	2701218	[[0.0, 97.0], [11300.0, 2701218.0]]	1	1
-2297	97	0	97	11300	2701218	[[0.0, 97.0], [11300.0, 2701218.0]]	1	1
-2296	97	0	97	11300	2701218	[[0.0, 97.0], [11300.0, 2701218.0]]	1	1
-2295	97	0	97	11300	2701218	[[0.0, 97.0], [11300.0, 2701218.0]]	1	1
-2294	97	0	97	11300	2701218	[[0.0, 97.0], [11300.0, 2701218.0]]	1	1
-2293	97	0	97	11300	2701218	[[0.0, 97.0], [11300.0, 2701218.0]]	1	1
-2292	97	0	97	11300	2701218	[[0.0, 97.0], [11300.0, 2701218.0]]	1	1
-2291	97	0	97	11300	2701218	[[0.0, 97.0], [11300.0, 2701218.0]]	1	1
-2290	97	0	97	11300	2701218	[[0.0, 97.0], [11300.0, 2701218.0]]	1	1
-2289	97	0	97	11300	2701218	[[0.0, 97.0], [11300.0, 2701218.0]]	1	1
-2288	97	0	97	11300	2701218	[[0.0, 97.0], [11300.0, 2701218.0]]	1	1
-2287	97	0	97	11300	2701218	[[0.0, 97.0], [11300.0, 2701218.0]]	1	1
-2286	97	0	97	11300	2701218	[[0.0, 97.0], [11300.0, 2701218.0]]	1	1
-2285	97	0	97	11300	2701218	[[0.0, 97.0], [11300.0, 2701218.0]]	1	1
-2284	97	0	97	11300	2701218	[[0.0, 97.0], [11300.0, 2701218.0]]	1	1
-2283	97	0	97	11300	2701218	[[0.0, 97.0], [11300.0, 2701218.0]]	1	1
-2282	97	0	97	11300	2701218	[[0.0, 97.0], [11300.0, 2701218.0]]	1	1
-2281	97	0	97	11300	2701218	[[0.0, 97.0], [11300.0, 2701218.0]]	1	1
-2280	97	0	97	11300	2701218	[[0.0, 97.0], [11300.0, 2701218.0]]	1	1
-2279	97	0	97	11300	2701218	[[0.0, 97.0], [11300.0, 2701218.0]]	1	1
-2278	97	0	97	11300	2701218	[[0.0, 97.0], [11300.0, 2701218.0]]	1	1
-2277	97	0	97	11300	2701218	[[0.0, 97.0], [11300.0, 2701218.0]]	1	1
-2276	97	0	97	11300	2701218	[[0.0, 97.0], [11300.0, 2701218.0]]	1	1
-2275	97	0	97	11300	2701218	[[0.0, 97.0], [11300.0, 2701218.0]]	1	1
-2274	97	0	97	11300	2701218	[[0.0, 97.0], [11300.0, 2701218.0]]	1	1
-2273	97	0	97	11300	2701218	[[0.0, 97.0], [11300.0, 2701218.0]]	1	1
-2272	97	0	97	11300	2701218	[[0.0, 97.0], [11300.0, 2701218.0]]	1	1
-2271	97	0	97	11300	2701218	[[0.0, 97.0], [11300.0, 2701218.0]]	1	1
-2270	97	0	97	11300	2701218	[[0.0, 97.0], [11300.0, 2701218.0]]	1	1
-2269	97	0	97	11300	2701218	[[0.0, 97.0], [11300.0, 2701218.0]]	1	1
-2268	97	0	97	11300	2701218	[[0.0, 97.0], [11300.0, 2701218.0]]	1	1
-2267	97	0	97	11300	2701218	[[0.0, 97.0], [11300.0, 2701218.0]]	1	1
-2266	97	0	97	11300	2701218	[[0.0, 97.0], [11300.0, 2701218.0]]	1	1
-2265	97	0	97	11300	2701218	[[0.0, 97.0], [11300.0, 2701218.0]]	1	1
-2264	97	0	97	11300	2701218	[[0.0, 97.0], [11300.0, 2701218.0]]	1	1
-2263	97	0	97	11300	2701218	[[0.0, 97.0], [11300.0, 2701218.0]]	1	1
-2262	97	0	97	11300	2701218	[[0.0, 97.0], [11300.0, 2701218.0]]	1	1
-2261	97	0	97	11300	2701218	[[0.0, 97.0], [11300.0, 2701218.0]]	1	1
-2260	97	0	97	11300	2701218	[[0.0, 97.0], [11300.0, 2701218.0]]	1	1
-2259	97	0	97	11300	2701218	[[0.0, 97.0], [11300.0, 2701218.0]]	1	1
-2258	98	0	98	11300	2701217	[[0.0, 98.0], [11300.0, 2701217.0]]	1	1
-2257	98	0	98	11300	2701217	[[0.0, 98.0], [11300.0, 2701217.0]]	1	1
-2256	98	0	98	11300	2701217	[[0.0, 98.0], [11300.0, 2701217.0]]	1	1
-2255	98	0	98	11300	2701217	[[0.0, 98.0], [11300.0, 2701217.0]]	1	1
-2254	98	0	98	11300	2701217	[[0.0, 98.0], [11300.0, 2701217.0]]	1	1
-2253	98	0	98	11300	2701217	[[0.0, 98.0], [11300.0, 2701217.0]]	1	1
-2252	98	0	98	11300	2701217	[[0.0, 98.0], [11300.0, 2701217.0]]	1	1
-2251	98	0	98	11300	2701217	[[0.0, 98.0], [11300.0, 2701217.0]]	1	1
-2250	98	0	98	11300	2701217	[[0.0, 98.0], [11300.0, 2701217.0]]	1	1
-2249	98	0	98	11300	2701217	[[0.0, 98.0], [11300.0, 2701217.0]]	1	1
-2248	98	0	98	11300	2701217	[[0.0, 98.0], [11300.0, 2701217.0]]	1	1
-2247	98	0	98	11300	2701217	[[0.0, 98.0], [11300.0, 2701217.0]]	1	1
-2246	98	0	98	11300	2701217	[[0.0, 98.0], [11300.0, 2701217.0]]	1	1
-2245	98	0	98	11300	2701217	[[0.0, 98.0], [11300.0, 2701217.0]]	1	1
-2244	98	0	98	11300	2701217	[[0.0, 98.0], [11300.0, 2701217.0]]	1	1
-2243	98	0	98	11300	2701217	[[0.0, 98.0], [11300.0, 2701217.0]]	1	1
-2242	98	0	98	11300	2701217	[[0.0, 98.0], [11300.0, 2701217.0]]	1	1
-2241	98	0	98	11300	2701217	[[0.0, 98.0], [11300.0, 2701217.0]]	1	1
-2240	98	0	98	11300	2701217	[[0.0, 98.0], [11300.0, 2701217.0]]	1	1
-2239	98	0	98	11300	2701217	[[0.0, 98.0], [11300.0, 2701217.0]]	1	1
-2238	98	0	98	11300	2701217	[[0.0, 98.0], [11300.0, 2701217.0]]	1	1
-2237	98	0	98	11300	2701217	[[0.0, 98.0], [11300.0, 2701217.0]]	1	1
-2236	98	0	98	11300	2701217	[[0.0, 98.0], [11300.0, 2701217.0]]	1	1
-2235	98	0	98	11300	2701217	[[0.0, 98.0], [11300.0, 2701217.0]]	1	1
-2234	98	0	98	11300	2701217	[[0.0, 98.0], [11300.0, 2701217.0]]	1	1
-2233	98	0	98	11300	2701217	[[0.0, 98.0], [11300.0, 2701217.0]]	1	1
-2232	98	0	98	11300	2701217	[[0.0, 98.0], [11300.0, 2701217.0]]	1	1
-2231	98	0	98	11300	2701217	[[0.0, 98.0], [11300.0, 2701217.0]]	1	1
-2230	98	0	98	11300	2701217	[[0.0, 98.0], [11300.0, 2701217.0]]	1	1
-2229	98	0	98	11300	2701217	[[0.0, 98.0], [11300.0, 2701217.0]]	1	1
-2228	98	0	98	11300	2701217	[[0.0, 98.0], [11300.0, 2701217.0]]	1	1
-2227	98	0	98	11300	2701217	[[0.0, 98.0], [11300.0, 2701217.0]]	1	1
-2226	98	0	98	11300	2701217	[[0.0, 98.0], [11300.0, 2701217.0]]	1	1
-2225	98	0	98	11300	2701217	[[0.0, 98.0], [11300.0, 2701217.0]]	1	1
-2224	98	0	98	11300	2701217	[[0.0, 98.0], [11300.0, 2701217.0]]	1	1
-2223	98	0	98	11300	2701217	[[0.0, 98.0], [11300.0, 2701217.0]]	1	1
-2222	98	0	98	11300	2701217	[[0.0, 98.0], [11300.0, 2701217.0]]	1	1
-2221	98	0	98	11300	2701217	[[0.0, 98.0], [11300.0, 2701217.0]]	1	1
-2220	98	0	98	11300	2701217	[[0.0, 98.0], [11300.0, 2701217.0]]	1	1
-2219	99	0	99	11300	2701216	[[0.0, 99.0], [11300.0, 2701216.0]]	1	1
-2218	99	0	99	11300	2701216	[[0.0, 99.0], [11300.0, 2701216.0]]	1	1
-2217	99	0	99	11300	2701216	[[0.0, 99.0], [11300.0, 2701216.0]]	1	1
-2216	99	0	99	11300	2701216	[[0.0, 99.0], [11300.0, 2701216.0]]	1	1
-2215	99	0	99	11300	2701216	[[0.0, 99.0], [11300.0, 2701216.0]]	1	1
-2214	99	0	99	11300	2701216	[[0.0, 99.0], [11300.0, 2701216.0]]	1	1
-2213	99	0	99	11300	2701216	[[0.0, 99.0], [11300.0, 2701216.0]]	1	1
-2212	99	0	99	11300	2701216	[[0.0, 99.0], [11300.0, 2701216.0]]	1	1
-2211	99	0	99	11300	2701216	[[0.0, 99.0], [11300.0, 2701216.0]]	1	1
-2210	99	0	99	11300	2701216	[[0.0, 99.0], [11300.0, 2701216.0]]	1	1
-2209	99	0	99	11300	2701216	[[0.0, 99.0], [11300.0, 2701216.0]]	1	1
-2208	99	0	99	11300	2701216	[[0.0, 99.0], [11300.0, 2701216.0]]	1	1
-2207	99	0	99	11300	2701216	[[0.0, 99.0], [11300.0, 2701216.0]]	1	1
-2206	99	0	99	11300	2701216	[[0.0, 99.0], [11300.0, 2701216.0]]	1	1
-2205	99	0	99	11300	2701216	[[0.0, 99.0], [11300.0, 2701216.0]]	1	1
-2204	99	0	99	11300	2701216	[[0.0, 99.0], [11300.0, 2701216.0]]	1	1
-2203	99	0	99	11300	2701216	[[0.0, 99.0], [11300.0, 2701216.0]]	1	1
-2202	99	0	99	11300	2701216	[[0.0, 99.0], [11300.0, 2701216.0]]	1	1
-2201	99	0	99	11300	2701216	[[0.0, 99.0], [11300.0, 2701216.0]]	1	1
-2200	99	0	99	11300	2701216	[[0.0, 99.0], [11300.0, 2701216.0]]	1	1
-2199	99	0	99	11300	2701216	[[0.0, 99.0], [11300.0, 2701216.0]]	1	1
-2198	99	0	99	11300	2701216	[[0.0, 99.0], [11300.0, 2701216.0]]	1	1
-2197	99	0	99	11300	2701216	[[0.0, 99.0], [11300.0, 2701216.0]]	1	1
-2196	99	0	99	11300	2701216	[[0.0, 99.0], [11300.0, 2701216.0]]	1	1
-2195	99	0	99	11300	2701216	[[0.0, 99.0], [11300.0, 2701216.0]]	1	1
-2194	99	0	99	11300	2701216	[[0.0, 99.0], [11300.0, 2701216.0]]	1	1
-2193	99	0	99	11300	2701216	[[0.0, 99.0], [11300.0, 2701216.0]]	1	1
-2192	99	0	99	11300	2701216	[[0.0, 99.0], [11300.0, 2701216.0]]	1	1
-2191	99	0	99	11300	2701216	[[0.0, 99.0], [11300.0, 2701216.0]]	1	1
-2190	99	0	99	11300	2701216	[[0.0, 99.0], [11300.0, 2701216.0]]	1	1
-2189	99	0	99	11300	2701216	[[0.0, 99.0], [11300.0, 2701216.0]]	1	1
-2188	99	0	99	11300	2701216	[[0.0, 99.0], [11300.0, 2701216.0]]	1	1
-2187	99	0	99	11300	2701216	[[0.0, 99.0], [11300.0, 2701216.0]]	1	1
-2186	99	0	99	11300	2701216	[[0.0, 99.0], [11300.0, 2701216.0]]	1	1
-2185	99	0	99	11300	2701216	[[0.0, 99.0], [11300.0, 2701216.0]]	1	1
-2184	99	0	99	11300	2701216	[[0.0, 99.0], [11300.0, 2701216.0]]	1	1
-2183	99	0	99	11300	2701216	[[0.0, 99.0], [11300.0, 2701216.0]]	1	1
-2182	99	0	99	11300	2701216	[[0.0, 99.0], [11300.0, 2701216.0]]	1	1
-2181	99	0	99	11300	2701216	[[0.0, 99.0], [11300.0, 2701216.0]]	1	1
-2180	99	0	99	11300	2701216	[[0.0, 99.0], [11300.0, 2701216.0]]	1	1
-2179	100	0	100	11300	2701215	[[0.0, 100.0], [11300.0, 2701215.0]]	1	1
-2178	100	0	100	11300	2701215	[[0.0, 100.0], [11300.0, 2701215.0]]	1	1
-2177	100	0	100	11300	2701215	[[0.0, 100.0], [11300.0, 2701215.0]]	1	1
-2176	100	0	100	11300	2701215	[[0.0, 100.0], [11300.0, 2701215.0]]	1	1
-2175	100	0	100	11300	2701215	[[0.0, 100.0], [11300.0, 2701215.0]]	1	1
-2174	100	0	100	11300	2701215	[[0.0, 100.0], [11300.0, 2701215.0]]	1	1
-2173	100	0	100	11300	2701215	[[0.0, 100.0], [11300.0, 2701215.0]]	1	1
-2172	100	0	100	11300	2701215	[[0.0, 100.0], [11300.0, 2701215.0]]	1	1
-2171	101	0	101	11300	2701214	[[0.0, 101.0], [11300.0, 2701214.0]]	1	1
-2170	101	0	101	11300	2701214	[[0.0, 101.0], [11300.0, 2701214.0]]	1	1
-2169	101	0	101	11300	2701214	[[0.0, 101.0], [11300.0, 2701214.0]]	1	1
-2168	101	0	101	11300	2701214	[[0.0, 101.0], [11300.0, 2701214.0]]	1	1
-2167	101	0	101	11300	2701214	[[0.0, 101.0], [11300.0, 2701214.0]]	1	1
-2166	102	0	102	11300	2701213	[[0.0, 102.0], [11300.0, 2701213.0]]	1	1
-2165	102	0	102	11300	2701213	[[0.0, 102.0], [11300.0, 2701213.0]]	1	1
-2164	102	0	102	11300	2701213	[[0.0, 102.0], [11300.0, 2701213.0]]	1	1
-2163	102	0	102	11300	2701213	[[0.0, 102.0], [11300.0, 2701213.0]]	1	1
-2162	102	0	102	11300	2701213	[[0.0, 102.0], [11300.0, 2701213.0]]	1	1
-2161	102	0	102	11300	2701213	[[0.0, 102.0], [11300.0, 2701213.0]]	1	1
-2160	102	0	102	11300	2701213	[[0.0, 102.0], [11300.0, 2701213.0]]	1	1
-2159	102	0	102	11300	2701213	[[0.0, 102.0], [11300.0, 2701213.0]]	1	1
-2158	102	0	102	11300	2701213	[[0.0, 102.0], [11300.0, 2701213.0]]	1	1
-2157	102	0	102	11300	2701213	[[0.0, 102.0], [11300.0, 2701213.0]]	1	1
-2156	102	0	102	11300	2701213	[[0.0, 102.0], [11300.0, 2701213.0]]	1	1
-2155	102	0	102	11300	2701213	[[0.0, 102.0], [11300.0, 2701213.0]]	1	1
-2154	102	0	102	11300	2701213	[[0.0, 102.0], [11300.0, 2701213.0]]	1	1
-2153	102	0	102	11300	2701213	[[0.0, 102.0], [11300.0, 2701213.0]]	1	1
-2152	102	0	102	11300	2701213	[[0.0, 102.0], [11300.0, 2701213.0]]	1	1
-2151	102	0	102	11300	2701213	[[0.0, 102.0], [11300.0, 2701213.0]]	1	1
-2150	102	0	102	11300	2701213	[[0.0, 102.0], [11300.0, 2701213.0]]	1	1
-2149	102	0	102	11300	2701213	[[0.0, 102.0], [11300.0, 2701213.0]]	1	1
-2148	102	0	102	11300	2701213	[[0.0, 102.0], [11300.0, 2701213.0]]	1	1
-2147	102	0	102	11300	2701213	[[0.0, 102.0], [11300.0, 2701213.0]]	1	1
-2146	102	0	102	11300	2701213	[[0.0, 102.0], [11300.0, 2701213.0]]	1	1
-2145	102	0	102	11300	2701213	[[0.0, 102.0], [11300.0, 2701213.0]]	1	1
-2144	102	0	102	11300	2701213	[[0.0, 102.0], [11300.0, 2701213.0]]	1	1
-2143	102	0	102	11300	2701213	[[0.0, 102.0], [11300.0, 2701213.0]]	1	1
-2142	102	0	102	11300	2701213	[[0.0, 102.0], [11300.0, 2701213.0]]	1	1
-2141	102	0	102	11300	2701213	[[0.0, 102.0], [11300.0, 2701213.0]]	1	1
-2140	102	0	102	11300	2701213	[[0.0, 102.0], [11300.0, 2701213.0]]	1	1
-2139	102	0	102	11300	2701213	[[0.0, 102.0], [11300.0, 2701213.0]]	1	1
-2138	102	0	102	11300	2701213	[[0.0, 102.0], [11300.0, 2701213.0]]	1	1
-2137	102	0	102	11300	2701213	[[0.0, 102.0], [11300.0, 2701213.0]]	1	1
-2136	102	0	102	11300	2701213	[[0.0, 102.0], [11300.0, 2701213.0]]	1	1
-2135	102	0	102	11300	2701213	[[0.0, 102.0], [11300.0, 2701213.0]]	1	1
-2134	102	0	102	11300	2701213	[[0.0, 102.0], [11300.0, 2701213.0]]	1	1
-2133	102	0	102	11300	2701213	[[0.0, 102.0], [11300.0, 2701213.0]]	1	1
-2132	102	0	102	11300	2701213	[[0.0, 102.0], [11300.0, 2701213.0]]	1	1
-2131	102	0	102	11300	2701213	[[0.0, 102.0], [11300.0, 2701213.0]]	1	1
-2130	102	0	102	11300	2701213	[[0.0, 102.0], [11300.0, 2701213.0]]	1	1
-2129	102	0	102	11300	2701213	[[0.0, 102.0], [11300.0, 2701213.0]]	1	1
-2128	102	0	102	11300	2701213	[[0.0, 102.0], [11300.0, 2701213.0]]	1	1
-2127	102	0	102	11300	2701213	[[0.0, 102.0], [11300.0, 2701213.0]]	1	1
-2126	102	0	102	11300	2701213	[[0.0, 102.0], [11300.0, 2701213.0]]	1	1
-2125	102	0	102	11300	2701213	[[0.0, 102.0], [11300.0, 2701213.0]]	1	1
-2124	102	0	102	11300	2701213	[[0.0, 102.0], [11300.0, 2701213.0]]	1	1
-2123	102	0	102	11300	2701213	[[0.0, 102.0], [11300.0, 2701213.0]]	1	1
-2122	103	0	103	11300	2701212	[[0.0, 103.0], [11300.0, 2701212.0]]	1	1
-2121	103	0	103	11300	2701212	[[0.0, 103.0], [11300.0, 2701212.0]]	1	1
-2120	103	0	103	11300	2701212	[[0.0, 103.0], [11300.0, 2701212.0]]	1	1
-2119	103	0	103	11300	2701212	[[0.0, 103.0], [11300.0, 2701212.0]]	1	1
-2118	103	0	103	11300	2701212	[[0.0, 103.0], [11300.0, 2701212.0]]	1	1
-2117	103	0	103	11300	2701212	[[0.0, 103.0], [11300.0, 2701212.0]]	1	1
-2116	103	0	103	11300	2701212	[[0.0, 103.0], [11300.0, 2701212.0]]	1	1
-2115	103	0	103	11300	2701212	[[0.0, 103.0], [11300.0, 2701212.0]]	1	1
-2114	103	0	103	11300	2701212	[[0.0, 103.0], [11300.0, 2701212.0]]	1	1
-2113	103	0	103	11300	2701212	[[0.0, 103.0], [11300.0, 2701212.0]]	1	1
-2112	103	0	103	11300	2701212	[[0.0, 103.0], [11300.0, 2701212.0]]	1	1
-2111	103	0	103	11300	2701212	[[0.0, 103.0], [11300.0, 2701212.0]]	1	1
-2110	103	0	103	11300	2701212	[[0.0, 103.0], [11300.0, 2701212.0]]	1	1
-2109	103	0	103	11300	2701212	[[0.0, 103.0], [11300.0, 2701212.0]]	1	1
-2108	103	0	103	11300	2701212	[[0.0, 103.0], [11300.0, 2701212.0]]	1	1
-2107	103	0	103	11300	2701212	[[0.0, 103.0], [11300.0, 2701212.0]]	1	1
-2106	104	0	104	11300	2701211	[[0.0, 104.0], [11300.0, 2701211.0]]	1	1
-2105	104	0	104	11300	2701211	[[0.0, 104.0], [11300.0, 2701211.0]]	1	1
-2104	104	0	104	11300	2701211	[[0.0, 104.0], [11300.0, 2701211.0]]	1	1
-2103	104	0	104	11300	2701211	[[0.0, 104.0], [11300.0, 2701211.0]]	1	1
-2102	104	0	104	11300	2701211	[[0.0, 104.0], [11300.0, 2701211.0]]	1	1
-2101	104	0	104	11300	2701211	[[0.0, 104.0], [11300.0, 2701211.0]]	1	1
-2100	104	0	104	11300	2701211	[[0.0, 104.0], [11300.0, 2701211.0]]	1	1
-2099	104	0	104	11300	2701211	[[0.0, 104.0], [11300.0, 2701211.0]]	1	1
-2098	104	0	104	11300	2701211	[[0.0, 104.0], [11300.0, 2701211.0]]	1	1
-2097	104	0	104	11300	2701211	[[0.0, 104.0], [11300.0, 2701211.0]]	1	1
-2096	104	0	104	11300	2701211	[[0.0, 104.0], [11300.0, 2701211.0]]	1	1
-2095	104	0	104	11300	2701211	[[0.0, 104.0], [11300.0, 2701211.0]]	1	1
-2094	104	0	104	11300	2701211	[[0.0, 104.0], [11300.0, 2701211.0]]	1	1
-2093	104	0	104	11300	2701211	[[0.0, 104.0], [11300.0, 2701211.0]]	1	1
-2092	104	0	104	11300	2701211	[[0.0, 104.0], [11300.0, 2701211.0]]	1	1
-2091	104	0	104	11300	2701211	[[0.0, 104.0], [11300.0, 2701211.0]]	1	1
-2090	104	0	104	11300	2701211	[[0.0, 104.0], [11300.0, 2701211.0]]	1	1
-2089	104	0	104	11300	2701211	[[0.0, 104.0], [11300.0, 2701211.0]]	1	1
-2088	104	0	104	11300	2701211	[[0.0, 104.0], [11300.0, 2701211.0]]	1	1
-2087	104	0	104	11300	2701211	[[0.0, 104.0], [11300.0, 2701211.0]]	1	1
-2086	104	0	104	11300	2701211	[[0.0, 104.0], [11300.0, 2701211.0]]	1	1
-2085	105	0	105	11300	2701210	[[0.0, 105.0], [11300.0, 2701210.0]]	1	1
-2084	105	0	105	11300	2701210	[[0.0, 105.0], [11300.0, 2701210.0]]	1	1
-2083	105	0	105	11300	2701210	[[0.0, 105.0], [11300.0, 2701210.0]]	1	1
-2082	105	0	105	11300	2701210	[[0.0, 105.0], [11300.0, 2701210.0]]	1	1
-2081	105	0	105	11300	2701210	[[0.0, 105.0], [11300.0, 2701210.0]]	1	1
-2080	105	0	105	11300	2701210	[[0.0, 105.0], [11300.0, 2701210.0]]	1	1
-2079	105	0	105	11300	2701210	[[0.0, 105.0], [11300.0, 2701210.0]]	1	1
-2078	105	0	105	11300	2701210	[[0.0, 105.0], [11300.0, 2701210.0]]	1	1
-2077	105	0	105	11300	2701210	[[0.0, 105.0], [11300.0, 2701210.0]]	1	1
-2076	105	0	105	11300	2701210	[[0.0, 105.0], [11300.0, 2701210.0]]	1	1
-2075	105	0	105	11300	2701210	[[0.0, 105.0], [11300.0, 2701210.0]]	1	1
-2074	105	0	105	11300	2701210	[[0.0, 105.0], [11300.0, 2701210.0]]	1	1
-2073	105	0	105	11300	2701210	[[0.0, 105.0], [11300.0, 2701210.0]]	1	1
-2072	105	0	105	11300	2701210	[[0.0, 105.0], [11300.0, 2701210.0]]	1	1
-2071	105	0	105	11300	2701210	[[0.0, 105.0], [11300.0, 2701210.0]]	1	1
-2070	105	0	105	11300	2701210	[[0.0, 105.0], [11300.0, 2701210.0]]	1	1
-2069	105	1	104	11299	2701211	[[1.0, 104.0], [11299.0, 2701211.0]]	0.354883	1
-2068	106	0	106	11300	2701209	[[0.0, 106.0], [11300.0, 2701209.0]]	1	1
-2067	106	0	106	11300	2701209	[[0.0, 106.0], [11300.0, 2701209.0]]	1	1
-2066	106	0	106	11300	2701209	[[0.0, 106.0], [11300.0, 2701209.0]]	1	1
-2065	106	0	106	11300	2701209	[[0.0, 106.0], [11300.0, 2701209.0]]	1	1
-2064	106	0	106	11300	2701209	[[0.0, 106.0], [11300.0, 2701209.0]]	1	1
-2063	106	0	106	11300	2701209	[[0.0, 106.0], [11300.0, 2701209.0]]	1	1
-2062	106	0	106	11300	2701209	[[0.0, 106.0], [11300.0, 2701209.0]]	1	1
-2061	106	0	106	11300	2701209	[[0.0, 106.0], [11300.0, 2701209.0]]	1	1
-2060	106	0	106	11300	2701209	[[0.0, 106.0], [11300.0, 2701209.0]]	1	1
-2059	106	0	106	11300	2701209	[[0.0, 106.0], [11300.0, 2701209.0]]	1	1
-2058	107	0	107	11300	2701208	[[0.0, 107.0], [11300.0, 2701208.0]]	1	1
-2057	107	0	107	11300	2701208	[[0.0, 107.0], [11300.0, 2701208.0]]	1	1
-2056	107	0	107	11300	2701208	[[0.0, 107.0], [11300.0, 2701208.0]]	1	1
-2055	107	0	107	11300	2701208	[[0.0, 107.0], [11300.0, 2701208.0]]	1	1
-2054	107	0	107	11300	2701208	[[0.0, 107.0], [11300.0, 2701208.0]]	1	1
-2053	107	0	107	11300	2701208	[[0.0, 107.0], [11300.0, 2701208.0]]	1	1
-2052	107	0	107	11300	2701208	[[0.0, 107.0], [11300.0, 2701208.0]]	1	1
-2051	107	0	107	11300	2701208	[[0.0, 107.0], [11300.0, 2701208.0]]	1	1
-2050	107	0	107	11300	2701208	[[0.0, 107.0], [11300.0, 2701208.0]]	1	1
-2049	107	0	107	11300	2701208	[[0.0, 107.0], [11300.0, 2701208.0]]	1	1
-2048	107	0	107	11300	2701208	[[0.0, 107.0], [11300.0, 2701208.0]]	1	1
-2047	107	0	107	11300	2701208	[[0.0, 107.0], [11300.0, 2701208.0]]	1	1
-2046	107	0	107	11300	2701208	[[0.0, 107.0], [11300.0, 2701208.0]]	1	1
-2045	107	0	107	11300	2701208	[[0.0, 107.0], [11300.0, 2701208.0]]	1	1
-2044	107	0	107	11300	2701208	[[0.0, 107.0], [11300.0, 2701208.0]]	1	1
-2043	107	0	107	11300	2701208	[[0.0, 107.0], [11300.0, 2701208.0]]	1	1
-2042	107	0	107	11300	2701208	[[0.0, 107.0], [11300.0, 2701208.0]]	1	1
-2041	107	0	107	11300	2701208	[[0.0, 107.0], [11300.0, 2701208.0]]	1	1
-2040	107	0	107	11300	2701208	[[0.0, 107.0], [11300.0, 2701208.0]]	1	1
-2039	107	0	107	11300	2701208	[[0.0, 107.0], [11300.0, 2701208.0]]	1	1
-2038	107	0	107	11300	2701208	[[0.0, 107.0], [11300.0, 2701208.0]]	1	1
-2037	107	0	107	11300	2701208	[[0.0, 107.0], [11300.0, 2701208.0]]	1	1
-2036	107	0	107	11300	2701208	[[0.0, 107.0], [11300.0, 2701208.0]]	1	1
-2035	107	0	107	11300	2701208	[[0.0, 107.0], [11300.0, 2701208.0]]	1	1
-2034	107	0	107	11300	2701208	[[0.0, 107.0], [11300.0, 2701208.0]]	1	1
-2033	107	0	107	11300	2701208	[[0.0, 107.0], [11300.0, 2701208.0]]	1	1
-2032	107	0	107	11300	2701208	[[0.0, 107.0], [11300.0, 2701208.0]]	1	1
-2031	107	0	107	11300	2701208	[[0.0, 107.0], [11300.0, 2701208.0]]	1	1
-2030	107	0	107	11300	2701208	[[0.0, 107.0], [11300.0, 2701208.0]]	1	1
-2029	107	0	107	11300	2701208	[[0.0, 107.0], [11300.0, 2701208.0]]	1	1
-2028	107	0	107	11300	2701208	[[0.0, 107.0], [11300.0, 2701208.0]]	1	1
-2027	107	0	107	11300	2701208	[[0.0, 107.0], [11300.0, 2701208.0]]	1	1
-2026	108	0	108	11300	2701207	[[0.0, 108.0], [11300.0, 2701207.0]]	1	1
-2025	109	0	109	11300	2701206	[[0.0, 109.0], [11300.0, 2701206.0]]	1	1
-2024	109	0	109	11300	2701206	[[0.0, 109.0], [11300.0, 2701206.0]]	1	1
-2023	109	0	109	11300	2701206	[[0.0, 109.0], [11300.0, 2701206.0]]	1	1
-2022	109	0	109	11300	2701206	[[0.0, 109.0], [11300.0, 2701206.0]]	1	1
-2021	109	0	109	11300	2701206	[[0.0, 109.0], [11300.0, 2701206.0]]	1	1
-2020	109	0	109	11300	2701206	[[0.0, 109.0], [11300.0, 2701206.0]]	1	1
-2019	109	0	109	11300	2701206	[[0.0, 109.0], [11300.0, 2701206.0]]	1	1
-2018	109	0	109	11300	2701206	[[0.0, 109.0], [11300.0, 2701206.0]]	1	1
-2017	109	0	109	11300	2701206	[[0.0, 109.0], [11300.0, 2701206.0]]	1	1
-2016	109	0	109	11300	2701206	[[0.0, 109.0], [11300.0, 2701206.0]]	1	1
-2015	109	0	109	11300	2701206	[[0.0, 109.0], [11300.0, 2701206.0]]	1	1
-2014	109	0	109	11300	2701206	[[0.0, 109.0], [11300.0, 2701206.0]]	1	1
-2013	109	0	109	11300	2701206	[[0.0, 109.0], [11300.0, 2701206.0]]	1	1
-2012	109	0	109	11300	2701206	[[0.0, 109.0], [11300.0, 2701206.0]]	1	1
-2011	109	0	109	11300	2701206	[[0.0, 109.0], [11300.0, 2701206.0]]	1	1
-2010	109	0	109	11300	2701206	[[0.0, 109.0], [11300.0, 2701206.0]]	1	1
-2009	109	0	109	11300	2701206	[[0.0, 109.0], [11300.0, 2701206.0]]	1	1
-2008	109	0	109	11300	2701206	[[0.0, 109.0], [11300.0, 2701206.0]]	1	1
-2007	109	0	109	11300	2701206	[[0.0, 109.0], [11300.0, 2701206.0]]	1	1
-2006	109	0	109	11300	2701206	[[0.0, 109.0], [11300.0, 2701206.0]]	1	1
-2005	109	0	109	11300	2701206	[[0.0, 109.0], [11300.0, 2701206.0]]	1	1
-2004	109	0	109	11300	2701206	[[0.0, 109.0], [11300.0, 2701206.0]]	1	1
-2003	109	0	109	11300	2701206	[[0.0, 109.0], [11300.0, 2701206.0]]	1	1
-2002	109	0	109	11300	2701206	[[0.0, 109.0], [11300.0, 2701206.0]]	1	1
-2001	109	0	109	11300	2701206	[[0.0, 109.0], [11300.0, 2701206.0]]	1	1
-2000	109	0	109	11300	2701206	[[0.0, 109.0], [11300.0, 2701206.0]]	1	1
-1999	109	0	109	11300	2701206	[[0.0, 109.0], [11300.0, 2701206.0]]	1	1
-1998	109	1	108	11299	2701207	[[1.0, 108.0], [11299.0, 2701207.0]]	0.365565	1
-1997	109	0	109	11300	2701206	[[0.0, 109.0], [11300.0, 2701206.0]]	1	1
-1996	109	0	109	11300	2701206	[[0.0, 109.0], [11300.0, 2701206.0]]	1	1
-1995	109	0	109	11300	2701206	[[0.0, 109.0], [11300.0, 2701206.0]]	1	1
-1994	109	0	109	11300	2701206	[[0.0, 109.0], [11300.0, 2701206.0]]	1	1
-1993	109	0	109	11300	2701206	[[0.0, 109.0], [11300.0, 2701206.0]]	1	1
-1992	110	0	110	11300	2701205	[[0.0, 110.0], [11300.0, 2701205.0]]	1	1
-1991	110	0	110	11300	2701205	[[0.0, 110.0], [11300.0, 2701205.0]]	1	1
-1990	110	0	110	11300	2701205	[[0.0, 110.0], [11300.0, 2701205.0]]	1	1
-1989	111	0	111	11300	2701204	[[0.0, 111.0], [11300.0, 2701204.0]]	1	1
-1988	111	0	111	11300	2701204	[[0.0, 111.0], [11300.0, 2701204.0]]	1	1
-1987	111	0	111	11300	2701204	[[0.0, 111.0], [11300.0, 2701204.0]]	1	1
-1986	111	0	111	11300	2701204	[[0.0, 111.0], [11300.0, 2701204.0]]	1	1
-1985	111	0	111	11300	2701204	[[0.0, 111.0], [11300.0, 2701204.0]]	1	1
-1984	111	0	111	11300	2701204	[[0.0, 111.0], [11300.0, 2701204.0]]	1	1
-1983	111	0	111	11300	2701204	[[0.0, 111.0], [11300.0, 2701204.0]]	1	1
-1982	111	0	111	11300	2701204	[[0.0, 111.0], [11300.0, 2701204.0]]	1	1
-1981	111	0	111	11300	2701204	[[0.0, 111.0], [11300.0, 2701204.0]]	1	1
-1980	111	0	111	11300	2701204	[[0.0, 111.0], [11300.0, 2701204.0]]	1	1
-1979	111	0	111	11300	2701204	[[0.0, 111.0], [11300.0, 2701204.0]]	1	1
-1978	111	0	111	11300	2701204	[[0.0, 111.0], [11300.0, 2701204.0]]	1	1
-1977	111	0	111	11300	2701204	[[0.0, 111.0], [11300.0, 2701204.0]]	1	1
-1976	111	0	111	11300	2701204	[[0.0, 111.0], [11300.0, 2701204.0]]	1	1
-1975	111	0	111	11300	2701204	[[0.0, 111.0], [11300.0, 2701204.0]]	1	1
-1974	111	0	111	11300	2701204	[[0.0, 111.0], [11300.0, 2701204.0]]	1	1
-1973	111	0	111	11300	2701204	[[0.0, 111.0], [11300.0, 2701204.0]]	1	1
-1972	111	0	111	11300	2701204	[[0.0, 111.0], [11300.0, 2701204.0]]	1	1
-1971	111	0	111	11300	2701204	[[0.0, 111.0], [11300.0, 2701204.0]]	1	1
-1970	111	0	111	11300	2701204	[[0.0, 111.0], [11300.0, 2701204.0]]	1	1
-1969	111	0	111	11300	2701204	[[0.0, 111.0], [11300.0, 2701204.0]]	1	1
-1968	111	0	111	11300	2701204	[[0.0, 111.0], [11300.0, 2701204.0]]	1	1
-1967	111	0	111	11300	2701204	[[0.0, 111.0], [11300.0, 2701204.0]]	1	1
-1966	111	0	111	11300	2701204	[[0.0, 111.0], [11300.0, 2701204.0]]	1	1
-1965	111	0	111	11300	2701204	[[0.0, 111.0], [11300.0, 2701204.0]]	1	1
-1964	112	0	112	11300	2701203	[[0.0, 112.0], [11300.0, 2701203.0]]	1	1
-1963	112	0	112	11300	2701203	[[0.0, 112.0], [11300.0, 2701203.0]]	1	1
-1962	112	0	112	11300	2701203	[[0.0, 112.0], [11300.0, 2701203.0]]	1	1
-1961	112	0	112	11300	2701203	[[0.0, 112.0], [11300.0, 2701203.0]]	1	1
-1960	112	0	112	11300	2701203	[[0.0, 112.0], [11300.0, 2701203.0]]	1	1
-1959	112	0	112	11300	2701203	[[0.0, 112.0], [11300.0, 2701203.0]]	1	1
-1958	112	0	112	11300	2701203	[[0.0, 112.0], [11300.0, 2701203.0]]	1	1
-1957	112	0	112	11300	2701203	[[0.0, 112.0], [11300.0, 2701203.0]]	1	1
-1956	112	0	112	11300	2701203	[[0.0, 112.0], [11300.0, 2701203.0]]	1	1
-1955	112	0	112	11300	2701203	[[0.0, 112.0], [11300.0, 2701203.0]]	1	1
-1954	112	0	112	11300	2701203	[[0.0, 112.0], [11300.0, 2701203.0]]	1	1
-1953	112	0	112	11300	2701203	[[0.0, 112.0], [11300.0, 2701203.0]]	1	1
-1952	112	0	112	11300	2701203	[[0.0, 112.0], [11300.0, 2701203.0]]	1	1
-1951	112	0	112	11300	2701203	[[0.0, 112.0], [11300.0, 2701203.0]]	1	1
-1950	112	0	112	11300	2701203	[[0.0, 112.0], [11300.0, 2701203.0]]	1	1
-1949	112	0	112	11300	2701203	[[0.0, 112.0], [11300.0, 2701203.0]]	1	1
-1948	112	0	112	11300	2701203	[[0.0, 112.0], [11300.0, 2701203.0]]	1	1
-1947	112	0	112	11300	2701203	[[0.0, 112.0], [11300.0, 2701203.0]]	1	1
-1946	112	0	112	11300	2701203	[[0.0, 112.0], [11300.0, 2701203.0]]	1	1
-1945	112	0	112	11300	2701203	[[0.0, 112.0], [11300.0, 2701203.0]]	1	1
-1944	112	0	112	11300	2701203	[[0.0, 112.0], [11300.0, 2701203.0]]	1	1
-1943	112	0	112	11300	2701203	[[0.0, 112.0], [11300.0, 2701203.0]]	1	1
-1942	112	0	112	11300	2701203	[[0.0, 112.0], [11300.0, 2701203.0]]	1	1
-1941	112	0	112	11300	2701203	[[0.0, 112.0], [11300.0, 2701203.0]]	1	1
-1940	112	0	112	11300	2701203	[[0.0, 112.0], [11300.0, 2701203.0]]	1	1
-1939	112	0	112	11300	2701203	[[0.0, 112.0], [11300.0, 2701203.0]]	1	1
-1938	112	0	112	11300	2701203	[[0.0, 112.0], [11300.0, 2701203.0]]	1	1
-1937	112	0	112	11300	2701203	[[0.0, 112.0], [11300.0, 2701203.0]]	1	1
-1936	112	0	112	11300	2701203	[[0.0, 112.0], [11300.0, 2701203.0]]	1	1
-1935	112	0	112	11300	2701203	[[0.0, 112.0], [11300.0, 2701203.0]]	1	1
-1934	112	0	112	11300	2701203	[[0.0, 112.0], [11300.0, 2701203.0]]	1	1
-1933	112	0	112	11300	2701203	[[0.0, 112.0], [11300.0, 2701203.0]]	1	1
-1932	112	0	112	11300	2701203	[[0.0, 112.0], [11300.0, 2701203.0]]	1	1
-1931	112	0	112	11300	2701203	[[0.0, 112.0], [11300.0, 2701203.0]]	1	1
-1930	112	0	112	11300	2701203	[[0.0, 112.0], [11300.0, 2701203.0]]	1	1
-1929	112	0	112	11300	2701203	[[0.0, 112.0], [11300.0, 2701203.0]]	1	1
-1928	112	0	112	11300	2701203	[[0.0, 112.0], [11300.0, 2701203.0]]	1	1
-1927	112	0	112	11300	2701203	[[0.0, 112.0], [11300.0, 2701203.0]]	1	1
-1926	112	0	112	11300	2701203	[[0.0, 112.0], [11300.0, 2701203.0]]	1	1
-1925	112	0	112	11300	2701203	[[0.0, 112.0], [11300.0, 2701203.0]]	1	1
-1924	112	0	112	11300	2701203	[[0.0, 112.0], [11300.0, 2701203.0]]	1	1
-1923	112	0	112	11300	2701203	[[0.0, 112.0], [11300.0, 2701203.0]]	1	1
-1922	112	0	112	11300	2701203	[[0.0, 112.0], [11300.0, 2701203.0]]	1	1
-1921	112	0	112	11300	2701203	[[0.0, 112.0], [11300.0, 2701203.0]]	1	1
-1920	112	0	112	11300	2701203	[[0.0, 112.0], [11300.0, 2701203.0]]	1	1
-1919	112	0	112	11300	2701203	[[0.0, 112.0], [11300.0, 2701203.0]]	1	1
-1918	112	0	112	11300	2701203	[[0.0, 112.0], [11300.0, 2701203.0]]	1	1
-1917	112	0	112	11300	2701203	[[0.0, 112.0], [11300.0, 2701203.0]]	1	1
-1916	112	0	112	11300	2701203	[[0.0, 112.0], [11300.0, 2701203.0]]	1	1
-1915	112	0	112	11300	2701203	[[0.0, 112.0], [11300.0, 2701203.0]]	1	1
-1914	112	0	112	11300	2701203	[[0.0, 112.0], [11300.0, 2701203.0]]	1	1
-1913	112	0	112	11300	2701203	[[0.0, 112.0], [11300.0, 2701203.0]]	1	1
-1912	112	0	112	11300	2701203	[[0.0, 112.0], [11300.0, 2701203.0]]	1	1
-1911	112	0	112	11300	2701203	[[0.0, 112.0], [11300.0, 2701203.0]]	1	1
-1910	113	0	113	11300	2701202	[[0.0, 113.0], [11300.0, 2701202.0]]	1	1
-1909	113	0	113	11300	2701202	[[0.0, 113.0], [11300.0, 2701202.0]]	1	1
-1908	113	0	113	11300	2701202	[[0.0, 113.0], [11300.0, 2701202.0]]	1	1
-1907	113	0	113	11300	2701202	[[0.0, 113.0], [11300.0, 2701202.0]]	1	1
-1906	113	0	113	11300	2701202	[[0.0, 113.0], [11300.0, 2701202.0]]	1	1
-1905	113	0	113	11300	2701202	[[0.0, 113.0], [11300.0, 2701202.0]]	1	1
-1904	113	0	113	11300	2701202	[[0.0, 113.0], [11300.0, 2701202.0]]	1	1
-1903	113	0	113	11300	2701202	[[0.0, 113.0], [11300.0, 2701202.0]]	1	1
-1902	113	0	113	11300	2701202	[[0.0, 113.0], [11300.0, 2701202.0]]	1	1
-1901	113	0	113	11300	2701202	[[0.0, 113.0], [11300.0, 2701202.0]]	1	1
-1900	113	0	113	11300	2701202	[[0.0, 113.0], [11300.0, 2701202.0]]	1	1
-1899	113	0	113	11300	2701202	[[0.0, 113.0], [11300.0, 2701202.0]]	1	1
-1898	113	0	113	11300	2701202	[[0.0, 113.0], [11300.0, 2701202.0]]	1	1
-1897	113	0	113	11300	2701202	[[0.0, 113.0], [11300.0, 2701202.0]]	1	1
-1896	113	0	113	11300	2701202	[[0.0, 113.0], [11300.0, 2701202.0]]	1	1
-1895	113	0	113	11300	2701202	[[0.0, 113.0], [11300.0, 2701202.0]]	1	1
-1894	113	0	113	11300	2701202	[[0.0, 113.0], [11300.0, 2701202.0]]	1	1
-1893	113	0	113	11300	2701202	[[0.0, 113.0], [11300.0, 2701202.0]]	1	1
-1892	113	0	113	11300	2701202	[[0.0, 113.0], [11300.0, 2701202.0]]	1	1
-1891	113	0	113	11300	2701202	[[0.0, 113.0], [11300.0, 2701202.0]]	1	1
-1890	113	0	113	11300	2701202	[[0.0, 113.0], [11300.0, 2701202.0]]	1	1
-1889	113	0	113	11300	2701202	[[0.0, 113.0], [11300.0, 2701202.0]]	1	1
-1888	113	0	113	11300	2701202	[[0.0, 113.0], [11300.0, 2701202.0]]	1	1
-1887	113	0	113	11300	2701202	[[0.0, 113.0], [11300.0, 2701202.0]]	1	1
-1886	113	0	113	11300	2701202	[[0.0, 113.0], [11300.0, 2701202.0]]	1	1
-1885	113	0	113	11300	2701202	[[0.0, 113.0], [11300.0, 2701202.0]]	1	1
-1884	113	0	113	11300	2701202	[[0.0, 113.0], [11300.0, 2701202.0]]	1	1
-1883	113	0	113	11300	2701202	[[0.0, 113.0], [11300.0, 2701202.0]]	1	1
-1882	113	0	113	11300	2701202	[[0.0, 113.0], [11300.0, 2701202.0]]	1	1
-1881	113	0	113	11300	2701202	[[0.0, 113.0], [11300.0, 2701202.0]]	1	1
-1880	113	0	113	11300	2701202	[[0.0, 113.0], [11300.0, 2701202.0]]	1	1
-1879	113	0	113	11300	2701202	[[0.0, 113.0], [11300.0, 2701202.0]]	1	1
-1878	113	0	113	11300	2701202	[[0.0, 113.0], [11300.0, 2701202.0]]	1	1
-1877	113	0	113	11300	2701202	[[0.0, 113.0], [11300.0, 2701202.0]]	1	1
-1876	113	0	113	11300	2701202	[[0.0, 113.0], [11300.0, 2701202.0]]	1	1
-1875	113	0	113	11300	2701202	[[0.0, 113.0], [11300.0, 2701202.0]]	1	1
-1874	113	0	113	11300	2701202	[[0.0, 113.0], [11300.0, 2701202.0]]	1	1
-1873	113	0	113	11300	2701202	[[0.0, 113.0], [11300.0, 2701202.0]]	1	1
-1872	113	0	113	11300	2701202	[[0.0, 113.0], [11300.0, 2701202.0]]	1	1
-1871	113	0	113	11300	2701202	[[0.0, 113.0], [11300.0, 2701202.0]]	1	1
-1870	113	0	113	11300	2701202	[[0.0, 113.0], [11300.0, 2701202.0]]	1	1
-1869	113	0	113	11300	2701202	[[0.0, 113.0], [11300.0, 2701202.0]]	1	1
-1868	113	0	113	11300	2701202	[[0.0, 113.0], [11300.0, 2701202.0]]	1	1
-1867	113	0	113	11300	2701202	[[0.0, 113.0], [11300.0, 2701202.0]]	1	1
-1866	113	0	113	11300	2701202	[[0.0, 113.0], [11300.0, 2701202.0]]	1	1
-1865	113	0	113	11300	2701202	[[0.0, 113.0], [11300.0, 2701202.0]]	1	1
-1864	113	0	113	11300	2701202	[[0.0, 113.0], [11300.0, 2701202.0]]	1	1
-1863	113	0	113	11300	2701202	[[0.0, 113.0], [11300.0, 2701202.0]]	1	1
-1862	113	0	113	11300	2701202	[[0.0, 113.0], [11300.0, 2701202.0]]	1	1
-1861	113	0	113	11300	2701202	[[0.0, 113.0], [11300.0, 2701202.0]]	1	1
-1860	113	0	113	11300	2701202	[[0.0, 113.0], [11300.0, 2701202.0]]	1	1
-1859	113	0	113	11300	2701202	[[0.0, 113.0], [11300.0, 2701202.0]]	1	1
-1858	113	0	113	11300	2701202	[[0.0, 113.0], [11300.0, 2701202.0]]	1	1
-1857	113	0	113	11300	2701202	[[0.0, 113.0], [11300.0, 2701202.0]]	1	1
-1856	113	0	113	11300	2701202	[[0.0, 113.0], [11300.0, 2701202.0]]	1	1
-1855	113	0	113	11300	2701202	[[0.0, 113.0], [11300.0, 2701202.0]]	1	1
-1854	113	0	113	11300	2701202	[[0.0, 113.0], [11300.0, 2701202.0]]	1	1
-1853	113	0	113	11300	2701202	[[0.0, 113.0], [11300.0, 2701202.0]]	1	1
-1852	113	0	113	11300	2701202	[[0.0, 113.0], [11300.0, 2701202.0]]	1	1
-1851	113	0	113	11300	2701202	[[0.0, 113.0], [11300.0, 2701202.0]]	1	1
-1850	113	0	113	11300	2701202	[[0.0, 113.0], [11300.0, 2701202.0]]	1	1
-1849	113	0	113	11300	2701202	[[0.0, 113.0], [11300.0, 2701202.0]]	1	1
-1848	113	0	113	11300	2701202	[[0.0, 113.0], [11300.0, 2701202.0]]	1	1
-1847	113	0	113	11300	2701202	[[0.0, 113.0], [11300.0, 2701202.0]]	1	1
-1846	113	0	113	11300	2701202	[[0.0, 113.0], [11300.0, 2701202.0]]	1	1
-1845	114	0	114	11300	2701201	[[0.0, 114.0], [11300.0, 2701201.0]]	1	1
-1844	114	0	114	11300	2701201	[[0.0, 114.0], [11300.0, 2701201.0]]	1	1
-1843	114	0	114	11300	2701201	[[0.0, 114.0], [11300.0, 2701201.0]]	1	1
-1842	114	0	114	11300	2701201	[[0.0, 114.0], [11300.0, 2701201.0]]	1	1
-1841	115	0	115	11300	2701200	[[0.0, 115.0], [11300.0, 2701200.0]]	1	1
-1840	115	0	115	11300	2701200	[[0.0, 115.0], [11300.0, 2701200.0]]	1	1
-1839	115	0	115	11300	2701200	[[0.0, 115.0], [11300.0, 2701200.0]]	1	1
-1838	115	0	115	11300	2701200	[[0.0, 115.0], [11300.0, 2701200.0]]	1	1
-1837	115	0	115	11300	2701200	[[0.0, 115.0], [11300.0, 2701200.0]]	1	1
-1836	115	0	115	11300	2701200	[[0.0, 115.0], [11300.0, 2701200.0]]	1	1
-1835	115	0	115	11300	2701200	[[0.0, 115.0], [11300.0, 2701200.0]]	1	1
-1834	115	0	115	11300	2701200	[[0.0, 115.0], [11300.0, 2701200.0]]	1	1
-1833	115	0	115	11300	2701200	[[0.0, 115.0], [11300.0, 2701200.0]]	1	1
-1832	115	0	115	11300	2701200	[[0.0, 115.0], [11300.0, 2701200.0]]	1	1
-1831	115	0	115	11300	2701200	[[0.0, 115.0], [11300.0, 2701200.0]]	1	1
-1830	115	0	115	11300	2701200	[[0.0, 115.0], [11300.0, 2701200.0]]	1	1
-1829	115	0	115	11300	2701200	[[0.0, 115.0], [11300.0, 2701200.0]]	1	1
-1828	116	0	116	11300	2701199	[[0.0, 116.0], [11300.0, 2701199.0]]	1	1
-1827	116	0	116	11300	2701199	[[0.0, 116.0], [11300.0, 2701199.0]]	1	1
-1826	116	0	116	11300	2701199	[[0.0, 116.0], [11300.0, 2701199.0]]	1	1
-1825	116	0	116	11300	2701199	[[0.0, 116.0], [11300.0, 2701199.0]]	1	1
-1824	116	0	116	11300	2701199	[[0.0, 116.0], [11300.0, 2701199.0]]	1	1
-1823	116	0	116	11300	2701199	[[0.0, 116.0], [11300.0, 2701199.0]]	1	1
-1822	116	0	116	11300	2701199	[[0.0, 116.0], [11300.0, 2701199.0]]	1	1
-1821	116	0	116	11300	2701199	[[0.0, 116.0], [11300.0, 2701199.0]]	1	1
-1820	116	0	116	11300	2701199	[[0.0, 116.0], [11300.0, 2701199.0]]	1	1
-1819	116	0	116	11300	2701199	[[0.0, 116.0], [11300.0, 2701199.0]]	1	1
-1818	116	0	116	11300	2701199	[[0.0, 116.0], [11300.0, 2701199.0]]	1	1
-1817	116	0	116	11300	2701199	[[0.0, 116.0], [11300.0, 2701199.0]]	1	1
-1816	116	0	116	11300	2701199	[[0.0, 116.0], [11300.0, 2701199.0]]	1	1
-1815	116	0	116	11300	2701199	[[0.0, 116.0], [11300.0, 2701199.0]]	1	1
-1814	116	0	116	11300	2701199	[[0.0, 116.0], [11300.0, 2701199.0]]	1	1
-1813	116	0	116	11300	2701199	[[0.0, 116.0], [11300.0, 2701199.0]]	1	1
-1812	116	0	116	11300	2701199	[[0.0, 116.0], [11300.0, 2701199.0]]	1	1
-1811	116	0	116	11300	2701199	[[0.0, 116.0], [11300.0, 2701199.0]]	1	1
-1810	116	0	116	11300	2701199	[[0.0, 116.0], [11300.0, 2701199.0]]	1	1
-1809	116	0	116	11300	2701199	[[0.0, 116.0], [11300.0, 2701199.0]]	1	1
-1808	116	0	116	11300	2701199	[[0.0, 116.0], [11300.0, 2701199.0]]	1	1
-1807	116	0	116	11300	2701199	[[0.0, 116.0], [11300.0, 2701199.0]]	1	1
-1806	116	0	116	11300	2701199	[[0.0, 116.0], [11300.0, 2701199.0]]	1	1
-1805	116	0	116	11300	2701199	[[0.0, 116.0], [11300.0, 2701199.0]]	1	1
-1804	117	0	117	11300	2701198	[[0.0, 117.0], [11300.0, 2701198.0]]	1	1
-1803	117	0	117	11300	2701198	[[0.0, 117.0], [11300.0, 2701198.0]]	1	1
-1802	117	0	117	11300	2701198	[[0.0, 117.0], [11300.0, 2701198.0]]	1	1
-1801	117	0	117	11300	2701198	[[0.0, 117.0], [11300.0, 2701198.0]]	1	1
-1800	117	0	117	11300	2701198	[[0.0, 117.0], [11300.0, 2701198.0]]	1	1
-1799	117	0	117	11300	2701198	[[0.0, 117.0], [11300.0, 2701198.0]]	1	1
-1798	117	0	117	11300	2701198	[[0.0, 117.0], [11300.0, 2701198.0]]	1	1
-1797	117	0	117	11300	2701198	[[0.0, 117.0], [11300.0, 2701198.0]]	1	1
-1796	117	0	117	11300	2701198	[[0.0, 117.0], [11300.0, 2701198.0]]	1	1
-1795	117	0	117	11300	2701198	[[0.0, 117.0], [11300.0, 2701198.0]]	1	1
-1794	117	0	117	11300	2701198	[[0.0, 117.0], [11300.0, 2701198.0]]	1	1
-1793	117	0	117	11300	2701198	[[0.0, 117.0], [11300.0, 2701198.0]]	1	1
[truncated: 4,161 more rows]

## Sheet: SOS-inhibitors, 21907 elements 
Position	Total ORFs count	Anti-defense count	In position + not anti-defense	not in position + anti-defense	not in position + not anti-defense	Fisher’s exact table	P-value	P-value after FDR
[truncated: 5,962 more rows]
