# Supplementary material for: Diverse anti-defence systems are encoded in the leading region of plasmids
Source: Nature. 2024 Oct 9;635(8037):186–92. doi: 10.1038/s41586-024-07994-w (PMC11541004; doi:10.1038/s41586-024-07994-w)
Supplement: Supplementary file 13 — Source Data Fig. 3 [file 41586_2024_7994_MOESM13_ESM.xlsx]

## Sheet: dataPoints_conjugation_publicat
F-plasmid variant	Cas9 in recipient bacteria	Relative conjugation efficiency	Mean	SEM	Note
No acrIIA4	Targeting	2.65327	1.81223	0.633342
No acrIIA4	Targeting	2.21198
No acrIIA4	Targeting	0.571429
No acrIIA4	Non_targeting	1000	1000	0	Used as baseline
No acrIIA4	Non_targeting	1000
No acrIIA4	Non_targeting	1000
acrIIA4 leading	Targeting	535.814	408.364	70.0833
acrIIA4 leading	Targeting	395.161
acrIIA4 leading	Targeting	294.118
acrIIA4 leading	Non_targeting	579.545	796.579	155.872
acrIIA4 leading	Non_targeting	711.29
acrIIA4 leading	Non_targeting	1098.9
acrIIA4 lagging	Targeting	19.7101	13.7533	3.54397
acrIIA4 lagging	Targeting	14.1014
acrIIA4 lagging	Targeting	7.44828
acrIIA4 lagging	Non_targeting	1466.67	1065.01	220.703
acrIIA4 lagging	Non_targeting	705.645
acrIIA4 lagging	Non_targeting	1022.73
acrIIA4 inverted	Targeting	2.57143	3.59583	0.773781
acrIIA4 inverted	Targeting	5.1126
acrIIA4 inverted	Targeting	3.10345
acrIIA4 inverted	Non_targeting	1058.82	1055.54	226.258
acrIIA4 inverted	Non_targeting	662.023
acrIIA4 inverted	Non_targeting	1445.78
