# Supplementary material for: Diverse anti-defence systems are encoded in the leading region of plasmids
Source: Nature. 2024 Oct 9;635(8037):186–92. doi: 10.1038/s41586-024-07994-w (PMC11541004; doi:10.1038/s41586-024-07994-w)
Supplement: Supplementary file 14 — Source Data Extended Data Fig. 2 [file 41586_2024_7994_MOESM14_ESM.xlsx]

## Sheet:  2259 annotated plasmids
Position	Total ORFs count	Anti-defense count	In position + not anti-defense	not in position + anti-defense	not in position + not anti-defense	Fisher’s exact table	P-value	P-value after FDR
-472	50	0	50	4179	342407	[[0.0, 50.0], [4179.0, 342407.0]]	1	1
-471	50	0	50	4179	342407	[[0.0, 50.0], [4179.0, 342407.0]]	1	1
-470	50	0	50	4179	342407	[[0.0, 50.0], [4179.0, 342407.0]]	1	1
-469	50	0	50	4179	342407	[[0.0, 50.0], [4179.0, 342407.0]]	1	1
-468	50	0	50	4179	342407	[[0.0, 50.0], [4179.0, 342407.0]]	1	1
-467	50	0	50	4179	342407	[[0.0, 50.0], [4179.0, 342407.0]]	1	1
-466	50	0	50	4179	342407	[[0.0, 50.0], [4179.0, 342407.0]]	1	1
-465	50	0	50	4179	342407	[[0.0, 50.0], [4179.0, 342407.0]]	1	1
-464	50	0	50	4179	342407	[[0.0, 50.0], [4179.0, 342407.0]]	1	1
-463	50	0	50	4179	342407	[[0.0, 50.0], [4179.0, 342407.0]]	1	1
-462	50	0	50	4179	342407	[[0.0, 50.0], [4179.0, 342407.0]]	1	1
-461	50	0	50	4179	342407	[[0.0, 50.0], [4179.0, 342407.0]]	1	1
-460	51	0	51	4179	342406	[[0.0, 51.0], [4179.0, 342406.0]]	1	1
-459	51	0	51	4179	342406	[[0.0, 51.0], [4179.0, 342406.0]]	1	1
-458	51	0	51	4179	342406	[[0.0, 51.0], [4179.0, 342406.0]]	1	1
-457	51	0	51	4179	342406	[[0.0, 51.0], [4179.0, 342406.0]]	1	1
-456	51	0	51	4179	342406	[[0.0, 51.0], [4179.0, 342406.0]]	1	1
-455	51	0	51	4179	342406	[[0.0, 51.0], [4179.0, 342406.0]]	1	1
-454	51	0	51	4179	342406	[[0.0, 51.0], [4179.0, 342406.0]]	1	1
-453	51	0	51	4179	1	[[0.0, 51.0], [4179.0, 342406.0]]	1	1
-452	51	0	51	4179	342406	[[0.0, 51.0], [4179.0, 342406.0]]	1	1
-451	51	0	51	4179	342406	[[0.0, 51.0], [4179.0, 342406.0]]	1	1
-450	51	0	51	4179	342406	[[0.0, 51.0], [4179.0, 342406.0]]	1	1
-449	51	0	51	4179	342406	[[0.0, 51.0], [4179.0, 342406.0]]	1	1
-448	51	0	51	4179	342406	[[0.0, 51.0], [4179.0, 342406.0]]	1	1
-447	52	0	52	4179	342405	[[0.0, 52.0], [4179.0, 342405.0]]	1	1
-446	52	0	52	4179	342405	[[0.0, 52.0], [4179.0, 342405.0]]	1	1
-445	52	0	52	4179	342405	[[0.0, 52.0], [4179.0, 342405.0]]	1	1
-444	52	0	52	4179	342405	[[0.0, 52.0], [4179.0, 342405.0]]	1	1
-443	52	0	52	4179	342405	[[0.0, 52.0], [4179.0, 342405.0]]	1	1
-442	52	0	52	4179	342405	[[0.0, 52.0], [4179.0, 342405.0]]	1	1
-441	53	0	53	4179	342404	[[0.0, 53.0], [4179.0, 342404.0]]	1	1
-440	53	0	53	4179	342404	[[0.0, 53.0], [4179.0, 342404.0]]	1	1
-439	53	0	53	4179	342404	[[0.0, 53.0], [4179.0, 342404.0]]	1	1
-438	53	0	53	4179	342404	[[0.0, 53.0], [4179.0, 342404.0]]	1	1
-437	54	0	54	4179	342403	[[0.0, 54.0], [4179.0, 342403.0]]	1	1
-436	54	0	54	4179	342403	[[0.0, 54.0], [4179.0, 342403.0]]	1	1
-435	54	0	54	4179	342403	[[0.0, 54.0], [4179.0, 342403.0]]	1	1
-434	54	0	54	4179	342403	[[0.0, 54.0], [4179.0, 342403.0]]	1	1
-433	54	0	54	4179	342403	[[0.0, 54.0], [4179.0, 342403.0]]	1	1
-432	54	0	54	4179	342403	[[0.0, 54.0], [4179.0, 342403.0]]	1	1
-431	54	0	54	4179	342403	[[0.0, 54.0], [4179.0, 342403.0]]	1	1
-430	54	0	54	4179	342403	[[0.0, 54.0], [4179.0, 342403.0]]	1	1
-429	54	0	54	4179	342403	[[0.0, 54.0], [4179.0, 342403.0]]	1	1
-428	54	0	54	4179	342403	[[0.0, 54.0], [4179.0, 342403.0]]	1	1
-427	54	0	54	4179	342403	[[0.0, 54.0], [4179.0, 342403.0]]	1	1
-426	54	0	54	4179	342403	[[0.0, 54.0], [4179.0, 342403.0]]	1	1
-425	54	0	54	4179	342403	[[0.0, 54.0], [4179.0, 342403.0]]	1	1
-424	55	0	55	4179	342402	[[0.0, 55.0], [4179.0, 342402.0]]	1	1
-423	56	0	56	4179	342401	[[0.0, 56.0], [4179.0, 342401.0]]	1	1
-422	56	0	56	4179	342401	[[0.0, 56.0], [4179.0, 342401.0]]	1	1
-421	56	0	56	4179	342401	[[0.0, 56.0], [4179.0, 342401.0]]	1	1
-420	56	0	56	4179	342401	[[0.0, 56.0], [4179.0, 342401.0]]	1	1
-419	56	0	56	4179	342401	[[0.0, 56.0], [4179.0, 342401.0]]	1	1
-418	56	0	56	4179	342401	[[0.0, 56.0], [4179.0, 342401.0]]	1	1
-417	56	0	56	4179	342401	[[0.0, 56.0], [4179.0, 342401.0]]	1	1
-416	56	0	56	4179	342401	[[0.0, 56.0], [4179.0, 342401.0]]	1	1
-415	56	0	56	4179	342401	[[0.0, 56.0], [4179.0, 342401.0]]	1	1
-414	57	0	57	4179	342400	[[0.0, 57.0], [4179.0, 342400.0]]	1	1
-413	57	0	57	4179	342400	[[0.0, 57.0], [4179.0, 342400.0]]	1	1
-412	57	0	57	4179	342400	[[0.0, 57.0], [4179.0, 342400.0]]	1	1
-411	58	0	58	4179	342399	[[0.0, 58.0], [4179.0, 342399.0]]	1	1
-410	58	0	58	4179	342399	[[0.0, 58.0], [4179.0, 342399.0]]	1	1
-409	58	0	58	4179	342399	[[0.0, 58.0], [4179.0, 342399.0]]	1	1
-408	58	0	58	4179	342399	[[0.0, 58.0], [4179.0, 342399.0]]	1	1
-407	59	0	59	4179	342398	[[0.0, 59.0], [4179.0, 342398.0]]	1	1
-406	60	0	60	4179	342397	[[0.0, 60.0], [4179.0, 342397.0]]	1	1
-405	60	0	60	4179	342397	[[0.0, 60.0], [4179.0, 342397.0]]	1	1
-404	62	0	62	4179	342395	[[0.0, 62.0], [4179.0, 342395.0]]	1	1
-403	62	0	62	4179	342395	[[0.0, 62.0], [4179.0, 342395.0]]	1	1
-402	62	1	61	4178	342396	[[1.0, 61.0], [4178.0, 342396.0]]	0.528612	1
-401	62	0	62	4179	342395	[[0.0, 62.0], [4179.0, 342395.0]]	1	1
-400	64	0	64	4179	342393	[[0.0, 64.0], [4179.0, 342393.0]]	1	1
-399	64	0	64	4179	342393	[[0.0, 64.0], [4179.0, 342393.0]]	1	1
-398	64	0	64	4179	342393	[[0.0, 64.0], [4179.0, 342393.0]]	1	1
-397	64	0	64	4179	342393	[[0.0, 64.0], [4179.0, 342393.0]]	1	1
-396	64	0	64	4179	342393	[[0.0, 64.0], [4179.0, 342393.0]]	1	1
-395	64	0	64	4179	342393	[[0.0, 64.0], [4179.0, 342393.0]]	1	1
-394	64	0	64	4179	342393	[[0.0, 64.0], [4179.0, 342393.0]]	1	1
-393	64	0	64	4179	342393	[[0.0, 64.0], [4179.0, 342393.0]]	1	1
-392	64	0	64	4179	342393	[[0.0, 64.0], [4179.0, 342393.0]]	1	1
-391	64	0	64	4179	342393	[[0.0, 64.0], [4179.0, 342393.0]]	1	1
-390	64	0	64	4179	342393	[[0.0, 64.0], [4179.0, 342393.0]]	1	1
-389	64	0	64	4179	342393	[[0.0, 64.0], [4179.0, 342393.0]]	1	1
-388	64	0	64	4179	342393	[[0.0, 64.0], [4179.0, 342393.0]]	1	1
-387	65	0	65	4179	342392	[[0.0, 65.0], [4179.0, 342392.0]]	1	1
-386	65	1	64	4178	342393	[[1.0, 64.0], [4178.0, 342393.0]]	0.545459	1
-385	65	0	65	4179	342392	[[0.0, 65.0], [4179.0, 342392.0]]	1	1
-384	65	0	65	4179	342392	[[0.0, 65.0], [4179.0, 342392.0]]	1	1
-383	65	0	65	4179	342392	[[0.0, 65.0], [4179.0, 342392.0]]	1	1
-382	66	0	66	4179	342391	[[0.0, 66.0], [4179.0, 342391.0]]	1	1
-381	66	0	66	4179	342391	[[0.0, 66.0], [4179.0, 342391.0]]	1	1
-380	66	0	66	4179	342391	[[0.0, 66.0], [4179.0, 342391.0]]	1	1
-379	66	0	66	4179	342391	[[0.0, 66.0], [4179.0, 342391.0]]	1	1
-378	66	0	66	4179	342391	[[0.0, 66.0], [4179.0, 342391.0]]	1	1
-377	66	0	66	4179	342391	[[0.0, 66.0], [4179.0, 342391.0]]	1	1
-376	66	0	66	4179	342391	[[0.0, 66.0], [4179.0, 342391.0]]	1	1
-375	66	0	66	4179	342391	[[0.0, 66.0], [4179.0, 342391.0]]	1	1
-374	66	0	66	4179	342391	[[0.0, 66.0], [4179.0, 342391.0]]	1	1
-373	66	0	66	4179	342391	[[0.0, 66.0], [4179.0, 342391.0]]	1	1
-372	66	0	66	4179	342391	[[0.0, 66.0], [4179.0, 342391.0]]	1	1
-371	66	0	66	4179	342391	[[0.0, 66.0], [4179.0, 342391.0]]	1	1
-370	66	0	66	4179	342391	[[0.0, 66.0], [4179.0, 342391.0]]	1	1
-369	66	0	66	4179	342391	[[0.0, 66.0], [4179.0, 342391.0]]	1	1
-368	67	0	67	4179	342390	[[0.0, 67.0], [4179.0, 342390.0]]	1	1
-367	67	0	67	4179	342390	[[0.0, 67.0], [4179.0, 342390.0]]	1	1
-366	67	0	67	4179	342390	[[0.0, 67.0], [4179.0, 342390.0]]	1	1
-365	67	0	67	4179	342390	[[0.0, 67.0], [4179.0, 342390.0]]	1	1
-364	68	0	68	4179	342389	[[0.0, 68.0], [4179.0, 342389.0]]	1	1
-363	68	0	68	4179	342389	[[0.0, 68.0], [4179.0, 342389.0]]	1	1
-362	68	0	68	4179	342389	[[0.0, 68.0], [4179.0, 342389.0]]	1	1
-361	68	0	68	4179	342389	[[0.0, 68.0], [4179.0, 342389.0]]	1	1
-360	68	1	67	4178	342390	[[1.0, 67.0], [4178.0, 342390.0]]	0.561704	1
-359	68	1	67	4178	342390	[[1.0, 67.0], [4178.0, 342390.0]]	0.561704	1
-358	68	0	68	4179	342389	[[0.0, 68.0], [4179.0, 342389.0]]	1	1
-357	69	0	69	4179	342388	[[0.0, 69.0], [4179.0, 342388.0]]	1	1
-356	69	0	69	4179	342388	[[0.0, 69.0], [4179.0, 342388.0]]	1	1
-355	69	0	69	4179	342388	[[0.0, 69.0], [4179.0, 342388.0]]	1	1
-354	69	0	69	4179	342388	[[0.0, 69.0], [4179.0, 342388.0]]	1	1
-353	69	0	69	4179	342388	[[0.0, 69.0], [4179.0, 342388.0]]	1	1
-352	70	1	69	4178	342388	[[1.0, 69.0], [4178.0, 342388.0]]	0.572211	1
-351	70	1	69	4178	342388	[[1.0, 69.0], [4178.0, 342388.0]]	0.572211	1
-350	70	1	69	4178	342388	[[1.0, 69.0], [4178.0, 342388.0]]	0.572211	1
-349	71	1	70	4178	342387	[[1.0, 70.0], [4178.0, 342387.0]]	0.577369	1
-348	72	0	72	4179	342385	[[0.0, 72.0], [4179.0, 342385.0]]	1	1
-347	73	0	73	4179	342384	[[0.0, 73.0], [4179.0, 342384.0]]	1	1
-346	73	0	73	4179	342384	[[0.0, 73.0], [4179.0, 342384.0]]	1	1
-345	73	0	73	4179	342384	[[0.0, 73.0], [4179.0, 342384.0]]	1	1
-344	73	0	73	4179	342384	[[0.0, 73.0], [4179.0, 342384.0]]	1	1
-343	74	0	74	4179	342383	[[0.0, 74.0], [4179.0, 342383.0]]	1	1
-342	74	0	74	4179	342383	[[0.0, 74.0], [4179.0, 342383.0]]	1	1
-341	74	0	74	4179	342383	[[0.0, 74.0], [4179.0, 342383.0]]	1	1
-340	74	0	74	4179	342383	[[0.0, 74.0], [4179.0, 342383.0]]	1	1
-339	76	1	75	4178	342382	[[1.0, 75.0], [4178.0, 342382.0]]	0.602243	1
-338	77	1	76	4178	342381	[[1.0, 76.0], [4178.0, 342381.0]]	0.60704	1
-337	77	0	77	4179	342380	[[0.0, 77.0], [4179.0, 342380.0]]	1	1
-336	77	0	77	4179	342380	[[0.0, 77.0], [4179.0, 342380.0]]	1	1
-335	78	0	78	4179	342379	[[0.0, 78.0], [4179.0, 342379.0]]	1	1
-334	78	0	78	4179	342379	[[0.0, 78.0], [4179.0, 342379.0]]	1	1
-333	78	0	78	4179	342379	[[0.0, 78.0], [4179.0, 342379.0]]	1	1
-332	80	0	80	4179	342377	[[0.0, 80.0], [4179.0, 342377.0]]	1	1
-331	80	0	80	4179	342377	[[0.0, 80.0], [4179.0, 342377.0]]	1	1
-330	80	0	80	4179	342377	[[0.0, 80.0], [4179.0, 342377.0]]	1	1
-329	80	0	80	4179	342377	[[0.0, 80.0], [4179.0, 342377.0]]	1	1
-328	80	0	80	4179	342377	[[0.0, 80.0], [4179.0, 342377.0]]	1	1
-327	81	0	81	4179	342376	[[0.0, 81.0], [4179.0, 342376.0]]	1	1
-326	81	1	80	4178	342377	[[1.0, 80.0], [4178.0, 342377.0]]	0.625654	1
-325	81	1	80	4178	342377	[[1.0, 80.0], [4178.0, 342377.0]]	0.625654	1
-324	82	0	82	4179	342375	[[0.0, 82.0], [4179.0, 342375.0]]	1	1
-323	83	0	83	4179	342374	[[0.0, 83.0], [4179.0, 342374.0]]	1	1
-322	83	0	83	4179	342374	[[0.0, 83.0], [4179.0, 342374.0]]	1	1
-321	83	0	83	4179	342374	[[0.0, 83.0], [4179.0, 342374.0]]	1	1
-320	83	0	83	4179	342374	[[0.0, 83.0], [4179.0, 342374.0]]	1	1
-319	84	0	84	4179	342373	[[0.0, 84.0], [4179.0, 342373.0]]	1	1
-318	84	0	84	4179	342373	[[0.0, 84.0], [4179.0, 342373.0]]	1	1
-317	84	0	84	4179	342373	[[0.0, 84.0], [4179.0, 342373.0]]	1	1
-316	84	0	84	4179	342373	[[0.0, 84.0], [4179.0, 342373.0]]	1	1
-315	84	0	84	4179	342373	[[0.0, 84.0], [4179.0, 342373.0]]	1	1
-314	86	0	86	4179	342371	[[0.0, 86.0], [4179.0, 342371.0]]	1	1
-313	87	0	87	4179	342370	[[0.0, 87.0], [4179.0, 342370.0]]	1	1
-312	88	0	88	4179	342369	[[0.0, 88.0], [4179.0, 342369.0]]	1	1
-311	88	0	88	4179	342369	[[0.0, 88.0], [4179.0, 342369.0]]	1	1
-310	88	0	88	4179	342369	[[0.0, 88.0], [4179.0, 342369.0]]	1	1
-309	88	0	88	4179	342369	[[0.0, 88.0], [4179.0, 342369.0]]	1	1
-308	88	0	88	4179	342369	[[0.0, 88.0], [4179.0, 342369.0]]	1	1
-307	88	0	88	4179	342369	[[0.0, 88.0], [4179.0, 342369.0]]	1	1
-306	88	0	88	4179	342369	[[0.0, 88.0], [4179.0, 342369.0]]	1	1
-305	88	0	88	4179	342369	[[0.0, 88.0], [4179.0, 342369.0]]	1	1
-304	89	0	89	4179	342368	[[0.0, 89.0], [4179.0, 342368.0]]	1	1
-303	90	0	90	4179	342367	[[0.0, 90.0], [4179.0, 342367.0]]	1	1
-302	90	0	90	4179	342367	[[0.0, 90.0], [4179.0, 342367.0]]	1	1
-301	90	0	90	4179	342367	[[0.0, 90.0], [4179.0, 342367.0]]	1	1
-300	90	0	90	4179	342367	[[0.0, 90.0], [4179.0, 342367.0]]	1	1
-299	91	0	91	4179	342366	[[0.0, 91.0], [4179.0, 342366.0]]	1	1
-298	92	0	92	4179	342365	[[0.0, 92.0], [4179.0, 342365.0]]	1	1
-297	93	0	93	4179	342364	[[0.0, 93.0], [4179.0, 342364.0]]	1	1
-296	93	0	93	4179	342364	[[0.0, 93.0], [4179.0, 342364.0]]	1	1
-295	95	1	94	4178	342363	[[1.0, 94.0], [4178.0, 342363.0]]	0.68413	1
-294	95	0	95	4179	342362	[[0.0, 95.0], [4179.0, 342362.0]]	1	1
-293	95	0	95	4179	342362	[[0.0, 95.0], [4179.0, 342362.0]]	1	1
-292	96	0	96	4179	342361	[[0.0, 96.0], [4179.0, 342361.0]]	1	1
-291	96	0	96	4179	342361	[[0.0, 96.0], [4179.0, 342361.0]]	1	1
-290	97	0	97	4179	342360	[[0.0, 97.0], [4179.0, 342360.0]]	1	1
-289	97	0	97	4179	342360	[[0.0, 97.0], [4179.0, 342360.0]]	1	1
-288	98	0	98	4179	342359	[[0.0, 98.0], [4179.0, 342359.0]]	1	1
-287	99	0	99	4179	342358	[[0.0, 99.0], [4179.0, 342358.0]]	1	1
-286	99	0	99	4179	342358	[[0.0, 99.0], [4179.0, 342358.0]]	1	1
-285	99	0	99	4179	342358	[[0.0, 99.0], [4179.0, 342358.0]]	1	1
-284	100	0	100	4179	342357	[[0.0, 100.0], [4179.0, 342357.0]]	1	1
-283	100	0	100	4179	342357	[[0.0, 100.0], [4179.0, 342357.0]]	1	1
-282	101	0	101	4179	342356	[[0.0, 101.0], [4179.0, 342356.0]]	1	1
-281	101	0	101	4179	342356	[[0.0, 101.0], [4179.0, 342356.0]]	1	1
-280	102	0	102	4179	342355	[[0.0, 102.0], [4179.0, 342355.0]]	1	1
-279	102	0	102	4179	342355	[[0.0, 102.0], [4179.0, 342355.0]]	1	1
-278	102	0	102	4179	342355	[[0.0, 102.0], [4179.0, 342355.0]]	1	1
-277	102	0	102	4179	342355	[[0.0, 102.0], [4179.0, 342355.0]]	1	1
-276	105	0	105	4179	342352	[[0.0, 105.0], [4179.0, 342352.0]]	1	1
-275	105	0	105	4179	342352	[[0.0, 105.0], [4179.0, 342352.0]]	1	1
-274	106	0	106	4179	342351	[[0.0, 106.0], [4179.0, 342351.0]]	1	1
-273	106	0	106	4179	342351	[[0.0, 106.0], [4179.0, 342351.0]]	1	1
-272	106	0	106	4179	342351	[[0.0, 106.0], [4179.0, 342351.0]]	1	1
-271	107	0	107	4179	342350	[[0.0, 107.0], [4179.0, 342350.0]]	1	1
-270	107	0	107	4179	342350	[[0.0, 107.0], [4179.0, 342350.0]]	1	1
-269	109	0	109	4179	342348	[[0.0, 109.0], [4179.0, 342348.0]]	1	1
-268	109	0	109	4179	342348	[[0.0, 109.0], [4179.0, 342348.0]]	1	1
-267	109	0	109	4179	342348	[[0.0, 109.0], [4179.0, 342348.0]]	1	1
-266	109	0	109	4179	342348	[[0.0, 109.0], [4179.0, 342348.0]]	1	1
-265	109	1	108	4178	342349	[[1.0, 108.0], [4178.0, 342349.0]]	0.733474	1
-264	110	0	110	4179	342347	[[0.0, 110.0], [4179.0, 342347.0]]	1	1
-263	112	0	112	4179	342345	[[0.0, 112.0], [4179.0, 342345.0]]	1	1
-262	113	0	113	4179	342344	[[0.0, 113.0], [4179.0, 342344.0]]	1	1
-261	114	0	114	4179	342343	[[0.0, 114.0], [4179.0, 342343.0]]	1	1
-260	115	0	115	4179	342342	[[0.0, 115.0], [4179.0, 342342.0]]	1	1
-259	117	1	116	4178	342341	[[1.0, 116.0], [4178.0, 342341.0]]	0.758128	1
-258	117	0	117	4179	342340	[[0.0, 117.0], [4179.0, 342340.0]]	1	1
-257	118	1	117	4178	342340	[[1.0, 117.0], [4178.0, 342340.0]]	0.761045	1
-256	119	0	119	4179	342338	[[0.0, 119.0], [4179.0, 342338.0]]	1	1
-255	120	0	120	4179	342337	[[0.0, 120.0], [4179.0, 342337.0]]	1	1
-254	120	0	120	4179	342337	[[0.0, 120.0], [4179.0, 342337.0]]	1	1
-253	122	0	122	4179	342335	[[0.0, 122.0], [4179.0, 342335.0]]	1	1
-252	125	0	125	4179	342332	[[0.0, 125.0], [4179.0, 342332.0]]	1	1
-251	126	0	126	4179	342331	[[0.0, 126.0], [4179.0, 342331.0]]	1	1
-250	126	0	126	4179	342331	[[0.0, 126.0], [4179.0, 342331.0]]	1	1
-249	127	0	127	4179	342330	[[0.0, 127.0], [4179.0, 342330.0]]	1	1
-248	127	0	127	4179	342330	[[0.0, 127.0], [4179.0, 342330.0]]	1	1
-247	128	0	128	4179	342329	[[0.0, 128.0], [4179.0, 342329.0]]	1	1
-246	128	0	128	4179	342329	[[0.0, 128.0], [4179.0, 342329.0]]	1	1
-245	128	0	128	4179	342329	[[0.0, 128.0], [4179.0, 342329.0]]	1	1
-244	128	0	128	4179	342329	[[0.0, 128.0], [4179.0, 342329.0]]	1	1
-243	128	0	128	4179	342329	[[0.0, 128.0], [4179.0, 342329.0]]	1	1
-242	129	0	129	4179	342328	[[0.0, 129.0], [4179.0, 342328.0]]	1	1
-241	129	0	129	4179	342328	[[0.0, 129.0], [4179.0, 342328.0]]	1	1
-240	130	0	130	4179	342327	[[0.0, 130.0], [4179.0, 342327.0]]	1	1
-239	131	1	130	4178	342327	[[1.0, 130.0], [4178.0, 342327.0]]	0.795915	1
-238	131	0	131	4179	342326	[[0.0, 131.0], [4179.0, 342326.0]]	1	1
-237	132	1	131	4178	342326	[[1.0, 131.0], [4178.0, 342326.0]]	0.798376	1
-236	133	0	133	4179	342324	[[0.0, 133.0], [4179.0, 342324.0]]	1	1
-235	134	1	133	4178	342324	[[1.0, 133.0], [4178.0, 342324.0]]	0.80321	1
-234	134	0	134	4179	342323	[[0.0, 134.0], [4179.0, 342323.0]]	1	1
-233	135	1	134	4178	342323	[[1.0, 134.0], [4178.0, 342323.0]]	0.805583	1
-232	136	1	135	4178	342322	[[1.0, 135.0], [4178.0, 342322.0]]	0.807928	1
-231	136	0	136	4179	342321	[[0.0, 136.0], [4179.0, 342321.0]]	1	1
-230	138	0	138	4179	342319	[[0.0, 138.0], [4179.0, 342319.0]]	1	1
-229	140	1	139	4178	342318	[[1.0, 139.0], [4178.0, 342318.0]]	0.817028	1
-228	140	1	139	4178	342318	[[1.0, 139.0], [4178.0, 342318.0]]	0.817028	1
-227	140	0	140	4179	342317	[[0.0, 140.0], [4179.0, 342317.0]]	1	1
-226	143	0	143	4179	342314	[[0.0, 143.0], [4179.0, 342314.0]]	1	1
-225	146	0	146	4179	342311	[[0.0, 146.0], [4179.0, 342311.0]]	1	1
-224	147	0	147	4179	342310	[[0.0, 147.0], [4179.0, 342310.0]]	1	1
-223	151	0	151	4179	342306	[[0.0, 151.0], [4179.0, 342306.0]]	1	1
-222	152	1	151	4178	342306	[[1.0, 151.0], [4178.0, 342306.0]]	0.841822	1
-221	154	1	153	4178	342304	[[1.0, 153.0], [4178.0, 342304.0]]	0.845614	1
-220	155	0	155	4179	342302	[[0.0, 155.0], [4179.0, 342302.0]]	1	1
-219	156	0	156	4179	342301	[[0.0, 156.0], [4179.0, 342301.0]]	1	1
-218	156	0	156	4179	342301	[[0.0, 156.0], [4179.0, 342301.0]]	1	1
-217	158	0	158	4179	342299	[[0.0, 158.0], [4179.0, 342299.0]]	1	1
-216	158	0	158	4179	342299	[[0.0, 158.0], [4179.0, 342299.0]]	1	1
-215	159	0	159	4179	342298	[[0.0, 159.0], [4179.0, 342298.0]]	1	1
-214	161	2	159	4177	342298	[[2.0, 159.0], [4177.0, 342298.0]]	0.579439	1
-213	162	0	162	4179	342295	[[0.0, 162.0], [4179.0, 342295.0]]	1	1
-212	163	1	162	4178	342295	[[1.0, 162.0], [4178.0, 342295.0]]	0.861587	1
-211	164	1	163	4178	342294	[[1.0, 163.0], [4178.0, 342294.0]]	0.863257	1
-210	164	0	164	4179	342293	[[0.0, 164.0], [4179.0, 342293.0]]	1	1
-209	164	0	164	4179	342293	[[0.0, 164.0], [4179.0, 342293.0]]	1	1
-208	165	0	165	4179	342292	[[0.0, 165.0], [4179.0, 342292.0]]	1	1
-207	167	1	166	4178	342291	[[1.0, 166.0], [4178.0, 342291.0]]	0.868145	1
-206	168	1	167	4178	342290	[[1.0, 167.0], [4178.0, 342290.0]]	0.869736	1
-205	171	0	171	4179	342286	[[0.0, 171.0], [4179.0, 342286.0]]	1	1
-204	172	2	170	4177	342287	[[2.0, 170.0], [4177.0, 342287.0]]	0.615318	1
-203	174	1	173	4178	342284	[[1.0, 173.0], [4178.0, 342284.0]]	0.878883	1
-202	175	0	175	4179	342282	[[0.0, 175.0], [4179.0, 342282.0]]	1	1
-201	175	1	174	4178	342283	[[1.0, 174.0], [4178.0, 342283.0]]	0.880344	1
-200	176	3	173	4176	342284	[[3.0, 173.0], [4176.0, 342284.0]]	0.356465	1
-199	176	3	173	4176	342284	[[3.0, 173.0], [4176.0, 342284.0]]	0.356465	1
-198	176	1	175	4178	342282	[[1.0, 175.0], [4178.0, 342282.0]]	0.881787	1
-197	178	1	177	4178	342280	[[1.0, 177.0], [4178.0, 342280.0]]	0.884622	1
-196	179	3	176	4176	342281	[[3.0, 176.0], [4176.0, 342281.0]]	0.36627	1
-195	179	1	178	4178	342279	[[1.0, 178.0], [4178.0, 342279.0]]	0.886014	1
-194	180	0	180	4179	342277	[[0.0, 180.0], [4179.0, 342277.0]]	1	1
-193	181	3	178	4176	342279	[[3.0, 178.0], [4176.0, 342279.0]]	0.372793	1
-192	183	0	183	4179	342274	[[0.0, 183.0], [4179.0, 342274.0]]	1	1
-191	185	0	185	4179	342272	[[0.0, 185.0], [4179.0, 342272.0]]	1	1
-190	187	0	187	4179	342270	[[0.0, 187.0], [4179.0, 342270.0]]	1	1
-189	188	0	188	4179	342269	[[0.0, 188.0], [4179.0, 342269.0]]	1	1
-188	189	0	189	4179	342268	[[0.0, 189.0], [4179.0, 342268.0]]	1	1
-187	189	0	189	4179	342268	[[0.0, 189.0], [4179.0, 342268.0]]	1	1
-186	191	0	191	4179	342266	[[0.0, 191.0], [4179.0, 342266.0]]	1	1
-185	192	0	192	4179	342265	[[0.0, 192.0], [4179.0, 342265.0]]	1	1
-184	193	1	192	4178	342265	[[1.0, 192.0], [4178.0, 342265.0]]	0.903824	1
-183	196	2	194	4177	342263	[[2.0, 194.0], [4177.0, 342263.0]]	0.685328	1
-182	197	1	196	4178	342261	[[1.0, 196.0], [4178.0, 342261.0]]	0.908381	1
-181	199	0	199	4179	342258	[[0.0, 199.0], [4179.0, 342258.0]]	1	1
-180	200	1	199	4178	342258	[[1.0, 199.0], [4178.0, 342258.0]]	0.911657	1
-179	200	0	200	4179	342257	[[0.0, 200.0], [4179.0, 342257.0]]	1	1
-178	205	1	204	4178	342253	[[1.0, 204.0], [4178.0, 342253.0]]	0.916858	1
-177	205	3	202	4176	342255	[[3.0, 202.0], [4176.0, 342255.0]]	0.449616	1
-176	208	2	206	4177	342251	[[2.0, 206.0], [4177.0, 342251.0]]	0.716221	1
-175	209	1	208	4178	342249	[[1.0, 208.0], [4178.0, 342249.0]]	0.920798	1
-174	213	1	212	4178	342245	[[1.0, 212.0], [4178.0, 342245.0]]	0.924551	1
-173	215	0	215	4179	342242	[[0.0, 215.0], [4179.0, 342242.0]]	1	1
-172	217	1	216	4178	342241	[[1.0, 216.0], [4178.0, 342241.0]]	0.928127	1
-171	219	2	217	4177	342240	[[2.0, 217.0], [4177.0, 342240.0]]	0.742258	1
-170	223	1	222	4178	342235	[[1.0, 222.0], [4178.0, 342235.0]]	0.933174	1
-169	223	1	222	4178	342235	[[1.0, 222.0], [4178.0, 342235.0]]	0.933174	1
-168	223	1	222	4178	342235	[[1.0, 222.0], [4178.0, 342235.0]]	0.933174	1
-167	224	1	223	4178	342234	[[1.0, 223.0], [4178.0, 342234.0]]	0.933981	1
-166	226	1	225	4178	342232	[[1.0, 225.0], [4178.0, 342232.0]]	0.935564	1
-165	226	1	225	4178	342232	[[1.0, 225.0], [4178.0, 342232.0]]	0.935564	1
-164	227	4	223	4175	342234	[[4.0, 223.0], [4175.0, 342234.0]]	0.293634	1
-163	228	1	227	4178	342230	[[1.0, 227.0], [4178.0, 342230.0]]	0.937109	1
-162	231	2	229	4177	342228	[[2.0, 229.0], [4177.0, 342228.0]]	0.7683	1
-161	232	1	231	4178	342226	[[1.0, 231.0], [4178.0, 342226.0]]	0.940089	1
-160	234	1	233	4178	342224	[[1.0, 233.0], [4178.0, 342224.0]]	0.941526	1
-159	236	0	236	4179	342221	[[0.0, 236.0], [4179.0, 342221.0]]	1	1
-158	237	2	235	4177	342222	[[2.0, 235.0], [4177.0, 342222.0]]	0.780439	1
-157	242	2	240	4177	342217	[[2.0, 240.0], [4177.0, 342217.0]]	0.790126	1
-156	245	1	244	4178	342213	[[1.0, 244.0], [4178.0, 342213.0]]	0.948835	1
-155	247	1	246	4178	342211	[[1.0, 246.0], [4178.0, 342211.0]]	0.950062	1
-154	248	2	246	4177	342211	[[2.0, 246.0], [4177.0, 342211.0]]	0.801249	1
-153	251	1	250	4178	342207	[[1.0, 250.0], [4178.0, 342207.0]]	0.952428	1
-152	254	1	253	4178	342204	[[1.0, 253.0], [4178.0, 342204.0]]	0.954129	1
-151	258	1	257	4178	342200	[[1.0, 257.0], [4178.0, 342200.0]]	0.956303	1
-150	260	1	259	4178	342198	[[1.0, 259.0], [4178.0, 342198.0]]	0.957351	1
-149	265	0	265	4179	342192	[[0.0, 265.0], [4179.0, 342192.0]]	1	1
-148	267	1	266	4178	342191	[[1.0, 266.0], [4178.0, 342191.0]]	0.960826	1
-147	269	0	269	4179	342188	[[0.0, 269.0], [4179.0, 342188.0]]	1	1
-146	274	1	273	4178	342184	[[1.0, 273.0], [4178.0, 342184.0]]	0.964017	1
-145	277	1	276	4178	342181	[[1.0, 276.0], [4178.0, 342181.0]]	0.965304	1
-144	277	3	274	4176	342183	[[3.0, 274.0], [4176.0, 342183.0]]	0.650152	1
-143	283	0	283	4179	342174	[[0.0, 283.0], [4179.0, 342174.0]]	1	1
-142	286	0	286	4179	342171	[[0.0, 286.0], [4179.0, 342171.0]]	1	1
-141	289	0	289	4179	342168	[[0.0, 289.0], [4179.0, 342168.0]]	1	1
-140	293	2	291	4177	342166	[[2.0, 291.0], [4177.0, 342166.0]]	0.869184	1
-139	296	1	295	4178	342162	[[1.0, 295.0], [4178.0, 342162.0]]	0.97245	1
-138	298	0	298	4179	342159	[[0.0, 298.0], [4179.0, 342159.0]]	1	1
-137	303	1	302	4178	342155	[[1.0, 302.0], [4178.0, 342155.0]]	0.974695	1
-136	306	0	306	4179	342151	[[0.0, 306.0], [4179.0, 342151.0]]	1	1
-135	310	1	309	4178	342148	[[1.0, 309.0], [4178.0, 342148.0]]	0.976756	1
-134	314	0	314	4179	342143	[[0.0, 314.0], [4179.0, 342143.0]]	1	1
-133	316	3	313	4176	342144	[[3.0, 313.0], [4176.0, 342144.0]]	0.734555	1
-132	323	3	320	4176	342137	[[3.0, 320.0], [4176.0, 342137.0]]	0.747865	1
-131	328	1	327	4178	342130	[[1.0, 327.0], [4178.0, 342130.0]]	0.981319	1
-130	334	2	332	4177	342125	[[2.0, 332.0], [4177.0, 342125.0]]	0.911771	1
-129	337	1	336	4178	342121	[[1.0, 336.0], [4178.0, 342121.0]]	0.983253	1
-128	340	2	338	4177	342119	[[2.0, 338.0], [4177.0, 342119.0]]	0.916785	1
-127	345	0	345	4179	342112	[[0.0, 345.0], [4179.0, 342112.0]]	1	1
-126	349	3	346	4176	342111	[[3.0, 346.0], [4176.0, 342111.0]]	0.792659	1
-125	353	1	352	4178	342105	[[1.0, 352.0], [4178.0, 342105.0]]	0.986209	1
-124	362	7	355	4172	342102	[[7.0, 355.0], [4172.0, 342102.0]]	0.150637	1
-123	367	2	365	4177	342092	[[2.0, 365.0], [4177.0, 342092.0]]	0.936203	1
-122	373	3	370	4176	342087	[[3.0, 370.0], [4176.0, 342087.0]]	0.82792	1
-121	379	6	373	4173	342084	[[6.0, 373.0], [4173.0, 342084.0]]	0.308435	1
-120	386	5	381	4174	342076	[[5.0, 381.0], [4174.0, 342076.0]]	0.49758	1
-119	392	2	390	4177	342067	[[2.0, 390.0], [4177.0, 342067.0]]	0.95028	1
-118	396	2	394	4177	342063	[[2.0, 394.0], [4177.0, 342063.0]]	0.952237	1
-117	402	0	402	4179	342055	[[0.0, 402.0], [4179.0, 342055.0]]	1	1
-116	405	8	397	4171	342060	[[8.0, 397.0], [4171.0, 342060.0]]	0.120001	1
-115	411	4	407	4175	342050	[[4.0, 407.0], [4175.0, 342050.0]]	0.730454	1
-114	414	1	413	4178	342044	[[1.0, 413.0], [4178.0, 342044.0]]	0.993425	1
-113	420	6	414	4173	342043	[[6.0, 414.0], [4173.0, 342043.0]]	0.395245	1
-112	430	3	427	4176	342030	[[3.0, 427.0], [4176.0, 342030.0]]	0.891613	1
-111	441	4	437	4175	342020	[[4.0, 437.0], [4175.0, 342020.0]]	0.778551	1
-110	444	3	441	4176	342016	[[3.0, 441.0], [4176.0, 342016.0]]	0.903606	1
-109	446	3	443	4176	342014	[[3.0, 443.0], [4176.0, 342014.0]]	0.905218	1
-108	450	4	446	4175	342011	[[4.0, 446.0], [4175.0, 342011.0]]	0.791579	1
-107	458	4	454	4175	342003	[[4.0, 454.0], [4175.0, 342003.0]]	0.802636	1
-106	461	4	457	4175	342000	[[4.0, 457.0], [4175.0, 342000.0]]	0.806657	1
-105	469	6	463	4173	341994	[[6.0, 463.0], [4173.0, 341994.0]]	0.498054	1
-104	476	2	474	4177	341983	[[2.0, 474.0], [4177.0, 341983.0]]	0.978891	1
-103	481	4	477	4175	341980	[[4.0, 477.0], [4175.0, 341980.0]]	0.831786	1
-102	491	4	487	4175	341970	[[4.0, 487.0], [4175.0, 341970.0]]	0.843293	1
-101	497	4	493	4175	341964	[[4.0, 493.0], [4175.0, 341964.0]]	0.849874	1
-100	505	1	504	4178	341953	[[1.0, 504.0], [4178.0, 341953.0]]	0.997823	1
-99	517	2	515	4177	341942	[[2.0, 515.0], [4177.0, 341942.0]]	0.986227	1
-98	527	3	524	4176	341933	[[3.0, 524.0], [4176.0, 341933.0]]	0.953102	1
-97	533	2	531	4177	341926	[[2.0, 531.0], [4177.0, 341926.0]]	0.988357	1
-96	541	7	534	4172	341923	[[7.0, 534.0], [4172.0, 341923.0]]	0.477534	1
-95	548	7	541	4172	341916	[[7.0, 541.0], [4172.0, 341916.0]]	0.490842	1
-94	556	7	549	4172	341908	[[7.0, 549.0], [4172.0, 341908.0]]	0.505923	1
-93	565	5	560	4174	341897	[[5.0, 560.0], [4174.0, 341897.0]]	0.811022	1
-92	571	7	564	4172	341893	[[7.0, 564.0], [4172.0, 341893.0]]	0.533772	1
-91	584	2	582	4177	341875	[[2.0, 582.0], [4177.0, 341875.0]]	0.993213	1
-90	593	9	584	4170	341873	[[9.0, 584.0], [4170.0, 341873.0]]	0.289761	1
-89	610	5	605	4174	341852	[[5.0, 605.0], [4174.0, 341852.0]]	0.858743	1
-88	614	4	610	4175	341847	[[4.0, 610.0], [4175.0, 341847.0]]	0.938196	1
-87	620	7	613	4172	341844	[[7.0, 613.0], [4172.0, 341844.0]]	0.61978	1
-86	627	5	622	4174	341835	[[5.0, 622.0], [4174.0, 341835.0]]	0.873938	1
-85	636	3	633	4176	341824	[[3.0, 633.0], [4176.0, 341824.0]]	0.982733	1
-84	645	4	641	4175	341816	[[4.0, 641.0], [4175.0, 341816.0]]	0.951832	1
-83	658	6	652	4173	341805	[[6.0, 652.0], [4173.0, 341805.0]]	0.804457	1
-82	669	2	667	4177	341790	[[2.0, 667.0], [4177.0, 341790.0]]	0.997275	1
-81	681	4	677	4175	341780	[[4.0, 677.0], [4175.0, 341780.0]]	0.964166	1
-80	686	1	685	4178	341772	[[1.0, 685.0], [4178.0, 341772.0]]	0.999759	1
-79	697	4	693	4175	341764	[[4.0, 693.0], [4175.0, 341764.0]]	0.968644	1
-78	705	3	702	4176	341755	[[3.0, 702.0], [4176.0, 341755.0]]	0.991046	1
-77	712	7	705	4172	341752	[[7.0, 705.0], [4172.0, 341752.0]]	0.754546	1
-76	721	8	713	4171	341744	[[8.0, 713.0], [4171.0, 341744.0]]	0.640359	1
-75	729	11	718	4168	341739	[[11.0, 718.0], [4168.0, 341739.0]]	0.268272	1
-74	745	9	736	4170	341721	[[9.0, 736.0], [4170.0, 341721.0]]	0.542849	1
-73	752	4	748	4175	341709	[[4.0, 748.0], [4175.0, 341709.0]]	0.980357	1
-72	764	3	761	4176	341696	[[3.0, 761.0], [4176.0, 341696.0]]	0.994954	1
-71	777	6	771	4173	341686	[[6.0, 771.0], [4173.0, 341686.0]]	0.906473	1
-70	792	4	788	4175	341669	[[4.0, 788.0], [4175.0, 341669.0]]	0.98613	1
-69	807	8	799	4171	341658	[[8.0, 799.0], [4171.0, 341658.0]]	0.756302	1
-68	816	5	811	4174	341646	[[5.0, 811.0], [4174.0, 341646.0]]	0.968394	1
-67	830	4	826	4175	341631	[[4.0, 826.0], [4175.0, 341631.0]]	0.99009	1
-66	847	3	844	4176	341613	[[3.0, 844.0], [4176.0, 341613.0]]	0.997784	1
-65	858	2	856	4177	341601	[[2.0, 856.0], [4177.0, 341601.0]]	0.999657	1
-64	870	8	862	4171	341595	[[8.0, 862.0], [4171.0, 341595.0]]	0.82258	1
-63	879	4	875	4175	341582	[[4.0, 875.0], [4175.0, 341582.0]]	0.993623	1
-62	891	2	889	4177	341568	[[2.0, 889.0], [4177.0, 341568.0]]	0.999762	1
-61	910	2	908	4177	341549	[[2.0, 908.0], [4177.0, 341549.0]]	0.999808	1
-60	933	7	926	4172	341531	[[7.0, 926.0], [4172.0, 341531.0]]	0.932441	1
-59	945	1	944	4178	341513	[[1.0, 944.0], [4178.0, 341513.0]]	0.99999	1
-58	964	0	964	4179	341493	[[0.0, 964.0], [4179.0, 341493.0]]	1	1
-57	980	3	977	4176	341480	[[3.0, 977.0], [4176.0, 341480.0]]	0.999426	1
-56	997	8	989	4171	341468	[[8.0, 989.0], [4171.0, 341468.0]]	0.912977	1
-55	1016	4	1012	4175	341445	[[4.0, 1012.0], [4175.0, 341445.0]]	0.99821	1
-54	1041	5	1036	4174	341421	[[5.0, 1036.0], [4174.0, 341421.0]]	0.995074	1
-53	1055	4	1051	4175	341406	[[4.0, 1051.0], [4175.0, 341406.0]]	0.998764	1
-52	1073	2	1071	4177	341386	[[2.0, 1071.0], [4177.0, 341386.0]]	0.999969	1
-51	1089	1	1088	4178	341369	[[1.0, 1088.0], [4178.0, 341369.0]]	0.999998	1
-50	1103	4	1099	4175	341358	[[4.0, 1099.0], [4175.0, 341358.0]]	0.99922	1
-49	1122	8	1114	4171	341343	[[8.0, 1114.0], [4171.0, 341343.0]]	0.960198	1
-48	1138	3	1135	4176	341322	[[3.0, 1135.0], [4176.0, 341322.0]]	0.999889	1
-47	1159	5	1154	4174	341303	[[5.0, 1154.0], [4174.0, 341303.0]]	0.99826	1
-46	1184	7	1177	4172	341280	[[7.0, 1177.0], [4172.0, 341280.0]]	0.988449	1
-45	1202	4	1198	4175	341259	[[4.0, 1198.0], [4175.0, 341259.0]]	0.999703	1
-44	1242	2	1240	4177	341217	[[2.0, 1240.0], [4177.0, 341217.0]]	0.999995	1
-43	1266	4	1262	4175	341195	[[4.0, 1262.0], [4175.0, 341195.0]]	0.999842	1
-42	1295	3	1292	4176	341165	[[3.0, 1292.0], [4176.0, 341165.0]]	0.999979	1
-41	1323	4	1319	4175	341138	[[4.0, 1319.0], [4175.0, 341138.0]]	0.999911	1
-40	1347	5	1342	4174	341115	[[5.0, 1342.0], [4174.0, 341115.0]]	0.999691	1
-39	1368	1	1367	4178	341090	[[1.0, 1367.0], [4178.0, 341090.0]]	1	1
-38	1385	3	1382	4176	341075	[[3.0, 1382.0], [4176.0, 341075.0]]	0.999992	1
-37	1400	2	1398	4177	341059	[[2.0, 1398.0], [4177.0, 341059.0]]	0.999999	1
-36	1427	1	1426	4178	341031	[[1.0, 1426.0], [4178.0, 341031.0]]	1	1
-35	1454	4	1450	4175	341007	[[4.0, 1450.0], [4175.0, 341007.0]]	0.999976	1
-34	1486	9	1477	4170	340980	[[9.0, 1477.0], [4170.0, 340980.0]]	0.992931	1
-33	1507	3	1504	4176	340953	[[3.0, 1504.0], [4176.0, 340953.0]]	0.999998	1
-32	1532	4	1528	4175	340929	[[4.0, 1528.0], [4175.0, 340929.0]]	0.999989	1
-31	1548	5	1543	4174	340914	[[5.0, 1543.0], [4174.0, 340914.0]]	0.999955	1
-30	1565	1	1564	4178	340893	[[1.0, 1564.0], [4178.0, 340893.0]]	1	1
-29	1588	2	1586	4177	340871	[[2.0, 1586.0], [4177.0, 340871.0]]	1	1
-28	1612	3	1609	4176	340848	[[3.0, 1609.0], [4176.0, 340848.0]]	0.999999	1
-27	1626	4	1622	4175	340835	[[4.0, 1622.0], [4175.0, 340835.0]]	0.999996	1
-26	1643	2	1641	4177	340816	[[2.0, 1641.0], [4177.0, 340816.0]]	1	1
-25	1662	2	1660	4177	340797	[[2.0, 1660.0], [4177.0, 340797.0]]	1	1
-24	1685	3	1682	4176	340775	[[3.0, 1682.0], [4176.0, 340775.0]]	1	1
-23	1713	3	1710	4176	340747	[[3.0, 1710.0], [4176.0, 340747.0]]	1	1
-22	1734	2	1732	4177	340725	[[2.0, 1732.0], [4177.0, 340725.0]]	1	1
-21	1756	2	1754	4177	340703	[[2.0, 1754.0], [4177.0, 340703.0]]	1	1
-20	1778	2	1776	4177	340681	[[2.0, 1776.0], [4177.0, 340681.0]]	1	1
-19	1806	1	1805	4178	340652	[[1.0, 1805.0], [4178.0, 340652.0]]	1	1
-18	1827	3	1824	4176	340633	[[3.0, 1824.0], [4176.0, 340633.0]]	1	1
-17	1854	2	1852	4177	340605	[[2.0, 1852.0], [4177.0, 340605.0]]	1	1
-16	1862	0	1862	4179	340595	[[0.0, 1862.0], [4179.0, 340595.0]]	1	1
-15	1883	2	1881	4177	340576	[[2.0, 1881.0], [4177.0, 340576.0]]	1	1
-14	1905	4	1901	4175	340556	[[4.0, 1901.0], [4175.0, 340556.0]]	1	1
-13	1924	3	1921	4176	340536	[[3.0, 1921.0], [4176.0, 340536.0]]	1	1
-12	1959	0	1959	4179	340498	[[0.0, 1959.0], [4179.0, 340498.0]]	1	1
-11	1983	0	1983	4179	340474	[[0.0, 1983.0], [4179.0, 340474.0]]	1	1
-10	2004	2	2002	4177	340455	[[2.0, 2002.0], [4177.0, 340455.0]]	1	1
-9	2034	3	2031	4176	340426	[[3.0, 2031.0], [4176.0, 340426.0]]	1	1
-8	2057	6	2051	4173	340406	[[6.0, 2051.0], [4173.0, 340406.0]]	0.999999	1
-7	2091	0	2091	4179	340366	[[0.0, 2091.0], [4179.0, 340366.0]]	1	1
-6	2121	3	2118	4176	340339	[[3.0, 2118.0], [4176.0, 340339.0]]	1	1
-5	2153	1	2152	4178	340305	[[1.0, 2152.0], [4178.0, 340305.0]]	1	1
-4	2188	1	2187	4178	340270	[[1.0, 2187.0], [4178.0, 340270.0]]	1	1
-3	2211	6	2205	4173	340252	[[6.0, 2205.0], [4173.0, 340252.0]]	1	1
-2	2243	5	2238	4174	340219	[[5.0, 2238.0], [4174.0, 340219.0]]	1	1
-1	2257	0	2257	4179	340200	[[0.0, 2257.0], [4179.0, 340200.0]]	1	1
0	2259	0	2259	4179	340198	[[0.0, 2259.0], [4179.0, 340198.0]]	1	1
1	2231	86	2145	4093	340312	[[86.0, 2145.0], [4093.0, 340312.0]]	3.315e-20	1.88175e-18
2	2197	10	2187	4169	340270	[[10.0, 2187.0], [4169.0, 340270.0]]	0.999927	1
3	2173	16	2157	4163	340300	[[16.0, 2157.0], [4163.0, 340300.0]]	0.987682	1
4	2127	220	1907	3959	340550	[[220.0, 1907.0], [3959.0, 340550.0]]	3.14925e-129	7.59756e-127
5	2095	273	1822	3906	340635	[[273.0, 1822.0], [3906.0, 340635.0]]	6.41331e-187	6.18885e-184
6	2065	171	1894	4008	340563	[[171.0, 1894.0], [4008.0, 340563.0]]	2.80159e-85	3.00393e-83
7	2025	185	1840	3994	340617	[[185.0, 1840.0], [3994.0, 340617.0]]	2.07779e-99	2.86439e-97
8	1996	142	1854	4037	340603	[[142.0, 1854.0], [4037.0, 340603.0]]	1.15253e-62	1.01108e-60
9	1976	168	1808	4011	340649	[[168.0, 1808.0], [4011.0, 340649.0]]	1.54172e-85	1.8597e-83
10	1949	215	1734	3964	340723	[[215.0, 1734.0], [3964.0, 340723.0]]	5.31444e-132	1.70948e-129
11	1916	244	1672	3935	340785	[[244.0, 1672.0], [3935.0, 340785.0]]	1.44097e-164	6.95266e-162
12	1901	154	1747	4025	340710	[[154.0, 1747.0], [4025.0, 340710.0]]	1.4461e-75	1.39549e-73
13	1877	89	1788	4090	340669	[[89.0, 1788.0], [4090.0, 340669.0]]	7.87853e-27	5.43056e-25
14	1852	84	1768	4095	340689	[[84.0, 1768.0], [4095.0, 340689.0]]	3.67773e-24	2.366e-22
15	1829	116	1713	4063	340744	[[116.0, 1713.0], [4063.0, 340744.0]]	1.91681e-46	1.54144e-44
16	1808	194	1614	3985	340843	[[194.0, 1614.0], [3985.0, 340843.0]]	6.63298e-117	1.28017e-114
17	1782	189	1593	3990	340864	[[189.0, 1593.0], [3990.0, 340864.0]]	5.36679e-113	8.63159e-111
18	1755	111	1644	4068	340813	[[111.0, 1644.0], [4068.0, 340813.0]]	2.17578e-44	1.61509e-42
19	1734	70	1664	4109	340793	[[70.0, 1664.0], [4109.0, 340793.0]]	9.53919e-18	5.11407e-16
20	1709	52	1657	4127	340800	[[52.0, 1657.0], [4127.0, 340800.0]]	3.18846e-09	1.53843e-07
21	1684	45	1639	4134	340818	[[45.0, 1639.0], [4134.0, 340818.0]]	1.20511e-06	5.05623e-05
22	1662	42	1620	4137	340837	[[42.0, 1620.0], [4137.0, 340837.0]]	1.00986e-05	0.00040605
23	1635	24	1611	4155	340846	[[24.0, 1611.0], [4155.0, 340846.0]]	0.191852	1
24	1613	44	1569	4135	340888	[[44.0, 1569.0], [4135.0, 340888.0]]	9.25611e-07	4.06007e-05
25	1592	34	1558	4145	340899	[[34.0, 1558.0], [4145.0, 340899.0]]	0.00128749	0.0477858
26	1569	31	1538	4148	340919	[[31.0, 1538.0], [4148.0, 340919.0]]	0.00616285	0.220265
27	1540	70	1470	4109	340987	[[70.0, 1470.0], [4109.0, 340987.0]]	1.92431e-20	1.1606e-18
28	1527	65	1462	4114	340995	[[65.0, 1462.0], [4114.0, 340995.0]]	1.07699e-17	5.46999e-16
29	1509	47	1462	4132	340995	[[47.0, 1462.0], [4132.0, 340995.0]]	8.74966e-09	4.02068e-07
30	1493	25	1468	4154	340989	[[25.0, 1468.0], [4154.0, 340989.0]]	0.0666263	1
31	1475	19	1456	4160	341001	[[19.0, 1456.0], [4160.0, 341001.0]]	0.417227	1
32	1449	32	1417	4147	341040	[[32.0, 1417.0], [4147.0, 341040.0]]	0.00103847	0.0400849
33	1427	14	1413	4165	341044	[[14.0, 1413.0], [4165.0, 341044.0]]	0.814362	1
34	1407	6	1401	4173	341056	[[6.0, 1401.0], [4173.0, 341056.0]]	0.999354	1
35	1389	9	1380	4170	341077	[[9.0, 1380.0], [4170.0, 341077.0]]	0.986024	1
36	1359	6	1353	4173	341104	[[6.0, 1353.0], [4173.0, 341104.0]]	0.999015	1
37	1340	7	1333	4172	341124	[[7.0, 1333.0], [4172.0, 341124.0]]	0.99657	1
38	1312	7	1305	4172	341152	[[7.0, 1305.0], [4172.0, 341152.0]]	0.995712	1
39	1296	4	1292	4175	341165	[[4.0, 1292.0], [4175.0, 341165.0]]	0.999883	1
40	1271	5	1266	4174	341191	[[5.0, 1266.0], [4174.0, 341191.0]]	0.999373	1
41	1250	6	1244	4173	341213	[[6.0, 1244.0], [4173.0, 341213.0]]	0.997483	1
42	1238	5	1233	4174	341224	[[5.0, 1233.0], [4174.0, 341224.0]]	0.999151	1
43	1218	5	1213	4174	341244	[[5.0, 1213.0], [4174.0, 341244.0]]	0.99898	1
44	1197	2	1195	4177	341262	[[2.0, 1195.0], [4177.0, 341262.0]]	0.999992	1
45	1179	3	1176	4176	341281	[[3.0, 1176.0], [4176.0, 341281.0]]	0.999928	1
46	1161	3	1158	4176	341299	[[3.0, 1158.0], [4176.0, 341299.0]]	0.999913	1
47	1139	5	1134	4174	341323	[[5.0, 1134.0], [4174.0, 341323.0]]	0.997919	1
48	1123	3	1120	4176	341337	[[3.0, 1120.0], [4176.0, 341337.0]]	0.99987	1
49	1106	2	1104	4177	341353	[[2.0, 1104.0], [4177.0, 341353.0]]	0.999979	1
50	1090	3	1087	4176	341370	[[3.0, 1087.0], [4176.0, 341370.0]]	0.999817	1
51	1071	6	1065	4173	341392	[[6.0, 1065.0], [4173.0, 341392.0]]	0.989071	1
52	1051	6	1045	4173	341412	[[6.0, 1045.0], [4173.0, 341412.0]]	0.987205	1
53	1027	6	1021	4173	341436	[[6.0, 1021.0], [4173.0, 341436.0]]	0.984572	1
54	1016	5	1011	4174	341446	[[5.0, 1011.0], [4174.0, 341446.0]]	0.993891	1
55	992	2	990	4177	341467	[[2.0, 990.0], [4177.0, 341467.0]]	0.999923	1
56	975	1	974	4178	341483	[[1.0, 974.0], [4178.0, 341483.0]]	0.999993	1
57	966	4	962	4175	341495	[[4.0, 962.0], [4175.0, 341495.0]]	0.997137	1
58	947	4	943	4175	341514	[[4.0, 943.0], [4175.0, 341514.0]]	0.996583	1
59	932	1	931	4178	341526	[[1.0, 931.0], [4178.0, 341526.0]]	0.999988	1
60	909	1	908	4178	341549	[[1.0, 908.0], [4178.0, 341549.0]]	0.999984	1
61	899	2	897	4177	341560	[[2.0, 897.0], [4177.0, 341560.0]]	0.999783	1
62	885	5	880	4174	341577	[[5.0, 880.0], [4174.0, 341577.0]]	0.981757	1
63	865	0	865	4179	341592	[[0.0, 865.0], [4179.0, 341592.0]]	1	1
64	851	4	847	4175	341610	[[4.0, 847.0], [4175.0, 341610.0]]	0.991788	1
65	837	2	835	4177	341622	[[2.0, 835.0], [4177.0, 341622.0]]	0.999567	1
66	816	2	814	4177	341643	[[2.0, 814.0], [4177.0, 341643.0]]	0.999454	1
67	797	1	796	4178	341661	[[1.0, 796.0], [4178.0, 341661.0]]	0.999937	1
68	788	0	788	4179	341669	[[0.0, 788.0], [4179.0, 341669.0]]	1	1
69	774	0	774	4179	341683	[[0.0, 774.0], [4179.0, 341683.0]]	1	1
70	759	2	757	4177	341700	[[2.0, 757.0], [4177.0, 341700.0]]	0.998978	1
71	748	2	746	4177	341711	[[2.0, 746.0], [4177.0, 341711.0]]	0.998847	1
72	734	1	733	4178	341724	[[1.0, 733.0], [4178.0, 341724.0]]	0.999865	1
73	726	0	726	4179	341731	[[0.0, 726.0], [4179.0, 341731.0]]	1	1
74	717	1	716	4178	341741	[[1.0, 716.0], [4178.0, 341741.0]]	0.999834	1
75	707	1	706	4178	341751	[[1.0, 706.0], [4178.0, 341751.0]]	0.999813	1
76	696	1	695	4178	341762	[[1.0, 695.0], [4178.0, 341762.0]]	0.999786	1
77	687	3	684	4176	341773	[[3.0, 684.0], [4176.0, 341773.0]]	0.989356	1
78	676	1	675	4178	341782	[[1.0, 675.0], [4178.0, 341782.0]]	0.999727	1
79	667	2	665	4177	341792	[[2.0, 665.0], [4177.0, 341792.0]]	0.997215	1
80	658	9	649	4170	341808	[[9.0, 649.0], [4170.0, 341808.0]]	0.397999	1
81	650	2	648	4177	341809	[[2.0, 648.0], [4177.0, 341809.0]]	0.996654	1
82	641	1	640	4178	341817	[[1.0, 640.0], [4178.0, 341817.0]]	0.999583	1
83	631	1	630	4178	341827	[[1.0, 630.0], [4178.0, 341827.0]]	0.999529	1
84	619	0	619	4179	341838	[[0.0, 619.0], [4179.0, 341838.0]]	1	1
85	610	3	607	4176	341850	[[3.0, 607.0], [4176.0, 341850.0]]	0.977985	1
86	604	1	603	4178	341854	[[1.0, 603.0], [4178.0, 341854.0]]	0.999346	1
87	600	4	596	4175	341861	[[4.0, 596.0], [4175.0, 341861.0]]	0.930953	1
88	596	2	594	4177	341863	[[2.0, 594.0], [4177.0, 341863.0]]	0.994028	1
89	589	3	586	4176	341871	[[3.0, 586.0], [4176.0, 341871.0]]	0.973265	1
90	580	4	576	4175	341881	[[4.0, 576.0], [4175.0, 341881.0]]	0.919273	1
91	573	6	567	4173	341890	[[6.0, 567.0], [4173.0, 341890.0]]	0.689113	1
92	567	4	563	4175	341894	[[4.0, 563.0], [4175.0, 341894.0]]	0.91076	1
93	557	2	555	4177	341902	[[2.0, 555.0], [4177.0, 341902.0]]	0.990961	1
94	547	2	545	4177	341912	[[2.0, 545.0], [4177.0, 341912.0]]	0.989954	1
95	541	2	539	4177	341918	[[2.0, 539.0], [4177.0, 341918.0]]	0.989297	1
96	533	1	532	4178	341925	[[1.0, 532.0], [4178.0, 341925.0]]	0.998451	1
97	530	1	529	4178	341928	[[1.0, 529.0], [4178.0, 341928.0]]	0.998393	1
98	520	1	519	4178	341938	[[1.0, 519.0], [4178.0, 341938.0]]	0.998185	1
99	515	1	514	4178	341943	[[1.0, 514.0], [4178.0, 341943.0]]	0.998072	1
100	509	0	509	4179	341948	[[0.0, 509.0], [4179.0, 341948.0]]	1	1
101	504	1	503	4178	341954	[[1.0, 503.0], [4178.0, 341954.0]]	0.997796	1
102	500	1	499	4178	341958	[[1.0, 499.0], [4178.0, 341958.0]]	0.997686	1
103	491	0	491	4179	341966	[[0.0, 491.0], [4179.0, 341966.0]]	1	1
104	486	3	483	4176	341974	[[3.0, 483.0], [4176.0, 341974.0]]	0.932715	1
105	482	0	482	4179	341975	[[0.0, 482.0], [4179.0, 341975.0]]	1	1
106	477	1	476	4178	341981	[[1.0, 476.0], [4178.0, 341981.0]]	0.996941	1
107	468	1	467	4178	341990	[[1.0, 467.0], [4178.0, 341990.0]]	0.996587	1
108	465	1	464	4178	341993	[[1.0, 464.0], [4178.0, 341993.0]]	0.996461	1
109	456	4	452	4175	342005	[[4.0, 452.0], [4175.0, 342005.0]]	0.799917	1
110	449	1	448	4178	342009	[[1.0, 448.0], [4178.0, 342009.0]]	0.995702	1
111	445	1	444	4178	342013	[[1.0, 444.0], [4178.0, 342013.0]]	0.995488	1
112	441	1	440	4178	342017	[[1.0, 440.0], [4178.0, 342017.0]]	0.995263	1
113	436	2	434	4177	342023	[[2.0, 434.0], [4177.0, 342023.0]]	0.968152	1
114	430	2	428	4177	342029	[[2.0, 428.0], [4177.0, 342029.0]]	0.966142	1
115	421	0	421	4179	342036	[[0.0, 421.0], [4179.0, 342036.0]]	1	1
116	417	1	416	4178	342041	[[1.0, 416.0], [4178.0, 342041.0]]	0.99366	1
117	411	0	411	4179	342046	[[0.0, 411.0], [4179.0, 342046.0]]	1	1
118	407	3	404	4176	342053	[[3.0, 404.0], [4176.0, 342053.0]]	0.868986	1
119	402	3	399	4176	342058	[[3.0, 399.0], [4176.0, 342058.0]]	0.863546	1
120	398	1	397	4178	342060	[[1.0, 397.0], [4178.0, 342060.0]]	0.992015	1
121	391	3	388	4176	342069	[[3.0, 388.0], [4176.0, 342069.0]]	0.850873	1
122	390	2	388	4177	342069	[[2.0, 388.0], [4177.0, 342069.0]]	0.949273	1
123	388	2	386	4177	342071	[[2.0, 386.0], [4177.0, 342071.0]]	0.948247	1
124	385	4	381	4175	342076	[[4.0, 381.0], [4175.0, 342076.0]]	0.68276	1
125	382	5	377	4174	342080	[[5.0, 377.0], [4174.0, 342080.0]]	0.488517	1
126	375	3	372	4176	342085	[[3.0, 372.0], [4176.0, 342085.0]]	0.830612	1
127	369	1	368	4178	342089	[[1.0, 368.0], [4178.0, 342089.0]]	0.988644	1
128	367	1	366	4178	342091	[[1.0, 366.0], [4178.0, 342091.0]]	0.988365	1
129	359	3	356	4176	342101	[[3.0, 356.0], [4176.0, 342101.0]]	0.808029	1
130	355	1	354	4178	342103	[[1.0, 354.0], [4178.0, 342103.0]]	0.98654	1
131	352	1	351	4178	342106	[[1.0, 351.0], [4178.0, 342106.0]]	0.986041	1
132	348	0	348	4179	342109	[[0.0, 348.0], [4179.0, 342109.0]]	1	1
133	346	1	345	4178	342112	[[1.0, 345.0], [4178.0, 342112.0]]	0.984986	1
134	345	2	343	4177	342114	[[2.0, 343.0], [4177.0, 342114.0]]	0.920758	1
135	342	3	339	4176	342118	[[3.0, 339.0], [4176.0, 342118.0]]	0.7813	1
136	339	1	338	4178	342119	[[1.0, 338.0], [4178.0, 342119.0]]	0.983654	1
137	338	2	336	4177	342121	[[2.0, 336.0], [4177.0, 342121.0]]	0.915145	1
138	334	0	334	4179	342123	[[0.0, 334.0], [4179.0, 342123.0]]	1	1
139	329	3	326	4176	342131	[[3.0, 326.0], [4176.0, 342131.0]]	0.758843	1
140	324	0	324	4179	342133	[[0.0, 324.0], [4179.0, 342133.0]]	1	1
141	321	1	320	4178	342137	[[1.0, 320.0], [4178.0, 342137.0]]	0.979662	1
142	319	0	319	4179	342138	[[0.0, 319.0], [4179.0, 342138.0]]	1	1
143	317	4	313	4175	342144	[[4.0, 313.0], [4175.0, 342144.0]]	0.532038	1
144	313	1	312	4178	342145	[[1.0, 312.0], [4178.0, 342145.0]]	0.977588	1
145	310	0	310	4179	342147	[[0.0, 310.0], [4179.0, 342147.0]]	1	1
146	306	1	305	4178	342152	[[1.0, 305.0], [4178.0, 342152.0]]	0.9756	1
147	302	0	302	4179	342155	[[0.0, 302.0], [4179.0, 342155.0]]	1	1
148	297	1	296	4178	342161	[[1.0, 296.0], [4178.0, 342161.0]]	0.972783	1
149	291	2	289	4177	342168	[[2.0, 289.0], [4177.0, 342168.0]]	0.866685	1
150	291	0	291	4179	342166	[[0.0, 291.0], [4179.0, 342166.0]]	1	1
151	290	1	289	4178	342168	[[1.0, 289.0], [4178.0, 342168.0]]	0.970369	1
152	288	0	288	4179	342169	[[0.0, 288.0], [4179.0, 342169.0]]	1	1
153	283	0	283	4179	342174	[[0.0, 283.0], [4179.0, 342174.0]]	1	1
154	281	1	280	4178	342177	[[1.0, 280.0], [4178.0, 342177.0]]	0.966948	1
155	277	0	277	4179	342180	[[0.0, 277.0], [4179.0, 342180.0]]	1	1
156	271	1	270	4178	342187	[[1.0, 270.0], [4178.0, 342187.0]]	0.962682	1
157	268	1	267	4178	342190	[[1.0, 267.0], [4178.0, 342190.0]]	0.961298	1
158	264	0	264	4179	342193	[[0.0, 264.0], [4179.0, 342193.0]]	1	1
159	264	2	262	4177	342195	[[2.0, 262.0], [4177.0, 342195.0]]	0.828388	1
160	261	0	261	4179	342196	[[0.0, 261.0], [4179.0, 342196.0]]	1	1
161	259	1	258	4178	342199	[[1.0, 258.0], [4178.0, 342199.0]]	0.956831	1
162	255	0	255	4179	342202	[[0.0, 255.0], [4179.0, 342202.0]]	1	1
163	252	0	252	4179	342205	[[0.0, 252.0], [4179.0, 342205.0]]	1	1
164	248	0	248	4179	342209	[[0.0, 248.0], [4179.0, 342209.0]]	1	1
165	244	0	244	4179	342213	[[0.0, 244.0], [4179.0, 342213.0]]	1	1
166	241	0	241	4179	342216	[[0.0, 241.0], [4179.0, 342216.0]]	1	1
167	241	1	240	4178	342217	[[1.0, 240.0], [4178.0, 342217.0]]	0.946289	1
168	239	1	238	4178	342219	[[1.0, 238.0], [4178.0, 342219.0]]	0.944969	1
169	236	0	236	4179	342221	[[0.0, 236.0], [4179.0, 342221.0]]	1	1
170	234	2	232	4177	342225	[[2.0, 232.0], [4177.0, 342225.0]]	0.774441	1
171	234	0	234	4179	342223	[[0.0, 234.0], [4179.0, 342223.0]]	1	1
172	232	2	230	4177	342227	[[2.0, 230.0], [4177.0, 342227.0]]	0.770363	1
173	231	1	230	4178	342227	[[1.0, 230.0], [4178.0, 342227.0]]	0.939358	1
174	228	1	227	4178	342230	[[1.0, 227.0], [4178.0, 342230.0]]	0.937109	1
175	224	2	222	4177	342235	[[2.0, 222.0], [4177.0, 342235.0]]	0.753401	1
176	223	0	223	4179	342234	[[0.0, 223.0], [4179.0, 342234.0]]	1	1
177	220	0	220	4179	342237	[[0.0, 220.0], [4179.0, 342237.0]]	1	1
178	219	1	218	4178	342239	[[1.0, 218.0], [4178.0, 342239.0]]	0.92985	1
179	217	1	216	4178	342241	[[1.0, 216.0], [4178.0, 342241.0]]	0.928127	1
180	214	1	213	4178	342244	[[1.0, 213.0], [4178.0, 342244.0]]	0.925461	1
181	212	2	210	4177	342247	[[2.0, 210.0], [4177.0, 342247.0]]	0.725936	1
182	209	0	209	4179	342248	[[0.0, 209.0], [4179.0, 342248.0]]	1	1
183	208	0	208	4179	342249	[[0.0, 208.0], [4179.0, 342249.0]]	1	1
184	206	0	206	4179	342251	[[0.0, 206.0], [4179.0, 342251.0]]	1	1
185	203	0	203	4179	342254	[[0.0, 203.0], [4179.0, 342254.0]]	1	1
186	201	0	201	4179	342256	[[0.0, 201.0], [4179.0, 342256.0]]	1	1
187	198	1	197	4178	342260	[[1.0, 197.0], [4178.0, 342260.0]]	0.909486	1
188	196	0	196	4179	342261	[[0.0, 196.0], [4179.0, 342261.0]]	1	1
189	195	1	194	4178	342263	[[1.0, 194.0], [4178.0, 342263.0]]	0.90613	1
190	194	1	193	4178	342264	[[1.0, 193.0], [4178.0, 342264.0]]	0.904984	1
191	191	0	191	4179	342266	[[0.0, 191.0], [4179.0, 342266.0]]	1	1
192	189	3	186	4176	342271	[[3.0, 186.0], [4176.0, 342271.0]]	0.398735	1
193	186	1	185	4178	342272	[[1.0, 185.0], [4178.0, 342272.0]]	0.895297	1
194	184	0	184	4179	342273	[[0.0, 184.0], [4179.0, 342273.0]]	1	1
195	181	1	180	4178	342277	[[1.0, 180.0], [4178.0, 342277.0]]	0.888747	1
196	179	2	177	4177	342280	[[2.0, 177.0], [4177.0, 342280.0]]	0.6369	1
197	177	0	177	4179	342280	[[0.0, 177.0], [4179.0, 342280.0]]	1	1
198	174	0	174	4179	342283	[[0.0, 174.0], [4179.0, 342283.0]]	1	1
199	174	0	174	4179	342283	[[0.0, 174.0], [4179.0, 342283.0]]	1	1
200	173	0	173	4179	342284	[[0.0, 173.0], [4179.0, 342284.0]]	1	1
201	169	1	168	4178	342289	[[1.0, 168.0], [4178.0, 342289.0]]	0.871307	1
202	168	0	168	4179	342289	[[0.0, 168.0], [4179.0, 342289.0]]	1	1
203	167	0	167	4179	342290	[[0.0, 167.0], [4179.0, 342290.0]]	1	1
204	165	1	164	4178	342293	[[1.0, 164.0], [4178.0, 342293.0]]	0.864906	1
205	163	0	163	4179	342294	[[0.0, 163.0], [4179.0, 342294.0]]	1	1
206	162	0	162	4179	342295	[[0.0, 162.0], [4179.0, 342295.0]]	1	1
207	160	0	160	4179	342297	[[0.0, 160.0], [4179.0, 342297.0]]	1	1
208	159	0	159	4179	342298	[[0.0, 159.0], [4179.0, 342298.0]]	1	1
209	158	0	158	4179	342299	[[0.0, 158.0], [4179.0, 342299.0]]	1	1
210	156	0	156	4179	342301	[[0.0, 156.0], [4179.0, 342301.0]]	1	1
211	154	0	154	4179	342303	[[0.0, 154.0], [4179.0, 342303.0]]	1	1
212	151	1	150	4178	342307	[[1.0, 150.0], [4178.0, 342307.0]]	0.839891	1
213	148	0	148	4179	342309	[[0.0, 148.0], [4179.0, 342309.0]]	1	1
214	145	1	144	4178	342313	[[1.0, 144.0], [4178.0, 342313.0]]	0.827799	1
215	144	0	144	4179	342313	[[0.0, 144.0], [4179.0, 342313.0]]	1	1
216	142	1	141	4178	342316	[[1.0, 141.0], [4178.0, 342316.0]]	0.821415	1
217	141	0	141	4179	342316	[[0.0, 141.0], [4179.0, 342316.0]]	1	1
218	140	0	140	4179	342317	[[0.0, 140.0], [4179.0, 342317.0]]	1	1
219	138	1	137	4178	342320	[[1.0, 137.0], [4178.0, 342320.0]]	0.812533	1
220	134	0	134	4179	342323	[[0.0, 134.0], [4179.0, 342323.0]]	1	1
221	134	0	134	4179	342323	[[0.0, 134.0], [4179.0, 342323.0]]	1	1
222	132	0	132	4179	342325	[[0.0, 132.0], [4179.0, 342325.0]]	1	1
223	131	0	131	4179	342326	[[0.0, 131.0], [4179.0, 342326.0]]	1	1
224	130	0	130	4179	342327	[[0.0, 130.0], [4179.0, 342327.0]]	1	1
225	130	0	130	4179	342327	[[0.0, 130.0], [4179.0, 342327.0]]	1	1
226	130	0	130	4179	342327	[[0.0, 130.0], [4179.0, 342327.0]]	1	1
227	127	0	127	4179	342330	[[0.0, 127.0], [4179.0, 342330.0]]	1	1
228	126	0	126	4179	342331	[[0.0, 126.0], [4179.0, 342331.0]]	1	1
229	121	1	120	4178	342337	[[1.0, 120.0], [4178.0, 342337.0]]	0.769587	1
230	119	0	119	4179	342338	[[0.0, 119.0], [4179.0, 342338.0]]	1	1
231	118	0	118	4179	342339	[[0.0, 118.0], [4179.0, 342339.0]]	1	1
232	117	0	117	4179	342340	[[0.0, 117.0], [4179.0, 342340.0]]	1	1
233	112	0	112	4179	342345	[[0.0, 112.0], [4179.0, 342345.0]]	1	1
234	112	0	112	4179	342345	[[0.0, 112.0], [4179.0, 342345.0]]	1	1
235	112	0	112	4179	342345	[[0.0, 112.0], [4179.0, 342345.0]]	1	1
236	111	0	111	4179	342346	[[0.0, 111.0], [4179.0, 342346.0]]	1	1
237	109	0	109	4179	342348	[[0.0, 109.0], [4179.0, 342348.0]]	1	1
238	108	0	108	4179	342349	[[0.0, 108.0], [4179.0, 342349.0]]	1	1
239	107	0	107	4179	342350	[[0.0, 107.0], [4179.0, 342350.0]]	1	1
240	106	0	106	4179	342351	[[0.0, 106.0], [4179.0, 342351.0]]	1	1
241	106	0	106	4179	342351	[[0.0, 106.0], [4179.0, 342351.0]]	1	1
242	106	0	106	4179	342351	[[0.0, 106.0], [4179.0, 342351.0]]	1	1
243	106	0	106	4179	342351	[[0.0, 106.0], [4179.0, 342351.0]]	1	1
244	106	0	106	4179	342351	[[0.0, 106.0], [4179.0, 342351.0]]	1	1
245	105	0	105	4179	342352	[[0.0, 105.0], [4179.0, 342352.0]]	1	1
246	104	1	103	4178	342354	[[1.0, 103.0], [4178.0, 342354.0]]	0.716805	1
247	104	0	104	4179	342353	[[0.0, 104.0], [4179.0, 342353.0]]	1	1
248	103	0	103	4179	342354	[[0.0, 103.0], [4179.0, 342354.0]]	1	1
249	102	0	102	4179	342355	[[0.0, 102.0], [4179.0, 342355.0]]	1	1
250	102	0	102	4179	342355	[[0.0, 102.0], [4179.0, 342355.0]]	1	1
251	102	0	102	4179	342355	[[0.0, 102.0], [4179.0, 342355.0]]	1	1
252	102	0	102	4179	342355	[[0.0, 102.0], [4179.0, 342355.0]]	1	1
253	102	0	102	4179	342355	[[0.0, 102.0], [4179.0, 342355.0]]	1	1
254	102	0	102	4179	342355	[[0.0, 102.0], [4179.0, 342355.0]]	1	1
255	102	0	102	4179	342355	[[0.0, 102.0], [4179.0, 342355.0]]	1	1
256	101	0	101	4179	342356	[[0.0, 101.0], [4179.0, 342356.0]]	1	1
257	100	0	100	4179	342357	[[0.0, 100.0], [4179.0, 342357.0]]	1	1
258	99	0	99	4179	342358	[[0.0, 99.0], [4179.0, 342358.0]]	1	1
259	98	1	97	4178	342360	[[1.0, 97.0], [4178.0, 342360.0]]	0.69542	1
260	98	0	98	4179	342359	[[0.0, 98.0], [4179.0, 342359.0]]	1	1
261	98	0	98	4179	342359	[[0.0, 98.0], [4179.0, 342359.0]]	1	1
262	97	0	97	4179	342360	[[0.0, 97.0], [4179.0, 342360.0]]	1	1
263	97	0	97	4179	342360	[[0.0, 97.0], [4179.0, 342360.0]]	1	1
264	96	0	96	4179	342361	[[0.0, 96.0], [4179.0, 342361.0]]	1	1
265	96	0	96	4179	342361	[[0.0, 96.0], [4179.0, 342361.0]]	1	1
266	96	0	96	4179	342361	[[0.0, 96.0], [4179.0, 342361.0]]	1	1
267	95	0	95	4179	342362	[[0.0, 95.0], [4179.0, 342362.0]]	1	1
268	95	0	95	4179	342362	[[0.0, 95.0], [4179.0, 342362.0]]	1	1
269	95	0	95	4179	342362	[[0.0, 95.0], [4179.0, 342362.0]]	1	1
270	95	0	95	4179	342362	[[0.0, 95.0], [4179.0, 342362.0]]	1	1
271	95	0	95	4179	342362	[[0.0, 95.0], [4179.0, 342362.0]]	1	1
272	95	0	95	4179	342362	[[0.0, 95.0], [4179.0, 342362.0]]	1	1
273	94	0	94	4179	342363	[[0.0, 94.0], [4179.0, 342363.0]]	1	1
274	94	0	94	4179	342363	[[0.0, 94.0], [4179.0, 342363.0]]	1	1
275	94	0	94	4179	342363	[[0.0, 94.0], [4179.0, 342363.0]]	1	1
276	93	0	93	4179	342364	[[0.0, 93.0], [4179.0, 342364.0]]	1	1
277	93	0	93	4179	342364	[[0.0, 93.0], [4179.0, 342364.0]]	1	1
278	92	0	92	4179	342365	[[0.0, 92.0], [4179.0, 342365.0]]	1	1
279	92	0	92	4179	342365	[[0.0, 92.0], [4179.0, 342365.0]]	1	1
280	91	0	91	4179	342366	[[0.0, 91.0], [4179.0, 342366.0]]	1	1
281	90	0	90	4179	342367	[[0.0, 90.0], [4179.0, 342367.0]]	1	1
282	90	0	90	4179	342367	[[0.0, 90.0], [4179.0, 342367.0]]	1	1
283	89	0	89	4179	342368	[[0.0, 89.0], [4179.0, 342368.0]]	1	1
284	89	0	89	4179	342368	[[0.0, 89.0], [4179.0, 342368.0]]	1	1
285	88	0	88	4179	342369	[[0.0, 88.0], [4179.0, 342369.0]]	1	1
286	87	0	87	4179	342370	[[0.0, 87.0], [4179.0, 342370.0]]	1	1
287	87	0	87	4179	342370	[[0.0, 87.0], [4179.0, 342370.0]]	1	1
288	87	0	87	4179	342370	[[0.0, 87.0], [4179.0, 342370.0]]	1	1
289	87	0	87	4179	342370	[[0.0, 87.0], [4179.0, 342370.0]]	1	1
290	86	0	86	4179	342371	[[0.0, 86.0], [4179.0, 342371.0]]	1	1
291	86	0	86	4179	342371	[[0.0, 86.0], [4179.0, 342371.0]]	1	1
292	86	0	86	4179	342371	[[0.0, 86.0], [4179.0, 342371.0]]	1	1
293	86	0	86	4179	342371	[[0.0, 86.0], [4179.0, 342371.0]]	1	1
294	86	0	86	4179	342371	[[0.0, 86.0], [4179.0, 342371.0]]	1	1
295	86	0	86	4179	342371	[[0.0, 86.0], [4179.0, 342371.0]]	1	1
296	86	0	86	4179	342371	[[0.0, 86.0], [4179.0, 342371.0]]	1	1
297	86	0	86	4179	342371	[[0.0, 86.0], [4179.0, 342371.0]]	1	1
298	85	0	85	4179	342372	[[0.0, 85.0], [4179.0, 342372.0]]	1	1
299	85	0	85	4179	342372	[[0.0, 85.0], [4179.0, 342372.0]]	1	1
300	85	0	85	4179	342372	[[0.0, 85.0], [4179.0, 342372.0]]	1	1
301	85	0	85	4179	342372	[[0.0, 85.0], [4179.0, 342372.0]]	1	1
302	83	0	83	4179	342374	[[0.0, 83.0], [4179.0, 342374.0]]	1	1
303	83	0	83	4179	342374	[[0.0, 83.0], [4179.0, 342374.0]]	1	1
304	83	0	83	4179	342374	[[0.0, 83.0], [4179.0, 342374.0]]	1	1
305	83	0	83	4179	342374	[[0.0, 83.0], [4179.0, 342374.0]]	1	1
306	82	0	82	4179	342375	[[0.0, 82.0], [4179.0, 342375.0]]	1	1
307	81	0	81	4179	342376	[[0.0, 81.0], [4179.0, 342376.0]]	1	1
308	81	0	81	4179	342376	[[0.0, 81.0], [4179.0, 342376.0]]	1	1
309	81	0	81	4179	342376	[[0.0, 81.0], [4179.0, 342376.0]]	1	1
310	81	0	81	4179	342376	[[0.0, 81.0], [4179.0, 342376.0]]	1	1
311	81	0	81	4179	342376	[[0.0, 81.0], [4179.0, 342376.0]]	1	1
312	81	0	81	4179	342376	[[0.0, 81.0], [4179.0, 342376.0]]	1	1
313	81	0	81	4179	342376	[[0.0, 81.0], [4179.0, 342376.0]]	1	1
314	80	0	80	4179	342377	[[0.0, 80.0], [4179.0, 342377.0]]	1	1
315	80	0	80	4179	342377	[[0.0, 80.0], [4179.0, 342377.0]]	1	1
316	78	0	78	4179	342379	[[0.0, 78.0], [4179.0, 342379.0]]	1	1
317	77	0	77	4179	342380	[[0.0, 77.0], [4179.0, 342380.0]]	1	1
318	77	0	77	4179	342380	[[0.0, 77.0], [4179.0, 342380.0]]	1	1
319	76	0	76	4179	342381	[[0.0, 76.0], [4179.0, 342381.0]]	1	1
320	76	0	76	4179	342381	[[0.0, 76.0], [4179.0, 342381.0]]	1	1
321	76	0	76	4179	342381	[[0.0, 76.0], [4179.0, 342381.0]]	1	1
322	76	0	76	4179	342381	[[0.0, 76.0], [4179.0, 342381.0]]	1	1
323	76	0	76	4179	342381	[[0.0, 76.0], [4179.0, 342381.0]]	1	1
324	76	0	76	4179	342381	[[0.0, 76.0], [4179.0, 342381.0]]	1	1
325	76	0	76	4179	342381	[[0.0, 76.0], [4179.0, 342381.0]]	1	1
326	76	0	76	4179	342381	[[0.0, 76.0], [4179.0, 342381.0]]	1	1
327	76	0	76	4179	342381	[[0.0, 76.0], [4179.0, 342381.0]]	1	1
328	75	0	75	4179	342382	[[0.0, 75.0], [4179.0, 342382.0]]	1	1
329	75	0	75	4179	342382	[[0.0, 75.0], [4179.0, 342382.0]]	1	1
330	75	0	75	4179	342382	[[0.0, 75.0], [4179.0, 342382.0]]	1	1
331	75	0	75	4179	342382	[[0.0, 75.0], [4179.0, 342382.0]]	1	1
332	75	0	75	4179	342382	[[0.0, 75.0], [4179.0, 342382.0]]	1	1
333	75	0	75	4179	342382	[[0.0, 75.0], [4179.0, 342382.0]]	1	1
334	75	0	75	4179	342382	[[0.0, 75.0], [4179.0, 342382.0]]	1	1
335	75	0	75	4179	342382	[[0.0, 75.0], [4179.0, 342382.0]]	1	1
336	75	0	75	4179	342382	[[0.0, 75.0], [4179.0, 342382.0]]	1	1
337	75	0	75	4179	342382	[[0.0, 75.0], [4179.0, 342382.0]]	1	1
338	75	0	75	4179	342382	[[0.0, 75.0], [4179.0, 342382.0]]	1	1
339	74	0	74	4179	342383	[[0.0, 74.0], [4179.0, 342383.0]]	1	1
340	74	0	74	4179	342383	[[0.0, 74.0], [4179.0, 342383.0]]	1	1
341	73	0	73	4179	342384	[[0.0, 73.0], [4179.0, 342384.0]]	1	1
342	71	0	71	4179	342386	[[0.0, 71.0], [4179.0, 342386.0]]	1	1
343	69	0	69	4179	342388	[[0.0, 69.0], [4179.0, 342388.0]]	1	1
344	69	0	69	4179	342388	[[0.0, 69.0], [4179.0, 342388.0]]	1	1
345	69	0	69	4179	342388	[[0.0, 69.0], [4179.0, 342388.0]]	1	1
346	69	0	69	4179	342388	[[0.0, 69.0], [4179.0, 342388.0]]	1	1
347	69	0	69	4179	342388	[[0.0, 69.0], [4179.0, 342388.0]]	1	1
348	69	0	69	4179	342388	[[0.0, 69.0], [4179.0, 342388.0]]	1	1
349	69	0	69	4179	342388	[[0.0, 69.0], [4179.0, 342388.0]]	1	1
350	68	0	68	4179	342389	[[0.0, 68.0], [4179.0, 342389.0]]	1	1
351	68	0	68	4179	342389	[[0.0, 68.0], [4179.0, 342389.0]]	1	1
352	68	0	68	4179	342389	[[0.0, 68.0], [4179.0, 342389.0]]	1	1
353	68	0	68	4179	342389	[[0.0, 68.0], [4179.0, 342389.0]]	1	1
354	68	0	68	4179	342389	[[0.0, 68.0], [4179.0, 342389.0]]	1	1
355	68	0	68	4179	342389	[[0.0, 68.0], [4179.0, 342389.0]]	1	1
356	68	0	68	4179	342389	[[0.0, 68.0], [4179.0, 342389.0]]	1	1
357	68	0	68	4179	342389	[[0.0, 68.0], [4179.0, 342389.0]]	1	1
358	68	0	68	4179	342389	[[0.0, 68.0], [4179.0, 342389.0]]	1	1
359	68	0	68	4179	342389	[[0.0, 68.0], [4179.0, 342389.0]]	1	1
360	68	0	68	4179	342389	[[0.0, 68.0], [4179.0, 342389.0]]	1	1
361	67	0	67	4179	342390	[[0.0, 67.0], [4179.0, 342390.0]]	1	1
362	66	0	66	4179	342391	[[0.0, 66.0], [4179.0, 342391.0]]	1	1
363	66	0	66	4179	342391	[[0.0, 66.0], [4179.0, 342391.0]]	1	1
364	66	0	66	4179	342391	[[0.0, 66.0], [4179.0, 342391.0]]	1	1
365	66	0	66	4179	342391	[[0.0, 66.0], [4179.0, 342391.0]]	1	1
366	65	0	65	4179	342392	[[0.0, 65.0], [4179.0, 342392.0]]	1	1
367	65	0	65	4179	342392	[[0.0, 65.0], [4179.0, 342392.0]]	1	1
368	65	0	65	4179	342392	[[0.0, 65.0], [4179.0, 342392.0]]	1	1
369	65	0	65	4179	342392	[[0.0, 65.0], [4179.0, 342392.0]]	1	1
370	65	0	65	4179	342392	[[0.0, 65.0], [4179.0, 342392.0]]	1	1
371	65	0	65	4179	342392	[[0.0, 65.0], [4179.0, 342392.0]]	1	1
372	65	0	65	4179	342392	[[0.0, 65.0], [4179.0, 342392.0]]	1	1
373	65	0	65	4179	342392	[[0.0, 65.0], [4179.0, 342392.0]]	1	1
374	65	0	65	4179	342392	[[0.0, 65.0], [4179.0, 342392.0]]	1	1
375	65	0	65	4179	342392	[[0.0, 65.0], [4179.0, 342392.0]]	1	1
376	65	0	65	4179	342392	[[0.0, 65.0], [4179.0, 342392.0]]	1	1
377	65	0	65	4179	342392	[[0.0, 65.0], [4179.0, 342392.0]]	1	1
378	65	0	65	4179	342392	[[0.0, 65.0], [4179.0, 342392.0]]	1	1
379	65	0	65	4179	342392	[[0.0, 65.0], [4179.0, 342392.0]]	1	1
380	65	0	65	4179	342392	[[0.0, 65.0], [4179.0, 342392.0]]	1	1
381	65	0	65	4179	342392	[[0.0, 65.0], [4179.0, 342392.0]]	1	1
382	65	0	65	4179	342392	[[0.0, 65.0], [4179.0, 342392.0]]	1	1
383	65	0	65	4179	342392	[[0.0, 65.0], [4179.0, 342392.0]]	1	1
384	65	0	65	4179	342392	[[0.0, 65.0], [4179.0, 342392.0]]	1	1
385	65	0	65	4179	342392	[[0.0, 65.0], [4179.0, 342392.0]]	1	1
386	65	0	65	4179	342392	[[0.0, 65.0], [4179.0, 342392.0]]	1	1
387	65	0	65	4179	342392	[[0.0, 65.0], [4179.0, 342392.0]]	1	1
388	65	0	65	4179	342392	[[0.0, 65.0], [4179.0, 342392.0]]	1	1
389	65	0	65	4179	342392	[[0.0, 65.0], [4179.0, 342392.0]]	1	1
390	65	0	65	4179	342392	[[0.0, 65.0], [4179.0, 342392.0]]	1	1
391	65	0	65	4179	342392	[[0.0, 65.0], [4179.0, 342392.0]]	1	1
392	65	0	65	4179	342392	[[0.0, 65.0], [4179.0, 342392.0]]	1	1
393	64	0	64	4179	342393	[[0.0, 64.0], [4179.0, 342393.0]]	1	1
394	64	0	64	4179	342393	[[0.0, 64.0], [4179.0, 342393.0]]	1	1
395	64	0	64	4179	342393	[[0.0, 64.0], [4179.0, 342393.0]]	1	1
396	64	0	64	4179	342393	[[0.0, 64.0], [4179.0, 342393.0]]	1	1
397	63	0	63	4179	342394	[[0.0, 63.0], [4179.0, 342394.0]]	1	1
398	63	0	63	4179	342394	[[0.0, 63.0], [4179.0, 342394.0]]	1	1
399	63	0	63	4179	342394	[[0.0, 63.0], [4179.0, 342394.0]]	1	1
400	62	0	62	4179	342395	[[0.0, 62.0], [4179.0, 342395.0]]	1	1
401	62	0	62	4179	342395	[[0.0, 62.0], [4179.0, 342395.0]]	1	1
402	62	0	62	4179	342395	[[0.0, 62.0], [4179.0, 342395.0]]	1	1
403	62	0	62	4179	342395	[[0.0, 62.0], [4179.0, 342395.0]]	1	1
404	62	0	62	4179	342395	[[0.0, 62.0], [4179.0, 342395.0]]	1	1
405	62	0	62	4179	342395	[[0.0, 62.0], [4179.0, 342395.0]]	1	1
406	62	0	62	4179	342395	[[0.0, 62.0], [4179.0, 342395.0]]	1	1
407	61	0	61	4179	342396	[[0.0, 61.0], [4179.0, 342396.0]]	1	1
408	61	0	61	4179	342396	[[0.0, 61.0], [4179.0, 342396.0]]	1	1
409	61	0	61	4179	342396	[[0.0, 61.0], [4179.0, 342396.0]]	1	1
410	61	0	61	4179	342396	[[0.0, 61.0], [4179.0, 342396.0]]	1	1
411	61	0	61	4179	342396	[[0.0, 61.0], [4179.0, 342396.0]]	1	1
412	61	0	61	4179	342396	[[0.0, 61.0], [4179.0, 342396.0]]	1	1
413	61	0	61	4179	342396	[[0.0, 61.0], [4179.0, 342396.0]]	1	1
414	61	0	61	4179	342396	[[0.0, 61.0], [4179.0, 342396.0]]	1	1
415	61	0	61	4179	342396	[[0.0, 61.0], [4179.0, 342396.0]]	1	1
416	61	0	61	4179	342396	[[0.0, 61.0], [4179.0, 342396.0]]	1	1
417	61	0	61	4179	342396	[[0.0, 61.0], [4179.0, 342396.0]]	1	1
418	61	0	61	4179	342396	[[0.0, 61.0], [4179.0, 342396.0]]	1	1
419	61	0	61	4179	342396	[[0.0, 61.0], [4179.0, 342396.0]]	1	1
420	61	0	61	4179	342396	[[0.0, 61.0], [4179.0, 342396.0]]	1	1
421	61	0	61	4179	342396	[[0.0, 61.0], [4179.0, 342396.0]]	1	1
422	61	0	61	4179	342396	[[0.0, 61.0], [4179.0, 342396.0]]	1	1
423	61	0	61	4179	342396	[[0.0, 61.0], [4179.0, 342396.0]]	1	1
424	61	0	61	4179	342396	[[0.0, 61.0], [4179.0, 342396.0]]	1	1
425	61	0	61	4179	342396	[[0.0, 61.0], [4179.0, 342396.0]]	1	1
426	61	0	61	4179	342396	[[0.0, 61.0], [4179.0, 342396.0]]	1	1
427	61	0	61	4179	342396	[[0.0, 61.0], [4179.0, 342396.0]]	1	1
428	61	0	61	4179	342396	[[0.0, 61.0], [4179.0, 342396.0]]	1	1
429	61	0	61	4179	342396	[[0.0, 61.0], [4179.0, 342396.0]]	1	1
430	61	0	61	4179	342396	[[0.0, 61.0], [4179.0, 342396.0]]	1	1
431	61	0	61	4179	342396	[[0.0, 61.0], [4179.0, 342396.0]]	1	1
432	61	0	61	4179	342396	[[0.0, 61.0], [4179.0, 342396.0]]	1	1
433	61	0	61	4179	342396	[[0.0, 61.0], [4179.0, 342396.0]]	1	1
434	61	0	61	4179	342396	[[0.0, 61.0], [4179.0, 342396.0]]	1	1
435	61	0	61	4179	342396	[[0.0, 61.0], [4179.0, 342396.0]]	1	1
436	61	0	61	4179	342396	[[0.0, 61.0], [4179.0, 342396.0]]	1	1
437	61	0	61	4179	342396	[[0.0, 61.0], [4179.0, 342396.0]]	1	1
438	61	0	61	4179	342396	[[0.0, 61.0], [4179.0, 342396.0]]	1	1
439	61	0	61	4179	342396	[[0.0, 61.0], [4179.0, 342396.0]]	1	1
440	61	0	61	4179	342396	[[0.0, 61.0], [4179.0, 342396.0]]	1	1
441	61	0	61	4179	342396	[[0.0, 61.0], [4179.0, 342396.0]]	1	1
442	60	0	60	4179	342397	[[0.0, 60.0], [4179.0, 342397.0]]	1	1
443	60	0	60	4179	342397	[[0.0, 60.0], [4179.0, 342397.0]]	1	1
444	60	0	60	4179	342397	[[0.0, 60.0], [4179.0, 342397.0]]	1	1
445	60	0	60	4179	342397	[[0.0, 60.0], [4179.0, 342397.0]]	1	1
446	60	0	60	4179	342397	[[0.0, 60.0], [4179.0, 342397.0]]	1	1
447	60	0	60	4179	342397	[[0.0, 60.0], [4179.0, 342397.0]]	1	1
448	60	0	60	4179	342397	[[0.0, 60.0], [4179.0, 342397.0]]	1	1
449	60	0	60	4179	342397	[[0.0, 60.0], [4179.0, 342397.0]]	1	1
450	60	0	60	4179	342397	[[0.0, 60.0], [4179.0, 342397.0]]	1	1
451	60	0	60	4179	342397	[[0.0, 60.0], [4179.0, 342397.0]]	1	1
452	59	0	59	4179	342398	[[0.0, 59.0], [4179.0, 342398.0]]	1	1
453	59	0	59	4179	342398	[[0.0, 59.0], [4179.0, 342398.0]]	1	1
454	59	0	59	4179	342398	[[0.0, 59.0], [4179.0, 342398.0]]	1	1
455	58	0	58	4179	342399	[[0.0, 58.0], [4179.0, 342399.0]]	1	1
456	57	0	57	4179	342400	[[0.0, 57.0], [4179.0, 342400.0]]	1	1
457	57	0	57	4179	342400	[[0.0, 57.0], [4179.0, 342400.0]]	1	1
458	57	0	57	4179	342400	[[0.0, 57.0], [4179.0, 342400.0]]	1	1
459	57	0	57	4179	342400	[[0.0, 57.0], [4179.0, 342400.0]]	1	1
460	56	0	56	4179	342401	[[0.0, 56.0], [4179.0, 342401.0]]	1	1
461	56	0	56	4179	342401	[[0.0, 56.0], [4179.0, 342401.0]]	1	1
462	56	0	56	4179	342401	[[0.0, 56.0], [4179.0, 342401.0]]	1	1
463	56	0	56	4179	342401	[[0.0, 56.0], [4179.0, 342401.0]]	1	1
464	56	0	56	4179	342401	[[0.0, 56.0], [4179.0, 342401.0]]	1	1
465	56	0	56	4179	342401	[[0.0, 56.0], [4179.0, 342401.0]]	1	1
466	55	0	55	4179	342402	[[0.0, 55.0], [4179.0, 342402.0]]	1	1
467	55	0	55	4179	342402	[[0.0, 55.0], [4179.0, 342402.0]]	1	1
468	55	0	55	4179	342402	[[0.0, 55.0], [4179.0, 342402.0]]	1	1
469	55	0	55	4179	342402	[[0.0, 55.0], [4179.0, 342402.0]]	1	1
470	55	0	55	4179	342402	[[0.0, 55.0], [4179.0, 342402.0]]	1	1
471	54	0	54	4179	342403	[[0.0, 54.0], [4179.0, 342403.0]]	1	1
472	54	0	54	4179	342403	[[0.0, 54.0], [4179.0, 342403.0]]	1	1
473	54	0	54	4179	342403	[[0.0, 54.0], [4179.0, 342403.0]]	1	1
474	54	0	54	4179	342403	[[0.0, 54.0], [4179.0, 342403.0]]	1	1
475	54	0	54	4179	342403	[[0.0, 54.0], [4179.0, 342403.0]]	1	1
476	53	0	53	4179	342404	[[0.0, 53.0], [4179.0, 342404.0]]	1	1
477	53	0	53	4179	342404	[[0.0, 53.0], [4179.0, 342404.0]]	1	1
478	52	0	52	4179	342405	[[0.0, 52.0], [4179.0, 342405.0]]	1	1
479	52	0	52	4179	342405	[[0.0, 52.0], [4179.0, 342405.0]]	1	1
480	52	0	52	4179	342405	[[0.0, 52.0], [4179.0, 342405.0]]	1	1
481	52	0	52	4179	342405	[[0.0, 52.0], [4179.0, 342405.0]]	1	1
482	52	0	52	4179	342405	[[0.0, 52.0], [4179.0, 342405.0]]	1	1
483	52	0	52	4179	342405	[[0.0, 52.0], [4179.0, 342405.0]]	1	1
484	52	0	52	4179	342405	[[0.0, 52.0], [4179.0, 342405.0]]	1	1
485	52	0	52	4179	342405	[[0.0, 52.0], [4179.0, 342405.0]]	1	1
486	52	0	52	4179	342405	[[0.0, 52.0], [4179.0, 342405.0]]	1	1
487	52	0	52	4179	342405	[[0.0, 52.0], [4179.0, 342405.0]]	1	1
488	51	0	51	4179	342406	[[0.0, 51.0], [4179.0, 342406.0]]	1	1
489	51	0	51	4179	342406	[[0.0, 51.0], [4179.0, 342406.0]]	1	1
490	51	0	51	4179	342406	[[0.0, 51.0], [4179.0, 342406.0]]	1	1
491	50	0	50	4179	342407	[[0.0, 50.0], [4179.0, 342407.0]]	1	1
492	50	0	50	4179	342407	[[0.0, 50.0], [4179.0, 342407.0]]	1	1

## Sheet: 21907 conjugative elements 
Position	Total ORFs count	Anti-defense count	In position + not anti-defense	not in position + anti-defense	not in position + not anti-defense	Fisher’s exact table	P-value	P-value after FDR
-3593	50	0	50	24418	2688147	[[0.0, 50.0], [24418.0, 2688147.0]]	1	1
-3592	50	0	50	24418	2688147	[[0.0, 50.0], [24418.0, 2688147.0]]	1	1
-3591	50	0	50	24418	2688147	[[0.0, 50.0], [24418.0, 2688147.0]]	1	1
-3590	50	0	50	24418	2688147	[[0.0, 50.0], [24418.0, 2688147.0]]	1	1
-3589	50	0	50	24418	2688147	[[0.0, 50.0], [24418.0, 2688147.0]]	1	1
-3588	50	0	50	24418	2688147	[[0.0, 50.0], [24418.0, 2688147.0]]	1	1
-3587	50	0	50	24418	2688147	[[0.0, 50.0], [24418.0, 2688147.0]]	1	1
-3586	50	0	50	24418	2688147	[[0.0, 50.0], [24418.0, 2688147.0]]	1	1
-3585	50	0	50	24418	2688147	[[0.0, 50.0], [24418.0, 2688147.0]]	1	1
-3584	50	0	50	24418	2688147	[[0.0, 50.0], [24418.0, 2688147.0]]	1	1
-3583	50	0	50	24418	2688147	[[0.0, 50.0], [24418.0, 2688147.0]]	1	1
-3582	50	0	50	24418	2688147	[[0.0, 50.0], [24418.0, 2688147.0]]	1	1
-3581	50	0	50	24418	2688147	[[0.0, 50.0], [24418.0, 2688147.0]]	1	1
-3580	50	0	50	24418	2688147	[[0.0, 50.0], [24418.0, 2688147.0]]	1	1
-3579	50	0	50	24418	2688147	[[0.0, 50.0], [24418.0, 2688147.0]]	1	1
-3578	50	0	50	24418	2688147	[[0.0, 50.0], [24418.0, 2688147.0]]	1	1
-3577	50	0	50	24418	2688147	[[0.0, 50.0], [24418.0, 2688147.0]]	1	1
-3576	50	0	50	24418	2688147	[[0.0, 50.0], [24418.0, 2688147.0]]	1	1
-3575	50	0	50	24418	2688147	[[0.0, 50.0], [24418.0, 2688147.0]]	1	1
-3574	50	0	50	24418	2688147	[[0.0, 50.0], [24418.0, 2688147.0]]	1	1
-3573	50	0	50	24418	2688147	[[0.0, 50.0], [24418.0, 2688147.0]]	1	1
-3572	50	0	50	24418	2688147	[[0.0, 50.0], [24418.0, 2688147.0]]	1	1
-3571	50	0	50	24418	2688147	[[0.0, 50.0], [24418.0, 2688147.0]]	1	1
-3570	50	0	50	24418	2688147	[[0.0, 50.0], [24418.0, 2688147.0]]	1	1
-3569	50	0	50	24418	2688147	[[0.0, 50.0], [24418.0, 2688147.0]]	1	1
-3568	50	0	50	24418	2688147	[[0.0, 50.0], [24418.0, 2688147.0]]	1	1
-3567	50	0	50	24418	2688147	[[0.0, 50.0], [24418.0, 2688147.0]]	1	1
-3566	50	0	50	24418	2688147	[[0.0, 50.0], [24418.0, 2688147.0]]	1	1
-3565	50	0	50	24418	2688147	[[0.0, 50.0], [24418.0, 2688147.0]]	1	1
-3564	50	0	50	24418	2688147	[[0.0, 50.0], [24418.0, 2688147.0]]	1	1
-3563	50	0	50	24418	2688147	[[0.0, 50.0], [24418.0, 2688147.0]]	1	1
-3562	50	0	50	24418	2688147	[[0.0, 50.0], [24418.0, 2688147.0]]	1	1
-3561	50	0	50	24418	2688147	[[0.0, 50.0], [24418.0, 2688147.0]]	1	1
-3560	50	0	50	24418	2688147	[[0.0, 50.0], [24418.0, 2688147.0]]	1	1
-3559	50	0	50	24418	2688147	[[0.0, 50.0], [24418.0, 2688147.0]]	1	1
-3558	50	0	50	24418	2688147	[[0.0, 50.0], [24418.0, 2688147.0]]	1	1
-3557	50	0	50	24418	2688147	[[0.0, 50.0], [24418.0, 2688147.0]]	1	1
-3556	50	0	50	24418	2688147	[[0.0, 50.0], [24418.0, 2688147.0]]	1	1
-3555	50	0	50	24418	2688147	[[0.0, 50.0], [24418.0, 2688147.0]]	1	1
-3554	50	0	50	24418	2688147	[[0.0, 50.0], [24418.0, 2688147.0]]	1	1
-3553	50	0	50	24418	2688147	[[0.0, 50.0], [24418.0, 2688147.0]]	1	1
-3552	52	0	52	24418	2688145	[[0.0, 52.0], [24418.0, 2688145.0]]	1	1
-3551	52	0	52	24418	2688145	[[0.0, 52.0], [24418.0, 2688145.0]]	1	1
-3550	52	0	52	24418	2688145	[[0.0, 52.0], [24418.0, 2688145.0]]	1	1
-3549	52	0	52	24418	2688145	[[0.0, 52.0], [24418.0, 2688145.0]]	1	1
-3548	52	0	52	24418	2688145	[[0.0, 52.0], [24418.0, 2688145.0]]	1	1
-3547	52	0	52	24418	2688145	[[0.0, 52.0], [24418.0, 2688145.0]]	1	1
-3546	52	0	52	24418	2688145	[[0.0, 52.0], [24418.0, 2688145.0]]	1	1
-3545	52	0	52	24418	2688145	[[0.0, 52.0], [24418.0, 2688145.0]]	1	1
-3544	52	0	52	24418	2688145	[[0.0, 52.0], [24418.0, 2688145.0]]	1	1
-3543	52	0	52	24418	2688145	[[0.0, 52.0], [24418.0, 2688145.0]]	1	1
-3542	52	0	52	24418	2688145	[[0.0, 52.0], [24418.0, 2688145.0]]	1	1
-3541	52	0	52	24418	2688145	[[0.0, 52.0], [24418.0, 2688145.0]]	1	1
-3540	52	0	52	24418	2688145	[[0.0, 52.0], [24418.0, 2688145.0]]	1	1
-3539	52	0	52	24418	2688145	[[0.0, 52.0], [24418.0, 2688145.0]]	1	1
-3538	52	0	52	24418	2688145	[[0.0, 52.0], [24418.0, 2688145.0]]	1	1
-3537	52	0	52	24418	2688145	[[0.0, 52.0], [24418.0, 2688145.0]]	1	1
-3536	52	0	52	24418	2688145	[[0.0, 52.0], [24418.0, 2688145.0]]	1	1
-3535	52	0	52	24418	2688145	[[0.0, 52.0], [24418.0, 2688145.0]]	1	1
-3534	52	0	52	24418	2688145	[[0.0, 52.0], [24418.0, 2688145.0]]	1	1
-3533	52	0	52	24418	2688145	[[0.0, 52.0], [24418.0, 2688145.0]]	1	1
-3532	52	0	52	24418	2688145	[[0.0, 52.0], [24418.0, 2688145.0]]	1	1
-3531	52	0	52	24418	2688145	[[0.0, 52.0], [24418.0, 2688145.0]]	1	1
-3530	52	0	52	24418	2688145	[[0.0, 52.0], [24418.0, 2688145.0]]	1	1
-3529	52	0	52	24418	2688145	[[0.0, 52.0], [24418.0, 2688145.0]]	1	1
-3528	52	0	52	24418	2688145	[[0.0, 52.0], [24418.0, 2688145.0]]	1	1
-3527	52	0	52	24418	2688145	[[0.0, 52.0], [24418.0, 2688145.0]]	1	1
-3526	52	0	52	24418	2688145	[[0.0, 52.0], [24418.0, 2688145.0]]	1	1
-3525	52	0	52	24418	2688145	[[0.0, 52.0], [24418.0, 2688145.0]]	1	1
-3524	52	0	52	24418	2688145	[[0.0, 52.0], [24418.0, 2688145.0]]	1	1
-3523	52	0	52	24418	2688145	[[0.0, 52.0], [24418.0, 2688145.0]]	1	1
-3522	52	0	52	24418	2688145	[[0.0, 52.0], [24418.0, 2688145.0]]	1	1
-3521	52	0	52	24418	2688145	[[0.0, 52.0], [24418.0, 2688145.0]]	1	1
-3520	52	0	52	24418	2688145	[[0.0, 52.0], [24418.0, 2688145.0]]	1	1
-3519	52	0	52	24418	2688145	[[0.0, 52.0], [24418.0, 2688145.0]]	1	1
-3518	52	0	52	24418	2688145	[[0.0, 52.0], [24418.0, 2688145.0]]	1	1
-3517	52	0	52	24418	2688145	[[0.0, 52.0], [24418.0, 2688145.0]]	1	1
-3516	52	0	52	24418	2688145	[[0.0, 52.0], [24418.0, 2688145.0]]	1	1
-3515	52	0	52	24418	2688145	[[0.0, 52.0], [24418.0, 2688145.0]]	1	1
-3514	52	0	52	24418	2688145	[[0.0, 52.0], [24418.0, 2688145.0]]	1	1
-3513	52	0	52	24418	2688145	[[0.0, 52.0], [24418.0, 2688145.0]]	1	1
-3512	52	0	52	24418	2688145	[[0.0, 52.0], [24418.0, 2688145.0]]	1	1
-3511	52	0	52	24418	2688145	[[0.0, 52.0], [24418.0, 2688145.0]]	1	1
-3510	52	0	52	24418	2688145	[[0.0, 52.0], [24418.0, 2688145.0]]	1	1
-3509	52	0	52	24418	2688145	[[0.0, 52.0], [24418.0, 2688145.0]]	1	1
-3508	52	0	52	24418	2688145	[[0.0, 52.0], [24418.0, 2688145.0]]	1	1
-3507	52	0	52	24418	2688145	[[0.0, 52.0], [24418.0, 2688145.0]]	1	1
-3506	52	0	52	24418	2688145	[[0.0, 52.0], [24418.0, 2688145.0]]	1	1
-3505	52	0	52	24418	2688145	[[0.0, 52.0], [24418.0, 2688145.0]]	1	1
-3504	52	0	52	24418	2688145	[[0.0, 52.0], [24418.0, 2688145.0]]	1	1
-3503	52	0	52	24418	2688145	[[0.0, 52.0], [24418.0, 2688145.0]]	1	1
-3502	52	0	52	24418	2688145	[[0.0, 52.0], [24418.0, 2688145.0]]	1	1
-3501	52	0	52	24418	2688145	[[0.0, 52.0], [24418.0, 2688145.0]]	1	1
-3500	52	0	52	24418	2688145	[[0.0, 52.0], [24418.0, 2688145.0]]	1	1
-3499	52	0	52	24418	2688145	[[0.0, 52.0], [24418.0, 2688145.0]]	1	1
-3498	52	0	52	24418	2688145	[[0.0, 52.0], [24418.0, 2688145.0]]	1	1
-3497	52	0	52	24418	2688145	[[0.0, 52.0], [24418.0, 2688145.0]]	1	1
-3496	52	0	52	24418	2688145	[[0.0, 52.0], [24418.0, 2688145.0]]	1	1
-3495	52	0	52	24418	2688145	[[0.0, 52.0], [24418.0, 2688145.0]]	1	1
-3494	52	0	52	24418	2688145	[[0.0, 52.0], [24418.0, 2688145.0]]	1	1
-3493	52	0	52	24418	2688145	[[0.0, 52.0], [24418.0, 2688145.0]]	1	1
-3492	52	0	52	24418	2688145	[[0.0, 52.0], [24418.0, 2688145.0]]	1	1
-3491	52	0	52	24418	2688145	[[0.0, 52.0], [24418.0, 2688145.0]]	1	1
-3490	52	0	52	24418	2688145	[[0.0, 52.0], [24418.0, 2688145.0]]	1	1
-3489	52	0	52	24418	2688145	[[0.0, 52.0], [24418.0, 2688145.0]]	1	1
-3488	52	0	52	24418	2688145	[[0.0, 52.0], [24418.0, 2688145.0]]	1	1
-3487	52	0	52	24418	2688145	[[0.0, 52.0], [24418.0, 2688145.0]]	1	1
-3486	52	0	52	24418	2688145	[[0.0, 52.0], [24418.0, 2688145.0]]	1	1
-3485	52	0	52	24418	2688145	[[0.0, 52.0], [24418.0, 2688145.0]]	1	1
-3484	52	0	52	24418	2688145	[[0.0, 52.0], [24418.0, 2688145.0]]	1	1
-3483	52	0	52	24418	2688145	[[0.0, 52.0], [24418.0, 2688145.0]]	1	1
-3482	52	0	52	24418	2688145	[[0.0, 52.0], [24418.0, 2688145.0]]	1	1
-3481	52	0	52	24418	2688145	[[0.0, 52.0], [24418.0, 2688145.0]]	1	1
-3480	52	0	52	24418	2688145	[[0.0, 52.0], [24418.0, 2688145.0]]	1	1
-3479	52	0	52	24418	2688145	[[0.0, 52.0], [24418.0, 2688145.0]]	1	1
-3478	52	0	52	24418	2688145	[[0.0, 52.0], [24418.0, 2688145.0]]	1	1
-3477	52	0	52	24418	2688145	[[0.0, 52.0], [24418.0, 2688145.0]]	1	1
-3476	52	0	52	24418	2688145	[[0.0, 52.0], [24418.0, 2688145.0]]	1	1
-3475	52	0	52	24418	2688145	[[0.0, 52.0], [24418.0, 2688145.0]]	1	1
-3474	52	0	52	24418	2688145	[[0.0, 52.0], [24418.0, 2688145.0]]	1	1
-3473	52	0	52	24418	2688145	[[0.0, 52.0], [24418.0, 2688145.0]]	1	1
-3472	52	0	52	24418	2688145	[[0.0, 52.0], [24418.0, 2688145.0]]	1	1
-3471	52	0	52	24418	2688145	[[0.0, 52.0], [24418.0, 2688145.0]]	1	1
-3470	52	0	52	24418	2688145	[[0.0, 52.0], [24418.0, 2688145.0]]	1	1
-3469	52	0	52	24418	2688145	[[0.0, 52.0], [24418.0, 2688145.0]]	1	1
-3468	52	0	52	24418	2688145	[[0.0, 52.0], [24418.0, 2688145.0]]	1	1
-3467	52	0	52	24418	2688145	[[0.0, 52.0], [24418.0, 2688145.0]]	1	1
-3466	52	0	52	24418	2688145	[[0.0, 52.0], [24418.0, 2688145.0]]	1	1
-3465	52	0	52	24418	2688145	[[0.0, 52.0], [24418.0, 2688145.0]]	1	1
-3464	52	0	52	24418	2688145	[[0.0, 52.0], [24418.0, 2688145.0]]	1	1
-3463	52	0	52	24418	2688145	[[0.0, 52.0], [24418.0, 2688145.0]]	1	1
-3462	52	0	52	24418	2688145	[[0.0, 52.0], [24418.0, 2688145.0]]	1	1
-3461	52	0	52	24418	2688145	[[0.0, 52.0], [24418.0, 2688145.0]]	1	1
-3460	52	0	52	24418	2688145	[[0.0, 52.0], [24418.0, 2688145.0]]	1	1
-3459	52	0	52	24418	2688145	[[0.0, 52.0], [24418.0, 2688145.0]]	1	1
-3458	52	0	52	24418	2688145	[[0.0, 52.0], [24418.0, 2688145.0]]	1	1
-3457	52	0	52	24418	2688145	[[0.0, 52.0], [24418.0, 2688145.0]]	1	1
-3456	52	0	52	24418	2688145	[[0.0, 52.0], [24418.0, 2688145.0]]	1	1
-3455	52	0	52	24418	2688145	[[0.0, 52.0], [24418.0, 2688145.0]]	1	1
-3454	52	0	52	24418	2688145	[[0.0, 52.0], [24418.0, 2688145.0]]	1	1
-3453	52	0	52	24418	2688145	[[0.0, 52.0], [24418.0, 2688145.0]]	1	1
-3452	52	0	52	24418	2688145	[[0.0, 52.0], [24418.0, 2688145.0]]	1	1
-3451	52	0	52	24418	2688145	[[0.0, 52.0], [24418.0, 2688145.0]]	1	1
-3450	52	0	52	24418	2688145	[[0.0, 52.0], [24418.0, 2688145.0]]	1	1
-3449	52	0	52	24418	2688145	[[0.0, 52.0], [24418.0, 2688145.0]]	1	1
-3448	52	0	52	24418	2688145	[[0.0, 52.0], [24418.0, 2688145.0]]	1	1
-3447	52	0	52	24418	2688145	[[0.0, 52.0], [24418.0, 2688145.0]]	1	1
-3446	52	0	52	24418	2688145	[[0.0, 52.0], [24418.0, 2688145.0]]	1	1
-3445	52	0	52	24418	2688145	[[0.0, 52.0], [24418.0, 2688145.0]]	1	1
-3444	52	0	52	24418	2688145	[[0.0, 52.0], [24418.0, 2688145.0]]	1	1
-3443	52	0	52	24418	2688145	[[0.0, 52.0], [24418.0, 2688145.0]]	1	1
-3442	52	0	52	24418	2688145	[[0.0, 52.0], [24418.0, 2688145.0]]	1	1
-3441	52	0	52	24418	2688145	[[0.0, 52.0], [24418.0, 2688145.0]]	1	1
-3440	52	0	52	24418	2688145	[[0.0, 52.0], [24418.0, 2688145.0]]	1	1
-3439	52	0	52	24418	2688145	[[0.0, 52.0], [24418.0, 2688145.0]]	1	1
-3438	52	0	52	24418	2688145	[[0.0, 52.0], [24418.0, 2688145.0]]	1	1
-3437	52	0	52	24418	2688145	[[0.0, 52.0], [24418.0, 2688145.0]]	1	1
-3436	52	0	52	24418	2688145	[[0.0, 52.0], [24418.0, 2688145.0]]	1	1
-3435	52	0	52	24418	2688145	[[0.0, 52.0], [24418.0, 2688145.0]]	1	1
-3434	52	0	52	24418	2688145	[[0.0, 52.0], [24418.0, 2688145.0]]	1	1
-3433	52	0	52	24418	2688145	[[0.0, 52.0], [24418.0, 2688145.0]]	1	1
-3432	52	0	52	24418	2688145	[[0.0, 52.0], [24418.0, 2688145.0]]	1	1
-3431	52	0	52	24418	2688145	[[0.0, 52.0], [24418.0, 2688145.0]]	1	1
-3430	52	0	52	24418	2688145	[[0.0, 52.0], [24418.0, 2688145.0]]	1	1
-3429	52	0	52	24418	2688145	[[0.0, 52.0], [24418.0, 2688145.0]]	1	1
-3428	52	0	52	24418	2688145	[[0.0, 52.0], [24418.0, 2688145.0]]	1	1
-3427	52	0	52	24418	2688145	[[0.0, 52.0], [24418.0, 2688145.0]]	1	1
-3426	52	0	52	24418	2688145	[[0.0, 52.0], [24418.0, 2688145.0]]	1	1
-3425	52	0	52	24418	2688145	[[0.0, 52.0], [24418.0, 2688145.0]]	1	1
-3424	52	0	52	24418	2688145	[[0.0, 52.0], [24418.0, 2688145.0]]	1	1
-3423	52	0	52	24418	2688145	[[0.0, 52.0], [24418.0, 2688145.0]]	1	1
-3422	52	0	52	24418	2688145	[[0.0, 52.0], [24418.0, 2688145.0]]	1	1
-3421	52	0	52	24418	2688145	[[0.0, 52.0], [24418.0, 2688145.0]]	1	1
-3420	52	0	52	24418	2688145	[[0.0, 52.0], [24418.0, 2688145.0]]	1	1
-3419	52	0	52	24418	2688145	[[0.0, 52.0], [24418.0, 2688145.0]]	1	1
-3418	52	0	52	24418	2688145	[[0.0, 52.0], [24418.0, 2688145.0]]	1	1
-3417	52	0	52	24418	2688145	[[0.0, 52.0], [24418.0, 2688145.0]]	1	1
-3416	52	0	52	24418	2688145	[[0.0, 52.0], [24418.0, 2688145.0]]	1	1
-3415	52	0	52	24418	2688145	[[0.0, 52.0], [24418.0, 2688145.0]]	1	1
-3414	52	0	52	24418	2688145	[[0.0, 52.0], [24418.0, 2688145.0]]	1	1
-3413	52	0	52	24418	2688145	[[0.0, 52.0], [24418.0, 2688145.0]]	1	1
-3412	52	0	52	24418	2688145	[[0.0, 52.0], [24418.0, 2688145.0]]	1	1
-3411	52	0	52	24418	2688145	[[0.0, 52.0], [24418.0, 2688145.0]]	1	1
-3410	52	0	52	24418	2688145	[[0.0, 52.0], [24418.0, 2688145.0]]	1	1
-3409	52	0	52	24418	2688145	[[0.0, 52.0], [24418.0, 2688145.0]]	1	1
-3408	53	0	53	24418	2688144	[[0.0, 53.0], [24418.0, 2688144.0]]	1	1
-3407	53	0	53	24418	2688144	[[0.0, 53.0], [24418.0, 2688144.0]]	1	1
-3406	53	0	53	24418	2688144	[[0.0, 53.0], [24418.0, 2688144.0]]	1	1
-3405	53	0	53	24418	2688144	[[0.0, 53.0], [24418.0, 2688144.0]]	1	1
-3404	53	0	53	24418	2688144	[[0.0, 53.0], [24418.0, 2688144.0]]	1	1
-3403	53	0	53	24418	2688144	[[0.0, 53.0], [24418.0, 2688144.0]]	1	1
-3402	53	0	53	24418	2688144	[[0.0, 53.0], [24418.0, 2688144.0]]	1	1
-3401	53	0	53	24418	2688144	[[0.0, 53.0], [24418.0, 2688144.0]]	1	1
-3400	54	0	54	24418	2688143	[[0.0, 54.0], [24418.0, 2688143.0]]	1	1
-3399	55	0	55	24418	2688142	[[0.0, 55.0], [24418.0, 2688142.0]]	1	1
-3398	55	0	55	24418	2688142	[[0.0, 55.0], [24418.0, 2688142.0]]	1	1
-3397	55	0	55	24418	2688142	[[0.0, 55.0], [24418.0, 2688142.0]]	1	1
-3396	55	0	55	24418	2688142	[[0.0, 55.0], [24418.0, 2688142.0]]	1	1
-3395	55	0	55	24418	2688142	[[0.0, 55.0], [24418.0, 2688142.0]]	1	1
-3394	56	0	56	24418	2688141	[[0.0, 56.0], [24418.0, 2688141.0]]	1	1
-3393	56	0	56	24418	2688141	[[0.0, 56.0], [24418.0, 2688141.0]]	1	1
-3392	56	0	56	24418	2688141	[[0.0, 56.0], [24418.0, 2688141.0]]	1	1
-3391	56	0	56	24418	2688141	[[0.0, 56.0], [24418.0, 2688141.0]]	1	1
-3390	56	0	56	24418	2688141	[[0.0, 56.0], [24418.0, 2688141.0]]	1	1
-3389	56	0	56	24418	2688141	[[0.0, 56.0], [24418.0, 2688141.0]]	1	1
-3388	56	0	56	24418	2688141	[[0.0, 56.0], [24418.0, 2688141.0]]	1	1
-3387	56	0	56	24418	2688141	[[0.0, 56.0], [24418.0, 2688141.0]]	1	1
-3386	56	0	56	24418	2688141	[[0.0, 56.0], [24418.0, 2688141.0]]	1	1
-3385	56	0	56	24418	2688141	[[0.0, 56.0], [24418.0, 2688141.0]]	1	1
-3384	56	0	56	24418	2688141	[[0.0, 56.0], [24418.0, 2688141.0]]	1	1
-3383	56	0	56	24418	2688141	[[0.0, 56.0], [24418.0, 2688141.0]]	1	1
-3382	56	0	56	24418	2688141	[[0.0, 56.0], [24418.0, 2688141.0]]	1	1
-3381	56	0	56	24418	2688141	[[0.0, 56.0], [24418.0, 2688141.0]]	1	1
-3380	56	0	56	24418	2688141	[[0.0, 56.0], [24418.0, 2688141.0]]	1	1
-3379	56	0	56	24418	2688141	[[0.0, 56.0], [24418.0, 2688141.0]]	1	1
-3378	57	0	57	24418	2688140	[[0.0, 57.0], [24418.0, 2688140.0]]	1	1
-3377	57	0	57	24418	2688140	[[0.0, 57.0], [24418.0, 2688140.0]]	1	1
-3376	57	0	57	24418	2688140	[[0.0, 57.0], [24418.0, 2688140.0]]	1	1
-3375	57	0	57	24418	2688140	[[0.0, 57.0], [24418.0, 2688140.0]]	1	1
-3374	58	0	58	24418	2688139	[[0.0, 58.0], [24418.0, 2688139.0]]	1	1
-3373	58	0	58	24418	2688139	[[0.0, 58.0], [24418.0, 2688139.0]]	1	1
-3372	58	0	58	24418	2688139	[[0.0, 58.0], [24418.0, 2688139.0]]	1	1
-3371	58	0	58	24418	2688139	[[0.0, 58.0], [24418.0, 2688139.0]]	1	1
-3370	58	0	58	24418	2688139	[[0.0, 58.0], [24418.0, 2688139.0]]	1	1
-3369	58	0	58	24418	2688139	[[0.0, 58.0], [24418.0, 2688139.0]]	1	1
-3368	58	0	58	24418	2688139	[[0.0, 58.0], [24418.0, 2688139.0]]	1	1
-3367	58	0	58	24418	2688139	[[0.0, 58.0], [24418.0, 2688139.0]]	1	1
-3366	58	0	58	24418	2688139	[[0.0, 58.0], [24418.0, 2688139.0]]	1	1
-3365	58	0	58	24418	2688139	[[0.0, 58.0], [24418.0, 2688139.0]]	1	1
-3364	58	0	58	24418	2688139	[[0.0, 58.0], [24418.0, 2688139.0]]	1	1
-3363	58	0	58	24418	2688139	[[0.0, 58.0], [24418.0, 2688139.0]]	1	1
-3362	58	0	58	24418	2688139	[[0.0, 58.0], [24418.0, 2688139.0]]	1	1
-3361	58	0	58	24418	2688139	[[0.0, 58.0], [24418.0, 2688139.0]]	1	1
-3360	58	0	58	24418	2688139	[[0.0, 58.0], [24418.0, 2688139.0]]	1	1
-3359	58	0	58	24418	2688139	[[0.0, 58.0], [24418.0, 2688139.0]]	1	1
-3358	58	0	58	24418	2688139	[[0.0, 58.0], [24418.0, 2688139.0]]	1	1
-3357	58	0	58	24418	2688139	[[0.0, 58.0], [24418.0, 2688139.0]]	1	1
-3356	58	0	58	24418	2688139	[[0.0, 58.0], [24418.0, 2688139.0]]	1	1
-3355	58	0	58	24418	2688139	[[0.0, 58.0], [24418.0, 2688139.0]]	1	1
-3354	58	0	58	24418	2688139	[[0.0, 58.0], [24418.0, 2688139.0]]	1	1
-3353	58	0	58	24418	2688139	[[0.0, 58.0], [24418.0, 2688139.0]]	1	1
-3352	58	0	58	24418	2688139	[[0.0, 58.0], [24418.0, 2688139.0]]	1	1
-3351	58	0	58	24418	2688139	[[0.0, 58.0], [24418.0, 2688139.0]]	1	1
-3350	58	0	58	24418	2688139	[[0.0, 58.0], [24418.0, 2688139.0]]	1	1
-3349	58	0	58	24418	2688139	[[0.0, 58.0], [24418.0, 2688139.0]]	1	1
-3348	58	0	58	24418	2688139	[[0.0, 58.0], [24418.0, 2688139.0]]	1	1
-3347	58	0	58	24418	2688139	[[0.0, 58.0], [24418.0, 2688139.0]]	1	1
-3346	58	0	58	24418	2688139	[[0.0, 58.0], [24418.0, 2688139.0]]	1	1
-3345	58	0	58	24418	2688139	[[0.0, 58.0], [24418.0, 2688139.0]]	1	1
-3344	58	0	58	24418	2688139	[[0.0, 58.0], [24418.0, 2688139.0]]	1	1
-3343	58	0	58	24418	2688139	[[0.0, 58.0], [24418.0, 2688139.0]]	1	1
-3342	58	0	58	24418	2688139	[[0.0, 58.0], [24418.0, 2688139.0]]	1	1
-3341	58	0	58	24418	2688139	[[0.0, 58.0], [24418.0, 2688139.0]]	1	1
-3340	58	0	58	24418	2688139	[[0.0, 58.0], [24418.0, 2688139.0]]	1	1
-3339	58	0	58	24418	2688139	[[0.0, 58.0], [24418.0, 2688139.0]]	1	1
-3338	58	0	58	24418	2688139	[[0.0, 58.0], [24418.0, 2688139.0]]	1	1
-3337	58	0	58	24418	2688139	[[0.0, 58.0], [24418.0, 2688139.0]]	1	1
-3336	58	0	58	24418	2688139	[[0.0, 58.0], [24418.0, 2688139.0]]	1	1
-3335	58	0	58	24418	2688139	[[0.0, 58.0], [24418.0, 2688139.0]]	1	1
-3334	58	0	58	24418	2688139	[[0.0, 58.0], [24418.0, 2688139.0]]	1	1
-3333	58	0	58	24418	2688139	[[0.0, 58.0], [24418.0, 2688139.0]]	1	1
-3332	58	0	58	24418	2688139	[[0.0, 58.0], [24418.0, 2688139.0]]	1	1
-3331	58	0	58	24418	2688139	[[0.0, 58.0], [24418.0, 2688139.0]]	1	1
-3330	59	0	59	24418	2688138	[[0.0, 59.0], [24418.0, 2688138.0]]	1	1
-3329	59	0	59	24418	2688138	[[0.0, 59.0], [24418.0, 2688138.0]]	1	1
-3328	59	0	59	24418	2688138	[[0.0, 59.0], [24418.0, 2688138.0]]	1	1
-3327	59	0	59	24418	2688138	[[0.0, 59.0], [24418.0, 2688138.0]]	1	1
-3326	59	0	59	24418	2688138	[[0.0, 59.0], [24418.0, 2688138.0]]	1	1
-3325	59	0	59	24418	2688138	[[0.0, 59.0], [24418.0, 2688138.0]]	1	1
-3324	59	0	59	24418	2688138	[[0.0, 59.0], [24418.0, 2688138.0]]	1	1
-3323	59	0	59	24418	2688138	[[0.0, 59.0], [24418.0, 2688138.0]]	1	1
-3322	59	0	59	24418	2688138	[[0.0, 59.0], [24418.0, 2688138.0]]	1	1
-3321	59	0	59	24418	2688138	[[0.0, 59.0], [24418.0, 2688138.0]]	1	1
-3320	59	0	59	24418	2688138	[[0.0, 59.0], [24418.0, 2688138.0]]	1	1
-3319	59	0	59	24418	2688138	[[0.0, 59.0], [24418.0, 2688138.0]]	1	1
-3318	59	0	59	24418	2688138	[[0.0, 59.0], [24418.0, 2688138.0]]	1	1
-3317	59	0	59	24418	2688138	[[0.0, 59.0], [24418.0, 2688138.0]]	1	1
-3316	59	0	59	24418	2688138	[[0.0, 59.0], [24418.0, 2688138.0]]	1	1
-3315	59	0	59	24418	2688138	[[0.0, 59.0], [24418.0, 2688138.0]]	1	1
-3314	59	0	59	24418	2688138	[[0.0, 59.0], [24418.0, 2688138.0]]	1	1
-3313	59	0	59	24418	2688138	[[0.0, 59.0], [24418.0, 2688138.0]]	1	1
-3312	59	0	59	24418	2688138	[[0.0, 59.0], [24418.0, 2688138.0]]	1	1
-3311	59	0	59	24418	2688138	[[0.0, 59.0], [24418.0, 2688138.0]]	1	1
-3310	59	0	59	24418	2688138	[[0.0, 59.0], [24418.0, 2688138.0]]	1	1
-3309	59	0	59	24418	2688138	[[0.0, 59.0], [24418.0, 2688138.0]]	1	1
-3308	59	0	59	24418	2688138	[[0.0, 59.0], [24418.0, 2688138.0]]	1	1
-3307	59	0	59	24418	2688138	[[0.0, 59.0], [24418.0, 2688138.0]]	1	1
-3306	59	0	59	24418	2688138	[[0.0, 59.0], [24418.0, 2688138.0]]	1	1
-3305	59	0	59	24418	2688138	[[0.0, 59.0], [24418.0, 2688138.0]]	1	1
-3304	59	0	59	24418	2688138	[[0.0, 59.0], [24418.0, 2688138.0]]	1	1
-3303	59	0	59	24418	2688138	[[0.0, 59.0], [24418.0, 2688138.0]]	1	1
-3302	59	0	59	24418	2688138	[[0.0, 59.0], [24418.0, 2688138.0]]	1	1
-3301	59	0	59	24418	2688138	[[0.0, 59.0], [24418.0, 2688138.0]]	1	1
-3300	59	0	59	24418	2688138	[[0.0, 59.0], [24418.0, 2688138.0]]	1	1
-3299	59	0	59	24418	2688138	[[0.0, 59.0], [24418.0, 2688138.0]]	1	1
-3298	59	0	59	24418	2688138	[[0.0, 59.0], [24418.0, 2688138.0]]	1	1
-3297	59	0	59	24418	2688138	[[0.0, 59.0], [24418.0, 2688138.0]]	1	1
-3296	60	0	60	24418	2688137	[[0.0, 60.0], [24418.0, 2688137.0]]	1	1
-3295	60	0	60	24418	2688137	[[0.0, 60.0], [24418.0, 2688137.0]]	1	1
-3294	60	0	60	24418	2688137	[[0.0, 60.0], [24418.0, 2688137.0]]	1	1
-3293	60	0	60	24418	2688137	[[0.0, 60.0], [24418.0, 2688137.0]]	1	1
-3292	60	0	60	24418	2688137	[[0.0, 60.0], [24418.0, 2688137.0]]	1	1
-3291	60	0	60	24418	2688137	[[0.0, 60.0], [24418.0, 2688137.0]]	1	1
-3290	60	0	60	24418	2688137	[[0.0, 60.0], [24418.0, 2688137.0]]	1	1
-3289	60	0	60	24418	2688137	[[0.0, 60.0], [24418.0, 2688137.0]]	1	1
-3288	60	0	60	24418	2688137	[[0.0, 60.0], [24418.0, 2688137.0]]	1	1
-3287	60	0	60	24418	2688137	[[0.0, 60.0], [24418.0, 2688137.0]]	1	1
-3286	60	0	60	24418	2688137	[[0.0, 60.0], [24418.0, 2688137.0]]	1	1
-3285	60	0	60	24418	2688137	[[0.0, 60.0], [24418.0, 2688137.0]]	1	1
-3284	60	0	60	24418	2688137	[[0.0, 60.0], [24418.0, 2688137.0]]	1	1
-3283	60	0	60	24418	2688137	[[0.0, 60.0], [24418.0, 2688137.0]]	1	1
-3282	60	0	60	24418	2688137	[[0.0, 60.0], [24418.0, 2688137.0]]	1	1
-3281	60	0	60	24418	2688137	[[0.0, 60.0], [24418.0, 2688137.0]]	1	1
-3280	60	0	60	24418	2688137	[[0.0, 60.0], [24418.0, 2688137.0]]	1	1
-3279	60	0	60	24418	2688137	[[0.0, 60.0], [24418.0, 2688137.0]]	1	1
-3278	60	0	60	24418	2688137	[[0.0, 60.0], [24418.0, 2688137.0]]	1	1
-3277	60	0	60	24418	2688137	[[0.0, 60.0], [24418.0, 2688137.0]]	1	1
-3276	60	0	60	24418	2688137	[[0.0, 60.0], [24418.0, 2688137.0]]	1	1
-3275	60	0	60	24418	2688137	[[0.0, 60.0], [24418.0, 2688137.0]]	1	1
-3274	60	0	60	24418	2688137	[[0.0, 60.0], [24418.0, 2688137.0]]	1	1
-3273	60	0	60	24418	2688137	[[0.0, 60.0], [24418.0, 2688137.0]]	1	1
-3272	60	0	60	24418	2688137	[[0.0, 60.0], [24418.0, 2688137.0]]	1	1
-3271	60	0	60	24418	2688137	[[0.0, 60.0], [24418.0, 2688137.0]]	1	1
-3270	60	0	60	24418	2688137	[[0.0, 60.0], [24418.0, 2688137.0]]	1	1
-3269	60	0	60	24418	2688137	[[0.0, 60.0], [24418.0, 2688137.0]]	1	1
-3268	60	0	60	24418	2688137	[[0.0, 60.0], [24418.0, 2688137.0]]	1	1
-3267	60	0	60	24418	2688137	[[0.0, 60.0], [24418.0, 2688137.0]]	1	1
-3266	60	0	60	24418	2688137	[[0.0, 60.0], [24418.0, 2688137.0]]	1	1
-3265	60	0	60	24418	2688137	[[0.0, 60.0], [24418.0, 2688137.0]]	1	1
-3264	60	0	60	24418	2688137	[[0.0, 60.0], [24418.0, 2688137.0]]	1	1
-3263	60	0	60	24418	2688137	[[0.0, 60.0], [24418.0, 2688137.0]]	1	1
-3262	60	1	59	24417	2688138	[[1.0, 59.0], [24417.0, 2688138.0]]	0.418736	1
-3261	60	0	60	24418	2688137	[[0.0, 60.0], [24418.0, 2688137.0]]	1	1
-3260	60	0	60	24418	2688137	[[0.0, 60.0], [24418.0, 2688137.0]]	1	1
-3259	60	0	60	24418	2688137	[[0.0, 60.0], [24418.0, 2688137.0]]	1	1
-3258	60	0	60	24418	2688137	[[0.0, 60.0], [24418.0, 2688137.0]]	1	1
-3257	60	0	60	24418	2688137	[[0.0, 60.0], [24418.0, 2688137.0]]	1	1
-3256	60	0	60	24418	2688137	[[0.0, 60.0], [24418.0, 2688137.0]]	1	1
-3255	60	0	60	24418	2688137	[[0.0, 60.0], [24418.0, 2688137.0]]	1	1
-3254	61	0	61	24418	2688136	[[0.0, 61.0], [24418.0, 2688136.0]]	1	1
-3253	61	0	61	24418	2688136	[[0.0, 61.0], [24418.0, 2688136.0]]	1	1
-3252	61	0	61	24418	2688136	[[0.0, 61.0], [24418.0, 2688136.0]]	1	1
-3251	61	0	61	24418	2688136	[[0.0, 61.0], [24418.0, 2688136.0]]	1	1
-3250	61	0	61	24418	2688136	[[0.0, 61.0], [24418.0, 2688136.0]]	1	1
-3249	61	0	61	24418	2688136	[[0.0, 61.0], [24418.0, 2688136.0]]	1	1
-3248	62	0	62	24418	2688135	[[0.0, 62.0], [24418.0, 2688135.0]]	1	1
-3247	62	0	62	24418	2688135	[[0.0, 62.0], [24418.0, 2688135.0]]	1	1
-3246	62	0	62	24418	2688135	[[0.0, 62.0], [24418.0, 2688135.0]]	1	1
-3245	62	0	62	24418	2688135	[[0.0, 62.0], [24418.0, 2688135.0]]	1	1
-3244	62	0	62	24418	2688135	[[0.0, 62.0], [24418.0, 2688135.0]]	1	1
-3243	62	0	62	24418	2688135	[[0.0, 62.0], [24418.0, 2688135.0]]	1	1
-3242	62	0	62	24418	2688135	[[0.0, 62.0], [24418.0, 2688135.0]]	1	1
-3241	62	0	62	24418	2688135	[[0.0, 62.0], [24418.0, 2688135.0]]	1	1
-3240	62	0	62	24418	2688135	[[0.0, 62.0], [24418.0, 2688135.0]]	1	1
-3239	62	0	62	24418	2688135	[[0.0, 62.0], [24418.0, 2688135.0]]	1	1
-3238	62	0	62	24418	2688135	[[0.0, 62.0], [24418.0, 2688135.0]]	1	1
-3237	62	0	62	24418	2688135	[[0.0, 62.0], [24418.0, 2688135.0]]	1	1
-3236	62	1	61	24417	2688136	[[1.0, 61.0], [24417.0, 2688136.0]]	0.429154	1
-3235	62	0	62	24418	2688135	[[0.0, 62.0], [24418.0, 2688135.0]]	1	1
-3234	63	0	63	24418	2688134	[[0.0, 63.0], [24418.0, 2688134.0]]	1	1
-3233	63	0	63	24418	2688134	[[0.0, 63.0], [24418.0, 2688134.0]]	1	1
-3232	63	0	63	24418	2688134	[[0.0, 63.0], [24418.0, 2688134.0]]	1	1
-3231	63	0	63	24418	2688134	[[0.0, 63.0], [24418.0, 2688134.0]]	1	1
-3230	63	0	63	24418	2688134	[[0.0, 63.0], [24418.0, 2688134.0]]	1	1
-3229	63	0	63	24418	2688134	[[0.0, 63.0], [24418.0, 2688134.0]]	1	1
-3228	63	0	63	24418	2688134	[[0.0, 63.0], [24418.0, 2688134.0]]	1	1
-3227	63	0	63	24418	2688134	[[0.0, 63.0], [24418.0, 2688134.0]]	1	1
-3226	63	0	63	24418	2688134	[[0.0, 63.0], [24418.0, 2688134.0]]	1	1
-3225	63	0	63	24418	2688134	[[0.0, 63.0], [24418.0, 2688134.0]]	1	1
-3224	63	0	63	24418	2688134	[[0.0, 63.0], [24418.0, 2688134.0]]	1	1
-3223	63	0	63	24418	2688134	[[0.0, 63.0], [24418.0, 2688134.0]]	1	1
-3222	63	0	63	24418	2688134	[[0.0, 63.0], [24418.0, 2688134.0]]	1	1
-3221	63	0	63	24418	2688134	[[0.0, 63.0], [24418.0, 2688134.0]]	1	1
-3220	63	0	63	24418	2688134	[[0.0, 63.0], [24418.0, 2688134.0]]	1	1
-3219	63	0	63	24418	2688134	[[0.0, 63.0], [24418.0, 2688134.0]]	1	1
-3218	63	0	63	24418	2688134	[[0.0, 63.0], [24418.0, 2688134.0]]	1	1
-3217	63	0	63	24418	2688134	[[0.0, 63.0], [24418.0, 2688134.0]]	1	1
-3216	63	0	63	24418	2688134	[[0.0, 63.0], [24418.0, 2688134.0]]	1	1
-3215	63	0	63	24418	2688134	[[0.0, 63.0], [24418.0, 2688134.0]]	1	1
-3214	63	0	63	24418	2688134	[[0.0, 63.0], [24418.0, 2688134.0]]	1	1
-3213	63	0	63	24418	2688134	[[0.0, 63.0], [24418.0, 2688134.0]]	1	1
-3212	63	0	63	24418	2688134	[[0.0, 63.0], [24418.0, 2688134.0]]	1	1
-3211	63	0	63	24418	2688134	[[0.0, 63.0], [24418.0, 2688134.0]]	1	1
-3210	63	0	63	24418	2688134	[[0.0, 63.0], [24418.0, 2688134.0]]	1	1
-3209	63	0	63	24418	2688134	[[0.0, 63.0], [24418.0, 2688134.0]]	1	1
-3208	63	0	63	24418	2688134	[[0.0, 63.0], [24418.0, 2688134.0]]	1	1
-3207	63	0	63	24418	2688134	[[0.0, 63.0], [24418.0, 2688134.0]]	1	1
-3206	63	0	63	24418	2688134	[[0.0, 63.0], [24418.0, 2688134.0]]	1	1
-3205	64	0	64	24418	2688133	[[0.0, 64.0], [24418.0, 2688133.0]]	1	1
-3204	64	0	64	24418	2688133	[[0.0, 64.0], [24418.0, 2688133.0]]	1	1
-3203	64	0	64	24418	2688133	[[0.0, 64.0], [24418.0, 2688133.0]]	1	1
-3202	64	0	64	24418	2688133	[[0.0, 64.0], [24418.0, 2688133.0]]	1	1
-3201	64	0	64	24418	2688133	[[0.0, 64.0], [24418.0, 2688133.0]]	1	1
-3200	64	0	64	24418	2688133	[[0.0, 64.0], [24418.0, 2688133.0]]	1	1
-3199	64	0	64	24418	2688133	[[0.0, 64.0], [24418.0, 2688133.0]]	1	1
-3198	64	0	64	24418	2688133	[[0.0, 64.0], [24418.0, 2688133.0]]	1	1
-3197	64	0	64	24418	2688133	[[0.0, 64.0], [24418.0, 2688133.0]]	1	1
-3196	64	0	64	24418	2688133	[[0.0, 64.0], [24418.0, 2688133.0]]	1	1
-3195	64	0	64	24418	2688133	[[0.0, 64.0], [24418.0, 2688133.0]]	1	1
-3194	64	0	64	24418	2688133	[[0.0, 64.0], [24418.0, 2688133.0]]	1	1
-3193	64	0	64	24418	2688133	[[0.0, 64.0], [24418.0, 2688133.0]]	1	1
-3192	64	0	64	24418	2688133	[[0.0, 64.0], [24418.0, 2688133.0]]	1	1
-3191	64	0	64	24418	2688133	[[0.0, 64.0], [24418.0, 2688133.0]]	1	1
-3190	64	0	64	24418	2688133	[[0.0, 64.0], [24418.0, 2688133.0]]	1	1
-3189	64	0	64	24418	2688133	[[0.0, 64.0], [24418.0, 2688133.0]]	1	1
-3188	64	0	64	24418	2688133	[[0.0, 64.0], [24418.0, 2688133.0]]	1	1
-3187	64	0	64	24418	2688133	[[0.0, 64.0], [24418.0, 2688133.0]]	1	1
-3186	64	0	64	24418	2688133	[[0.0, 64.0], [24418.0, 2688133.0]]	1	1
-3185	64	0	64	24418	2688133	[[0.0, 64.0], [24418.0, 2688133.0]]	1	1
-3184	64	0	64	24418	2688133	[[0.0, 64.0], [24418.0, 2688133.0]]	1	1
-3183	64	0	64	24418	2688133	[[0.0, 64.0], [24418.0, 2688133.0]]	1	1
-3182	64	0	64	24418	2688133	[[0.0, 64.0], [24418.0, 2688133.0]]	1	1
-3181	64	0	64	24418	2688133	[[0.0, 64.0], [24418.0, 2688133.0]]	1	1
-3180	64	0	64	24418	2688133	[[0.0, 64.0], [24418.0, 2688133.0]]	1	1
-3179	64	0	64	24418	2688133	[[0.0, 64.0], [24418.0, 2688133.0]]	1	1
-3178	64	0	64	24418	2688133	[[0.0, 64.0], [24418.0, 2688133.0]]	1	1
-3177	64	0	64	24418	2688133	[[0.0, 64.0], [24418.0, 2688133.0]]	1	1
-3176	64	0	64	24418	2688133	[[0.0, 64.0], [24418.0, 2688133.0]]	1	1
-3175	64	0	64	24418	2688133	[[0.0, 64.0], [24418.0, 2688133.0]]	1	1
-3174	64	0	64	24418	2688133	[[0.0, 64.0], [24418.0, 2688133.0]]	1	1
-3173	64	0	64	24418	2688133	[[0.0, 64.0], [24418.0, 2688133.0]]	1	1
-3172	64	0	64	24418	2688133	[[0.0, 64.0], [24418.0, 2688133.0]]	1	1
-3171	64	0	64	24418	2688133	[[0.0, 64.0], [24418.0, 2688133.0]]	1	1
-3170	64	0	64	24418	2688133	[[0.0, 64.0], [24418.0, 2688133.0]]	1	1
-3169	64	0	64	24418	2688133	[[0.0, 64.0], [24418.0, 2688133.0]]	1	1
-3168	64	0	64	24418	2688133	[[0.0, 64.0], [24418.0, 2688133.0]]	1	1
-3167	64	0	64	24418	2688133	[[0.0, 64.0], [24418.0, 2688133.0]]	1	1
-3166	64	0	64	24418	2688133	[[0.0, 64.0], [24418.0, 2688133.0]]	1	1
-3165	64	0	64	24418	2688133	[[0.0, 64.0], [24418.0, 2688133.0]]	1	1
-3164	64	0	64	24418	2688133	[[0.0, 64.0], [24418.0, 2688133.0]]	1	1
-3163	64	0	64	24418	2688133	[[0.0, 64.0], [24418.0, 2688133.0]]	1	1
-3162	64	0	64	24418	2688133	[[0.0, 64.0], [24418.0, 2688133.0]]	1	1
-3161	64	0	64	24418	2688133	[[0.0, 64.0], [24418.0, 2688133.0]]	1	1
-3160	64	0	64	24418	2688133	[[0.0, 64.0], [24418.0, 2688133.0]]	1	1
-3159	64	0	64	24418	2688133	[[0.0, 64.0], [24418.0, 2688133.0]]	1	1
-3158	64	0	64	24418	2688133	[[0.0, 64.0], [24418.0, 2688133.0]]	1	1
-3157	64	0	64	24418	2688133	[[0.0, 64.0], [24418.0, 2688133.0]]	1	1
-3156	64	0	64	24418	2688133	[[0.0, 64.0], [24418.0, 2688133.0]]	1	1
-3155	64	0	64	24418	2688133	[[0.0, 64.0], [24418.0, 2688133.0]]	1	1
-3154	64	0	64	24418	2688133	[[0.0, 64.0], [24418.0, 2688133.0]]	1	1
-3153	64	0	64	24418	2688133	[[0.0, 64.0], [24418.0, 2688133.0]]	1	1
-3152	64	0	64	24418	2688133	[[0.0, 64.0], [24418.0, 2688133.0]]	1	1
-3151	64	0	64	24418	2688133	[[0.0, 64.0], [24418.0, 2688133.0]]	1	1
-3150	64	0	64	24418	2688133	[[0.0, 64.0], [24418.0, 2688133.0]]	1	1
-3149	64	0	64	24418	2688133	[[0.0, 64.0], [24418.0, 2688133.0]]	1	1
-3148	64	0	64	24418	2688133	[[0.0, 64.0], [24418.0, 2688133.0]]	1	1
-3147	64	0	64	24418	2688133	[[0.0, 64.0], [24418.0, 2688133.0]]	1	1
-3146	64	1	63	24417	2688134	[[1.0, 63.0], [24417.0, 2688134.0]]	0.439385	1
-3145	64	0	64	24418	2688133	[[0.0, 64.0], [24418.0, 2688133.0]]	1	1
-3144	64	0	64	24418	2688133	[[0.0, 64.0], [24418.0, 2688133.0]]	1	1
-3143	64	0	64	24418	2688133	[[0.0, 64.0], [24418.0, 2688133.0]]	1	1
-3142	64	0	64	24418	2688133	[[0.0, 64.0], [24418.0, 2688133.0]]	1	1
-3141	64	0	64	24418	2688133	[[0.0, 64.0], [24418.0, 2688133.0]]	1	1
-3140	64	0	64	24418	2688133	[[0.0, 64.0], [24418.0, 2688133.0]]	1	1
-3139	64	0	64	24418	2688133	[[0.0, 64.0], [24418.0, 2688133.0]]	1	1
-3138	64	0	64	24418	2688133	[[0.0, 64.0], [24418.0, 2688133.0]]	1	1
-3137	64	0	64	24418	2688133	[[0.0, 64.0], [24418.0, 2688133.0]]	1	1
-3136	64	0	64	24418	2688133	[[0.0, 64.0], [24418.0, 2688133.0]]	1	1
-3135	65	0	65	24418	2688132	[[0.0, 65.0], [24418.0, 2688132.0]]	1	1
-3134	65	0	65	24418	2688132	[[0.0, 65.0], [24418.0, 2688132.0]]	1	1
-3133	65	0	65	24418	2688132	[[0.0, 65.0], [24418.0, 2688132.0]]	1	1
-3132	65	0	65	24418	2688132	[[0.0, 65.0], [24418.0, 2688132.0]]	1	1
-3131	65	0	65	24418	2688132	[[0.0, 65.0], [24418.0, 2688132.0]]	1	1
-3130	65	0	65	24418	2688132	[[0.0, 65.0], [24418.0, 2688132.0]]	1	1
-3129	65	0	65	24418	2688132	[[0.0, 65.0], [24418.0, 2688132.0]]	1	1
-3128	65	0	65	24418	2688132	[[0.0, 65.0], [24418.0, 2688132.0]]	1	1
-3127	65	0	65	24418	2688132	[[0.0, 65.0], [24418.0, 2688132.0]]	1	1
-3126	65	0	65	24418	2688132	[[0.0, 65.0], [24418.0, 2688132.0]]	1	1
-3125	65	0	65	24418	2688132	[[0.0, 65.0], [24418.0, 2688132.0]]	1	1
-3124	65	0	65	24418	2688132	[[0.0, 65.0], [24418.0, 2688132.0]]	1	1
-3123	65	0	65	24418	2688132	[[0.0, 65.0], [24418.0, 2688132.0]]	1	1
-3122	65	0	65	24418	2688132	[[0.0, 65.0], [24418.0, 2688132.0]]	1	1
-3121	65	0	65	24418	2688132	[[0.0, 65.0], [24418.0, 2688132.0]]	1	1
-3120	65	0	65	24418	2688132	[[0.0, 65.0], [24418.0, 2688132.0]]	1	1
-3119	65	0	65	24418	2688132	[[0.0, 65.0], [24418.0, 2688132.0]]	1	1
-3118	65	0	65	24418	2688132	[[0.0, 65.0], [24418.0, 2688132.0]]	1	1
-3117	66	0	66	24418	2688131	[[0.0, 66.0], [24418.0, 2688131.0]]	1	1
-3116	66	0	66	24418	2688131	[[0.0, 66.0], [24418.0, 2688131.0]]	1	1
-3115	67	0	67	24418	2688130	[[0.0, 67.0], [24418.0, 2688130.0]]	1	1
-3114	67	0	67	24418	2688130	[[0.0, 67.0], [24418.0, 2688130.0]]	1	1
-3113	68	0	68	24418	2688129	[[0.0, 68.0], [24418.0, 2688129.0]]	1	1
-3112	68	0	68	24418	2688129	[[0.0, 68.0], [24418.0, 2688129.0]]	1	1
-3111	68	0	68	24418	2688129	[[0.0, 68.0], [24418.0, 2688129.0]]	1	1
-3110	68	0	68	24418	2688129	[[0.0, 68.0], [24418.0, 2688129.0]]	1	1
-3109	68	0	68	24418	2688129	[[0.0, 68.0], [24418.0, 2688129.0]]	1	1
-3108	68	0	68	24418	2688129	[[0.0, 68.0], [24418.0, 2688129.0]]	1	1
-3107	69	0	69	24418	2688128	[[0.0, 69.0], [24418.0, 2688128.0]]	1	1
-3106	69	0	69	24418	2688128	[[0.0, 69.0], [24418.0, 2688128.0]]	1	1
-3105	69	0	69	24418	2688128	[[0.0, 69.0], [24418.0, 2688128.0]]	1	1
-3104	69	0	69	24418	2688128	[[0.0, 69.0], [24418.0, 2688128.0]]	1	1
-3103	69	0	69	24418	2688128	[[0.0, 69.0], [24418.0, 2688128.0]]	1	1
-3102	69	0	69	24418	2688128	[[0.0, 69.0], [24418.0, 2688128.0]]	1	1
-3101	69	0	69	24418	2688128	[[0.0, 69.0], [24418.0, 2688128.0]]	1	1
-3100	69	0	69	24418	2688128	[[0.0, 69.0], [24418.0, 2688128.0]]	1	1
-3099	69	0	69	24418	2688128	[[0.0, 69.0], [24418.0, 2688128.0]]	1	1
-3098	69	0	69	24418	2688128	[[0.0, 69.0], [24418.0, 2688128.0]]	1	1
-3097	69	0	69	24418	2688128	[[0.0, 69.0], [24418.0, 2688128.0]]	1	1
-3096	69	0	69	24418	2688128	[[0.0, 69.0], [24418.0, 2688128.0]]	1	1
-3095	69	0	69	24418	2688128	[[0.0, 69.0], [24418.0, 2688128.0]]	1	1
-3094	69	0	69	24418	2688128	[[0.0, 69.0], [24418.0, 2688128.0]]	1	1
-3093	69	0	69	24418	2688128	[[0.0, 69.0], [24418.0, 2688128.0]]	1	1
-3092	69	0	69	24418	2688128	[[0.0, 69.0], [24418.0, 2688128.0]]	1	1
-3091	69	0	69	24418	2688128	[[0.0, 69.0], [24418.0, 2688128.0]]	1	1
-3090	69	0	69	24418	2688128	[[0.0, 69.0], [24418.0, 2688128.0]]	1	1
-3089	69	0	69	24418	2688128	[[0.0, 69.0], [24418.0, 2688128.0]]	1	1
-3088	69	0	69	24418	2688128	[[0.0, 69.0], [24418.0, 2688128.0]]	1	1
-3087	69	0	69	24418	2688128	[[0.0, 69.0], [24418.0, 2688128.0]]	1	1
-3086	69	0	69	24418	2688128	[[0.0, 69.0], [24418.0, 2688128.0]]	1	1
-3085	69	0	69	24418	2688128	[[0.0, 69.0], [24418.0, 2688128.0]]	1	1
-3084	69	0	69	24418	2688128	[[0.0, 69.0], [24418.0, 2688128.0]]	1	1
-3083	69	0	69	24418	2688128	[[0.0, 69.0], [24418.0, 2688128.0]]	1	1
-3082	69	0	69	24418	2688128	[[0.0, 69.0], [24418.0, 2688128.0]]	1	1
-3081	69	0	69	24418	2688128	[[0.0, 69.0], [24418.0, 2688128.0]]	1	1
-3080	69	0	69	24418	2688128	[[0.0, 69.0], [24418.0, 2688128.0]]	1	1
-3079	69	0	69	24418	2688128	[[0.0, 69.0], [24418.0, 2688128.0]]	1	1
-3078	69	0	69	24418	2688128	[[0.0, 69.0], [24418.0, 2688128.0]]	1	1
-3077	69	0	69	24418	2688128	[[0.0, 69.0], [24418.0, 2688128.0]]	1	1
-3076	69	0	69	24418	2688128	[[0.0, 69.0], [24418.0, 2688128.0]]	1	1
-3075	69	0	69	24418	2688128	[[0.0, 69.0], [24418.0, 2688128.0]]	1	1
-3074	69	0	69	24418	2688128	[[0.0, 69.0], [24418.0, 2688128.0]]	1	1
-3073	69	0	69	24418	2688128	[[0.0, 69.0], [24418.0, 2688128.0]]	1	1
-3072	69	0	69	24418	2688128	[[0.0, 69.0], [24418.0, 2688128.0]]	1	1
-3071	69	0	69	24418	2688128	[[0.0, 69.0], [24418.0, 2688128.0]]	1	1
-3070	69	0	69	24418	2688128	[[0.0, 69.0], [24418.0, 2688128.0]]	1	1
-3069	69	0	69	24418	2688128	[[0.0, 69.0], [24418.0, 2688128.0]]	1	1
-3068	69	0	69	24418	2688128	[[0.0, 69.0], [24418.0, 2688128.0]]	1	1
-3067	69	0	69	24418	2688128	[[0.0, 69.0], [24418.0, 2688128.0]]	1	1
-3066	69	0	69	24418	2688128	[[0.0, 69.0], [24418.0, 2688128.0]]	1	1
-3065	69	0	69	24418	2688128	[[0.0, 69.0], [24418.0, 2688128.0]]	1	1
-3064	69	0	69	24418	2688128	[[0.0, 69.0], [24418.0, 2688128.0]]	1	1
-3063	69	0	69	24418	2688128	[[0.0, 69.0], [24418.0, 2688128.0]]	1	1
-3062	69	0	69	24418	2688128	[[0.0, 69.0], [24418.0, 2688128.0]]	1	1
-3061	69	0	69	24418	2688128	[[0.0, 69.0], [24418.0, 2688128.0]]	1	1
-3060	69	0	69	24418	2688128	[[0.0, 69.0], [24418.0, 2688128.0]]	1	1
-3059	69	0	69	24418	2688128	[[0.0, 69.0], [24418.0, 2688128.0]]	1	1
-3058	69	0	69	24418	2688128	[[0.0, 69.0], [24418.0, 2688128.0]]	1	1
-3057	69	0	69	24418	2688128	[[0.0, 69.0], [24418.0, 2688128.0]]	1	1
-3056	69	0	69	24418	2688128	[[0.0, 69.0], [24418.0, 2688128.0]]	1	1
-3055	69	0	69	24418	2688128	[[0.0, 69.0], [24418.0, 2688128.0]]	1	1
-3054	69	0	69	24418	2688128	[[0.0, 69.0], [24418.0, 2688128.0]]	1	1
-3053	69	0	69	24418	2688128	[[0.0, 69.0], [24418.0, 2688128.0]]	1	1
-3052	69	0	69	24418	2688128	[[0.0, 69.0], [24418.0, 2688128.0]]	1	1
-3051	70	0	70	24418	2688127	[[0.0, 70.0], [24418.0, 2688127.0]]	1	1
-3050	70	0	70	24418	2688127	[[0.0, 70.0], [24418.0, 2688127.0]]	1	1
-3049	70	0	70	24418	2688127	[[0.0, 70.0], [24418.0, 2688127.0]]	1	1
-3048	70	0	70	24418	2688127	[[0.0, 70.0], [24418.0, 2688127.0]]	1	1
-3047	70	0	70	24418	2688127	[[0.0, 70.0], [24418.0, 2688127.0]]	1	1
-3046	70	0	70	24418	2688127	[[0.0, 70.0], [24418.0, 2688127.0]]	1	1
-3045	70	0	70	24418	2688127	[[0.0, 70.0], [24418.0, 2688127.0]]	1	1
-3044	70	0	70	24418	2688127	[[0.0, 70.0], [24418.0, 2688127.0]]	1	1
-3043	70	0	70	24418	2688127	[[0.0, 70.0], [24418.0, 2688127.0]]	1	1
-3042	70	0	70	24418	2688127	[[0.0, 70.0], [24418.0, 2688127.0]]	1	1
-3041	70	0	70	24418	2688127	[[0.0, 70.0], [24418.0, 2688127.0]]	1	1
-3040	70	0	70	24418	2688127	[[0.0, 70.0], [24418.0, 2688127.0]]	1	1
-3039	70	0	70	24418	2688127	[[0.0, 70.0], [24418.0, 2688127.0]]	1	1
-3038	70	0	70	24418	2688127	[[0.0, 70.0], [24418.0, 2688127.0]]	1	1
-3037	70	0	70	24418	2688127	[[0.0, 70.0], [24418.0, 2688127.0]]	1	1
-3036	70	0	70	24418	2688127	[[0.0, 70.0], [24418.0, 2688127.0]]	1	1
-3035	70	0	70	24418	2688127	[[0.0, 70.0], [24418.0, 2688127.0]]	1	1
-3034	70	0	70	24418	2688127	[[0.0, 70.0], [24418.0, 2688127.0]]	1	1
-3033	70	0	70	24418	2688127	[[0.0, 70.0], [24418.0, 2688127.0]]	1	1
-3032	70	0	70	24418	2688127	[[0.0, 70.0], [24418.0, 2688127.0]]	1	1
-3031	70	0	70	24418	2688127	[[0.0, 70.0], [24418.0, 2688127.0]]	1	1
-3030	70	0	70	24418	2688127	[[0.0, 70.0], [24418.0, 2688127.0]]	1	1
-3029	70	0	70	24418	2688127	[[0.0, 70.0], [24418.0, 2688127.0]]	1	1
-3028	70	0	70	24418	2688127	[[0.0, 70.0], [24418.0, 2688127.0]]	1	1
-3027	70	0	70	24418	2688127	[[0.0, 70.0], [24418.0, 2688127.0]]	1	1
-3026	70	0	70	24418	2688127	[[0.0, 70.0], [24418.0, 2688127.0]]	1	1
-3025	70	0	70	24418	2688127	[[0.0, 70.0], [24418.0, 2688127.0]]	1	1
-3024	70	0	70	24418	2688127	[[0.0, 70.0], [24418.0, 2688127.0]]	1	1
-3023	70	0	70	24418	2688127	[[0.0, 70.0], [24418.0, 2688127.0]]	1	1
-3022	70	0	70	24418	2688127	[[0.0, 70.0], [24418.0, 2688127.0]]	1	1
-3021	70	0	70	24418	2688127	[[0.0, 70.0], [24418.0, 2688127.0]]	1	1
-3020	70	0	70	24418	2688127	[[0.0, 70.0], [24418.0, 2688127.0]]	1	1
-3019	70	0	70	24418	2688127	[[0.0, 70.0], [24418.0, 2688127.0]]	1	1
-3018	70	0	70	24418	2688127	[[0.0, 70.0], [24418.0, 2688127.0]]	1	1
-3017	70	0	70	24418	2688127	[[0.0, 70.0], [24418.0, 2688127.0]]	1	1
-3016	70	0	70	24418	2688127	[[0.0, 70.0], [24418.0, 2688127.0]]	1	1
-3015	70	0	70	24418	2688127	[[0.0, 70.0], [24418.0, 2688127.0]]	1	1
-3014	70	0	70	24418	2688127	[[0.0, 70.0], [24418.0, 2688127.0]]	1	1
-3013	70	0	70	24418	2688127	[[0.0, 70.0], [24418.0, 2688127.0]]	1	1
-3012	70	0	70	24418	2688127	[[0.0, 70.0], [24418.0, 2688127.0]]	1	1
-3011	70	0	70	24418	2688127	[[0.0, 70.0], [24418.0, 2688127.0]]	1	1
-3010	70	0	70	24418	2688127	[[0.0, 70.0], [24418.0, 2688127.0]]	1	1
-3009	70	0	70	24418	2688127	[[0.0, 70.0], [24418.0, 2688127.0]]	1	1
-3008	70	0	70	24418	2688127	[[0.0, 70.0], [24418.0, 2688127.0]]	1	1
-3007	70	0	70	24418	2688127	[[0.0, 70.0], [24418.0, 2688127.0]]	1	1
-3006	70	0	70	24418	2688127	[[0.0, 70.0], [24418.0, 2688127.0]]	1	1
-3005	70	0	70	24418	2688127	[[0.0, 70.0], [24418.0, 2688127.0]]	1	1
-3004	70	0	70	24418	2688127	[[0.0, 70.0], [24418.0, 2688127.0]]	1	1
-3003	70	0	70	24418	2688127	[[0.0, 70.0], [24418.0, 2688127.0]]	1	1
-3002	70	0	70	24418	2688127	[[0.0, 70.0], [24418.0, 2688127.0]]	1	1
-3001	70	0	70	24418	2688127	[[0.0, 70.0], [24418.0, 2688127.0]]	1	1
-3000	70	0	70	24418	2688127	[[0.0, 70.0], [24418.0, 2688127.0]]	1	1
-2999	70	0	70	24418	2688127	[[0.0, 70.0], [24418.0, 2688127.0]]	1	1
-2998	70	0	70	24418	2688127	[[0.0, 70.0], [24418.0, 2688127.0]]	1	1
-2997	70	0	70	24418	2688127	[[0.0, 70.0], [24418.0, 2688127.0]]	1	1
-2996	70	0	70	24418	2688127	[[0.0, 70.0], [24418.0, 2688127.0]]	1	1
-2995	70	0	70	24418	2688127	[[0.0, 70.0], [24418.0, 2688127.0]]	1	1
-2994	70	0	70	24418	2688127	[[0.0, 70.0], [24418.0, 2688127.0]]	1	1
-2993	70	0	70	24418	2688127	[[0.0, 70.0], [24418.0, 2688127.0]]	1	1
-2992	70	0	70	24418	2688127	[[0.0, 70.0], [24418.0, 2688127.0]]	1	1
-2991	70	0	70	24418	2688127	[[0.0, 70.0], [24418.0, 2688127.0]]	1	1
-2990	70	0	70	24418	2688127	[[0.0, 70.0], [24418.0, 2688127.0]]	1	1
-2989	70	0	70	24418	2688127	[[0.0, 70.0], [24418.0, 2688127.0]]	1	1
-2988	70	0	70	24418	2688127	[[0.0, 70.0], [24418.0, 2688127.0]]	1	1
-2987	70	0	70	24418	2688127	[[0.0, 70.0], [24418.0, 2688127.0]]	1	1
-2986	70	0	70	24418	2688127	[[0.0, 70.0], [24418.0, 2688127.0]]	1	1
-2985	70	0	70	24418	2688127	[[0.0, 70.0], [24418.0, 2688127.0]]	1	1
-2984	70	0	70	24418	2688127	[[0.0, 70.0], [24418.0, 2688127.0]]	1	1
-2983	70	0	70	24418	2688127	[[0.0, 70.0], [24418.0, 2688127.0]]	1	1
-2982	70	0	70	24418	2688127	[[0.0, 70.0], [24418.0, 2688127.0]]	1	1
-2981	70	0	70	24418	2688127	[[0.0, 70.0], [24418.0, 2688127.0]]	1	1
-2980	70	0	70	24418	2688127	[[0.0, 70.0], [24418.0, 2688127.0]]	1	1
-2979	70	0	70	24418	2688127	[[0.0, 70.0], [24418.0, 2688127.0]]	1	1
-2978	71	0	71	24418	2688126	[[0.0, 71.0], [24418.0, 2688126.0]]	1	1
-2977	71	0	71	24418	2688126	[[0.0, 71.0], [24418.0, 2688126.0]]	1	1
-2976	71	0	71	24418	2688126	[[0.0, 71.0], [24418.0, 2688126.0]]	1	1
-2975	71	0	71	24418	2688126	[[0.0, 71.0], [24418.0, 2688126.0]]	1	1
-2974	72	0	72	24418	2688125	[[0.0, 72.0], [24418.0, 2688125.0]]	1	1
-2973	72	0	72	24418	2688125	[[0.0, 72.0], [24418.0, 2688125.0]]	1	1
-2972	72	0	72	24418	2688125	[[0.0, 72.0], [24418.0, 2688125.0]]	1	1
-2971	72	0	72	24418	2688125	[[0.0, 72.0], [24418.0, 2688125.0]]	1	1
-2970	72	0	72	24418	2688125	[[0.0, 72.0], [24418.0, 2688125.0]]	1	1
-2969	72	0	72	24418	2688125	[[0.0, 72.0], [24418.0, 2688125.0]]	1	1
-2968	72	0	72	24418	2688125	[[0.0, 72.0], [24418.0, 2688125.0]]	1	1
-2967	72	0	72	24418	2688125	[[0.0, 72.0], [24418.0, 2688125.0]]	1	1
-2966	72	0	72	24418	2688125	[[0.0, 72.0], [24418.0, 2688125.0]]	1	1
-2965	72	0	72	24418	2688125	[[0.0, 72.0], [24418.0, 2688125.0]]	1	1
-2964	72	0	72	24418	2688125	[[0.0, 72.0], [24418.0, 2688125.0]]	1	1
-2963	72	0	72	24418	2688125	[[0.0, 72.0], [24418.0, 2688125.0]]	1	1
-2962	72	0	72	24418	2688125	[[0.0, 72.0], [24418.0, 2688125.0]]	1	1
-2961	72	0	72	24418	2688125	[[0.0, 72.0], [24418.0, 2688125.0]]	1	1
-2960	72	0	72	24418	2688125	[[0.0, 72.0], [24418.0, 2688125.0]]	1	1
-2959	72	0	72	24418	2688125	[[0.0, 72.0], [24418.0, 2688125.0]]	1	1
-2958	72	0	72	24418	2688125	[[0.0, 72.0], [24418.0, 2688125.0]]	1	1
-2957	72	0	72	24418	2688125	[[0.0, 72.0], [24418.0, 2688125.0]]	1	1
-2956	72	0	72	24418	2688125	[[0.0, 72.0], [24418.0, 2688125.0]]	1	1
-2955	72	0	72	24418	2688125	[[0.0, 72.0], [24418.0, 2688125.0]]	1	1
-2954	72	0	72	24418	2688125	[[0.0, 72.0], [24418.0, 2688125.0]]	1	1
-2953	72	0	72	24418	2688125	[[0.0, 72.0], [24418.0, 2688125.0]]	1	1
-2952	72	0	72	24418	2688125	[[0.0, 72.0], [24418.0, 2688125.0]]	1	1
-2951	72	0	72	24418	2688125	[[0.0, 72.0], [24418.0, 2688125.0]]	1	1
-2950	72	0	72	24418	2688125	[[0.0, 72.0], [24418.0, 2688125.0]]	1	1
-2949	72	0	72	24418	2688125	[[0.0, 72.0], [24418.0, 2688125.0]]	1	1
-2948	72	0	72	24418	2688125	[[0.0, 72.0], [24418.0, 2688125.0]]	1	1
-2947	72	0	72	24418	2688125	[[0.0, 72.0], [24418.0, 2688125.0]]	1	1
-2946	72	0	72	24418	2688125	[[0.0, 72.0], [24418.0, 2688125.0]]	1	1
-2945	72	0	72	24418	2688125	[[0.0, 72.0], [24418.0, 2688125.0]]	1	1
-2944	72	0	72	24418	2688125	[[0.0, 72.0], [24418.0, 2688125.0]]	1	1
-2943	73	0	73	24418	2688124	[[0.0, 73.0], [24418.0, 2688124.0]]	1	1
-2942	74	0	74	24418	2688123	[[0.0, 74.0], [24418.0, 2688123.0]]	1	1
-2941	74	0	74	24418	2688123	[[0.0, 74.0], [24418.0, 2688123.0]]	1	1
-2940	74	0	74	24418	2688123	[[0.0, 74.0], [24418.0, 2688123.0]]	1	1
-2939	74	0	74	24418	2688123	[[0.0, 74.0], [24418.0, 2688123.0]]	1	1
-2938	74	0	74	24418	2688123	[[0.0, 74.0], [24418.0, 2688123.0]]	1	1
-2937	74	0	74	24418	2688123	[[0.0, 74.0], [24418.0, 2688123.0]]	1	1
-2936	74	0	74	24418	2688123	[[0.0, 74.0], [24418.0, 2688123.0]]	1	1
-2935	74	0	74	24418	2688123	[[0.0, 74.0], [24418.0, 2688123.0]]	1	1
-2934	74	0	74	24418	2688123	[[0.0, 74.0], [24418.0, 2688123.0]]	1	1
-2933	74	0	74	24418	2688123	[[0.0, 74.0], [24418.0, 2688123.0]]	1	1
-2932	74	0	74	24418	2688123	[[0.0, 74.0], [24418.0, 2688123.0]]	1	1
-2931	75	0	75	24418	2688122	[[0.0, 75.0], [24418.0, 2688122.0]]	1	1
-2930	75	0	75	24418	2688122	[[0.0, 75.0], [24418.0, 2688122.0]]	1	1
-2929	76	0	76	24418	2688121	[[0.0, 76.0], [24418.0, 2688121.0]]	1	1
-2928	76	0	76	24418	2688121	[[0.0, 76.0], [24418.0, 2688121.0]]	1	1
-2927	76	0	76	24418	2688121	[[0.0, 76.0], [24418.0, 2688121.0]]	1	1
-2926	76	0	76	24418	2688121	[[0.0, 76.0], [24418.0, 2688121.0]]	1	1
-2925	76	0	76	24418	2688121	[[0.0, 76.0], [24418.0, 2688121.0]]	1	1
-2924	76	0	76	24418	2688121	[[0.0, 76.0], [24418.0, 2688121.0]]	1	1
-2923	76	0	76	24418	2688121	[[0.0, 76.0], [24418.0, 2688121.0]]	1	1
-2922	76	0	76	24418	2688121	[[0.0, 76.0], [24418.0, 2688121.0]]	1	1
-2921	76	0	76	24418	2688121	[[0.0, 76.0], [24418.0, 2688121.0]]	1	1
-2920	76	0	76	24418	2688121	[[0.0, 76.0], [24418.0, 2688121.0]]	1	1
-2919	76	0	76	24418	2688121	[[0.0, 76.0], [24418.0, 2688121.0]]	1	1
-2918	76	0	76	24418	2688121	[[0.0, 76.0], [24418.0, 2688121.0]]	1	1
-2917	76	0	76	24418	2688121	[[0.0, 76.0], [24418.0, 2688121.0]]	1	1
-2916	76	0	76	24418	2688121	[[0.0, 76.0], [24418.0, 2688121.0]]	1	1
-2915	76	0	76	24418	2688121	[[0.0, 76.0], [24418.0, 2688121.0]]	1	1
-2914	76	0	76	24418	2688121	[[0.0, 76.0], [24418.0, 2688121.0]]	1	1
-2913	76	0	76	24418	2688121	[[0.0, 76.0], [24418.0, 2688121.0]]	1	1
-2912	76	0	76	24418	2688121	[[0.0, 76.0], [24418.0, 2688121.0]]	1	1
-2911	76	0	76	24418	2688121	[[0.0, 76.0], [24418.0, 2688121.0]]	1	1
-2910	76	0	76	24418	2688121	[[0.0, 76.0], [24418.0, 2688121.0]]	1	1
-2909	76	0	76	24418	2688121	[[0.0, 76.0], [24418.0, 2688121.0]]	1	1
-2908	76	0	76	24418	2688121	[[0.0, 76.0], [24418.0, 2688121.0]]	1	1
-2907	76	0	76	24418	2688121	[[0.0, 76.0], [24418.0, 2688121.0]]	1	1
-2906	76	0	76	24418	2688121	[[0.0, 76.0], [24418.0, 2688121.0]]	1	1
-2905	76	0	76	24418	2688121	[[0.0, 76.0], [24418.0, 2688121.0]]	1	1
-2904	76	0	76	24418	2688121	[[0.0, 76.0], [24418.0, 2688121.0]]	1	1
-2903	76	0	76	24418	2688121	[[0.0, 76.0], [24418.0, 2688121.0]]	1	1
-2902	76	0	76	24418	2688121	[[0.0, 76.0], [24418.0, 2688121.0]]	1	1
-2901	76	0	76	24418	2688121	[[0.0, 76.0], [24418.0, 2688121.0]]	1	1
-2900	76	0	76	24418	2688121	[[0.0, 76.0], [24418.0, 2688121.0]]	1	1
-2899	76	0	76	24418	2688121	[[0.0, 76.0], [24418.0, 2688121.0]]	1	1
-2898	76	0	76	24418	2688121	[[0.0, 76.0], [24418.0, 2688121.0]]	1	1
-2897	76	0	76	24418	2688121	[[0.0, 76.0], [24418.0, 2688121.0]]	1	1
-2896	76	0	76	24418	2688121	[[0.0, 76.0], [24418.0, 2688121.0]]	1	1
-2895	76	0	76	24418	2688121	[[0.0, 76.0], [24418.0, 2688121.0]]	1	1
-2894	76	0	76	24418	2688121	[[0.0, 76.0], [24418.0, 2688121.0]]	1	1
-2893	76	0	76	24418	2688121	[[0.0, 76.0], [24418.0, 2688121.0]]	1	1
-2892	76	0	76	24418	2688121	[[0.0, 76.0], [24418.0, 2688121.0]]	1	1
-2891	76	0	76	24418	2688121	[[0.0, 76.0], [24418.0, 2688121.0]]	1	1
-2890	76	0	76	24418	2688121	[[0.0, 76.0], [24418.0, 2688121.0]]	1	1
-2889	76	0	76	24418	2688121	[[0.0, 76.0], [24418.0, 2688121.0]]	1	1
-2888	76	0	76	24418	2688121	[[0.0, 76.0], [24418.0, 2688121.0]]	1	1
-2887	76	0	76	24418	2688121	[[0.0, 76.0], [24418.0, 2688121.0]]	1	1
-2886	76	0	76	24418	2688121	[[0.0, 76.0], [24418.0, 2688121.0]]	1	1
-2885	76	0	76	24418	2688121	[[0.0, 76.0], [24418.0, 2688121.0]]	1	1
-2884	76	0	76	24418	2688121	[[0.0, 76.0], [24418.0, 2688121.0]]	1	1
-2883	76	0	76	24418	2688121	[[0.0, 76.0], [24418.0, 2688121.0]]	1	1
-2882	76	0	76	24418	2688121	[[0.0, 76.0], [24418.0, 2688121.0]]	1	1
-2881	76	0	76	24418	2688121	[[0.0, 76.0], [24418.0, 2688121.0]]	1	1
-2880	76	0	76	24418	2688121	[[0.0, 76.0], [24418.0, 2688121.0]]	1	1
-2879	76	0	76	24418	2688121	[[0.0, 76.0], [24418.0, 2688121.0]]	1	1
-2878	76	0	76	24418	2688121	[[0.0, 76.0], [24418.0, 2688121.0]]	1	1
-2877	76	0	76	24418	2688121	[[0.0, 76.0], [24418.0, 2688121.0]]	1	1
-2876	76	0	76	24418	2688121	[[0.0, 76.0], [24418.0, 2688121.0]]	1	1
-2875	76	0	76	24418	2688121	[[0.0, 76.0], [24418.0, 2688121.0]]	1	1
-2874	76	0	76	24418	2688121	[[0.0, 76.0], [24418.0, 2688121.0]]	1	1
-2873	76	0	76	24418	2688121	[[0.0, 76.0], [24418.0, 2688121.0]]	1	1
-2872	76	0	76	24418	2688121	[[0.0, 76.0], [24418.0, 2688121.0]]	1	1
-2871	76	0	76	24418	2688121	[[0.0, 76.0], [24418.0, 2688121.0]]	1	1
-2870	76	0	76	24418	2688121	[[0.0, 76.0], [24418.0, 2688121.0]]	1	1
-2869	76	1	75	24417	2688122	[[1.0, 75.0], [24417.0, 2688122.0]]	0.497034	1
-2868	76	0	76	24418	2688121	[[0.0, 76.0], [24418.0, 2688121.0]]	1	1
-2867	76	0	76	24418	2688121	[[0.0, 76.0], [24418.0, 2688121.0]]	1	1
-2866	76	0	76	24418	2688121	[[0.0, 76.0], [24418.0, 2688121.0]]	1	1
-2865	76	0	76	24418	2688121	[[0.0, 76.0], [24418.0, 2688121.0]]	1	1
-2864	76	0	76	24418	2688121	[[0.0, 76.0], [24418.0, 2688121.0]]	1	1
-2863	77	0	77	24418	2688120	[[0.0, 77.0], [24418.0, 2688120.0]]	1	1
-2862	77	0	77	24418	2688120	[[0.0, 77.0], [24418.0, 2688120.0]]	1	1
-2861	77	0	77	24418	2688120	[[0.0, 77.0], [24418.0, 2688120.0]]	1	1
-2860	77	0	77	24418	2688120	[[0.0, 77.0], [24418.0, 2688120.0]]	1	1
-2859	77	0	77	24418	2688120	[[0.0, 77.0], [24418.0, 2688120.0]]	1	1
-2858	77	0	77	24418	2688120	[[0.0, 77.0], [24418.0, 2688120.0]]	1	1
-2857	77	0	77	24418	2688120	[[0.0, 77.0], [24418.0, 2688120.0]]	1	1
-2856	77	0	77	24418	2688120	[[0.0, 77.0], [24418.0, 2688120.0]]	1	1
-2855	77	0	77	24418	2688120	[[0.0, 77.0], [24418.0, 2688120.0]]	1	1
-2854	78	0	78	24418	2688119	[[0.0, 78.0], [24418.0, 2688119.0]]	1	1
-2853	78	0	78	24418	2688119	[[0.0, 78.0], [24418.0, 2688119.0]]	1	1
-2852	78	0	78	24418	2688119	[[0.0, 78.0], [24418.0, 2688119.0]]	1	1
-2851	78	0	78	24418	2688119	[[0.0, 78.0], [24418.0, 2688119.0]]	1	1
-2850	79	0	79	24418	2688118	[[0.0, 79.0], [24418.0, 2688118.0]]	1	1
-2849	79	0	79	24418	2688118	[[0.0, 79.0], [24418.0, 2688118.0]]	1	1
-2848	79	0	79	24418	2688118	[[0.0, 79.0], [24418.0, 2688118.0]]	1	1
-2847	79	0	79	24418	2688118	[[0.0, 79.0], [24418.0, 2688118.0]]	1	1
-2846	79	0	79	24418	2688118	[[0.0, 79.0], [24418.0, 2688118.0]]	1	1
-2845	79	0	79	24418	2688118	[[0.0, 79.0], [24418.0, 2688118.0]]	1	1
-2844	79	0	79	24418	2688118	[[0.0, 79.0], [24418.0, 2688118.0]]	1	1
-2843	79	0	79	24418	2688118	[[0.0, 79.0], [24418.0, 2688118.0]]	1	1
-2842	79	0	79	24418	2688118	[[0.0, 79.0], [24418.0, 2688118.0]]	1	1
-2841	79	0	79	24418	2688118	[[0.0, 79.0], [24418.0, 2688118.0]]	1	1
-2840	79	0	79	24418	2688118	[[0.0, 79.0], [24418.0, 2688118.0]]	1	1
-2839	79	1	78	24417	2688119	[[1.0, 78.0], [24417.0, 2688119.0]]	0.510495	1
-2838	79	0	79	24418	2688118	[[0.0, 79.0], [24418.0, 2688118.0]]	1	1
-2837	79	0	79	24418	2688118	[[0.0, 79.0], [24418.0, 2688118.0]]	1	1
-2836	79	0	79	24418	2688118	[[0.0, 79.0], [24418.0, 2688118.0]]	1	1
-2835	79	0	79	24418	2688118	[[0.0, 79.0], [24418.0, 2688118.0]]	1	1
-2834	79	0	79	24418	2688118	[[0.0, 79.0], [24418.0, 2688118.0]]	1	1
-2833	79	0	79	24418	2688118	[[0.0, 79.0], [24418.0, 2688118.0]]	1	1
-2832	79	0	79	24418	2688118	[[0.0, 79.0], [24418.0, 2688118.0]]	1	1
-2831	79	0	79	24418	2688118	[[0.0, 79.0], [24418.0, 2688118.0]]	1	1
-2830	79	0	79	24418	2688118	[[0.0, 79.0], [24418.0, 2688118.0]]	1	1
-2829	79	0	79	24418	2688118	[[0.0, 79.0], [24418.0, 2688118.0]]	1	1
-2828	79	0	79	24418	2688118	[[0.0, 79.0], [24418.0, 2688118.0]]	1	1
-2827	79	0	79	24418	2688118	[[0.0, 79.0], [24418.0, 2688118.0]]	1	1
-2826	79	0	79	24418	2688118	[[0.0, 79.0], [24418.0, 2688118.0]]	1	1
-2825	79	0	79	24418	2688118	[[0.0, 79.0], [24418.0, 2688118.0]]	1	1
-2824	79	0	79	24418	2688118	[[0.0, 79.0], [24418.0, 2688118.0]]	1	1
-2823	79	0	79	24418	2688118	[[0.0, 79.0], [24418.0, 2688118.0]]	1	1
-2822	79	0	79	24418	2688118	[[0.0, 79.0], [24418.0, 2688118.0]]	1	1
-2821	79	0	79	24418	2688118	[[0.0, 79.0], [24418.0, 2688118.0]]	1	1
-2820	80	0	80	24418	2688117	[[0.0, 80.0], [24418.0, 2688117.0]]	1	1
-2819	80	0	80	24418	2688117	[[0.0, 80.0], [24418.0, 2688117.0]]	1	1
-2818	80	0	80	24418	2688117	[[0.0, 80.0], [24418.0, 2688117.0]]	1	1
-2817	80	0	80	24418	2688117	[[0.0, 80.0], [24418.0, 2688117.0]]	1	1
-2816	80	0	80	24418	2688117	[[0.0, 80.0], [24418.0, 2688117.0]]	1	1
-2815	81	0	81	24418	2688116	[[0.0, 81.0], [24418.0, 2688116.0]]	1	1
-2814	81	0	81	24418	2688116	[[0.0, 81.0], [24418.0, 2688116.0]]	1	1
-2813	81	0	81	24418	2688116	[[0.0, 81.0], [24418.0, 2688116.0]]	1	1
-2812	81	0	81	24418	2688116	[[0.0, 81.0], [24418.0, 2688116.0]]	1	1
-2811	81	0	81	24418	2688116	[[0.0, 81.0], [24418.0, 2688116.0]]	1	1
-2810	82	0	82	24418	2688115	[[0.0, 82.0], [24418.0, 2688115.0]]	1	1
-2809	82	0	82	24418	2688115	[[0.0, 82.0], [24418.0, 2688115.0]]	1	1
-2808	82	0	82	24418	2688115	[[0.0, 82.0], [24418.0, 2688115.0]]	1	1
-2807	82	0	82	24418	2688115	[[0.0, 82.0], [24418.0, 2688115.0]]	1	1
-2806	82	0	82	24418	2688115	[[0.0, 82.0], [24418.0, 2688115.0]]	1	1
-2805	82	0	82	24418	2688115	[[0.0, 82.0], [24418.0, 2688115.0]]	1	1
-2804	82	0	82	24418	2688115	[[0.0, 82.0], [24418.0, 2688115.0]]	1	1
-2803	82	0	82	24418	2688115	[[0.0, 82.0], [24418.0, 2688115.0]]	1	1
-2802	82	0	82	24418	2688115	[[0.0, 82.0], [24418.0, 2688115.0]]	1	1
-2801	82	0	82	24418	2688115	[[0.0, 82.0], [24418.0, 2688115.0]]	1	1
-2800	82	0	82	24418	2688115	[[0.0, 82.0], [24418.0, 2688115.0]]	1	1
-2799	82	0	82	24418	2688115	[[0.0, 82.0], [24418.0, 2688115.0]]	1	1
-2798	82	0	82	24418	2688115	[[0.0, 82.0], [24418.0, 2688115.0]]	1	1
-2797	82	0	82	24418	2688115	[[0.0, 82.0], [24418.0, 2688115.0]]	1	1
-2796	82	0	82	24418	2688115	[[0.0, 82.0], [24418.0, 2688115.0]]	1	1
-2795	82	0	82	24418	2688115	[[0.0, 82.0], [24418.0, 2688115.0]]	1	1
-2794	82	0	82	24418	2688115	[[0.0, 82.0], [24418.0, 2688115.0]]	1	1
-2793	82	0	82	24418	2688115	[[0.0, 82.0], [24418.0, 2688115.0]]	1	1
-2792	82	0	82	24418	2688115	[[0.0, 82.0], [24418.0, 2688115.0]]	1	1
-2791	82	0	82	24418	2688115	[[0.0, 82.0], [24418.0, 2688115.0]]	1	1
-2790	82	0	82	24418	2688115	[[0.0, 82.0], [24418.0, 2688115.0]]	1	1
-2789	82	0	82	24418	2688115	[[0.0, 82.0], [24418.0, 2688115.0]]	1	1
-2788	82	0	82	24418	2688115	[[0.0, 82.0], [24418.0, 2688115.0]]	1	1
-2787	82	0	82	24418	2688115	[[0.0, 82.0], [24418.0, 2688115.0]]	1	1
-2786	82	0	82	24418	2688115	[[0.0, 82.0], [24418.0, 2688115.0]]	1	1
-2785	82	0	82	24418	2688115	[[0.0, 82.0], [24418.0, 2688115.0]]	1	1
-2784	82	0	82	24418	2688115	[[0.0, 82.0], [24418.0, 2688115.0]]	1	1
-2783	82	0	82	24418	2688115	[[0.0, 82.0], [24418.0, 2688115.0]]	1	1
-2782	82	0	82	24418	2688115	[[0.0, 82.0], [24418.0, 2688115.0]]	1	1
-2781	82	0	82	24418	2688115	[[0.0, 82.0], [24418.0, 2688115.0]]	1	1
-2780	82	0	82	24418	2688115	[[0.0, 82.0], [24418.0, 2688115.0]]	1	1
-2779	82	0	82	24418	2688115	[[0.0, 82.0], [24418.0, 2688115.0]]	1	1
-2778	82	0	82	24418	2688115	[[0.0, 82.0], [24418.0, 2688115.0]]	1	1
-2777	82	0	82	24418	2688115	[[0.0, 82.0], [24418.0, 2688115.0]]	1	1
-2776	82	0	82	24418	2688115	[[0.0, 82.0], [24418.0, 2688115.0]]	1	1
-2775	82	0	82	24418	2688115	[[0.0, 82.0], [24418.0, 2688115.0]]	1	1
-2774	82	0	82	24418	2688115	[[0.0, 82.0], [24418.0, 2688115.0]]	1	1
-2773	82	0	82	24418	2688115	[[0.0, 82.0], [24418.0, 2688115.0]]	1	1
-2772	82	0	82	24418	2688115	[[0.0, 82.0], [24418.0, 2688115.0]]	1	1
-2771	82	0	82	24418	2688115	[[0.0, 82.0], [24418.0, 2688115.0]]	1	1
-2770	82	0	82	24418	2688115	[[0.0, 82.0], [24418.0, 2688115.0]]	1	1
-2769	82	0	82	24418	2688115	[[0.0, 82.0], [24418.0, 2688115.0]]	1	1
-2768	82	0	82	24418	2688115	[[0.0, 82.0], [24418.0, 2688115.0]]	1	1
-2767	82	0	82	24418	2688115	[[0.0, 82.0], [24418.0, 2688115.0]]	1	1
-2766	82	0	82	24418	2688115	[[0.0, 82.0], [24418.0, 2688115.0]]	1	1
-2765	82	0	82	24418	2688115	[[0.0, 82.0], [24418.0, 2688115.0]]	1	1
-2764	82	0	82	24418	2688115	[[0.0, 82.0], [24418.0, 2688115.0]]	1	1
-2763	82	0	82	24418	2688115	[[0.0, 82.0], [24418.0, 2688115.0]]	1	1
-2762	82	0	82	24418	2688115	[[0.0, 82.0], [24418.0, 2688115.0]]	1	1
-2761	82	0	82	24418	2688115	[[0.0, 82.0], [24418.0, 2688115.0]]	1	1
-2760	82	0	82	24418	2688115	[[0.0, 82.0], [24418.0, 2688115.0]]	1	1
-2759	82	0	82	24418	2688115	[[0.0, 82.0], [24418.0, 2688115.0]]	1	1
-2758	82	0	82	24418	2688115	[[0.0, 82.0], [24418.0, 2688115.0]]	1	1
-2757	82	0	82	24418	2688115	[[0.0, 82.0], [24418.0, 2688115.0]]	1	1
-2756	83	0	83	24418	2688114	[[0.0, 83.0], [24418.0, 2688114.0]]	1	1
-2755	83	0	83	24418	2688114	[[0.0, 83.0], [24418.0, 2688114.0]]	1	1
-2754	83	0	83	24418	2688114	[[0.0, 83.0], [24418.0, 2688114.0]]	1	1
-2753	83	0	83	24418	2688114	[[0.0, 83.0], [24418.0, 2688114.0]]	1	1
-2752	83	0	83	24418	2688114	[[0.0, 83.0], [24418.0, 2688114.0]]	1	1
-2751	83	0	83	24418	2688114	[[0.0, 83.0], [24418.0, 2688114.0]]	1	1
-2750	83	0	83	24418	2688114	[[0.0, 83.0], [24418.0, 2688114.0]]	1	1
-2749	83	0	83	24418	2688114	[[0.0, 83.0], [24418.0, 2688114.0]]	1	1
-2748	83	0	83	24418	2688114	[[0.0, 83.0], [24418.0, 2688114.0]]	1	1
-2747	83	0	83	24418	2688114	[[0.0, 83.0], [24418.0, 2688114.0]]	1	1
-2746	83	0	83	24418	2688114	[[0.0, 83.0], [24418.0, 2688114.0]]	1	1
-2745	83	0	83	24418	2688114	[[0.0, 83.0], [24418.0, 2688114.0]]	1	1
-2744	84	0	84	24418	2688113	[[0.0, 84.0], [24418.0, 2688113.0]]	1	1
-2743	84	0	84	24418	2688113	[[0.0, 84.0], [24418.0, 2688113.0]]	1	1
-2742	84	0	84	24418	2688113	[[0.0, 84.0], [24418.0, 2688113.0]]	1	1
-2741	84	0	84	24418	2688113	[[0.0, 84.0], [24418.0, 2688113.0]]	1	1
-2740	84	0	84	24418	2688113	[[0.0, 84.0], [24418.0, 2688113.0]]	1	1
-2739	84	0	84	24418	2688113	[[0.0, 84.0], [24418.0, 2688113.0]]	1	1
-2738	84	0	84	24418	2688113	[[0.0, 84.0], [24418.0, 2688113.0]]	1	1
-2737	84	0	84	24418	2688113	[[0.0, 84.0], [24418.0, 2688113.0]]	1	1
-2736	84	0	84	24418	2688113	[[0.0, 84.0], [24418.0, 2688113.0]]	1	1
-2735	84	0	84	24418	2688113	[[0.0, 84.0], [24418.0, 2688113.0]]	1	1
-2734	84	0	84	24418	2688113	[[0.0, 84.0], [24418.0, 2688113.0]]	1	1
-2733	84	0	84	24418	2688113	[[0.0, 84.0], [24418.0, 2688113.0]]	1	1
-2732	84	0	84	24418	2688113	[[0.0, 84.0], [24418.0, 2688113.0]]	1	1
-2731	84	0	84	24418	2688113	[[0.0, 84.0], [24418.0, 2688113.0]]	1	1
-2730	84	0	84	24418	2688113	[[0.0, 84.0], [24418.0, 2688113.0]]	1	1
-2729	84	0	84	24418	2688113	[[0.0, 84.0], [24418.0, 2688113.0]]	1	1
-2728	84	0	84	24418	2688113	[[0.0, 84.0], [24418.0, 2688113.0]]	1	1
-2727	84	0	84	24418	2688113	[[0.0, 84.0], [24418.0, 2688113.0]]	1	1
-2726	84	0	84	24418	2688113	[[0.0, 84.0], [24418.0, 2688113.0]]	1	1
-2725	84	0	84	24418	2688113	[[0.0, 84.0], [24418.0, 2688113.0]]	1	1
-2724	84	0	84	24418	2688113	[[0.0, 84.0], [24418.0, 2688113.0]]	1	1
-2723	85	0	85	24418	2688112	[[0.0, 85.0], [24418.0, 2688112.0]]	1	1
-2722	85	0	85	24418	2688112	[[0.0, 85.0], [24418.0, 2688112.0]]	1	1
-2721	85	0	85	24418	2688112	[[0.0, 85.0], [24418.0, 2688112.0]]	1	1
-2720	85	0	85	24418	2688112	[[0.0, 85.0], [24418.0, 2688112.0]]	1	1
-2719	85	0	85	24418	2688112	[[0.0, 85.0], [24418.0, 2688112.0]]	1	1
-2718	85	0	85	24418	2688112	[[0.0, 85.0], [24418.0, 2688112.0]]	1	1
-2717	85	0	85	24418	2688112	[[0.0, 85.0], [24418.0, 2688112.0]]	1	1
-2716	85	0	85	24418	2688112	[[0.0, 85.0], [24418.0, 2688112.0]]	1	1
-2715	85	0	85	24418	2688112	[[0.0, 85.0], [24418.0, 2688112.0]]	1	1
-2714	85	0	85	24418	2688112	[[0.0, 85.0], [24418.0, 2688112.0]]	1	1
-2713	85	0	85	24418	2688112	[[0.0, 85.0], [24418.0, 2688112.0]]	1	1
-2712	85	0	85	24418	2688112	[[0.0, 85.0], [24418.0, 2688112.0]]	1	1
-2711	85	0	85	24418	2688112	[[0.0, 85.0], [24418.0, 2688112.0]]	1	1
-2710	85	0	85	24418	2688112	[[0.0, 85.0], [24418.0, 2688112.0]]	1	1
-2709	85	0	85	24418	2688112	[[0.0, 85.0], [24418.0, 2688112.0]]	1	1
-2708	85	0	85	24418	2688112	[[0.0, 85.0], [24418.0, 2688112.0]]	1	1
-2707	85	0	85	24418	2688112	[[0.0, 85.0], [24418.0, 2688112.0]]	1	1
-2706	85	0	85	24418	2688112	[[0.0, 85.0], [24418.0, 2688112.0]]	1	1
-2705	85	0	85	24418	2688112	[[0.0, 85.0], [24418.0, 2688112.0]]	1	1
-2704	85	0	85	24418	2688112	[[0.0, 85.0], [24418.0, 2688112.0]]	1	1
-2703	85	0	85	24418	2688112	[[0.0, 85.0], [24418.0, 2688112.0]]	1	1
-2702	85	0	85	24418	2688112	[[0.0, 85.0], [24418.0, 2688112.0]]	1	1
-2701	85	0	85	24418	2688112	[[0.0, 85.0], [24418.0, 2688112.0]]	1	1
-2700	85	0	85	24418	2688112	[[0.0, 85.0], [24418.0, 2688112.0]]	1	1
-2699	85	0	85	24418	2688112	[[0.0, 85.0], [24418.0, 2688112.0]]	1	1
-2698	85	0	85	24418	2688112	[[0.0, 85.0], [24418.0, 2688112.0]]	1	1
-2697	85	0	85	24418	2688112	[[0.0, 85.0], [24418.0, 2688112.0]]	1	1
-2696	85	0	85	24418	2688112	[[0.0, 85.0], [24418.0, 2688112.0]]	1	1
-2695	85	0	85	24418	2688112	[[0.0, 85.0], [24418.0, 2688112.0]]	1	1
-2694	85	0	85	24418	2688112	[[0.0, 85.0], [24418.0, 2688112.0]]	1	1
-2693	85	0	85	24418	2688112	[[0.0, 85.0], [24418.0, 2688112.0]]	1	1
-2692	85	0	85	24418	2688112	[[0.0, 85.0], [24418.0, 2688112.0]]	1	1
-2691	85	0	85	24418	2688112	[[0.0, 85.0], [24418.0, 2688112.0]]	1	1
-2690	85	0	85	24418	2688112	[[0.0, 85.0], [24418.0, 2688112.0]]	1	1
-2689	85	0	85	24418	2688112	[[0.0, 85.0], [24418.0, 2688112.0]]	1	1
-2688	85	0	85	24418	2688112	[[0.0, 85.0], [24418.0, 2688112.0]]	1	1
-2687	85	0	85	24418	2688112	[[0.0, 85.0], [24418.0, 2688112.0]]	1	1
-2686	85	0	85	24418	2688112	[[0.0, 85.0], [24418.0, 2688112.0]]	1	1
-2685	85	0	85	24418	2688112	[[0.0, 85.0], [24418.0, 2688112.0]]	1	1
-2684	85	0	85	24418	2688112	[[0.0, 85.0], [24418.0, 2688112.0]]	1	1
-2683	85	0	85	24418	2688112	[[0.0, 85.0], [24418.0, 2688112.0]]	1	1
-2682	85	0	85	24418	2688112	[[0.0, 85.0], [24418.0, 2688112.0]]	1	1
-2681	85	0	85	24418	2688112	[[0.0, 85.0], [24418.0, 2688112.0]]	1	1
-2680	85	0	85	24418	2688112	[[0.0, 85.0], [24418.0, 2688112.0]]	1	1
-2679	85	0	85	24418	2688112	[[0.0, 85.0], [24418.0, 2688112.0]]	1	1
-2678	85	0	85	24418	2688112	[[0.0, 85.0], [24418.0, 2688112.0]]	1	1
-2677	85	0	85	24418	2688112	[[0.0, 85.0], [24418.0, 2688112.0]]	1	1
-2676	85	0	85	24418	2688112	[[0.0, 85.0], [24418.0, 2688112.0]]	1	1
-2675	85	0	85	24418	2688112	[[0.0, 85.0], [24418.0, 2688112.0]]	1	1
-2674	85	0	85	24418	2688112	[[0.0, 85.0], [24418.0, 2688112.0]]	1	1
-2673	85	0	85	24418	2688112	[[0.0, 85.0], [24418.0, 2688112.0]]	1	1
-2672	85	0	85	24418	2688112	[[0.0, 85.0], [24418.0, 2688112.0]]	1	1
-2671	85	0	85	24418	2688112	[[0.0, 85.0], [24418.0, 2688112.0]]	1	1
-2670	85	0	85	24418	2688112	[[0.0, 85.0], [24418.0, 2688112.0]]	1	1
-2669	85	0	85	24418	2688112	[[0.0, 85.0], [24418.0, 2688112.0]]	1	1
-2668	85	0	85	24418	2688112	[[0.0, 85.0], [24418.0, 2688112.0]]	1	1
-2667	85	0	85	24418	2688112	[[0.0, 85.0], [24418.0, 2688112.0]]	1	1
-2666	85	0	85	24418	2688112	[[0.0, 85.0], [24418.0, 2688112.0]]	1	1
-2665	85	0	85	24418	2688112	[[0.0, 85.0], [24418.0, 2688112.0]]	1	1
-2664	85	0	85	24418	2688112	[[0.0, 85.0], [24418.0, 2688112.0]]	1	1
-2663	85	0	85	24418	2688112	[[0.0, 85.0], [24418.0, 2688112.0]]	1	1
-2662	85	0	85	24418	2688112	[[0.0, 85.0], [24418.0, 2688112.0]]	1	1
-2661	85	0	85	24418	2688112	[[0.0, 85.0], [24418.0, 2688112.0]]	1	1
-2660	85	0	85	24418	2688112	[[0.0, 85.0], [24418.0, 2688112.0]]	1	1
-2659	85	0	85	24418	2688112	[[0.0, 85.0], [24418.0, 2688112.0]]	1	1
-2658	85	0	85	24418	2688112	[[0.0, 85.0], [24418.0, 2688112.0]]	1	1
-2657	85	0	85	24418	2688112	[[0.0, 85.0], [24418.0, 2688112.0]]	1	1
-2656	85	0	85	24418	2688112	[[0.0, 85.0], [24418.0, 2688112.0]]	1	1
-2655	85	0	85	24418	2688112	[[0.0, 85.0], [24418.0, 2688112.0]]	1	1
-2654	85	0	85	24418	2688112	[[0.0, 85.0], [24418.0, 2688112.0]]	1	1
-2653	85	0	85	24418	2688112	[[0.0, 85.0], [24418.0, 2688112.0]]	1	1
-2652	85	0	85	24418	2688112	[[0.0, 85.0], [24418.0, 2688112.0]]	1	1
-2651	85	0	85	24418	2688112	[[0.0, 85.0], [24418.0, 2688112.0]]	1	1
-2650	85	0	85	24418	2688112	[[0.0, 85.0], [24418.0, 2688112.0]]	1	1
-2649	85	0	85	24418	2688112	[[0.0, 85.0], [24418.0, 2688112.0]]	1	1
-2648	85	0	85	24418	2688112	[[0.0, 85.0], [24418.0, 2688112.0]]	1	1
-2647	85	0	85	24418	2688112	[[0.0, 85.0], [24418.0, 2688112.0]]	1	1
-2646	85	0	85	24418	2688112	[[0.0, 85.0], [24418.0, 2688112.0]]	1	1
-2645	85	0	85	24418	2688112	[[0.0, 85.0], [24418.0, 2688112.0]]	1	1
-2644	85	0	85	24418	2688112	[[0.0, 85.0], [24418.0, 2688112.0]]	1	1
-2643	85	0	85	24418	2688112	[[0.0, 85.0], [24418.0, 2688112.0]]	1	1
-2642	85	0	85	24418	2688112	[[0.0, 85.0], [24418.0, 2688112.0]]	1	1
-2641	85	0	85	24418	2688112	[[0.0, 85.0], [24418.0, 2688112.0]]	1	1
-2640	85	0	85	24418	2688112	[[0.0, 85.0], [24418.0, 2688112.0]]	1	1
-2639	85	0	85	24418	2688112	[[0.0, 85.0], [24418.0, 2688112.0]]	1	1
-2638	85	0	85	24418	2688112	[[0.0, 85.0], [24418.0, 2688112.0]]	1	1
-2637	85	0	85	24418	2688112	[[0.0, 85.0], [24418.0, 2688112.0]]	1	1
-2636	85	0	85	24418	2688112	[[0.0, 85.0], [24418.0, 2688112.0]]	1	1
-2635	85	0	85	24418	2688112	[[0.0, 85.0], [24418.0, 2688112.0]]	1	1
-2634	85	0	85	24418	2688112	[[0.0, 85.0], [24418.0, 2688112.0]]	1	1
-2633	85	0	85	24418	2688112	[[0.0, 85.0], [24418.0, 2688112.0]]	1	1
-2632	85	0	85	24418	2688112	[[0.0, 85.0], [24418.0, 2688112.0]]	1	1
-2631	85	0	85	24418	2688112	[[0.0, 85.0], [24418.0, 2688112.0]]	1	1
-2630	85	0	85	24418	2688112	[[0.0, 85.0], [24418.0, 2688112.0]]	1	1
-2629	85	0	85	24418	2688112	[[0.0, 85.0], [24418.0, 2688112.0]]	1	1
-2628	85	0	85	24418	2688112	[[0.0, 85.0], [24418.0, 2688112.0]]	1	1
-2627	86	0	86	24418	2688111	[[0.0, 86.0], [24418.0, 2688111.0]]	1	1
-2626	86	0	86	24418	2688111	[[0.0, 86.0], [24418.0, 2688111.0]]	1	1
-2625	86	0	86	24418	2688111	[[0.0, 86.0], [24418.0, 2688111.0]]	1	1
-2624	86	0	86	24418	2688111	[[0.0, 86.0], [24418.0, 2688111.0]]	1	1
-2623	86	0	86	24418	2688111	[[0.0, 86.0], [24418.0, 2688111.0]]	1	1
-2622	86	0	86	24418	2688111	[[0.0, 86.0], [24418.0, 2688111.0]]	1	1
-2621	86	0	86	24418	2688111	[[0.0, 86.0], [24418.0, 2688111.0]]	1	1
-2620	86	0	86	24418	2688111	[[0.0, 86.0], [24418.0, 2688111.0]]	1	1
-2619	86	0	86	24418	2688111	[[0.0, 86.0], [24418.0, 2688111.0]]	1	1
-2618	87	0	87	24418	2688110	[[0.0, 87.0], [24418.0, 2688110.0]]	1	1
-2617	87	0	87	24418	2688110	[[0.0, 87.0], [24418.0, 2688110.0]]	1	1
-2616	87	0	87	24418	2688110	[[0.0, 87.0], [24418.0, 2688110.0]]	1	1
-2615	87	0	87	24418	2688110	[[0.0, 87.0], [24418.0, 2688110.0]]	1	1
-2614	87	0	87	24418	2688110	[[0.0, 87.0], [24418.0, 2688110.0]]	1	1
-2613	87	0	87	24418	2688110	[[0.0, 87.0], [24418.0, 2688110.0]]	1	1
-2612	87	0	87	24418	2688110	[[0.0, 87.0], [24418.0, 2688110.0]]	1	1
-2611	87	0	87	24418	2688110	[[0.0, 87.0], [24418.0, 2688110.0]]	1	1
-2610	87	0	87	24418	2688110	[[0.0, 87.0], [24418.0, 2688110.0]]	1	1
-2609	87	0	87	24418	2688110	[[0.0, 87.0], [24418.0, 2688110.0]]	1	1
-2608	87	0	87	24418	2688110	[[0.0, 87.0], [24418.0, 2688110.0]]	1	1
-2607	87	0	87	24418	2688110	[[0.0, 87.0], [24418.0, 2688110.0]]	1	1
-2606	87	0	87	24418	2688110	[[0.0, 87.0], [24418.0, 2688110.0]]	1	1
-2605	87	0	87	24418	2688110	[[0.0, 87.0], [24418.0, 2688110.0]]	1	1
-2604	87	0	87	24418	2688110	[[0.0, 87.0], [24418.0, 2688110.0]]	1	1
-2603	87	0	87	24418	2688110	[[0.0, 87.0], [24418.0, 2688110.0]]	1	1
-2602	87	0	87	24418	2688110	[[0.0, 87.0], [24418.0, 2688110.0]]	1	1
-2601	87	0	87	24418	2688110	[[0.0, 87.0], [24418.0, 2688110.0]]	1	1
-2600	87	0	87	24418	2688110	[[0.0, 87.0], [24418.0, 2688110.0]]	1	1
-2599	87	0	87	24418	2688110	[[0.0, 87.0], [24418.0, 2688110.0]]	1	1
-2598	87	0	87	24418	2688110	[[0.0, 87.0], [24418.0, 2688110.0]]	1	1
-2597	87	0	87	24418	2688110	[[0.0, 87.0], [24418.0, 2688110.0]]	1	1
-2596	87	0	87	24418	2688110	[[0.0, 87.0], [24418.0, 2688110.0]]	1	1
-2595	87	0	87	24418	2688110	[[0.0, 87.0], [24418.0, 2688110.0]]	1	1
-2594	87	0	87	24418	2688110	[[0.0, 87.0], [24418.0, 2688110.0]]	1	1
-2593	87	0	87	24418	2688110	[[0.0, 87.0], [24418.0, 2688110.0]]	1	1
-2592	87	0	87	24418	2688110	[[0.0, 87.0], [24418.0, 2688110.0]]	1	1
-2591	87	0	87	24418	2688110	[[0.0, 87.0], [24418.0, 2688110.0]]	1	1
-2590	87	0	87	24418	2688110	[[0.0, 87.0], [24418.0, 2688110.0]]	1	1
-2589	87	0	87	24418	2688110	[[0.0, 87.0], [24418.0, 2688110.0]]	1	1
-2588	87	0	87	24418	2688110	[[0.0, 87.0], [24418.0, 2688110.0]]	1	1
-2587	87	0	87	24418	2688110	[[0.0, 87.0], [24418.0, 2688110.0]]	1	1
-2586	87	0	87	24418	2688110	[[0.0, 87.0], [24418.0, 2688110.0]]	1	1
-2585	87	0	87	24418	2688110	[[0.0, 87.0], [24418.0, 2688110.0]]	1	1
-2584	87	0	87	24418	2688110	[[0.0, 87.0], [24418.0, 2688110.0]]	1	1
-2583	87	0	87	24418	2688110	[[0.0, 87.0], [24418.0, 2688110.0]]	1	1
-2582	87	0	87	24418	2688110	[[0.0, 87.0], [24418.0, 2688110.0]]	1	1
-2581	87	0	87	24418	2688110	[[0.0, 87.0], [24418.0, 2688110.0]]	1	1
-2580	87	0	87	24418	2688110	[[0.0, 87.0], [24418.0, 2688110.0]]	1	1
-2579	87	0	87	24418	2688110	[[0.0, 87.0], [24418.0, 2688110.0]]	1	1
-2578	87	0	87	24418	2688110	[[0.0, 87.0], [24418.0, 2688110.0]]	1	1
-2577	87	0	87	24418	2688110	[[0.0, 87.0], [24418.0, 2688110.0]]	1	1
-2576	87	0	87	24418	2688110	[[0.0, 87.0], [24418.0, 2688110.0]]	1	1
-2575	87	0	87	24418	2688110	[[0.0, 87.0], [24418.0, 2688110.0]]	1	1
-2574	87	0	87	24418	2688110	[[0.0, 87.0], [24418.0, 2688110.0]]	1	1
-2573	87	0	87	24418	2688110	[[0.0, 87.0], [24418.0, 2688110.0]]	1	1
-2572	87	0	87	24418	2688110	[[0.0, 87.0], [24418.0, 2688110.0]]	1	1
-2571	87	0	87	24418	2688110	[[0.0, 87.0], [24418.0, 2688110.0]]	1	1
-2570	87	0	87	24418	2688110	[[0.0, 87.0], [24418.0, 2688110.0]]	1	1
-2569	87	0	87	24418	2688110	[[0.0, 87.0], [24418.0, 2688110.0]]	1	1
-2568	87	0	87	24418	2688110	[[0.0, 87.0], [24418.0, 2688110.0]]	1	1
-2567	87	0	87	24418	2688110	[[0.0, 87.0], [24418.0, 2688110.0]]	1	1
-2566	87	0	87	24418	2688110	[[0.0, 87.0], [24418.0, 2688110.0]]	1	1
-2565	87	0	87	24418	2688110	[[0.0, 87.0], [24418.0, 2688110.0]]	1	1
-2564	87	0	87	24418	2688110	[[0.0, 87.0], [24418.0, 2688110.0]]	1	1
-2563	87	0	87	24418	2688110	[[0.0, 87.0], [24418.0, 2688110.0]]	1	1
-2562	87	0	87	24418	2688110	[[0.0, 87.0], [24418.0, 2688110.0]]	1	1
-2561	87	0	87	24418	2688110	[[0.0, 87.0], [24418.0, 2688110.0]]	1	1
-2560	87	0	87	24418	2688110	[[0.0, 87.0], [24418.0, 2688110.0]]	1	1
-2559	87	0	87	24418	2688110	[[0.0, 87.0], [24418.0, 2688110.0]]	1	1
-2558	87	0	87	24418	2688110	[[0.0, 87.0], [24418.0, 2688110.0]]	1	1
-2557	87	0	87	24418	2688110	[[0.0, 87.0], [24418.0, 2688110.0]]	1	1
-2556	87	0	87	24418	2688110	[[0.0, 87.0], [24418.0, 2688110.0]]	1	1
-2555	87	0	87	24418	2688110	[[0.0, 87.0], [24418.0, 2688110.0]]	1	1
-2554	87	0	87	24418	2688110	[[0.0, 87.0], [24418.0, 2688110.0]]	1	1
-2553	87	0	87	24418	2688110	[[0.0, 87.0], [24418.0, 2688110.0]]	1	1
-2552	87	0	87	24418	2688110	[[0.0, 87.0], [24418.0, 2688110.0]]	1	1
-2551	87	0	87	24418	2688110	[[0.0, 87.0], [24418.0, 2688110.0]]	1	1
-2550	87	0	87	24418	2688110	[[0.0, 87.0], [24418.0, 2688110.0]]	1	1
-2549	88	0	88	24418	2688109	[[0.0, 88.0], [24418.0, 2688109.0]]	1	1
-2548	88	0	88	24418	2688109	[[0.0, 88.0], [24418.0, 2688109.0]]	1	1
-2547	88	0	88	24418	2688109	[[0.0, 88.0], [24418.0, 2688109.0]]	1	1
-2546	88	0	88	24418	2688109	[[0.0, 88.0], [24418.0, 2688109.0]]	1	1
-2545	88	0	88	24418	2688109	[[0.0, 88.0], [24418.0, 2688109.0]]	1	1
-2544	88	0	88	24418	2688109	[[0.0, 88.0], [24418.0, 2688109.0]]	1	1
-2543	88	0	88	24418	2688109	[[0.0, 88.0], [24418.0, 2688109.0]]	1	1
-2542	88	0	88	24418	2688109	[[0.0, 88.0], [24418.0, 2688109.0]]	1	1
-2541	88	0	88	24418	2688109	[[0.0, 88.0], [24418.0, 2688109.0]]	1	1
-2540	88	0	88	24418	2688109	[[0.0, 88.0], [24418.0, 2688109.0]]	1	1
-2539	88	0	88	24418	2688109	[[0.0, 88.0], [24418.0, 2688109.0]]	1	1
-2538	88	0	88	24418	2688109	[[0.0, 88.0], [24418.0, 2688109.0]]	1	1
-2537	88	0	88	24418	2688109	[[0.0, 88.0], [24418.0, 2688109.0]]	1	1
-2536	89	0	89	24418	2688108	[[0.0, 89.0], [24418.0, 2688108.0]]	1	1
-2535	89	0	89	24418	2688108	[[0.0, 89.0], [24418.0, 2688108.0]]	1	1
-2534	89	0	89	24418	2688108	[[0.0, 89.0], [24418.0, 2688108.0]]	1	1
-2533	89	0	89	24418	2688108	[[0.0, 89.0], [24418.0, 2688108.0]]	1	1
-2532	89	0	89	24418	2688108	[[0.0, 89.0], [24418.0, 2688108.0]]	1	1
-2531	89	0	89	24418	2688108	[[0.0, 89.0], [24418.0, 2688108.0]]	1	1
-2530	89	0	89	24418	2688108	[[0.0, 89.0], [24418.0, 2688108.0]]	1	1
-2529	89	0	89	24418	2688108	[[0.0, 89.0], [24418.0, 2688108.0]]	1	1
-2528	89	0	89	24418	2688108	[[0.0, 89.0], [24418.0, 2688108.0]]	1	1
-2527	89	0	89	24418	2688108	[[0.0, 89.0], [24418.0, 2688108.0]]	1	1
-2526	90	0	90	24418	2688107	[[0.0, 90.0], [24418.0, 2688107.0]]	1	1
-2525	90	0	90	24418	2688107	[[0.0, 90.0], [24418.0, 2688107.0]]	1	1
-2524	91	0	91	24418	2688106	[[0.0, 91.0], [24418.0, 2688106.0]]	1	1
-2523	91	0	91	24418	2688106	[[0.0, 91.0], [24418.0, 2688106.0]]	1	1
-2522	91	0	91	24418	2688106	[[0.0, 91.0], [24418.0, 2688106.0]]	1	1
-2521	91	0	91	24418	2688106	[[0.0, 91.0], [24418.0, 2688106.0]]	1	1
-2520	91	0	91	24418	2688106	[[0.0, 91.0], [24418.0, 2688106.0]]	1	1
-2519	91	0	91	24418	2688106	[[0.0, 91.0], [24418.0, 2688106.0]]	1	1
-2518	91	0	91	24418	2688106	[[0.0, 91.0], [24418.0, 2688106.0]]	1	1
-2517	91	0	91	24418	2688106	[[0.0, 91.0], [24418.0, 2688106.0]]	1	1
-2516	91	0	91	24418	2688106	[[0.0, 91.0], [24418.0, 2688106.0]]	1	1
-2515	91	0	91	24418	2688106	[[0.0, 91.0], [24418.0, 2688106.0]]	1	1
-2514	91	0	91	24418	2688106	[[0.0, 91.0], [24418.0, 2688106.0]]	1	1
-2513	91	0	91	24418	2688106	[[0.0, 91.0], [24418.0, 2688106.0]]	1	1
-2512	91	0	91	24418	2688106	[[0.0, 91.0], [24418.0, 2688106.0]]	1	1
-2511	91	0	91	24418	2688106	[[0.0, 91.0], [24418.0, 2688106.0]]	1	1
-2510	91	0	91	24418	2688106	[[0.0, 91.0], [24418.0, 2688106.0]]	1	1
-2509	91	0	91	24418	2688106	[[0.0, 91.0], [24418.0, 2688106.0]]	1	1
-2508	91	0	91	24418	2688106	[[0.0, 91.0], [24418.0, 2688106.0]]	1	1
-2507	91	0	91	24418	2688106	[[0.0, 91.0], [24418.0, 2688106.0]]	1	1
-2506	91	0	91	24418	2688106	[[0.0, 91.0], [24418.0, 2688106.0]]	1	1
-2505	91	0	91	24418	2688106	[[0.0, 91.0], [24418.0, 2688106.0]]	1	1
-2504	91	0	91	24418	2688106	[[0.0, 91.0], [24418.0, 2688106.0]]	1	1
-2503	91	0	91	24418	2688106	[[0.0, 91.0], [24418.0, 2688106.0]]	1	1
-2502	91	0	91	24418	2688106	[[0.0, 91.0], [24418.0, 2688106.0]]	1	1
-2501	91	0	91	24418	2688106	[[0.0, 91.0], [24418.0, 2688106.0]]	1	1
-2500	91	0	91	24418	2688106	[[0.0, 91.0], [24418.0, 2688106.0]]	1	1
-2499	91	0	91	24418	2688106	[[0.0, 91.0], [24418.0, 2688106.0]]	1	1
-2498	91	0	91	24418	2688106	[[0.0, 91.0], [24418.0, 2688106.0]]	1	1
-2497	91	0	91	24418	2688106	[[0.0, 91.0], [24418.0, 2688106.0]]	1	1
-2496	91	0	91	24418	2688106	[[0.0, 91.0], [24418.0, 2688106.0]]	1	1
-2495	91	0	91	24418	2688106	[[0.0, 91.0], [24418.0, 2688106.0]]	1	1
-2494	91	0	91	24418	2688106	[[0.0, 91.0], [24418.0, 2688106.0]]	1	1
-2493	91	0	91	24418	2688106	[[0.0, 91.0], [24418.0, 2688106.0]]	1	1
-2492	91	0	91	24418	2688106	[[0.0, 91.0], [24418.0, 2688106.0]]	1	1
-2491	91	0	91	24418	2688106	[[0.0, 91.0], [24418.0, 2688106.0]]	1	1
-2490	91	0	91	24418	2688106	[[0.0, 91.0], [24418.0, 2688106.0]]	1	1
-2489	91	0	91	24418	2688106	[[0.0, 91.0], [24418.0, 2688106.0]]	1	1
-2488	91	0	91	24418	2688106	[[0.0, 91.0], [24418.0, 2688106.0]]	1	1
-2487	91	0	91	24418	2688106	[[0.0, 91.0], [24418.0, 2688106.0]]	1	1
-2486	91	0	91	24418	2688106	[[0.0, 91.0], [24418.0, 2688106.0]]	1	1
-2485	91	0	91	24418	2688106	[[0.0, 91.0], [24418.0, 2688106.0]]	1	1
-2484	91	0	91	24418	2688106	[[0.0, 91.0], [24418.0, 2688106.0]]	1	1
-2483	91	0	91	24418	2688106	[[0.0, 91.0], [24418.0, 2688106.0]]	1	1
-2482	91	0	91	24418	2688106	[[0.0, 91.0], [24418.0, 2688106.0]]	1	1
-2481	91	0	91	24418	2688106	[[0.0, 91.0], [24418.0, 2688106.0]]	1	1
-2480	91	0	91	24418	2688106	[[0.0, 91.0], [24418.0, 2688106.0]]	1	1
-2479	91	0	91	24418	2688106	[[0.0, 91.0], [24418.0, 2688106.0]]	1	1
-2478	91	0	91	24418	2688106	[[0.0, 91.0], [24418.0, 2688106.0]]	1	1
-2477	91	1	90	24417	2688107	[[1.0, 90.0], [24417.0, 2688107.0]]	0.560832	1
-2476	91	0	91	24418	2688106	[[0.0, 91.0], [24418.0, 2688106.0]]	1	1
-2475	91	0	91	24418	2688106	[[0.0, 91.0], [24418.0, 2688106.0]]	1	1
-2474	91	0	91	24418	2688106	[[0.0, 91.0], [24418.0, 2688106.0]]	1	1
-2473	91	0	91	24418	2688106	[[0.0, 91.0], [24418.0, 2688106.0]]	1	1
-2472	91	0	91	24418	2688106	[[0.0, 91.0], [24418.0, 2688106.0]]	1	1
-2471	91	0	91	24418	2688106	[[0.0, 91.0], [24418.0, 2688106.0]]	1	1
-2470	91	0	91	24418	2688106	[[0.0, 91.0], [24418.0, 2688106.0]]	1	1
-2469	91	0	91	24418	2688106	[[0.0, 91.0], [24418.0, 2688106.0]]	1	1
-2468	91	0	91	24418	2688106	[[0.0, 91.0], [24418.0, 2688106.0]]	1	1
-2467	91	0	91	24418	2688106	[[0.0, 91.0], [24418.0, 2688106.0]]	1	1
-2466	91	0	91	24418	2688106	[[0.0, 91.0], [24418.0, 2688106.0]]	1	1
-2465	91	0	91	24418	2688106	[[0.0, 91.0], [24418.0, 2688106.0]]	1	1
-2464	91	0	91	24418	2688106	[[0.0, 91.0], [24418.0, 2688106.0]]	1	1
-2463	91	0	91	24418	2688106	[[0.0, 91.0], [24418.0, 2688106.0]]	1	1
-2462	91	0	91	24418	2688106	[[0.0, 91.0], [24418.0, 2688106.0]]	1	1
-2461	91	0	91	24418	2688106	[[0.0, 91.0], [24418.0, 2688106.0]]	1	1
-2460	91	0	91	24418	2688106	[[0.0, 91.0], [24418.0, 2688106.0]]	1	1
-2459	91	0	91	24418	2688106	[[0.0, 91.0], [24418.0, 2688106.0]]	1	1
-2458	91	0	91	24418	2688106	[[0.0, 91.0], [24418.0, 2688106.0]]	1	1
-2457	91	0	91	24418	2688106	[[0.0, 91.0], [24418.0, 2688106.0]]	1	1
-2456	91	0	91	24418	2688106	[[0.0, 91.0], [24418.0, 2688106.0]]	1	1
-2455	91	0	91	24418	2688106	[[0.0, 91.0], [24418.0, 2688106.0]]	1	1
-2454	91	0	91	24418	2688106	[[0.0, 91.0], [24418.0, 2688106.0]]	1	1
-2453	91	0	91	24418	2688106	[[0.0, 91.0], [24418.0, 2688106.0]]	1	1
-2452	92	0	92	24418	2688105	[[0.0, 92.0], [24418.0, 2688105.0]]	1	1
-2451	92	0	92	24418	2688105	[[0.0, 92.0], [24418.0, 2688105.0]]	1	1
-2450	92	0	92	24418	2688105	[[0.0, 92.0], [24418.0, 2688105.0]]	1	1
-2449	92	0	92	24418	2688105	[[0.0, 92.0], [24418.0, 2688105.0]]	1	1
-2448	92	0	92	24418	2688105	[[0.0, 92.0], [24418.0, 2688105.0]]	1	1
-2447	92	0	92	24418	2688105	[[0.0, 92.0], [24418.0, 2688105.0]]	1	1
-2446	92	0	92	24418	2688105	[[0.0, 92.0], [24418.0, 2688105.0]]	1	1
-2445	92	0	92	24418	2688105	[[0.0, 92.0], [24418.0, 2688105.0]]	1	1
-2444	92	0	92	24418	2688105	[[0.0, 92.0], [24418.0, 2688105.0]]	1	1
-2443	92	0	92	24418	2688105	[[0.0, 92.0], [24418.0, 2688105.0]]	1	1
-2442	92	0	92	24418	2688105	[[0.0, 92.0], [24418.0, 2688105.0]]	1	1
-2441	92	0	92	24418	2688105	[[0.0, 92.0], [24418.0, 2688105.0]]	1	1
-2440	92	0	92	24418	2688105	[[0.0, 92.0], [24418.0, 2688105.0]]	1	1
-2439	92	0	92	24418	2688105	[[0.0, 92.0], [24418.0, 2688105.0]]	1	1
-2438	92	0	92	24418	2688105	[[0.0, 92.0], [24418.0, 2688105.0]]	1	1
-2437	92	0	92	24418	2688105	[[0.0, 92.0], [24418.0, 2688105.0]]	1	1
-2436	92	0	92	24418	2688105	[[0.0, 92.0], [24418.0, 2688105.0]]	1	1
-2435	92	0	92	24418	2688105	[[0.0, 92.0], [24418.0, 2688105.0]]	1	1
-2434	92	0	92	24418	2688105	[[0.0, 92.0], [24418.0, 2688105.0]]	1	1
-2433	93	0	93	24418	2688104	[[0.0, 93.0], [24418.0, 2688104.0]]	1	1
-2432	93	0	93	24418	2688104	[[0.0, 93.0], [24418.0, 2688104.0]]	1	1
-2431	93	1	92	24417	2688105	[[1.0, 92.0], [24417.0, 2688105.0]]	0.568703	1
-2430	93	0	93	24418	2688104	[[0.0, 93.0], [24418.0, 2688104.0]]	1	1
-2429	93	0	93	24418	2688104	[[0.0, 93.0], [24418.0, 2688104.0]]	1	1
-2428	93	0	93	24418	2688104	[[0.0, 93.0], [24418.0, 2688104.0]]	1	1
-2427	93	0	93	24418	2688104	[[0.0, 93.0], [24418.0, 2688104.0]]	1	1
-2426	93	0	93	24418	2688104	[[0.0, 93.0], [24418.0, 2688104.0]]	1	1
-2425	93	1	92	24417	2688105	[[1.0, 92.0], [24417.0, 2688105.0]]	0.568703	1
-2424	93	0	93	24418	2688104	[[0.0, 93.0], [24418.0, 2688104.0]]	1	1
-2423	93	0	93	24418	2688104	[[0.0, 93.0], [24418.0, 2688104.0]]	1	1
-2422	93	0	93	24418	2688104	[[0.0, 93.0], [24418.0, 2688104.0]]	1	1
-2421	93	0	93	24418	2688104	[[0.0, 93.0], [24418.0, 2688104.0]]	1	1
-2420	93	0	93	24418	2688104	[[0.0, 93.0], [24418.0, 2688104.0]]	1	1
-2419	93	0	93	24418	2688104	[[0.0, 93.0], [24418.0, 2688104.0]]	1	1
-2418	93	0	93	24418	2688104	[[0.0, 93.0], [24418.0, 2688104.0]]	1	1
-2417	93	0	93	24418	2688104	[[0.0, 93.0], [24418.0, 2688104.0]]	1	1
-2416	93	0	93	24418	2688104	[[0.0, 93.0], [24418.0, 2688104.0]]	1	1
-2415	93	0	93	24418	2688104	[[0.0, 93.0], [24418.0, 2688104.0]]	1	1
-2414	93	0	93	24418	2688104	[[0.0, 93.0], [24418.0, 2688104.0]]	1	1
-2413	93	0	93	24418	2688104	[[0.0, 93.0], [24418.0, 2688104.0]]	1	1
-2412	93	0	93	24418	2688104	[[0.0, 93.0], [24418.0, 2688104.0]]	1	1
-2411	93	0	93	24418	2688104	[[0.0, 93.0], [24418.0, 2688104.0]]	1	1
-2410	93	0	93	24418	2688104	[[0.0, 93.0], [24418.0, 2688104.0]]	1	1
-2409	93	0	93	24418	2688104	[[0.0, 93.0], [24418.0, 2688104.0]]	1	1
-2408	93	0	93	24418	2688104	[[0.0, 93.0], [24418.0, 2688104.0]]	1	1
-2407	93	0	93	24418	2688104	[[0.0, 93.0], [24418.0, 2688104.0]]	1	1
-2406	93	0	93	24418	2688104	[[0.0, 93.0], [24418.0, 2688104.0]]	1	1
-2405	93	0	93	24418	2688104	[[0.0, 93.0], [24418.0, 2688104.0]]	1	1
-2404	93	0	93	24418	2688104	[[0.0, 93.0], [24418.0, 2688104.0]]	1	1
-2403	93	0	93	24418	2688104	[[0.0, 93.0], [24418.0, 2688104.0]]	1	1
-2402	93	0	93	24418	2688104	[[0.0, 93.0], [24418.0, 2688104.0]]	1	1
-2401	93	0	93	24418	2688104	[[0.0, 93.0], [24418.0, 2688104.0]]	1	1
-2400	93	0	93	24418	2688104	[[0.0, 93.0], [24418.0, 2688104.0]]	1	1
-2399	93	0	93	24418	2688104	[[0.0, 93.0], [24418.0, 2688104.0]]	1	1
-2398	93	0	93	24418	2688104	[[0.0, 93.0], [24418.0, 2688104.0]]	1	1
-2397	93	0	93	24418	2688104	[[0.0, 93.0], [24418.0, 2688104.0]]	1	1
-2396	93	0	93	24418	2688104	[[0.0, 93.0], [24418.0, 2688104.0]]	1	1
-2395	93	0	93	24418	2688104	[[0.0, 93.0], [24418.0, 2688104.0]]	1	1
-2394	93	0	93	24418	2688104	[[0.0, 93.0], [24418.0, 2688104.0]]	1	1
-2393	93	0	93	24418	2688104	[[0.0, 93.0], [24418.0, 2688104.0]]	1	1
-2392	93	0	93	24418	2688104	[[0.0, 93.0], [24418.0, 2688104.0]]	1	1
-2391	93	0	93	24418	2688104	[[0.0, 93.0], [24418.0, 2688104.0]]	1	1
-2390	93	0	93	24418	2688104	[[0.0, 93.0], [24418.0, 2688104.0]]	1	1
-2389	93	0	93	24418	2688104	[[0.0, 93.0], [24418.0, 2688104.0]]	1	1
-2388	93	0	93	24418	2688104	[[0.0, 93.0], [24418.0, 2688104.0]]	1	1
-2387	93	0	93	24418	2688104	[[0.0, 93.0], [24418.0, 2688104.0]]	1	1
-2386	93	0	93	24418	2688104	[[0.0, 93.0], [24418.0, 2688104.0]]	1	1
-2385	93	0	93	24418	2688104	[[0.0, 93.0], [24418.0, 2688104.0]]	1	1
-2384	94	0	94	24418	2688103	[[0.0, 94.0], [24418.0, 2688103.0]]	1	1
-2383	94	0	94	24418	2688103	[[0.0, 94.0], [24418.0, 2688103.0]]	1	1
-2382	94	0	94	24418	2688103	[[0.0, 94.0], [24418.0, 2688103.0]]	1	1
-2381	94	0	94	24418	2688103	[[0.0, 94.0], [24418.0, 2688103.0]]	1	1
-2380	94	0	94	24418	2688103	[[0.0, 94.0], [24418.0, 2688103.0]]	1	1
-2379	94	0	94	24418	2688103	[[0.0, 94.0], [24418.0, 2688103.0]]	1	1
-2378	94	0	94	24418	2688103	[[0.0, 94.0], [24418.0, 2688103.0]]	1	1
-2377	94	0	94	24418	2688103	[[0.0, 94.0], [24418.0, 2688103.0]]	1	1
-2376	94	0	94	24418	2688103	[[0.0, 94.0], [24418.0, 2688103.0]]	1	1
-2375	94	1	93	24417	2688104	[[1.0, 93.0], [24417.0, 2688104.0]]	0.572585	1
-2374	94	0	94	24418	2688103	[[0.0, 94.0], [24418.0, 2688103.0]]	1	1
-2373	94	0	94	24418	2688103	[[0.0, 94.0], [24418.0, 2688103.0]]	1	1
-2372	94	0	94	24418	2688103	[[0.0, 94.0], [24418.0, 2688103.0]]	1	1
-2371	94	0	94	24418	2688103	[[0.0, 94.0], [24418.0, 2688103.0]]	1	1
-2370	94	0	94	24418	2688103	[[0.0, 94.0], [24418.0, 2688103.0]]	1	1
-2369	94	0	94	24418	2688103	[[0.0, 94.0], [24418.0, 2688103.0]]	1	1
-2368	94	0	94	24418	2688103	[[0.0, 94.0], [24418.0, 2688103.0]]	1	1
-2367	94	0	94	24418	2688103	[[0.0, 94.0], [24418.0, 2688103.0]]	1	1
-2366	94	0	94	24418	2688103	[[0.0, 94.0], [24418.0, 2688103.0]]	1	1
-2365	94	0	94	24418	2688103	[[0.0, 94.0], [24418.0, 2688103.0]]	1	1
-2364	94	0	94	24418	2688103	[[0.0, 94.0], [24418.0, 2688103.0]]	1	1
-2363	94	0	94	24418	2688103	[[0.0, 94.0], [24418.0, 2688103.0]]	1	1
-2362	94	0	94	24418	2688103	[[0.0, 94.0], [24418.0, 2688103.0]]	1	1
-2361	94	0	94	24418	2688103	[[0.0, 94.0], [24418.0, 2688103.0]]	1	1
-2360	94	0	94	24418	2688103	[[0.0, 94.0], [24418.0, 2688103.0]]	1	1
-2359	94	0	94	24418	2688103	[[0.0, 94.0], [24418.0, 2688103.0]]	1	1
-2358	94	0	94	24418	2688103	[[0.0, 94.0], [24418.0, 2688103.0]]	1	1
-2357	94	0	94	24418	2688103	[[0.0, 94.0], [24418.0, 2688103.0]]	1	1
-2356	94	0	94	24418	2688103	[[0.0, 94.0], [24418.0, 2688103.0]]	1	1
-2355	94	0	94	24418	2688103	[[0.0, 94.0], [24418.0, 2688103.0]]	1	1
-2354	94	0	94	24418	2688103	[[0.0, 94.0], [24418.0, 2688103.0]]	1	1
-2353	94	0	94	24418	2688103	[[0.0, 94.0], [24418.0, 2688103.0]]	1	1
-2352	94	0	94	24418	2688103	[[0.0, 94.0], [24418.0, 2688103.0]]	1	1
-2351	94	0	94	24418	2688103	[[0.0, 94.0], [24418.0, 2688103.0]]	1	1
-2350	94	0	94	24418	2688103	[[0.0, 94.0], [24418.0, 2688103.0]]	1	1
-2349	94	0	94	24418	2688103	[[0.0, 94.0], [24418.0, 2688103.0]]	1	1
-2348	94	0	94	24418	2688103	[[0.0, 94.0], [24418.0, 2688103.0]]	1	1
-2347	94	0	94	24418	2688103	[[0.0, 94.0], [24418.0, 2688103.0]]	1	1
-2346	94	0	94	24418	2688103	[[0.0, 94.0], [24418.0, 2688103.0]]	1	1
-2345	94	0	94	24418	2688103	[[0.0, 94.0], [24418.0, 2688103.0]]	1	1
-2344	94	0	94	24418	2688103	[[0.0, 94.0], [24418.0, 2688103.0]]	1	1
-2343	94	0	94	24418	2688103	[[0.0, 94.0], [24418.0, 2688103.0]]	1	1
-2342	94	0	94	24418	2688103	[[0.0, 94.0], [24418.0, 2688103.0]]	1	1
-2341	94	0	94	24418	2688103	[[0.0, 94.0], [24418.0, 2688103.0]]	1	1
-2340	94	0	94	24418	2688103	[[0.0, 94.0], [24418.0, 2688103.0]]	1	1
-2339	94	1	93	24417	2688104	[[1.0, 93.0], [24417.0, 2688104.0]]	0.572585	1
-2338	94	0	94	24418	2688103	[[0.0, 94.0], [24418.0, 2688103.0]]	1	1
-2337	97	0	97	24418	2688100	[[0.0, 97.0], [24418.0, 2688100.0]]	1	1
-2336	97	0	97	24418	2688100	[[0.0, 97.0], [24418.0, 2688100.0]]	1	1
-2335	97	0	97	24418	2688100	[[0.0, 97.0], [24418.0, 2688100.0]]	1	1
-2334	97	0	97	24418	2688100	[[0.0, 97.0], [24418.0, 2688100.0]]	1	1
-2333	97	0	97	24418	2688100	[[0.0, 97.0], [24418.0, 2688100.0]]	1	1
-2332	97	0	97	24418	2688100	[[0.0, 97.0], [24418.0, 2688100.0]]	1	1
-2331	97	0	97	24418	2688100	[[0.0, 97.0], [24418.0, 2688100.0]]	1	1
-2330	97	0	97	24418	2688100	[[0.0, 97.0], [24418.0, 2688100.0]]	1	1
-2329	97	0	97	24418	2688100	[[0.0, 97.0], [24418.0, 2688100.0]]	1	1
-2328	97	0	97	24418	2688100	[[0.0, 97.0], [24418.0, 2688100.0]]	1	1
-2327	97	0	97	24418	2688100	[[0.0, 97.0], [24418.0, 2688100.0]]	1	1
-2326	97	0	97	24418	2688100	[[0.0, 97.0], [24418.0, 2688100.0]]	1	1
-2325	97	0	97	24418	2688100	[[0.0, 97.0], [24418.0, 2688100.0]]	1	1
-2324	97	0	97	24418	2688100	[[0.0, 97.0], [24418.0, 2688100.0]]	1	1
-2323	97	0	97	24418	2688100	[[0.0, 97.0], [24418.0, 2688100.0]]	1	1
-2322	97	0	97	24418	2688100	[[0.0, 97.0], [24418.0, 2688100.0]]	1	1
-2321	97	0	97	24418	2688100	[[0.0, 97.0], [24418.0, 2688100.0]]	1	1
-2320	97	0	97	24418	2688100	[[0.0, 97.0], [24418.0, 2688100.0]]	1	1
-2319	97	0	97	24418	2688100	[[0.0, 97.0], [24418.0, 2688100.0]]	1	1
-2318	97	0	97	24418	2688100	[[0.0, 97.0], [24418.0, 2688100.0]]	1	1
-2317	97	0	97	24418	2688100	[[0.0, 97.0], [24418.0, 2688100.0]]	1	1
-2316	97	0	97	24418	2688100	[[0.0, 97.0], [24418.0, 2688100.0]]	1	1
-2315	97	0	97	24418	2688100	[[0.0, 97.0], [24418.0, 2688100.0]]	1	1
-2314	97	0	97	24418	2688100	[[0.0, 97.0], [24418.0, 2688100.0]]	1	1
-2313	97	0	97	24418	2688100	[[0.0, 97.0], [24418.0, 2688100.0]]	1	1
-2312	97	0	97	24418	2688100	[[0.0, 97.0], [24418.0, 2688100.0]]	1	1
-2311	97	0	97	24418	2688100	[[0.0, 97.0], [24418.0, 2688100.0]]	1	1
-2310	97	0	97	24418	2688100	[[0.0, 97.0], [24418.0, 2688100.0]]	1	1
-2309	97	0	97	24418	2688100	[[0.0, 97.0], [24418.0, 2688100.0]]	1	1
-2308	97	0	97	24418	2688100	[[0.0, 97.0], [24418.0, 2688100.0]]	1	1
-2307	97	0	97	24418	2688100	[[0.0, 97.0], [24418.0, 2688100.0]]	1	1
-2306	97	0	97	24418	2688100	[[0.0, 97.0], [24418.0, 2688100.0]]	1	1
-2305	97	0	97	24418	2688100	[[0.0, 97.0], [24418.0, 2688100.0]]	1	1
-2304	97	0	97	24418	2688100	[[0.0, 97.0], [24418.0, 2688100.0]]	1	1
-2303	97	0	97	24418	2688100	[[0.0, 97.0], [24418.0, 2688100.0]]	1	1
-2302	97	0	97	24418	2688100	[[0.0, 97.0], [24418.0, 2688100.0]]	1	1
-2301	97	0	97	24418	2688100	[[0.0, 97.0], [24418.0, 2688100.0]]	1	1
-2300	97	0	97	24418	2688100	[[0.0, 97.0], [24418.0, 2688100.0]]	1	1
-2299	97	0	97	24418	2688100	[[0.0, 97.0], [24418.0, 2688100.0]]	1	1
-2298	97	0	97	24418	2688100	[[0.0, 97.0], [24418.0, 2688100.0]]	1	1
-2297	97	0	97	24418	2688100	[[0.0, 97.0], [24418.0, 2688100.0]]	1	1
-2296	97	0	97	24418	2688100	[[0.0, 97.0], [24418.0, 2688100.0]]	1	1
-2295	97	0	97	24418	2688100	[[0.0, 97.0], [24418.0, 2688100.0]]	1	1
-2294	97	0	97	24418	2688100	[[0.0, 97.0], [24418.0, 2688100.0]]	1	1
-2293	97	0	97	24418	2688100	[[0.0, 97.0], [24418.0, 2688100.0]]	1	1
-2292	97	0	97	24418	2688100	[[0.0, 97.0], [24418.0, 2688100.0]]	1	1
-2291	97	0	97	24418	2688100	[[0.0, 97.0], [24418.0, 2688100.0]]	1	1
-2290	97	0	97	24418	2688100	[[0.0, 97.0], [24418.0, 2688100.0]]	1	1
-2289	97	0	97	24418	2688100	[[0.0, 97.0], [24418.0, 2688100.0]]	1	1
-2288	97	0	97	24418	2688100	[[0.0, 97.0], [24418.0, 2688100.0]]	1	1
-2287	97	0	97	24418	2688100	[[0.0, 97.0], [24418.0, 2688100.0]]	1	1
-2286	97	0	97	24418	2688100	[[0.0, 97.0], [24418.0, 2688100.0]]	1	1
-2285	97	0	97	24418	2688100	[[0.0, 97.0], [24418.0, 2688100.0]]	1	1
-2284	97	0	97	24418	2688100	[[0.0, 97.0], [24418.0, 2688100.0]]	1	1
-2283	97	0	97	24418	2688100	[[0.0, 97.0], [24418.0, 2688100.0]]	1	1
-2282	97	0	97	24418	2688100	[[0.0, 97.0], [24418.0, 2688100.0]]	1	1
-2281	97	0	97	24418	2688100	[[0.0, 97.0], [24418.0, 2688100.0]]	1	1
-2280	97	0	97	24418	2688100	[[0.0, 97.0], [24418.0, 2688100.0]]	1	1
-2279	97	0	97	24418	2688100	[[0.0, 97.0], [24418.0, 2688100.0]]	1	1
-2278	97	0	97	24418	2688100	[[0.0, 97.0], [24418.0, 2688100.0]]	1	1
-2277	97	0	97	24418	2688100	[[0.0, 97.0], [24418.0, 2688100.0]]	1	1
-2276	97	0	97	24418	2688100	[[0.0, 97.0], [24418.0, 2688100.0]]	1	1
-2275	97	0	97	24418	2688100	[[0.0, 97.0], [24418.0, 2688100.0]]	1	1
-2274	97	0	97	24418	2688100	[[0.0, 97.0], [24418.0, 2688100.0]]	1	1
-2273	97	0	97	24418	2688100	[[0.0, 97.0], [24418.0, 2688100.0]]	1	1
-2272	97	0	97	24418	2688100	[[0.0, 97.0], [24418.0, 2688100.0]]	1	1
-2271	97	0	97	24418	2688100	[[0.0, 97.0], [24418.0, 2688100.0]]	1	1
-2270	97	0	97	24418	2688100	[[0.0, 97.0], [24418.0, 2688100.0]]	1	1
-2269	97	0	97	24418	2688100	[[0.0, 97.0], [24418.0, 2688100.0]]	1	1
-2268	97	0	97	24418	2688100	[[0.0, 97.0], [24418.0, 2688100.0]]	1	1
-2267	97	0	97	24418	2688100	[[0.0, 97.0], [24418.0, 2688100.0]]	1	1
-2266	97	0	97	24418	2688100	[[0.0, 97.0], [24418.0, 2688100.0]]	1	1
-2265	97	0	97	24418	2688100	[[0.0, 97.0], [24418.0, 2688100.0]]	1	1
-2264	97	0	97	24418	2688100	[[0.0, 97.0], [24418.0, 2688100.0]]	1	1
-2263	97	0	97	24418	2688100	[[0.0, 97.0], [24418.0, 2688100.0]]	1	1
-2262	97	0	97	24418	2688100	[[0.0, 97.0], [24418.0, 2688100.0]]	1	1
-2261	97	0	97	24418	2688100	[[0.0, 97.0], [24418.0, 2688100.0]]	1	1
-2260	97	0	97	24418	2688100	[[0.0, 97.0], [24418.0, 2688100.0]]	1	1
-2259	97	0	97	24418	2688100	[[0.0, 97.0], [24418.0, 2688100.0]]	1	1
-2258	98	0	98	24418	2688099	[[0.0, 98.0], [24418.0, 2688099.0]]	1	1
-2257	98	0	98	24418	2688099	[[0.0, 98.0], [24418.0, 2688099.0]]	1	1
-2256	98	0	98	24418	2688099	[[0.0, 98.0], [24418.0, 2688099.0]]	1	1
-2255	98	0	98	24418	2688099	[[0.0, 98.0], [24418.0, 2688099.0]]	1	1
-2254	98	0	98	24418	2688099	[[0.0, 98.0], [24418.0, 2688099.0]]	1	1
-2253	98	0	98	24418	2688099	[[0.0, 98.0], [24418.0, 2688099.0]]	1	1
-2252	98	0	98	24418	2688099	[[0.0, 98.0], [24418.0, 2688099.0]]	1	1
-2251	98	0	98	24418	2688099	[[0.0, 98.0], [24418.0, 2688099.0]]	1	1
-2250	98	0	98	24418	2688099	[[0.0, 98.0], [24418.0, 2688099.0]]	1	1
-2249	98	0	98	24418	2688099	[[0.0, 98.0], [24418.0, 2688099.0]]	1	1
-2248	98	0	98	24418	2688099	[[0.0, 98.0], [24418.0, 2688099.0]]	1	1
-2247	98	0	98	24418	2688099	[[0.0, 98.0], [24418.0, 2688099.0]]	1	1
-2246	98	0	98	24418	2688099	[[0.0, 98.0], [24418.0, 2688099.0]]	1	1
-2245	98	0	98	24418	2688099	[[0.0, 98.0], [24418.0, 2688099.0]]	1	1
-2244	98	0	98	24418	2688099	[[0.0, 98.0], [24418.0, 2688099.0]]	1	1
-2243	98	0	98	24418	2688099	[[0.0, 98.0], [24418.0, 2688099.0]]	1	1
-2242	98	0	98	24418	2688099	[[0.0, 98.0], [24418.0, 2688099.0]]	1	1
-2241	98	0	98	24418	2688099	[[0.0, 98.0], [24418.0, 2688099.0]]	1	1
-2240	98	0	98	24418	2688099	[[0.0, 98.0], [24418.0, 2688099.0]]	1	1
-2239	98	0	98	24418	2688099	[[0.0, 98.0], [24418.0, 2688099.0]]	1	1
-2238	98	0	98	24418	2688099	[[0.0, 98.0], [24418.0, 2688099.0]]	1	1
-2237	98	0	98	24418	2688099	[[0.0, 98.0], [24418.0, 2688099.0]]	1	1
-2236	98	0	98	24418	2688099	[[0.0, 98.0], [24418.0, 2688099.0]]	1	1
-2235	98	0	98	24418	2688099	[[0.0, 98.0], [24418.0, 2688099.0]]	1	1
-2234	98	0	98	24418	2688099	[[0.0, 98.0], [24418.0, 2688099.0]]	1	1
-2233	98	0	98	24418	2688099	[[0.0, 98.0], [24418.0, 2688099.0]]	1	1
-2232	98	0	98	24418	2688099	[[0.0, 98.0], [24418.0, 2688099.0]]	1	1
-2231	98	0	98	24418	2688099	[[0.0, 98.0], [24418.0, 2688099.0]]	1	1
-2230	98	0	98	24418	2688099	[[0.0, 98.0], [24418.0, 2688099.0]]	1	1
-2229	98	0	98	24418	2688099	[[0.0, 98.0], [24418.0, 2688099.0]]	1	1
-2228	98	0	98	24418	2688099	[[0.0, 98.0], [24418.0, 2688099.0]]	1	1
-2227	98	0	98	24418	2688099	[[0.0, 98.0], [24418.0, 2688099.0]]	1	1
-2226	98	0	98	24418	2688099	[[0.0, 98.0], [24418.0, 2688099.0]]	1	1
-2225	98	0	98	24418	2688099	[[0.0, 98.0], [24418.0, 2688099.0]]	1	1
-2224	98	0	98	24418	2688099	[[0.0, 98.0], [24418.0, 2688099.0]]	1	1
-2223	98	0	98	24418	2688099	[[0.0, 98.0], [24418.0, 2688099.0]]	1	1
-2222	98	0	98	24418	2688099	[[0.0, 98.0], [24418.0, 2688099.0]]	1	1
-2221	98	0	98	24418	2688099	[[0.0, 98.0], [24418.0, 2688099.0]]	1	1
-2220	98	0	98	24418	2688099	[[0.0, 98.0], [24418.0, 2688099.0]]	1	1
-2219	99	0	99	24418	2688098	[[0.0, 99.0], [24418.0, 2688098.0]]	1	1
-2218	99	0	99	24418	2688098	[[0.0, 99.0], [24418.0, 2688098.0]]	1	1
-2217	99	0	99	24418	2688098	[[0.0, 99.0], [24418.0, 2688098.0]]	1	1
-2216	99	0	99	24418	2688098	[[0.0, 99.0], [24418.0, 2688098.0]]	1	1
-2215	99	0	99	24418	2688098	[[0.0, 99.0], [24418.0, 2688098.0]]	1	1
-2214	99	0	99	24418	2688098	[[0.0, 99.0], [24418.0, 2688098.0]]	1	1
-2213	99	0	99	24418	2688098	[[0.0, 99.0], [24418.0, 2688098.0]]	1	1
-2212	99	0	99	24418	2688098	[[0.0, 99.0], [24418.0, 2688098.0]]	1	1
-2211	99	0	99	24418	2688098	[[0.0, 99.0], [24418.0, 2688098.0]]	1	1
-2210	99	0	99	24418	2688098	[[0.0, 99.0], [24418.0, 2688098.0]]	1	1
-2209	99	0	99	24418	2688098	[[0.0, 99.0], [24418.0, 2688098.0]]	1	1
-2208	99	0	99	24418	2688098	[[0.0, 99.0], [24418.0, 2688098.0]]	1	1
-2207	99	0	99	24418	2688098	[[0.0, 99.0], [24418.0, 2688098.0]]	1	1
-2206	99	0	99	24418	2688098	[[0.0, 99.0], [24418.0, 2688098.0]]	1	1
-2205	99	0	99	24418	2688098	[[0.0, 99.0], [24418.0, 2688098.0]]	1	1
-2204	99	0	99	24418	2688098	[[0.0, 99.0], [24418.0, 2688098.0]]	1	1
-2203	99	0	99	24418	2688098	[[0.0, 99.0], [24418.0, 2688098.0]]	1	1
-2202	99	0	99	24418	2688098	[[0.0, 99.0], [24418.0, 2688098.0]]	1	1
-2201	99	0	99	24418	2688098	[[0.0, 99.0], [24418.0, 2688098.0]]	1	1
-2200	99	0	99	24418	2688098	[[0.0, 99.0], [24418.0, 2688098.0]]	1	1
-2199	99	0	99	24418	2688098	[[0.0, 99.0], [24418.0, 2688098.0]]	1	1
-2198	99	0	99	24418	2688098	[[0.0, 99.0], [24418.0, 2688098.0]]	1	1
-2197	99	0	99	24418	2688098	[[0.0, 99.0], [24418.0, 2688098.0]]	1	1
-2196	99	0	99	24418	2688098	[[0.0, 99.0], [24418.0, 2688098.0]]	1	1
-2195	99	0	99	24418	2688098	[[0.0, 99.0], [24418.0, 2688098.0]]	1	1
-2194	99	0	99	24418	2688098	[[0.0, 99.0], [24418.0, 2688098.0]]	1	1
-2193	99	0	99	24418	2688098	[[0.0, 99.0], [24418.0, 2688098.0]]	1	1
-2192	99	0	99	24418	2688098	[[0.0, 99.0], [24418.0, 2688098.0]]	1	1
-2191	99	0	99	24418	2688098	[[0.0, 99.0], [24418.0, 2688098.0]]	1	1
-2190	99	0	99	24418	2688098	[[0.0, 99.0], [24418.0, 2688098.0]]	1	1
-2189	99	0	99	24418	2688098	[[0.0, 99.0], [24418.0, 2688098.0]]	1	1
-2188	99	0	99	24418	2688098	[[0.0, 99.0], [24418.0, 2688098.0]]	1	1
-2187	99	0	99	24418	2688098	[[0.0, 99.0], [24418.0, 2688098.0]]	1	1
-2186	99	0	99	24418	2688098	[[0.0, 99.0], [24418.0, 2688098.0]]	1	1
-2185	99	0	99	24418	2688098	[[0.0, 99.0], [24418.0, 2688098.0]]	1	1
-2184	99	0	99	24418	2688098	[[0.0, 99.0], [24418.0, 2688098.0]]	1	1
-2183	99	0	99	24418	2688098	[[0.0, 99.0], [24418.0, 2688098.0]]	1	1
-2182	99	0	99	24418	2688098	[[0.0, 99.0], [24418.0, 2688098.0]]	1	1
-2181	99	0	99	24418	2688098	[[0.0, 99.0], [24418.0, 2688098.0]]	1	1
-2180	99	0	99	24418	2688098	[[0.0, 99.0], [24418.0, 2688098.0]]	1	1
-2179	100	0	100	24418	2688097	[[0.0, 100.0], [24418.0, 2688097.0]]	1	1
-2178	100	0	100	24418	2688097	[[0.0, 100.0], [24418.0, 2688097.0]]	1	1
-2177	100	0	100	24418	2688097	[[0.0, 100.0], [24418.0, 2688097.0]]	1	1
-2176	100	0	100	24418	2688097	[[0.0, 100.0], [24418.0, 2688097.0]]	1	1
-2175	100	0	100	24418	2688097	[[0.0, 100.0], [24418.0, 2688097.0]]	1	1
-2174	100	0	100	24418	2688097	[[0.0, 100.0], [24418.0, 2688097.0]]	1	1
-2173	100	0	100	24418	2688097	[[0.0, 100.0], [24418.0, 2688097.0]]	1	1
-2172	100	0	100	24418	2688097	[[0.0, 100.0], [24418.0, 2688097.0]]	1	1
-2171	101	0	101	24418	2688096	[[0.0, 101.0], [24418.0, 2688096.0]]	1	1
-2170	101	0	101	24418	2688096	[[0.0, 101.0], [24418.0, 2688096.0]]	1	1
-2169	101	0	101	24418	2688096	[[0.0, 101.0], [24418.0, 2688096.0]]	1	1
-2168	101	0	101	24418	2688096	[[0.0, 101.0], [24418.0, 2688096.0]]	1	1
-2167	101	0	101	24418	2688096	[[0.0, 101.0], [24418.0, 2688096.0]]	1	1
-2166	102	0	102	24418	2688095	[[0.0, 102.0], [24418.0, 2688095.0]]	1	1
-2165	102	0	102	24418	2688095	[[0.0, 102.0], [24418.0, 2688095.0]]	1	1
-2164	102	0	102	24418	2688095	[[0.0, 102.0], [24418.0, 2688095.0]]	1	1
-2163	102	0	102	24418	2688095	[[0.0, 102.0], [24418.0, 2688095.0]]	1	1
-2162	102	0	102	24418	2688095	[[0.0, 102.0], [24418.0, 2688095.0]]	1	1
-2161	102	0	102	24418	2688095	[[0.0, 102.0], [24418.0, 2688095.0]]	1	1
-2160	102	0	102	24418	2688095	[[0.0, 102.0], [24418.0, 2688095.0]]	1	1
-2159	102	0	102	24418	2688095	[[0.0, 102.0], [24418.0, 2688095.0]]	1	1
-2158	102	0	102	24418	2688095	[[0.0, 102.0], [24418.0, 2688095.0]]	1	1
-2157	102	0	102	24418	2688095	[[0.0, 102.0], [24418.0, 2688095.0]]	1	1
-2156	102	0	102	24418	2688095	[[0.0, 102.0], [24418.0, 2688095.0]]	1	1
-2155	102	0	102	24418	2688095	[[0.0, 102.0], [24418.0, 2688095.0]]	1	1
-2154	102	0	102	24418	2688095	[[0.0, 102.0], [24418.0, 2688095.0]]	1	1
-2153	102	1	101	24417	2688096	[[1.0, 101.0], [24417.0, 2688096.0]]	0.602413	1
-2152	102	0	102	24418	2688095	[[0.0, 102.0], [24418.0, 2688095.0]]	1	1
-2151	102	0	102	24418	2688095	[[0.0, 102.0], [24418.0, 2688095.0]]	1	1
-2150	102	0	102	24418	2688095	[[0.0, 102.0], [24418.0, 2688095.0]]	1	1
-2149	102	0	102	24418	2688095	[[0.0, 102.0], [24418.0, 2688095.0]]	1	1
-2148	102	0	102	24418	2688095	[[0.0, 102.0], [24418.0, 2688095.0]]	1	1
-2147	102	0	102	24418	2688095	[[0.0, 102.0], [24418.0, 2688095.0]]	1	1
-2146	102	0	102	24418	2688095	[[0.0, 102.0], [24418.0, 2688095.0]]	1	1
-2145	102	0	102	24418	2688095	[[0.0, 102.0], [24418.0, 2688095.0]]	1	1
-2144	102	0	102	24418	2688095	[[0.0, 102.0], [24418.0, 2688095.0]]	1	1
-2143	102	0	102	24418	2688095	[[0.0, 102.0], [24418.0, 2688095.0]]	1	1
-2142	102	0	102	24418	2688095	[[0.0, 102.0], [24418.0, 2688095.0]]	1	1
-2141	102	0	102	24418	2688095	[[0.0, 102.0], [24418.0, 2688095.0]]	1	1
-2140	102	0	102	24418	2688095	[[0.0, 102.0], [24418.0, 2688095.0]]	1	1
-2139	102	0	102	24418	2688095	[[0.0, 102.0], [24418.0, 2688095.0]]	1	1
-2138	102	0	102	24418	2688095	[[0.0, 102.0], [24418.0, 2688095.0]]	1	1
-2137	102	0	102	24418	2688095	[[0.0, 102.0], [24418.0, 2688095.0]]	1	1
-2136	102	0	102	24418	2688095	[[0.0, 102.0], [24418.0, 2688095.0]]	1	1
-2135	102	0	102	24418	2688095	[[0.0, 102.0], [24418.0, 2688095.0]]	1	1
-2134	102	0	102	24418	2688095	[[0.0, 102.0], [24418.0, 2688095.0]]	1	1
-2133	102	0	102	24418	2688095	[[0.0, 102.0], [24418.0, 2688095.0]]	1	1
-2132	102	0	102	24418	2688095	[[0.0, 102.0], [24418.0, 2688095.0]]	1	1
-2131	102	0	102	24418	2688095	[[0.0, 102.0], [24418.0, 2688095.0]]	1	1
-2130	102	0	102	24418	2688095	[[0.0, 102.0], [24418.0, 2688095.0]]	1	1
-2129	102	0	102	24418	2688095	[[0.0, 102.0], [24418.0, 2688095.0]]	1	1
-2128	102	0	102	24418	2688095	[[0.0, 102.0], [24418.0, 2688095.0]]	1	1
-2127	102	0	102	24418	2688095	[[0.0, 102.0], [24418.0, 2688095.0]]	1	1
-2126	102	0	102	24418	2688095	[[0.0, 102.0], [24418.0, 2688095.0]]	1	1
-2125	102	0	102	24418	2688095	[[0.0, 102.0], [24418.0, 2688095.0]]	1	1
-2124	102	0	102	24418	2688095	[[0.0, 102.0], [24418.0, 2688095.0]]	1	1
-2123	102	0	102	24418	2688095	[[0.0, 102.0], [24418.0, 2688095.0]]	1	1
-2122	103	0	103	24418	2688094	[[0.0, 103.0], [24418.0, 2688094.0]]	1	1
-2121	103	0	103	24418	2688094	[[0.0, 103.0], [24418.0, 2688094.0]]	1	1
-2120	103	0	103	24418	2688094	[[0.0, 103.0], [24418.0, 2688094.0]]	1	1
-2119	103	0	103	24418	2688094	[[0.0, 103.0], [24418.0, 2688094.0]]	1	1
-2118	103	0	103	24418	2688094	[[0.0, 103.0], [24418.0, 2688094.0]]	1	1
-2117	103	0	103	24418	2688094	[[0.0, 103.0], [24418.0, 2688094.0]]	1	1
-2116	103	0	103	24418	2688094	[[0.0, 103.0], [24418.0, 2688094.0]]	1	1
-2115	103	0	103	24418	2688094	[[0.0, 103.0], [24418.0, 2688094.0]]	1	1
-2114	103	0	103	24418	2688094	[[0.0, 103.0], [24418.0, 2688094.0]]	1	1
-2113	103	0	103	24418	2688094	[[0.0, 103.0], [24418.0, 2688094.0]]	1	1
-2112	103	0	103	24418	2688094	[[0.0, 103.0], [24418.0, 2688094.0]]	1	1
-2111	103	0	103	24418	2688094	[[0.0, 103.0], [24418.0, 2688094.0]]	1	1
-2110	103	0	103	24418	2688094	[[0.0, 103.0], [24418.0, 2688094.0]]	1	1
-2109	103	0	103	24418	2688094	[[0.0, 103.0], [24418.0, 2688094.0]]	1	1
-2108	103	0	103	24418	2688094	[[0.0, 103.0], [24418.0, 2688094.0]]	1	1
-2107	103	0	103	24418	2688094	[[0.0, 103.0], [24418.0, 2688094.0]]	1	1
-2106	104	0	104	24418	2688093	[[0.0, 104.0], [24418.0, 2688093.0]]	1	1
-2105	104	0	104	24418	2688093	[[0.0, 104.0], [24418.0, 2688093.0]]	1	1
-2104	104	0	104	24418	2688093	[[0.0, 104.0], [24418.0, 2688093.0]]	1	1
-2103	104	0	104	24418	2688093	[[0.0, 104.0], [24418.0, 2688093.0]]	1	1
-2102	104	0	104	24418	2688093	[[0.0, 104.0], [24418.0, 2688093.0]]	1	1
-2101	104	0	104	24418	2688093	[[0.0, 104.0], [24418.0, 2688093.0]]	1	1
-2100	104	0	104	24418	2688093	[[0.0, 104.0], [24418.0, 2688093.0]]	1	1
-2099	104	0	104	24418	2688093	[[0.0, 104.0], [24418.0, 2688093.0]]	1	1
-2098	104	0	104	24418	2688093	[[0.0, 104.0], [24418.0, 2688093.0]]	1	1
-2097	104	0	104	24418	2688093	[[0.0, 104.0], [24418.0, 2688093.0]]	1	1
-2096	104	0	104	24418	2688093	[[0.0, 104.0], [24418.0, 2688093.0]]	1	1
-2095	104	0	104	24418	2688093	[[0.0, 104.0], [24418.0, 2688093.0]]	1	1
-2094	104	0	104	24418	2688093	[[0.0, 104.0], [24418.0, 2688093.0]]	1	1
-2093	104	0	104	24418	2688093	[[0.0, 104.0], [24418.0, 2688093.0]]	1	1
-2092	104	0	104	24418	2688093	[[0.0, 104.0], [24418.0, 2688093.0]]	1	1
-2091	104	0	104	24418	2688093	[[0.0, 104.0], [24418.0, 2688093.0]]	1	1
-2090	104	0	104	24418	2688093	[[0.0, 104.0], [24418.0, 2688093.0]]	1	1
-2089	104	0	104	24418	2688093	[[0.0, 104.0], [24418.0, 2688093.0]]	1	1
-2088	104	0	104	24418	2688093	[[0.0, 104.0], [24418.0, 2688093.0]]	1	1
-2087	104	0	104	24418	2688093	[[0.0, 104.0], [24418.0, 2688093.0]]	1	1
-2086	104	0	104	24418	2688093	[[0.0, 104.0], [24418.0, 2688093.0]]	1	1
-2085	105	0	105	24418	2688092	[[0.0, 105.0], [24418.0, 2688092.0]]	1	1
-2084	105	0	105	24418	2688092	[[0.0, 105.0], [24418.0, 2688092.0]]	1	1
-2083	105	0	105	24418	2688092	[[0.0, 105.0], [24418.0, 2688092.0]]	1	1
-2082	105	0	105	24418	2688092	[[0.0, 105.0], [24418.0, 2688092.0]]	1	1
-2081	105	0	105	24418	2688092	[[0.0, 105.0], [24418.0, 2688092.0]]	1	1
-2080	105	0	105	24418	2688092	[[0.0, 105.0], [24418.0, 2688092.0]]	1	1
-2079	105	0	105	24418	2688092	[[0.0, 105.0], [24418.0, 2688092.0]]	1	1
-2078	105	0	105	24418	2688092	[[0.0, 105.0], [24418.0, 2688092.0]]	1	1
-2077	105	0	105	24418	2688092	[[0.0, 105.0], [24418.0, 2688092.0]]	1	1
-2076	105	0	105	24418	2688092	[[0.0, 105.0], [24418.0, 2688092.0]]	1	1
-2075	105	0	105	24418	2688092	[[0.0, 105.0], [24418.0, 2688092.0]]	1	1
-2074	105	0	105	24418	2688092	[[0.0, 105.0], [24418.0, 2688092.0]]	1	1
-2073	105	0	105	24418	2688092	[[0.0, 105.0], [24418.0, 2688092.0]]	1	1
-2072	105	0	105	24418	2688092	[[0.0, 105.0], [24418.0, 2688092.0]]	1	1
-2071	105	0	105	24418	2688092	[[0.0, 105.0], [24418.0, 2688092.0]]	1	1
-2070	105	0	105	24418	2688092	[[0.0, 105.0], [24418.0, 2688092.0]]	1	1
-2069	105	1	104	24417	2688093	[[1.0, 104.0], [24417.0, 2688093.0]]	0.613054	1
-2068	106	0	106	24418	2688091	[[0.0, 106.0], [24418.0, 2688091.0]]	1	1
-2067	106	0	106	24418	2688091	[[0.0, 106.0], [24418.0, 2688091.0]]	1	1
-2066	106	0	106	24418	2688091	[[0.0, 106.0], [24418.0, 2688091.0]]	1	1
-2065	106	0	106	24418	2688091	[[0.0, 106.0], [24418.0, 2688091.0]]	1	1
-2064	106	0	106	24418	2688091	[[0.0, 106.0], [24418.0, 2688091.0]]	1	1
-2063	106	0	106	24418	2688091	[[0.0, 106.0], [24418.0, 2688091.0]]	1	1
-2062	106	0	106	24418	2688091	[[0.0, 106.0], [24418.0, 2688091.0]]	1	1
-2061	106	0	106	24418	2688091	[[0.0, 106.0], [24418.0, 2688091.0]]	1	1
-2060	106	0	106	24418	2688091	[[0.0, 106.0], [24418.0, 2688091.0]]	1	1
-2059	106	0	106	24418	2688091	[[0.0, 106.0], [24418.0, 2688091.0]]	1	1
-2058	107	0	107	24418	2688090	[[0.0, 107.0], [24418.0, 2688090.0]]	1	1
-2057	107	0	107	24418	2688090	[[0.0, 107.0], [24418.0, 2688090.0]]	1	1
-2056	107	0	107	24418	2688090	[[0.0, 107.0], [24418.0, 2688090.0]]	1	1
-2055	107	0	107	24418	2688090	[[0.0, 107.0], [24418.0, 2688090.0]]	1	1
-2054	107	0	107	24418	2688090	[[0.0, 107.0], [24418.0, 2688090.0]]	1	1
-2053	107	0	107	24418	2688090	[[0.0, 107.0], [24418.0, 2688090.0]]	1	1
-2052	107	0	107	24418	2688090	[[0.0, 107.0], [24418.0, 2688090.0]]	1	1
-2051	107	0	107	24418	2688090	[[0.0, 107.0], [24418.0, 2688090.0]]	1	1
-2050	107	0	107	24418	2688090	[[0.0, 107.0], [24418.0, 2688090.0]]	1	1
-2049	107	0	107	24418	2688090	[[0.0, 107.0], [24418.0, 2688090.0]]	1	1
-2048	107	0	107	24418	2688090	[[0.0, 107.0], [24418.0, 2688090.0]]	1	1
-2047	107	0	107	24418	2688090	[[0.0, 107.0], [24418.0, 2688090.0]]	1	1
-2046	107	0	107	24418	2688090	[[0.0, 107.0], [24418.0, 2688090.0]]	1	1
-2045	107	0	107	24418	2688090	[[0.0, 107.0], [24418.0, 2688090.0]]	1	1
-2044	107	0	107	24418	2688090	[[0.0, 107.0], [24418.0, 2688090.0]]	1	1
-2043	107	0	107	24418	2688090	[[0.0, 107.0], [24418.0, 2688090.0]]	1	1
-2042	107	0	107	24418	2688090	[[0.0, 107.0], [24418.0, 2688090.0]]	1	1
-2041	107	0	107	24418	2688090	[[0.0, 107.0], [24418.0, 2688090.0]]	1	1
-2040	107	0	107	24418	2688090	[[0.0, 107.0], [24418.0, 2688090.0]]	1	1
-2039	107	0	107	24418	2688090	[[0.0, 107.0], [24418.0, 2688090.0]]	1	1
-2038	107	0	107	24418	2688090	[[0.0, 107.0], [24418.0, 2688090.0]]	1	1
-2037	107	0	107	24418	2688090	[[0.0, 107.0], [24418.0, 2688090.0]]	1	1
-2036	107	0	107	24418	2688090	[[0.0, 107.0], [24418.0, 2688090.0]]	1	1
-2035	107	0	107	24418	2688090	[[0.0, 107.0], [24418.0, 2688090.0]]	1	1
-2034	107	0	107	24418	2688090	[[0.0, 107.0], [24418.0, 2688090.0]]	1	1
-2033	107	0	107	24418	2688090	[[0.0, 107.0], [24418.0, 2688090.0]]	1	1
-2032	107	0	107	24418	2688090	[[0.0, 107.0], [24418.0, 2688090.0]]	1	1
-2031	107	0	107	24418	2688090	[[0.0, 107.0], [24418.0, 2688090.0]]	1	1
-2030	107	0	107	24418	2688090	[[0.0, 107.0], [24418.0, 2688090.0]]	1	1
-2029	107	0	107	24418	2688090	[[0.0, 107.0], [24418.0, 2688090.0]]	1	1
-2028	107	0	107	24418	2688090	[[0.0, 107.0], [24418.0, 2688090.0]]	1	1
-2027	107	0	107	24418	2688090	[[0.0, 107.0], [24418.0, 2688090.0]]	1	1
-2026	108	0	108	24418	2688089	[[0.0, 108.0], [24418.0, 2688089.0]]	1	1
-2025	109	0	109	24418	2688088	[[0.0, 109.0], [24418.0, 2688088.0]]	1	1
-2024	109	0	109	24418	2688088	[[0.0, 109.0], [24418.0, 2688088.0]]	1	1
-2023	109	0	109	24418	2688088	[[0.0, 109.0], [24418.0, 2688088.0]]	1	1
-2022	109	0	109	24418	2688088	[[0.0, 109.0], [24418.0, 2688088.0]]	1	1
-2021	109	0	109	24418	2688088	[[0.0, 109.0], [24418.0, 2688088.0]]	1	1
-2020	109	0	109	24418	2688088	[[0.0, 109.0], [24418.0, 2688088.0]]	1	1
-2019	109	0	109	24418	2688088	[[0.0, 109.0], [24418.0, 2688088.0]]	1	1
-2018	109	0	109	24418	2688088	[[0.0, 109.0], [24418.0, 2688088.0]]	1	1
-2017	109	0	109	24418	2688088	[[0.0, 109.0], [24418.0, 2688088.0]]	1	1
-2016	109	0	109	24418	2688088	[[0.0, 109.0], [24418.0, 2688088.0]]	1	1
-2015	109	0	109	24418	2688088	[[0.0, 109.0], [24418.0, 2688088.0]]	1	1
-2014	109	0	109	24418	2688088	[[0.0, 109.0], [24418.0, 2688088.0]]	1	1
-2013	109	0	109	24418	2688088	[[0.0, 109.0], [24418.0, 2688088.0]]	1	1
-2012	109	0	109	24418	2688088	[[0.0, 109.0], [24418.0, 2688088.0]]	1	1
-2011	109	0	109	24418	2688088	[[0.0, 109.0], [24418.0, 2688088.0]]	1	1
-2010	109	0	109	24418	2688088	[[0.0, 109.0], [24418.0, 2688088.0]]	1	1
-2009	109	0	109	24418	2688088	[[0.0, 109.0], [24418.0, 2688088.0]]	1	1
-2008	109	0	109	24418	2688088	[[0.0, 109.0], [24418.0, 2688088.0]]	1	1
-2007	109	0	109	24418	2688088	[[0.0, 109.0], [24418.0, 2688088.0]]	1	1
-2006	109	0	109	24418	2688088	[[0.0, 109.0], [24418.0, 2688088.0]]	1	1
-2005	109	0	109	24418	2688088	[[0.0, 109.0], [24418.0, 2688088.0]]	1	1
-2004	109	0	109	24418	2688088	[[0.0, 109.0], [24418.0, 2688088.0]]	1	1
-2003	109	0	109	24418	2688088	[[0.0, 109.0], [24418.0, 2688088.0]]	1	1
-2002	109	0	109	24418	2688088	[[0.0, 109.0], [24418.0, 2688088.0]]	1	1
-2001	109	0	109	24418	2688088	[[0.0, 109.0], [24418.0, 2688088.0]]	1	1
-2000	109	0	109	24418	2688088	[[0.0, 109.0], [24418.0, 2688088.0]]	1	1
-1999	109	0	109	24418	2688088	[[0.0, 109.0], [24418.0, 2688088.0]]	1	1
-1998	109	1	108	24417	2688089	[[1.0, 108.0], [24417.0, 2688089.0]]	0.6268	1
-1997	109	0	109	24418	2688088	[[0.0, 109.0], [24418.0, 2688088.0]]	1	1
-1996	109	0	109	24418	2688088	[[0.0, 109.0], [24418.0, 2688088.0]]	1	1
-1995	109	0	109	24418	2688088	[[0.0, 109.0], [24418.0, 2688088.0]]	1	1
-1994	109	0	109	24418	2688088	[[0.0, 109.0], [24418.0, 2688088.0]]	1	1
-1993	109	0	109	24418	2688088	[[0.0, 109.0], [24418.0, 2688088.0]]	1	1
-1992	110	0	110	24418	2688087	[[0.0, 110.0], [24418.0, 2688087.0]]	1	1
-1991	110	0	110	24418	2688087	[[0.0, 110.0], [24418.0, 2688087.0]]	1	1
-1990	110	0	110	24418	2688087	[[0.0, 110.0], [24418.0, 2688087.0]]	1	1
-1989	111	0	111	24418	2688086	[[0.0, 111.0], [24418.0, 2688086.0]]	1	1
-1988	111	0	111	24418	2688086	[[0.0, 111.0], [24418.0, 2688086.0]]	1	1
-1987	111	0	111	24418	2688086	[[0.0, 111.0], [24418.0, 2688086.0]]	1	1
-1986	111	0	111	24418	2688086	[[0.0, 111.0], [24418.0, 2688086.0]]	1	1
-1985	111	0	111	24418	2688086	[[0.0, 111.0], [24418.0, 2688086.0]]	1	1
-1984	111	0	111	24418	2688086	[[0.0, 111.0], [24418.0, 2688086.0]]	1	1
-1983	111	0	111	24418	2688086	[[0.0, 111.0], [24418.0, 2688086.0]]	1	1
-1982	111	0	111	24418	2688086	[[0.0, 111.0], [24418.0, 2688086.0]]	1	1
-1981	111	0	111	24418	2688086	[[0.0, 111.0], [24418.0, 2688086.0]]	1	1
-1980	111	0	111	24418	2688086	[[0.0, 111.0], [24418.0, 2688086.0]]	1	1
-1979	111	0	111	24418	2688086	[[0.0, 111.0], [24418.0, 2688086.0]]	1	1
-1978	111	0	111	24418	2688086	[[0.0, 111.0], [24418.0, 2688086.0]]	1	1
-1977	111	0	111	24418	2688086	[[0.0, 111.0], [24418.0, 2688086.0]]	1	1
-1976	111	0	111	24418	2688086	[[0.0, 111.0], [24418.0, 2688086.0]]	1	1
-1975	111	0	111	24418	2688086	[[0.0, 111.0], [24418.0, 2688086.0]]	1	1
-1974	111	0	111	24418	2688086	[[0.0, 111.0], [24418.0, 2688086.0]]	1	1
-1973	111	0	111	24418	2688086	[[0.0, 111.0], [24418.0, 2688086.0]]	1	1
-1972	111	0	111	24418	2688086	[[0.0, 111.0], [24418.0, 2688086.0]]	1	1
-1971	111	0	111	24418	2688086	[[0.0, 111.0], [24418.0, 2688086.0]]	1	1
-1970	111	0	111	24418	2688086	[[0.0, 111.0], [24418.0, 2688086.0]]	1	1
-1969	111	0	111	24418	2688086	[[0.0, 111.0], [24418.0, 2688086.0]]	1	1
-1968	111	0	111	24418	2688086	[[0.0, 111.0], [24418.0, 2688086.0]]	1	1
-1967	111	0	111	24418	2688086	[[0.0, 111.0], [24418.0, 2688086.0]]	1	1
-1966	111	0	111	24418	2688086	[[0.0, 111.0], [24418.0, 2688086.0]]	1	1
-1965	111	0	111	24418	2688086	[[0.0, 111.0], [24418.0, 2688086.0]]	1	1
-1964	112	0	112	24418	2688085	[[0.0, 112.0], [24418.0, 2688085.0]]	1	1
-1963	112	0	112	24418	2688085	[[0.0, 112.0], [24418.0, 2688085.0]]	1	1
-1962	112	0	112	24418	2688085	[[0.0, 112.0], [24418.0, 2688085.0]]	1	1
-1961	112	0	112	24418	2688085	[[0.0, 112.0], [24418.0, 2688085.0]]	1	1
-1960	112	0	112	24418	2688085	[[0.0, 112.0], [24418.0, 2688085.0]]	1	1
-1959	112	0	112	24418	2688085	[[0.0, 112.0], [24418.0, 2688085.0]]	1	1
-1958	112	0	112	24418	2688085	[[0.0, 112.0], [24418.0, 2688085.0]]	1	1
-1957	112	0	112	24418	2688085	[[0.0, 112.0], [24418.0, 2688085.0]]	1	1
-1956	112	0	112	24418	2688085	[[0.0, 112.0], [24418.0, 2688085.0]]	1	1
-1955	112	0	112	24418	2688085	[[0.0, 112.0], [24418.0, 2688085.0]]	1	1
-1954	112	0	112	24418	2688085	[[0.0, 112.0], [24418.0, 2688085.0]]	1	1
-1953	112	0	112	24418	2688085	[[0.0, 112.0], [24418.0, 2688085.0]]	1	1
-1952	112	0	112	24418	2688085	[[0.0, 112.0], [24418.0, 2688085.0]]	1	1
-1951	112	0	112	24418	2688085	[[0.0, 112.0], [24418.0, 2688085.0]]	1	1
-1950	112	0	112	24418	2688085	[[0.0, 112.0], [24418.0, 2688085.0]]	1	1
-1949	112	0	112	24418	2688085	[[0.0, 112.0], [24418.0, 2688085.0]]	1	1
-1948	112	0	112	24418	2688085	[[0.0, 112.0], [24418.0, 2688085.0]]	1	1
-1947	112	0	112	24418	2688085	[[0.0, 112.0], [24418.0, 2688085.0]]	1	1
-1946	112	0	112	24418	2688085	[[0.0, 112.0], [24418.0, 2688085.0]]	1	1
-1945	112	0	112	24418	2688085	[[0.0, 112.0], [24418.0, 2688085.0]]	1	1
-1944	112	0	112	24418	2688085	[[0.0, 112.0], [24418.0, 2688085.0]]	1	1
-1943	112	0	112	24418	2688085	[[0.0, 112.0], [24418.0, 2688085.0]]	1	1
-1942	112	0	112	24418	2688085	[[0.0, 112.0], [24418.0, 2688085.0]]	1	1
-1941	112	0	112	24418	2688085	[[0.0, 112.0], [24418.0, 2688085.0]]	1	1
-1940	112	0	112	24418	2688085	[[0.0, 112.0], [24418.0, 2688085.0]]	1	1
-1939	112	0	112	24418	2688085	[[0.0, 112.0], [24418.0, 2688085.0]]	1	1
-1938	112	0	112	24418	2688085	[[0.0, 112.0], [24418.0, 2688085.0]]	1	1
-1937	112	0	112	24418	2688085	[[0.0, 112.0], [24418.0, 2688085.0]]	1	1
-1936	112	0	112	24418	2688085	[[0.0, 112.0], [24418.0, 2688085.0]]	1	1
-1935	112	0	112	24418	2688085	[[0.0, 112.0], [24418.0, 2688085.0]]	1	1
-1934	112	0	112	24418	2688085	[[0.0, 112.0], [24418.0, 2688085.0]]	1	1
-1933	112	0	112	24418	2688085	[[0.0, 112.0], [24418.0, 2688085.0]]	1	1
-1932	112	0	112	24418	2688085	[[0.0, 112.0], [24418.0, 2688085.0]]	1	1
-1931	112	0	112	24418	2688085	[[0.0, 112.0], [24418.0, 2688085.0]]	1	1
-1930	112	0	112	24418	2688085	[[0.0, 112.0], [24418.0, 2688085.0]]	1	1
-1929	112	0	112	24418	2688085	[[0.0, 112.0], [24418.0, 2688085.0]]	1	1
-1928	112	0	112	24418	2688085	[[0.0, 112.0], [24418.0, 2688085.0]]	1	1
-1927	112	0	112	24418	2688085	[[0.0, 112.0], [24418.0, 2688085.0]]	1	1
-1926	112	0	112	24418	2688085	[[0.0, 112.0], [24418.0, 2688085.0]]	1	1
-1925	112	0	112	24418	2688085	[[0.0, 112.0], [24418.0, 2688085.0]]	1	1
-1924	112	0	112	24418	2688085	[[0.0, 112.0], [24418.0, 2688085.0]]	1	1
-1923	112	0	112	24418	2688085	[[0.0, 112.0], [24418.0, 2688085.0]]	1	1
-1922	112	0	112	24418	2688085	[[0.0, 112.0], [24418.0, 2688085.0]]	1	1
-1921	112	0	112	24418	2688085	[[0.0, 112.0], [24418.0, 2688085.0]]	1	1
-1920	112	0	112	24418	2688085	[[0.0, 112.0], [24418.0, 2688085.0]]	1	1
-1919	112	0	112	24418	2688085	[[0.0, 112.0], [24418.0, 2688085.0]]	1	1
-1918	112	0	112	24418	2688085	[[0.0, 112.0], [24418.0, 2688085.0]]	1	1
-1917	112	0	112	24418	2688085	[[0.0, 112.0], [24418.0, 2688085.0]]	1	1
-1916	112	0	112	24418	2688085	[[0.0, 112.0], [24418.0, 2688085.0]]	1	1
-1915	112	0	112	24418	2688085	[[0.0, 112.0], [24418.0, 2688085.0]]	1	1
-1914	112	0	112	24418	2688085	[[0.0, 112.0], [24418.0, 2688085.0]]	1	1
-1913	112	0	112	24418	2688085	[[0.0, 112.0], [24418.0, 2688085.0]]	1	1
-1912	112	0	112	24418	2688085	[[0.0, 112.0], [24418.0, 2688085.0]]	1	1
-1911	112	0	112	24418	2688085	[[0.0, 112.0], [24418.0, 2688085.0]]	1	1
-1910	113	0	113	24418	2688084	[[0.0, 113.0], [24418.0, 2688084.0]]	1	1
-1909	113	0	113	24418	2688084	[[0.0, 113.0], [24418.0, 2688084.0]]	1	1
-1908	113	0	113	24418	2688084	[[0.0, 113.0], [24418.0, 2688084.0]]	1	1
-1907	113	0	113	24418	2688084	[[0.0, 113.0], [24418.0, 2688084.0]]	1	1
-1906	113	0	113	24418	2688084	[[0.0, 113.0], [24418.0, 2688084.0]]	1	1
-1905	113	0	113	24418	2688084	[[0.0, 113.0], [24418.0, 2688084.0]]	1	1
-1904	113	0	113	24418	2688084	[[0.0, 113.0], [24418.0, 2688084.0]]	1	1
-1903	113	0	113	24418	2688084	[[0.0, 113.0], [24418.0, 2688084.0]]	1	1
-1902	113	0	113	24418	2688084	[[0.0, 113.0], [24418.0, 2688084.0]]	1	1
-1901	113	0	113	24418	2688084	[[0.0, 113.0], [24418.0, 2688084.0]]	1	1
-1900	113	0	113	24418	2688084	[[0.0, 113.0], [24418.0, 2688084.0]]	1	1
-1899	113	0	113	24418	2688084	[[0.0, 113.0], [24418.0, 2688084.0]]	1	1
-1898	113	0	113	24418	2688084	[[0.0, 113.0], [24418.0, 2688084.0]]	1	1
-1897	113	0	113	24418	2688084	[[0.0, 113.0], [24418.0, 2688084.0]]	1	1
-1896	113	0	113	24418	2688084	[[0.0, 113.0], [24418.0, 2688084.0]]	1	1
-1895	113	0	113	24418	2688084	[[0.0, 113.0], [24418.0, 2688084.0]]	1	1
-1894	113	0	113	24418	2688084	[[0.0, 113.0], [24418.0, 2688084.0]]	1	1
-1893	113	0	113	24418	2688084	[[0.0, 113.0], [24418.0, 2688084.0]]	1	1
-1892	113	0	113	24418	2688084	[[0.0, 113.0], [24418.0, 2688084.0]]	1	1
-1891	113	0	113	24418	2688084	[[0.0, 113.0], [24418.0, 2688084.0]]	1	1
-1890	113	0	113	24418	2688084	[[0.0, 113.0], [24418.0, 2688084.0]]	1	1
-1889	113	0	113	24418	2688084	[[0.0, 113.0], [24418.0, 2688084.0]]	1	1
-1888	113	0	113	24418	2688084	[[0.0, 113.0], [24418.0, 2688084.0]]	1	1
-1887	113	0	113	24418	2688084	[[0.0, 113.0], [24418.0, 2688084.0]]	1	1
-1886	113	0	113	24418	2688084	[[0.0, 113.0], [24418.0, 2688084.0]]	1	1
-1885	113	0	113	24418	2688084	[[0.0, 113.0], [24418.0, 2688084.0]]	1	1
-1884	113	0	113	24418	2688084	[[0.0, 113.0], [24418.0, 2688084.0]]	1	1
-1883	113	0	113	24418	2688084	[[0.0, 113.0], [24418.0, 2688084.0]]	1	1
-1882	113	0	113	24418	2688084	[[0.0, 113.0], [24418.0, 2688084.0]]	1	1
-1881	113	0	113	24418	2688084	[[0.0, 113.0], [24418.0, 2688084.0]]	1	1
-1880	113	0	113	24418	2688084	[[0.0, 113.0], [24418.0, 2688084.0]]	1	1
-1879	113	0	113	24418	2688084	[[0.0, 113.0], [24418.0, 2688084.0]]	1	1
-1878	113	0	113	24418	2688084	[[0.0, 113.0], [24418.0, 2688084.0]]	1	1
-1877	113	0	113	24418	2688084	[[0.0, 113.0], [24418.0, 2688084.0]]	1	1
-1876	113	0	113	24418	2688084	[[0.0, 113.0], [24418.0, 2688084.0]]	1	1
-1875	113	0	113	24418	2688084	[[0.0, 113.0], [24418.0, 2688084.0]]	1	1
-1874	113	0	113	24418	2688084	[[0.0, 113.0], [24418.0, 2688084.0]]	1	1
-1873	113	0	113	24418	2688084	[[0.0, 113.0], [24418.0, 2688084.0]]	1	1
-1872	113	0	113	24418	2688084	[[0.0, 113.0], [24418.0, 2688084.0]]	1	1
-1871	113	0	113	24418	2688084	[[0.0, 113.0], [24418.0, 2688084.0]]	1	1
-1870	113	0	113	24418	2688084	[[0.0, 113.0], [24418.0, 2688084.0]]	1	1
-1869	113	0	113	24418	2688084	[[0.0, 113.0], [24418.0, 2688084.0]]	1	1
-1868	113	0	113	24418	2688084	[[0.0, 113.0], [24418.0, 2688084.0]]	1	1
-1867	113	0	113	24418	2688084	[[0.0, 113.0], [24418.0, 2688084.0]]	1	1
-1866	113	0	113	24418	2688084	[[0.0, 113.0], [24418.0, 2688084.0]]	1	1
-1865	113	0	113	24418	2688084	[[0.0, 113.0], [24418.0, 2688084.0]]	1	1
-1864	113	0	113	24418	2688084	[[0.0, 113.0], [24418.0, 2688084.0]]	1	1
-1863	113	0	113	24418	2688084	[[0.0, 113.0], [24418.0, 2688084.0]]	1	1
-1862	113	0	113	24418	2688084	[[0.0, 113.0], [24418.0, 2688084.0]]	1	1
-1861	113	0	113	24418	2688084	[[0.0, 113.0], [24418.0, 2688084.0]]	1	1
-1860	113	0	113	24418	2688084	[[0.0, 113.0], [24418.0, 2688084.0]]	1	1
-1859	113	0	113	24418	2688084	[[0.0, 113.0], [24418.0, 2688084.0]]	1	1
-1858	113	0	113	24418	2688084	[[0.0, 113.0], [24418.0, 2688084.0]]	1	1
-1857	113	0	113	24418	2688084	[[0.0, 113.0], [24418.0, 2688084.0]]	1	1
-1856	113	0	113	24418	2688084	[[0.0, 113.0], [24418.0, 2688084.0]]	1	1
-1855	113	0	113	24418	2688084	[[0.0, 113.0], [24418.0, 2688084.0]]	1	1
-1854	113	0	113	24418	2688084	[[0.0, 113.0], [24418.0, 2688084.0]]	1	1
-1853	113	0	113	24418	2688084	[[0.0, 113.0], [24418.0, 2688084.0]]	1	1
-1852	113	0	113	24418	2688084	[[0.0, 113.0], [24418.0, 2688084.0]]	1	1
-1851	113	0	113	24418	2688084	[[0.0, 113.0], [24418.0, 2688084.0]]	1	1
-1850	113	0	113	24418	2688084	[[0.0, 113.0], [24418.0, 2688084.0]]	1	1
-1849	113	0	113	24418	2688084	[[0.0, 113.0], [24418.0, 2688084.0]]	1	1
-1848	113	0	113	24418	2688084	[[0.0, 113.0], [24418.0, 2688084.0]]	1	1
-1847	113	0	113	24418	2688084	[[0.0, 113.0], [24418.0, 2688084.0]]	1	1
-1846	113	0	113	24418	2688084	[[0.0, 113.0], [24418.0, 2688084.0]]	1	1
-1845	114	0	114	24418	2688083	[[0.0, 114.0], [24418.0, 2688083.0]]	1	1
-1844	114	0	114	24418	2688083	[[0.0, 114.0], [24418.0, 2688083.0]]	1	1
-1843	114	0	114	24418	2688083	[[0.0, 114.0], [24418.0, 2688083.0]]	1	1
-1842	114	0	114	24418	2688083	[[0.0, 114.0], [24418.0, 2688083.0]]	1	1
-1841	115	0	115	24418	2688082	[[0.0, 115.0], [24418.0, 2688082.0]]	1	1
-1840	115	0	115	24418	2688082	[[0.0, 115.0], [24418.0, 2688082.0]]	1	1
-1839	115	0	115	24418	2688082	[[0.0, 115.0], [24418.0, 2688082.0]]	1	1
-1838	115	0	115	24418	2688082	[[0.0, 115.0], [24418.0, 2688082.0]]	1	1
-1837	115	0	115	24418	2688082	[[0.0, 115.0], [24418.0, 2688082.0]]	1	1
-1836	115	0	115	24418	2688082	[[0.0, 115.0], [24418.0, 2688082.0]]	1	1
-1835	115	0	115	24418	2688082	[[0.0, 115.0], [24418.0, 2688082.0]]	1	1
-1834	115	0	115	24418	2688082	[[0.0, 115.0], [24418.0, 2688082.0]]	1	1
-1833	115	0	115	24418	2688082	[[0.0, 115.0], [24418.0, 2688082.0]]	1	1
-1832	115	0	115	24418	2688082	[[0.0, 115.0], [24418.0, 2688082.0]]	1	1
-1831	115	0	115	24418	2688082	[[0.0, 115.0], [24418.0, 2688082.0]]	1	1
-1830	115	0	115	24418	2688082	[[0.0, 115.0], [24418.0, 2688082.0]]	1	1
-1829	115	0	115	24418	2688082	[[0.0, 115.0], [24418.0, 2688082.0]]	1	1
-1828	116	0	116	24418	2688081	[[0.0, 116.0], [24418.0, 2688081.0]]	1	1
-1827	116	0	116	24418	2688081	[[0.0, 116.0], [24418.0, 2688081.0]]	1	1
-1826	116	0	116	24418	2688081	[[0.0, 116.0], [24418.0, 2688081.0]]	1	1
-1825	116	0	116	24418	2688081	[[0.0, 116.0], [24418.0, 2688081.0]]	1	1
-1824	116	0	116	24418	2688081	[[0.0, 116.0], [24418.0, 2688081.0]]	1	1
-1823	116	0	116	24418	2688081	[[0.0, 116.0], [24418.0, 2688081.0]]	1	1
-1822	116	0	116	24418	2688081	[[0.0, 116.0], [24418.0, 2688081.0]]	1	1
-1821	116	0	116	24418	2688081	[[0.0, 116.0], [24418.0, 2688081.0]]	1	1
-1820	116	0	116	24418	2688081	[[0.0, 116.0], [24418.0, 2688081.0]]	1	1
-1819	116	0	116	24418	2688081	[[0.0, 116.0], [24418.0, 2688081.0]]	1	1
-1818	116	0	116	24418	2688081	[[0.0, 116.0], [24418.0, 2688081.0]]	1	1
-1817	116	0	116	24418	2688081	[[0.0, 116.0], [24418.0, 2688081.0]]	1	1
-1816	116	0	116	24418	2688081	[[0.0, 116.0], [24418.0, 2688081.0]]	1	1
-1815	116	0	116	24418	2688081	[[0.0, 116.0], [24418.0, 2688081.0]]	1	1
-1814	116	0	116	24418	2688081	[[0.0, 116.0], [24418.0, 2688081.0]]	1	1
-1813	116	0	116	24418	2688081	[[0.0, 116.0], [24418.0, 2688081.0]]	1	1
-1812	116	0	116	24418	2688081	[[0.0, 116.0], [24418.0, 2688081.0]]	1	1
-1811	116	0	116	24418	2688081	[[0.0, 116.0], [24418.0, 2688081.0]]	1	1
-1810	116	0	116	24418	2688081	[[0.0, 116.0], [24418.0, 2688081.0]]	1	1
-1809	116	0	116	24418	2688081	[[0.0, 116.0], [24418.0, 2688081.0]]	1	1
-1808	116	0	116	24418	2688081	[[0.0, 116.0], [24418.0, 2688081.0]]	1	1
-1807	116	0	116	24418	2688081	[[0.0, 116.0], [24418.0, 2688081.0]]	1	1
-1806	116	0	116	24418	2688081	[[0.0, 116.0], [24418.0, 2688081.0]]	1	1
-1805	116	0	116	24418	2688081	[[0.0, 116.0], [24418.0, 2688081.0]]	1	1
-1804	117	0	117	24418	2688080	[[0.0, 117.0], [24418.0, 2688080.0]]	1	1
-1803	117	0	117	24418	2688080	[[0.0, 117.0], [24418.0, 2688080.0]]	1	1
-1802	117	0	117	24418	2688080	[[0.0, 117.0], [24418.0, 2688080.0]]	1	1
-1801	117	0	117	24418	2688080	[[0.0, 117.0], [24418.0, 2688080.0]]	1	1
-1800	117	0	117	24418	2688080	[[0.0, 117.0], [24418.0, 2688080.0]]	1	1
-1799	117	0	117	24418	2688080	[[0.0, 117.0], [24418.0, 2688080.0]]	1	1
-1798	117	0	117	24418	2688080	[[0.0, 117.0], [24418.0, 2688080.0]]	1	1
-1797	117	0	117	24418	2688080	[[0.0, 117.0], [24418.0, 2688080.0]]	1	1
-1796	117	0	117	24418	2688080	[[0.0, 117.0], [24418.0, 2688080.0]]	1	1
-1795	117	0	117	24418	2688080	[[0.0, 117.0], [24418.0, 2688080.0]]	1	1
-1794	117	0	117	24418	2688080	[[0.0, 117.0], [24418.0, 2688080.0]]	1	1
-1793	117	0	117	24418	2688080	[[0.0, 117.0], [24418.0, 2688080.0]]	1	1
-1792	117	0	117	24418	2688080	[[0.0, 117.0], [24418.0, 2688080.0]]	1	1
-1791	117	0	117	24418	2688080	[[0.0, 117.0], [24418.0, 2688080.0]]	1	1
-1790	117	0	117	24418	2688080	[[0.0, 117.0], [24418.0, 2688080.0]]	1	1
-1789	117	0	117	24418	2688080	[[0.0, 117.0], [24418.0, 2688080.0]]	1	1
-1788	117	1	116	24417	2688081	[[1.0, 116.0], [24417.0, 2688081.0]]	0.652845	1
-1787	117	0	117	24418	2688080	[[0.0, 117.0], [24418.0, 2688080.0]]	1	1
-1786	117	0	117	24418	2688080	[[0.0, 117.0], [24418.0, 2688080.0]]	1	1
-1785	117	0	117	24418	2688080	[[0.0, 117.0], [24418.0, 2688080.0]]	1	1
-1784	117	0	117	24418	2688080	[[0.0, 117.0], [24418.0, 2688080.0]]	1	1
-1783	117	0	117	24418	2688080	[[0.0, 117.0], [24418.0, 2688080.0]]	1	1
-1782	117	0	117	24418	2688080	[[0.0, 117.0], [24418.0, 2688080.0]]	1	1
-1781	117	1	116	24417	2688081	[[1.0, 116.0], [24417.0, 2688081.0]]	0.652845	1
-1780	117	0	117	24418	2688080	[[0.0, 117.0], [24418.0, 2688080.0]]	1	1
-1779	117	0	117	24418	2688080	[[0.0, 117.0], [24418.0, 2688080.0]]	1	1
-1778	117	0	117	24418	2688080	[[0.0, 117.0], [24418.0, 2688080.0]]	1	1
-1777	118	0	118	24418	2688079	[[0.0, 118.0], [24418.0, 2688079.0]]	1	1
-1776	118	0	118	24418	2688079	[[0.0, 118.0], [24418.0, 2688079.0]]	1	1
-1775	118	0	118	24418	2688079	[[0.0, 118.0], [24418.0, 2688079.0]]	1	1
-1774	118	0	118	24418	2688079	[[0.0, 118.0], [24418.0, 2688079.0]]	1	1
-1773	118	0	118	24418	2688079	[[0.0, 118.0], [24418.0, 2688079.0]]	1	1
-1772	118	0	118	24418	2688079	[[0.0, 118.0], [24418.0, 2688079.0]]	1	1
-1771	118	0	118	24418	2688079	[[0.0, 118.0], [24418.0, 2688079.0]]	1	1
-1770	118	0	118	24418	2688079	[[0.0, 118.0], [24418.0, 2688079.0]]	1	1
-1769	118	0	118	24418	2688079	[[0.0, 118.0], [24418.0, 2688079.0]]	1	1
-1768	118	0	118	24418	2688079	[[0.0, 118.0], [24418.0, 2688079.0]]	1	1
-1767	119	0	119	24418	2688078	[[0.0, 119.0], [24418.0, 2688078.0]]	1	1
-1766	119	1	118	24417	2688079	[[1.0, 118.0], [24417.0, 2688079.0]]	0.659067	1
-1765	119	0	119	24418	2688078	[[0.0, 119.0], [24418.0, 2688078.0]]	1	1
-1764	119	0	119	24418	2688078	[[0.0, 119.0], [24418.0, 2688078.0]]	1	1
-1763	119	0	119	24418	2688078	[[0.0, 119.0], [24418.0, 2688078.0]]	1	1
-1762	119	0	119	24418	2688078	[[0.0, 119.0], [24418.0, 2688078.0]]	1	1
-1761	119	0	119	24418	2688078	[[0.0, 119.0], [24418.0, 2688078.0]]	1	1
-1760	119	0	119	24418	2688078	[[0.0, 119.0], [24418.0, 2688078.0]]	1	1
-1759	119	0	119	24418	2688078	[[0.0, 119.0], [24418.0, 2688078.0]]	1	1
-1758	119	0	119	24418	2688078	[[0.0, 119.0], [24418.0, 2688078.0]]	1	1
-1757	119	0	119	24418	2688078	[[0.0, 119.0], [24418.0, 2688078.0]]	1	1
-1756	119	0	119	24418	2688078	[[0.0, 119.0], [24418.0, 2688078.0]]	1	1
-1755	119	0	119	24418	2688078	[[0.0, 119.0], [24418.0, 2688078.0]]	1	1
-1754	119	0	119	24418	2688078	[[0.0, 119.0], [24418.0, 2688078.0]]	1	1
-1753	119	0	119	24418	2688078	[[0.0, 119.0], [24418.0, 2688078.0]]	1	1
-1752	119	0	119	24418	2688078	[[0.0, 119.0], [24418.0, 2688078.0]]	1	1
-1751	119	0	119	24418	2688078	[[0.0, 119.0], [24418.0, 2688078.0]]	1	1
-1750	119	0	119	24418	2688078	[[0.0, 119.0], [24418.0, 2688078.0]]	1	1
-1749	119	0	119	24418	2688078	[[0.0, 119.0], [24418.0, 2688078.0]]	1	1
-1748	119	0	119	24418	2688078	[[0.0, 119.0], [24418.0, 2688078.0]]	1	1
-1747	119	0	119	24418	2688078	[[0.0, 119.0], [24418.0, 2688078.0]]	1	1
-1746	119	0	119	24418	2688078	[[0.0, 119.0], [24418.0, 2688078.0]]	1	1
-1745	119	0	119	24418	2688078	[[0.0, 119.0], [24418.0, 2688078.0]]	1	1
-1744	119	0	119	24418	2688078	[[0.0, 119.0], [24418.0, 2688078.0]]	1	1
-1743	119	0	119	24418	2688078	[[0.0, 119.0], [24418.0, 2688078.0]]	1	1
-1742	119	0	119	24418	2688078	[[0.0, 119.0], [24418.0, 2688078.0]]	1	1
-1741	119	0	119	24418	2688078	[[0.0, 119.0], [24418.0, 2688078.0]]	1	1
-1740	119	0	119	24418	2688078	[[0.0, 119.0], [24418.0, 2688078.0]]	1	1
-1739	119	0	119	24418	2688078	[[0.0, 119.0], [24418.0, 2688078.0]]	1	1
-1738	119	0	119	24418	2688078	[[0.0, 119.0], [24418.0, 2688078.0]]	1	1
-1737	119	0	119	24418	2688078	[[0.0, 119.0], [24418.0, 2688078.0]]	1	1
-1736	119	0	119	24418	2688078	[[0.0, 119.0], [24418.0, 2688078.0]]	1	1
-1735	119	0	119	24418	2688078	[[0.0, 119.0], [24418.0, 2688078.0]]	1	1
-1734	120	0	120	24418	2688077	[[0.0, 120.0], [24418.0, 2688077.0]]	1	1
-1733	120	1	119	24417	2688078	[[1.0, 119.0], [24417.0, 2688078.0]]	0.662136	1
-1732	121	0	121	24418	2688076	[[0.0, 121.0], [24418.0, 2688076.0]]	1	1
-1731	122	0	122	24418	2688075	[[0.0, 122.0], [24418.0, 2688075.0]]	1	1
-1730	122	0	122	24418	2688075	[[0.0, 122.0], [24418.0, 2688075.0]]	1	1
-1729	122	0	122	24418	2688075	[[0.0, 122.0], [24418.0, 2688075.0]]	1	1
-1728	122	0	122	24418	2688075	[[0.0, 122.0], [24418.0, 2688075.0]]	1	1
-1727	122	0	122	24418	2688075	[[0.0, 122.0], [24418.0, 2688075.0]]	1	1
-1726	122	0	122	24418	2688075	[[0.0, 122.0], [24418.0, 2688075.0]]	1	1
-1725	122	0	122	24418	2688075	[[0.0, 122.0], [24418.0, 2688075.0]]	1	1
-1724	123	0	123	24418	2688074	[[0.0, 123.0], [24418.0, 2688074.0]]	1	1
-1723	123	0	123	24418	2688074	[[0.0, 123.0], [24418.0, 2688074.0]]	1	1
-1722	123	1	122	24417	2688075	[[1.0, 122.0], [24417.0, 2688075.0]]	0.671179	1
-1721	123	0	123	24418	2688074	[[0.0, 123.0], [24418.0, 2688074.0]]	1	1
-1720	123	0	123	24418	2688074	[[0.0, 123.0], [24418.0, 2688074.0]]	1	1
-1719	123	0	123	24418	2688074	[[0.0, 123.0], [24418.0, 2688074.0]]	1	1
-1718	123	0	123	24418	2688074	[[0.0, 123.0], [24418.0, 2688074.0]]	1	1
-1717	123	0	123	24418	2688074	[[0.0, 123.0], [24418.0, 2688074.0]]	1	1
-1716	123	0	123	24418	2688074	[[0.0, 123.0], [24418.0, 2688074.0]]	1	1
-1715	123	0	123	24418	2688074	[[0.0, 123.0], [24418.0, 2688074.0]]	1	1
-1714	123	0	123	24418	2688074	[[0.0, 123.0], [24418.0, 2688074.0]]	1	1
-1713	123	0	123	24418	2688074	[[0.0, 123.0], [24418.0, 2688074.0]]	1	1
-1712	123	0	123	24418	2688074	[[0.0, 123.0], [24418.0, 2688074.0]]	1	1
-1711	123	0	123	24418	2688074	[[0.0, 123.0], [24418.0, 2688074.0]]	1	1
-1710	123	0	123	24418	2688074	[[0.0, 123.0], [24418.0, 2688074.0]]	1	1
-1709	123	0	123	24418	2688074	[[0.0, 123.0], [24418.0, 2688074.0]]	1	1
-1708	123	0	123	24418	2688074	[[0.0, 123.0], [24418.0, 2688074.0]]	1	1
-1707	123	0	123	24418	2688074	[[0.0, 123.0], [24418.0, 2688074.0]]	1	1
-1706	123	0	123	24418	2688074	[[0.0, 123.0], [24418.0, 2688074.0]]	1	1
-1705	123	0	123	24418	2688074	[[0.0, 123.0], [24418.0, 2688074.0]]	1	1
-1704	123	0	123	24418	2688074	[[0.0, 123.0], [24418.0, 2688074.0]]	1	1
-1703	123	0	123	24418	2688074	[[0.0, 123.0], [24418.0, 2688074.0]]	1	1
-1702	123	0	123	24418	2688074	[[0.0, 123.0], [24418.0, 2688074.0]]	1	1
-1701	123	0	123	24418	2688074	[[0.0, 123.0], [24418.0, 2688074.0]]	1	1
-1700	123	0	123	24418	2688074	[[0.0, 123.0], [24418.0, 2688074.0]]	1	1
-1699	123	0	123	24418	2688074	[[0.0, 123.0], [24418.0, 2688074.0]]	1	1
-1698	123	0	123	24418	2688074	[[0.0, 123.0], [24418.0, 2688074.0]]	1	1
-1697	123	0	123	24418	2688074	[[0.0, 123.0], [24418.0, 2688074.0]]	1	1
-1696	123	0	123	24418	2688074	[[0.0, 123.0], [24418.0, 2688074.0]]	1	1
-1695	123	0	123	24418	2688074	[[0.0, 123.0], [24418.0, 2688074.0]]	1	1
-1694	123	0	123	24418	2688074	[[0.0, 123.0], [24418.0, 2688074.0]]	1	1
-1693	123	0	123	24418	2688074	[[0.0, 123.0], [24418.0, 2688074.0]]	1	1
-1692	123	0	123	24418	2688074	[[0.0, 123.0], [24418.0, 2688074.0]]	1	1
-1691	123	0	123	24418	2688074	[[0.0, 123.0], [24418.0, 2688074.0]]	1	1
-1690	124	0	124	24418	2688073	[[0.0, 124.0], [24418.0, 2688073.0]]	1	1
-1689	125	0	125	24418	2688072	[[0.0, 125.0], [24418.0, 2688072.0]]	1	1
-1688	126	0	126	24418	2688071	[[0.0, 126.0], [24418.0, 2688071.0]]	1	1
-1687	127	0	127	24418	2688070	[[0.0, 127.0], [24418.0, 2688070.0]]	1	1
-1686	127	0	127	24418	2688070	[[0.0, 127.0], [24418.0, 2688070.0]]	1	1
-1685	127	0	127	24418	2688070	[[0.0, 127.0], [24418.0, 2688070.0]]	1	1
-1684	127	0	127	24418	2688070	[[0.0, 127.0], [24418.0, 2688070.0]]	1	1
-1683	127	0	127	24418	2688070	[[0.0, 127.0], [24418.0, 2688070.0]]	1	1
-1682	127	0	127	24418	2688070	[[0.0, 127.0], [24418.0, 2688070.0]]	1	1
-1681	127	0	127	24418	2688070	[[0.0, 127.0], [24418.0, 2688070.0]]	1	1
-1680	127	0	127	24418	2688070	[[0.0, 127.0], [24418.0, 2688070.0]]	1	1
-1679	127	0	127	24418	2688070	[[0.0, 127.0], [24418.0, 2688070.0]]	1	1
-1678	127	0	127	24418	2688070	[[0.0, 127.0], [24418.0, 2688070.0]]	1	1
-1677	127	0	127	24418	2688070	[[0.0, 127.0], [24418.0, 2688070.0]]	1	1
-1676	127	0	127	24418	2688070	[[0.0, 127.0], [24418.0, 2688070.0]]	1	1
-1675	127	0	127	24418	2688070	[[0.0, 127.0], [24418.0, 2688070.0]]	1	1
-1674	127	0	127	24418	2688070	[[0.0, 127.0], [24418.0, 2688070.0]]	1	1
-1673	128	1	127	24417	2688070	[[1.0, 127.0], [24417.0, 2688070.0]]	0.685715	1
-1672	128	0	128	24418	2688069	[[0.0, 128.0], [24418.0, 2688069.0]]	1	1
-1671	129	0	129	24418	2688068	[[0.0, 129.0], [24418.0, 2688068.0]]	1	1
-1670	129	0	129	24418	2688068	[[0.0, 129.0], [24418.0, 2688068.0]]	1	1
-1669	129	0	129	24418	2688068	[[0.0, 129.0], [24418.0, 2688068.0]]	1	1
-1668	129	0	129	24418	2688068	[[0.0, 129.0], [24418.0, 2688068.0]]	1	1
-1667	129	0	129	24418	2688068	[[0.0, 129.0], [24418.0, 2688068.0]]	1	1
-1666	129	0	129	24418	2688068	[[0.0, 129.0], [24418.0, 2688068.0]]	1	1
-1665	129	0	129	24418	2688068	[[0.0, 129.0], [24418.0, 2688068.0]]	1	1
-1664	129	0	129	24418	2688068	[[0.0, 129.0], [24418.0, 2688068.0]]	1	1
-1663	129	0	129	24418	2688068	[[0.0, 129.0], [24418.0, 2688068.0]]	1	1
-1662	129	0	129	24418	2688068	[[0.0, 129.0], [24418.0, 2688068.0]]	1	1
-1661	129	0	129	24418	2688068	[[0.0, 129.0], [24418.0, 2688068.0]]	1	1
-1660	130	0	130	24418	2688067	[[0.0, 130.0], [24418.0, 2688067.0]]	1	1
-1659	130	0	130	24418	2688067	[[0.0, 130.0], [24418.0, 2688067.0]]	1	1
-1658	130	0	130	24418	2688067	[[0.0, 130.0], [24418.0, 2688067.0]]	1	1
-1657	130	0	130	24418	2688067	[[0.0, 130.0], [24418.0, 2688067.0]]	1	1
-1656	130	0	130	24418	2688067	[[0.0, 130.0], [24418.0, 2688067.0]]	1	1
-1655	130	0	130	24418	2688067	[[0.0, 130.0], [24418.0, 2688067.0]]	1	1
-1654	130	0	130	24418	2688067	[[0.0, 130.0], [24418.0, 2688067.0]]	1	1
-1653	130	0	130	24418	2688067	[[0.0, 130.0], [24418.0, 2688067.0]]	1	1
-1652	130	0	130	24418	2688067	[[0.0, 130.0], [24418.0, 2688067.0]]	1	1
-1651	130	0	130	24418	2688067	[[0.0, 130.0], [24418.0, 2688067.0]]	1	1
-1650	130	0	130	24418	2688067	[[0.0, 130.0], [24418.0, 2688067.0]]	1	1
-1649	130	0	130	24418	2688067	[[0.0, 130.0], [24418.0, 2688067.0]]	1	1
-1648	130	0	130	24418	2688067	[[0.0, 130.0], [24418.0, 2688067.0]]	1	1
-1647	130	0	130	24418	2688067	[[0.0, 130.0], [24418.0, 2688067.0]]	1	1
-1646	131	0	131	24418	2688066	[[0.0, 131.0], [24418.0, 2688066.0]]	1	1
-1645	132	0	132	24418	2688065	[[0.0, 132.0], [24418.0, 2688065.0]]	1	1
-1644	132	0	132	24418	2688065	[[0.0, 132.0], [24418.0, 2688065.0]]	1	1
-1643	132	1	131	24417	2688066	[[1.0, 131.0], [24417.0, 2688066.0]]	0.69688	1
-1642	132	0	132	24418	2688065	[[0.0, 132.0], [24418.0, 2688065.0]]	1	1
-1641	132	0	132	24418	2688065	[[0.0, 132.0], [24418.0, 2688065.0]]	1	1
-1640	132	0	132	24418	2688065	[[0.0, 132.0], [24418.0, 2688065.0]]	1	1
-1639	132	0	132	24418	2688065	[[0.0, 132.0], [24418.0, 2688065.0]]	1	1
-1638	132	1	131	24417	2688066	[[1.0, 131.0], [24417.0, 2688066.0]]	0.69688	1
-1637	132	0	132	24418	2688065	[[0.0, 132.0], [24418.0, 2688065.0]]	1	1
-1636	132	0	132	24418	2688065	[[0.0, 132.0], [24418.0, 2688065.0]]	1	1
-1635	132	0	132	24418	2688065	[[0.0, 132.0], [24418.0, 2688065.0]]	1	1
-1634	132	0	132	24418	2688065	[[0.0, 132.0], [24418.0, 2688065.0]]	1	1
-1633	133	0	133	24418	2688064	[[0.0, 133.0], [24418.0, 2688064.0]]	1	1
-1632	133	0	133	24418	2688064	[[0.0, 133.0], [24418.0, 2688064.0]]	1	1
-1631	133	0	133	24418	2688064	[[0.0, 133.0], [24418.0, 2688064.0]]	1	1
-1630	133	0	133	24418	2688064	[[0.0, 133.0], [24418.0, 2688064.0]]	1	1
-1629	133	0	133	24418	2688064	[[0.0, 133.0], [24418.0, 2688064.0]]	1	1
-1628	133	0	133	24418	2688064	[[0.0, 133.0], [24418.0, 2688064.0]]	1	1
-1627	133	0	133	24418	2688064	[[0.0, 133.0], [24418.0, 2688064.0]]	1	1
-1626	133	0	133	24418	2688064	[[0.0, 133.0], [24418.0, 2688064.0]]	1	1
-1625	133	0	133	24418	2688064	[[0.0, 133.0], [24418.0, 2688064.0]]	1	1
-1624	133	0	133	24418	2688064	[[0.0, 133.0], [24418.0, 2688064.0]]	1	1
-1623	133	0	133	24418	2688064	[[0.0, 133.0], [24418.0, 2688064.0]]	1	1
-1622	133	0	133	24418	2688064	[[0.0, 133.0], [24418.0, 2688064.0]]	1	1
-1621	133	0	133	24418	2688064	[[0.0, 133.0], [24418.0, 2688064.0]]	1	1
-1620	133	0	133	24418	2688064	[[0.0, 133.0], [24418.0, 2688064.0]]	1	1
-1619	133	0	133	24418	2688064	[[0.0, 133.0], [24418.0, 2688064.0]]	1	1
-1618	133	0	133	24418	2688064	[[0.0, 133.0], [24418.0, 2688064.0]]	1	1
-1617	133	0	133	24418	2688064	[[0.0, 133.0], [24418.0, 2688064.0]]	1	1
-1616	133	0	133	24418	2688064	[[0.0, 133.0], [24418.0, 2688064.0]]	1	1
-1615	133	0	133	24418	2688064	[[0.0, 133.0], [24418.0, 2688064.0]]	1	1
-1614	133	0	133	24418	2688064	[[0.0, 133.0], [24418.0, 2688064.0]]	1	1
-1613	133	0	133	24418	2688064	[[0.0, 133.0], [24418.0, 2688064.0]]	1	1
-1612	133	0	133	24418	2688064	[[0.0, 133.0], [24418.0, 2688064.0]]	1	1
-1611	133	0	133	24418	2688064	[[0.0, 133.0], [24418.0, 2688064.0]]	1	1
-1610	133	0	133	24418	2688064	[[0.0, 133.0], [24418.0, 2688064.0]]	1	1
-1609	133	1	132	24417	2688065	[[1.0, 132.0], [24417.0, 2688065.0]]	0.699609	1
-1608	133	0	133	24418	2688064	[[0.0, 133.0], [24418.0, 2688064.0]]	1	1
-1607	133	0	133	24418	2688064	[[0.0, 133.0], [24418.0, 2688064.0]]	1	1
-1606	133	0	133	24418	2688064	[[0.0, 133.0], [24418.0, 2688064.0]]	1	1
-1605	133	0	133	24418	2688064	[[0.0, 133.0], [24418.0, 2688064.0]]	1	1
-1604	133	0	133	24418	2688064	[[0.0, 133.0], [24418.0, 2688064.0]]	1	1
-1603	133	0	133	24418	2688064	[[0.0, 133.0], [24418.0, 2688064.0]]	1	1
-1602	133	0	133	24418	2688064	[[0.0, 133.0], [24418.0, 2688064.0]]	1	1
-1601	133	0	133	24418	2688064	[[0.0, 133.0], [24418.0, 2688064.0]]	1	1
-1600	133	0	133	24418	2688064	[[0.0, 133.0], [24418.0, 2688064.0]]	1	1
-1599	133	0	133	24418	2688064	[[0.0, 133.0], [24418.0, 2688064.0]]	1	1
-1598	133	0	133	24418	2688064	[[0.0, 133.0], [24418.0, 2688064.0]]	1	1
-1597	133	0	133	24418	2688064	[[0.0, 133.0], [24418.0, 2688064.0]]	1	1
-1596	134	0	134	24418	2688063	[[0.0, 134.0], [24418.0, 2688063.0]]	1	1
-1595	134	0	134	24418	2688063	[[0.0, 134.0], [24418.0, 2688063.0]]	1	1
[truncated: 3,963 more rows]

## Sheet: Mob_F, 26,327 elements
Position	Total ORFs count	Anti-defense count	In position + not anti-defense	not in position + anti-defense	not in position + not anti-defense	Fisher’s exact table	P-value	P-value after FDR
-224	50	0	50	9608	379803	[[0.0, 50.0], [9608.0, 379803.0]]	1	1
-223	50	1	49	9607	379804	[[1.0, 49.0], [9607.0, 379804.0]]	0.713223	1
-222	53	1	52	9607	379801	[[1.0, 52.0], [9607.0, 379801.0]]	0.73393	1
-221	54	1	53	9607	379800	[[1.0, 53.0], [9607.0, 379800.0]]	0.740495	1
-220	54	1	53	9607	379800	[[1.0, 53.0], [9607.0, 379800.0]]	0.740495	1
-219	55	2	53	9606	379800	[[2.0, 53.0], [9606.0, 379800.0]]	0.39474	1
-218	56	0	56	9608	379797	[[0.0, 56.0], [9608.0, 379797.0]]	1	1
-217	56	1	55	9607	379798	[[1.0, 55.0], [9607.0, 379798.0]]	0.753143	1
-216	56	1	55	9607	379798	[[1.0, 55.0], [9607.0, 379798.0]]	0.753143	1
-215	56	0	56	9608	379797	[[0.0, 56.0], [9608.0, 379797.0]]	1	1
-214	58	1	57	9607	379796	[[1.0, 57.0], [9607.0, 379796.0]]	0.765174	1
-213	58	1	57	9607	379796	[[1.0, 57.0], [9607.0, 379796.0]]	0.765174	1
-212	58	0	58	9608	379795	[[0.0, 58.0], [9608.0, 379795.0]]	1	1
-211	60	0	60	9608	379793	[[0.0, 60.0], [9608.0, 379793.0]]	1	1
-210	60	2	58	9606	379795	[[2.0, 58.0], [9606.0, 379795.0]]	0.437556	1
-209	60	0	60	9608	379793	[[0.0, 60.0], [9608.0, 379793.0]]	1	1
-208	61	1	60	9607	379793	[[1.0, 60.0], [9607.0, 379793.0]]	0.782131	1
-207	61	1	60	9607	379793	[[1.0, 60.0], [9607.0, 379793.0]]	0.782131	1
-206	62	1	61	9607	379792	[[1.0, 61.0], [9607.0, 379792.0]]	0.787507	1
-205	62	1	61	9607	379792	[[1.0, 61.0], [9607.0, 379792.0]]	0.787507	1
-204	63	0	63	9608	379790	[[0.0, 63.0], [9608.0, 379790.0]]	1	1
-203	64	2	62	9606	379791	[[2.0, 62.0], [9606.0, 379791.0]]	0.470588	1
-202	66	1	65	9607	379788	[[1.0, 65.0], [9607.0, 379788.0]]	0.807716	1
-201	67	0	67	9608	379786	[[0.0, 67.0], [9608.0, 379786.0]]	1	1
-200	67	0	67	9608	379786	[[0.0, 67.0], [9608.0, 379786.0]]	1	1
-199	67	0	67	9608	379786	[[0.0, 67.0], [9608.0, 379786.0]]	1	1
-198	69	0	69	9608	379784	[[0.0, 69.0], [9608.0, 379784.0]]	1	1
-197	69	0	69	9608	379784	[[0.0, 69.0], [9608.0, 379784.0]]	1	1
-196	69	0	69	9608	379784	[[0.0, 69.0], [9608.0, 379784.0]]	1	1
-195	69	1	68	9607	379785	[[1.0, 68.0], [9607.0, 379785.0]]	0.821601	1
-194	69	0	69	9608	379784	[[0.0, 69.0], [9608.0, 379784.0]]	1	1
-193	71	0	71	9608	379782	[[0.0, 71.0], [9608.0, 379782.0]]	1	1
-192	71	1	70	9607	379783	[[1.0, 70.0], [9607.0, 379783.0]]	0.830296	1
-191	71	1	70	9607	379783	[[1.0, 70.0], [9607.0, 379783.0]]	0.830296	1
-190	71	1	70	9607	379783	[[1.0, 70.0], [9607.0, 379783.0]]	0.830296	1
-189	73	0	73	9608	379780	[[0.0, 73.0], [9608.0, 379780.0]]	1	1
-188	76	0	76	9608	379777	[[0.0, 76.0], [9608.0, 379777.0]]	1	1
-187	76	0	76	9608	379777	[[0.0, 76.0], [9608.0, 379777.0]]	1	1
-186	77	1	76	9607	379777	[[1.0, 76.0], [9607.0, 379777.0]]	0.85392	1
-185	77	2	75	9606	379778	[[2.0, 75.0], [9606.0, 379778.0]]	0.569353	1
-184	79	0	79	9608	379774	[[0.0, 79.0], [9608.0, 379774.0]]	1	1
-183	81	0	81	9608	379772	[[0.0, 81.0], [9608.0, 379772.0]]	1	1
-182	82	0	82	9608	379771	[[0.0, 82.0], [9608.0, 379771.0]]	1	1
-181	84	0	84	9608	379769	[[0.0, 84.0], [9608.0, 379769.0]]	1	1
-180	84	0	84	9608	379769	[[0.0, 84.0], [9608.0, 379769.0]]	1	1
-179	85	1	84	9607	379769	[[1.0, 84.0], [9607.0, 379769.0]]	0.880385	1
-178	87	1	86	9607	379767	[[1.0, 86.0], [9607.0, 379767.0]]	0.886216	1
-177	89	0	89	9608	379764	[[0.0, 89.0], [9608.0, 379764.0]]	1	1
-176	90	1	89	9607	379764	[[1.0, 89.0], [9607.0, 379764.0]]	0.894433	1
-175	91	2	89	9606	379764	[[2.0, 89.0], [9606.0, 379764.0]]	0.659987	1
-174	92	1	91	9607	379762	[[1.0, 91.0], [9607.0, 379762.0]]	0.899578	1
-173	93	1	92	9607	379761	[[1.0, 92.0], [9607.0, 379761.0]]	0.902056	1
-172	96	2	94	9606	379759	[[2.0, 94.0], [9606.0, 379759.0]]	0.68842	1
-171	100	1	99	9607	379754	[[1.0, 99.0], [9607.0, 379754.0]]	0.917772	1
-170	102	1	101	9607	379752	[[1.0, 101.0], [9607.0, 379752.0]]	0.92178	1
-169	103	3	100	9605	379753	[[3.0, 100.0], [9605.0, 379753.0]]	0.468397	1
-168	104	3	101	9605	379752	[[3.0, 101.0], [9605.0, 379752.0]]	0.474725	1
-167	107	1	106	9607	379747	[[1.0, 106.0], [9607.0, 379747.0]]	0.930967	1
-166	109	1	108	9607	379745	[[1.0, 108.0], [9607.0, 379745.0]]	0.934332	1
-165	111	2	109	9606	379744	[[2.0, 109.0], [9606.0, 379744.0]]	0.762096	1
-164	111	0	111	9608	379742	[[0.0, 111.0], [9608.0, 379742.0]]	1	1
-163	113	1	112	9607	379741	[[1.0, 112.0], [9607.0, 379741.0]]	0.940578	1
-162	113	2	111	9606	379742	[[2.0, 111.0], [9606.0, 379742.0]]	0.770685	1
-161	116	1	115	9607	379738	[[1.0, 115.0], [9607.0, 379738.0]]	0.944869	1
-160	117	0	117	9608	379736	[[0.0, 117.0], [9608.0, 379736.0]]	1	1
-159	118	1	117	9607	379736	[[1.0, 117.0], [9607.0, 379736.0]]	0.947556	1
-158	120	2	118	9606	379735	[[2.0, 118.0], [9606.0, 379735.0]]	0.798644	1
-157	121	2	119	9606	379734	[[2.0, 119.0], [9606.0, 379734.0]]	0.802381	1
-156	123	0	123	9608	379730	[[0.0, 123.0], [9608.0, 379730.0]]	1	1
-155	128	2	126	9606	379727	[[2.0, 126.0], [9606.0, 379727.0]]	0.826856	1
-154	129	3	126	9605	379727	[[3.0, 126.0], [9605.0, 379727.0]]	0.619562	1
-153	132	1	131	9607	379722	[[1.0, 131.0], [9607.0, 379722.0]]	0.963037	1
-152	134	1	133	9607	379720	[[1.0, 133.0], [9607.0, 379720.0]]	0.964839	1
-151	136	0	136	9608	379717	[[0.0, 136.0], [9608.0, 379717.0]]	1	1
-150	139	0	139	9608	379714	[[0.0, 139.0], [9608.0, 379714.0]]	1	1
-149	144	2	142	9606	379711	[[2.0, 142.0], [9606.0, 379711.0]]	0.872825	1
-148	147	2	145	9606	379708	[[2.0, 145.0], [9606.0, 379708.0]]	0.88008	1
-147	149	3	146	9605	379707	[[3.0, 146.0], [9605.0, 379707.0]]	0.714087	1
-146	152	2	150	9606	379703	[[2.0, 150.0], [9606.0, 379703.0]]	0.891327	1
-145	159	1	158	9607	379695	[[1.0, 158.0], [9607.0, 379695.0]]	0.981174	1
-144	161	1	160	9607	379693	[[1.0, 160.0], [9607.0, 379693.0]]	0.982092	1
-143	169	1	168	9607	379685	[[1.0, 168.0], [9607.0, 379685.0]]	0.985337	1
-142	174	4	170	9604	379683	[[4.0, 170.0], [9604.0, 379683.0]]	0.624474	1
-141	174	4	170	9604	379683	[[4.0, 170.0], [9604.0, 379683.0]]	0.624474	1
-140	177	3	174	9605	379679	[[3.0, 174.0], [9605.0, 379679.0]]	0.814479	1
-139	180	1	179	9607	379674	[[1.0, 179.0], [9607.0, 379674.0]]	0.988861	1
-138	183	2	181	9606	379672	[[2.0, 181.0], [9606.0, 379672.0]]	0.941809	1
-137	187	6	181	9602	379672	[[6.0, 181.0], [9602.0, 379672.0]]	0.315668	1
-136	189	5	184	9603	379669	[[5.0, 184.0], [9603.0, 379669.0]]	0.500029	1
-135	190	3	187	9605	379666	[[3.0, 187.0], [9605.0, 379666.0]]	0.849863	1
-134	194	3	191	9605	379662	[[3.0, 191.0], [9605.0, 379662.0]]	0.859499	1
-133	196	3	193	9605	379660	[[3.0, 193.0], [9605.0, 379660.0]]	0.864109	1
-132	198	2	196	9606	379657	[[2.0, 196.0], [9606.0, 379657.0]]	0.957303	1
-131	199	2	197	9606	379656	[[2.0, 197.0], [9606.0, 379656.0]]	0.958182	1
-130	203	3	200	9605	379653	[[3.0, 200.0], [9605.0, 379653.0]]	0.879213	1
-129	206	3	203	9605	379650	[[3.0, 203.0], [9605.0, 379650.0]]	0.885216	1
-128	213	2	211	9606	379642	[[2.0, 211.0], [9606.0, 379642.0]]	0.968797	1
-127	217	3	214	9605	379639	[[3.0, 214.0], [9605.0, 379639.0]]	0.905005	1
-126	220	3	217	9605	379636	[[3.0, 217.0], [9605.0, 379636.0]]	0.909838	1
-125	225	3	222	9605	379631	[[3.0, 222.0], [9605.0, 379631.0]]	0.917399	1
-124	231	2	229	9606	379624	[[2.0, 229.0], [9606.0, 379624.0]]	0.978683	1
-123	240	4	236	9604	379617	[[4.0, 236.0], [9604.0, 379617.0]]	0.845041	1
-122	249	4	245	9604	379608	[[4.0, 245.0], [9604.0, 379608.0]]	0.864417	1
-121	257	3	254	9605	379599	[[3.0, 254.0], [9605.0, 379599.0]]	0.953543	1
-120	263	6	257	9602	379596	[[6.0, 257.0], [9602.0, 379596.0]]	0.632029	1
-119	273	3	270	9605	379583	[[3.0, 270.0], [9605.0, 379583.0]]	0.965459	1
-118	279	1	278	9607	379575	[[1.0, 278.0], [9607.0, 379575.0]]	0.999062	1
-117	288	2	286	9606	379567	[[2.0, 286.0], [9606.0, 379567.0]]	0.993791	1
-116	295	1	294	9607	379559	[[1.0, 294.0], [9607.0, 379559.0]]	0.999371	1
-115	300	1	299	9607	379554	[[1.0, 299.0], [9607.0, 379554.0]]	0.999445	1
-114	309	2	307	9606	379546	[[2.0, 307.0], [9606.0, 379546.0]]	0.996091	1
-113	314	5	309	9603	379544	[[5.0, 309.0], [9603.0, 379544.0]]	0.888009	1
-112	320	5	315	9603	379538	[[5.0, 315.0], [9603.0, 379538.0]]	0.897168	1
-111	326	6	320	9602	379533	[[6.0, 320.0], [9602.0, 379533.0]]	0.81615	1
-110	333	3	330	9605	379523	[[3.0, 330.0], [9605.0, 379523.0]]	0.989093	1
-109	336	3	333	9605	379520	[[3.0, 333.0], [9605.0, 379520.0]]	0.989719	1
-108	341	2	339	9606	379514	[[2.0, 339.0], [9606.0, 379514.0]]	0.998082	1
-107	354	3	351	9605	379502	[[3.0, 351.0], [9605.0, 379502.0]]	0.992807	1
-106	361	6	355	9602	379498	[[6.0, 355.0], [9602.0, 379498.0]]	0.881655	1
-105	370	5	365	9603	379488	[[5.0, 365.0], [9603.0, 379488.0]]	0.951261	1
-104	377	8	369	9600	379484	[[8.0, 369.0], [9600.0, 379484.0]]	0.713373	1
-103	387	4	383	9604	379470	[[4.0, 383.0], [9604.0, 379470.0]]	0.986498	1
-102	395	0	395	9608	379458	[[0.0, 395.0], [9608.0, 379458.0]]	1	1
-101	404	1	403	9607	379450	[[1.0, 403.0], [9607.0, 379450.0]]	0.999959	1
-100	410	4	406	9604	379447	[[4.0, 406.0], [9604.0, 379447.0]]	0.991127	1
-99	430	4	426	9604	379427	[[4.0, 426.0], [9604.0, 379427.0]]	0.993879	1
-98	437	3	434	9605	379419	[[3.0, 434.0], [9605.0, 379419.0]]	0.998679	1
-97	440	4	436	9604	379417	[[4.0, 436.0], [9604.0, 379417.0]]	0.994926	1
-96	450	7	443	9601	379410	[[7.0, 443.0], [9601.0, 379410.0]]	0.92805	1
-95	463	3	460	9605	379393	[[3.0, 460.0], [9605.0, 379393.0]]	0.999234	1
-94	479	2	477	9606	379376	[[2.0, 477.0], [9606.0, 379376.0]]	0.999917	1
-93	495	7	488	9601	379365	[[7.0, 488.0], [9601.0, 379365.0]]	0.961132	1
-92	507	5	502	9603	379351	[[5.0, 502.0], [9603.0, 379351.0]]	0.995092	1
-91	521	4	517	9604	379336	[[4.0, 517.0], [9604.0, 379336.0]]	0.998936	1
-90	533	8	525	9600	379328	[[8.0, 525.0], [9600.0, 379328.0]]	0.952124	1
-89	543	12	531	9596	379322	[[12.0, 531.0], [9596.0, 379322.0]]	0.688747	1
-88	557	7	550	9601	379303	[[7.0, 550.0], [9601.0, 379303.0]]	0.984353	1
-87	579	5	574	9603	379279	[[5.0, 574.0], [9603.0, 379279.0]]	0.998678	1
-86	599	7	592	9601	379261	[[7.0, 592.0], [9601.0, 379261.0]]	0.99184	1
-85	613	9	604	9599	379249	[[9.0, 604.0], [9599.0, 379249.0]]	0.966579	1
-84	632	7	625	9601	379228	[[7.0, 625.0], [9601.0, 379228.0]]	0.995191	1
-83	650	10	640	9598	379213	[[10.0, 640.0], [9598.0, 379213.0]]	0.95939	1
-82	664	8	656	9600	379197	[[8.0, 656.0], [9600.0, 379197.0]]	0.99264	1
-81	685	7	678	9601	379175	[[7.0, 678.0], [9601.0, 379175.0]]	0.998	1
-80	707	4	703	9604	379150	[[4.0, 703.0], [9604.0, 379150.0]]	0.999976	1
-79	733	8	725	9600	379128	[[8.0, 725.0], [9600.0, 379128.0]]	0.997508	1
-78	755	15	740	9593	379113	[[15.0, 740.0], [9593.0, 379113.0]]	0.833589	1
-77	780	24	756	9584	379097	[[24.0, 756.0], [9584.0, 379097.0]]	0.161895	1
-76	804	19	785	9589	379068	[[19.0, 785.0], [9589.0, 379068.0]]	0.606645	1
-75	829	16	813	9592	379040	[[16.0, 813.0], [9592.0, 379040.0]]	0.86889	1
-74	850	14	836	9594	379017	[[14.0, 836.0], [9594.0, 379017.0]]	0.958094	1
-73	879	7	872	9601	378981	[[7.0, 872.0], [9601.0, 378981.0]]	0.999936	1
-72	918	9	909	9599	378944	[[9.0, 909.0], [9599.0, 378944.0]]	0.999672	1
-71	948	17	931	9591	378922	[[17.0, 931.0], [9591.0, 378922.0]]	0.931574	1
-70	992	19	973	9589	378880	[[19.0, 973.0], [9589.0, 378880.0]]	0.893273	1
-69	1040	18	1022	9590	378831	[[18.0, 1022.0], [9590.0, 378831.0]]	0.955124	1
-68	1078	21	1057	9587	378796	[[21.0, 1057.0], [9587.0, 378796.0]]	0.887834	1
-67	1118	21	1097	9587	378756	[[21.0, 1097.0], [9587.0, 378756.0]]	0.919106	1
-66	1162	20	1142	9588	378711	[[20.0, 1142.0], [9588.0, 378711.0]]	0.964761	1
-65	1215	22	1193	9586	378660	[[22.0, 1193.0], [9586.0, 378660.0]]	0.947461	1
-64	1256	23	1233	9585	378620	[[23.0, 1233.0], [9585.0, 378620.0]]	0.944477	1
-63	1302	20	1282	9588	378571	[[20.0, 1282.0], [9588.0, 378571.0]]	0.99185	1
-62	1344	21	1323	9587	378530	[[21.0, 1323.0], [9587.0, 378530.0]]	0.990994	1
-61	1398	7	1391	9601	378462	[[7.0, 1391.0], [9601.0, 378462.0]]	1	1
-60	1457	14	1443	9594	378410	[[14.0, 1443.0], [9594.0, 378410.0]]	0.999992	1
-59	1524	15	1509	9593	378344	[[15.0, 1509.0], [9593.0, 378344.0]]	0.999992	1
-58	1588	18	1570	9590	378283	[[18.0, 1570.0], [9590.0, 378283.0]]	0.999953	1
-57	1664	27	1637	9581	378216	[[27.0, 1637.0], [9581.0, 378216.0]]	0.992543	1
-56	1736	19	1717	9589	378136	[[19.0, 1717.0], [9589.0, 378136.0]]	0.999988	1
-55	1797	17	1780	9591	378073	[[17.0, 1780.0], [9591.0, 378073.0]]	0.999999	1
-54	1869	10	1859	9598	377994	[[10.0, 1859.0], [9598.0, 377994.0]]	1	1
-53	1953	6	1947	9602	377906	[[6.0, 1947.0], [9602.0, 377906.0]]	1	1
-52	2021	15	2006	9593	377847	[[15.0, 2006.0], [9593.0, 377847.0]]	1	1
-51	2112	9	2103	9599	377750	[[9.0, 2103.0], [9599.0, 377750.0]]	1	1
-50	2212	5	2207	9603	377646	[[5.0, 2207.0], [9603.0, 377646.0]]	1	1
-49	2308	4	2304	9604	377549	[[4.0, 2304.0], [9604.0, 377549.0]]	1	1
-48	2419	5	2414	9603	377439	[[5.0, 2414.0], [9603.0, 377439.0]]	1	1
-47	2521	3	2518	9605	377335	[[3.0, 2518.0], [9605.0, 377335.0]]	1	1
-46	2637	1	2636	9607	377217	[[1.0, 2636.0], [9607.0, 377217.0]]	1	1
-45	2729	7	2722	9601	377131	[[7.0, 2722.0], [9601.0, 377131.0]]	1	1
-44	2827	4	2823	9604	377030	[[4.0, 2823.0], [9604.0, 377030.0]]	1	1
-43	2909	5	2904	9603	376949	[[5.0, 2904.0], [9603.0, 376949.0]]	1	1
-42	2987	4	2983	9604	376870	[[4.0, 2983.0], [9604.0, 376870.0]]	1	1
-41	3045	0	3045	9608	376808	[[0.0, 3045.0], [9608.0, 376808.0]]	1	1
-40	3111	1	3110	9607	376743	[[1.0, 3110.0], [9607.0, 376743.0]]	1	1
-39	3183	3	3180	9605	376673	[[3.0, 3180.0], [9605.0, 376673.0]]	1	1
-38	3255	0	3255	9608	376598	[[0.0, 3255.0], [9608.0, 376598.0]]	1	1
-37	3311	2	3309	9606	376544	[[2.0, 3309.0], [9606.0, 376544.0]]	1	1
-36	3387	3	3384	9605	376469	[[3.0, 3384.0], [9605.0, 376469.0]]	1	1
-35	3447	2	3445	9606	376408	[[2.0, 3445.0], [9606.0, 376408.0]]	1	1
-34	3508	1	3507	9607	376346	[[1.0, 3507.0], [9607.0, 376346.0]]	1	1
-33	3565	2	3563	9606	376290	[[2.0, 3563.0], [9606.0, 376290.0]]	1	1
-32	3605	4	3601	9604	376252	[[4.0, 3601.0], [9604.0, 376252.0]]	1	1
-31	3639	0	3639	9608	376214	[[0.0, 3639.0], [9608.0, 376214.0]]	1	1
-30	3667	0	3667	9608	376186	[[0.0, 3667.0], [9608.0, 376186.0]]	1	1
-29	3688	0	3688	9608	376165	[[0.0, 3688.0], [9608.0, 376165.0]]	1	1
-28	3698	0	3698	9608	376155	[[0.0, 3698.0], [9608.0, 376155.0]]	1	1
-27	3709	0	3709	9608	376144	[[0.0, 3709.0], [9608.0, 376144.0]]	1	1
-26	3726	0	3726	9608	376127	[[0.0, 3726.0], [9608.0, 376127.0]]	1	1
-25	3746	0	3746	9608	376107	[[0.0, 3746.0], [9608.0, 376107.0]]	1	1
-24	3755	0	3755	9608	376098	[[0.0, 3755.0], [9608.0, 376098.0]]	1	1
-23	3768	0	3768	9608	376085	[[0.0, 3768.0], [9608.0, 376085.0]]	1	1
-22	3778	0	3778	9608	376075	[[0.0, 3778.0], [9608.0, 376075.0]]	1	1
-21	3788	0	3788	9608	376065	[[0.0, 3788.0], [9608.0, 376065.0]]	1	1
-20	3806	0	3806	9608	376047	[[0.0, 3806.0], [9608.0, 376047.0]]	1	1
-19	3818	0	3818	9608	376035	[[0.0, 3818.0], [9608.0, 376035.0]]	1	1
-18	3832	1	3831	9607	376022	[[1.0, 3831.0], [9607.0, 376022.0]]	1	1
-17	3848	1	3847	9607	376006	[[1.0, 3847.0], [9607.0, 376006.0]]	1	1
-16	3864	0	3864	9608	375989	[[0.0, 3864.0], [9608.0, 375989.0]]	1	1
-15	3881	0	3881	9608	375972	[[0.0, 3881.0], [9608.0, 375972.0]]	1	1
-14	3894	0	3894	9608	375959	[[0.0, 3894.0], [9608.0, 375959.0]]	1	1
-13	3908	0	3908	9608	375945	[[0.0, 3908.0], [9608.0, 375945.0]]	1	1
-12	3922	0	3922	9608	375931	[[0.0, 3922.0], [9608.0, 375931.0]]	1	1
-11	3937	0	3937	9608	375916	[[0.0, 3937.0], [9608.0, 375916.0]]	1	1
-10	3948	0	3948	9608	375905	[[0.0, 3948.0], [9608.0, 375905.0]]	1	1
-9	3971	0	3971	9608	375882	[[0.0, 3971.0], [9608.0, 375882.0]]	1	1
-8	3994	0	3994	9608	375859	[[0.0, 3994.0], [9608.0, 375859.0]]	1	1
-7	4012	0	4012	9608	375841	[[0.0, 4012.0], [9608.0, 375841.0]]	1	1
-6	4029	0	4029	9608	375824	[[0.0, 4029.0], [9608.0, 375824.0]]	1	1
-5	4049	0	4049	9608	375804	[[0.0, 4049.0], [9608.0, 375804.0]]	1	1
-4	4066	0	4066	9608	375787	[[0.0, 4066.0], [9608.0, 375787.0]]	1	1
-3	4081	0	4081	9608	375772	[[0.0, 4081.0], [9608.0, 375772.0]]	1	1
-2	4118	0	4118	9608	375735	[[0.0, 4118.0], [9608.0, 375735.0]]	1	1
-1	4126	0	4126	9608	375727	[[0.0, 4126.0], [9608.0, 375727.0]]	1	1
0	4126	5	4121	9603	375732	[[5.0, 4121.0], [9603.0, 375732.0]]	1	1
1	4082	617	3465	8991	376388	[[617.0, 3465.0], [8991.0, 376388.0]]	1.765e-285	1.84884e-283
2	4014	81	3933	9527	375920	[[81.0, 3933.0], [9527.0, 375920.0]]	0.97383	1
3	3699	52	3647	9556	376206	[[52.0, 3647.0], [9556.0, 376206.0]]	0.999998	1
4	3471	860	2611	8748	377242	[[860.0, 2611.0], [8748.0, 377242.0]]	0	0
5	3355	1187	2168	8421	377685	[[1187.0, 2168.0], [8421.0, 377685.0]]	0	0
6	3267	657	2610	8951	377243	[[657.0, 2610.0], [8951.0, 377243.0]]	0	0
7	3152	459	2693	9149	377160	[[459.0, 2693.0], [9149.0, 377160.0]]	7.52536e-205	4.50446e-203
8	3092	314	2778	9294	377075	[[314.0, 2778.0], [9294.0, 377075.0]]	1.81456e-97	5.84845e-96
9	3011	427	2584	9181	377269	[[427.0, 2584.0], [9181.0, 377269.0]]	5.27161e-186	2.45423e-184
10	2924	449	2475	9159	377378	[[449.0, 2475.0], [9159.0, 377378.0]]	6.58406e-210	5.51744e-208
11	2854	433	2421	9175	377432	[[433.0, 2421.0], [9175.0, 377432.0]]	2.77882e-200	1.45541e-198
12	2799	332	2467	9276	377386	[[332.0, 2467.0], [9276.0, 377386.0]]	8.56984e-122	3.26433e-120
13	2740	221	2519	9387	377334	[[221.0, 2519.0], [9387.0, 377334.0]]	1.04163e-51	2.72777e-50
14	2693	271	2422	9337	377431	[[271.0, 2422.0], [9337.0, 377431.0]]	2.30692e-83	6.44401e-82
15	2630	297	2333	9311	377520	[[297.0, 2333.0], [9311.0, 377520.0]]	1.3118e-103	4.58036e-102
16	2579	423	2156	9185	377697	[[423.0, 2156.0], [9185.0, 377697.0]]	4.85071e-209	3.38741e-207
17	2523	363	2160	9245	377693	[[363.0, 2160.0], [9245.0, 377693.0]]	3.93573e-160	1.64907e-158
18	2482	264	2218	9344	377635	[[264.0, 2218.0], [9344.0, 377635.0]]	1.89738e-86	5.67857e-85
19	2428	176	2252	9432	377601	[[176.0, 2252.0], [9432.0, 377601.0]]	1.34549e-35	3.31623e-34
20	2365	103	2262	9505	377591	[[103.0, 2262.0], [9505.0, 377591.0]]	4.7695e-08	1.11023e-06
21	2306	89	2217	9519	377636	[[89.0, 2217.0], [9519.0, 377636.0]]	3.70803e-05	0.000817717
22	2235	70	2165	9538	377688	[[70.0, 2165.0], [9538.0, 377688.0]]	0.0280651	0.587963
23	2186	57	2129	9551	377724	[[57.0, 2129.0], [9551.0, 377724.0]]	0.354054	1
24	2135	51	2084	9557	377769	[[51.0, 2084.0], [9557.0, 377769.0]]	0.611631	1
25	2092	40	2052	9568	377801	[[40.0, 2052.0], [9568.0, 377801.0]]	0.960832	1
26	2036	44	1992	9564	377861	[[44.0, 1992.0], [9564.0, 377861.0]]	0.832183	1
27	1972	47	1925	9561	377928	[[47.0, 1925.0], [9561.0, 377928.0]]	0.61486	1
28	1927	37	1890	9571	377963	[[37.0, 1890.0], [9571.0, 377963.0]]	0.952423	1
29	1871	40	1831	9568	378022	[[40.0, 1831.0], [9568.0, 378022.0]]	0.84018	1
30	1802	29	1773	9579	378080	[[29.0, 1773.0], [9579.0, 378080.0]]	0.994923	1
31	1753	21	1732	9587	378121	[[21.0, 1732.0], [9587.0, 378121.0]]	0.999947	1
32	1678	12	1666	9596	378187	[[12.0, 1666.0], [9596.0, 378187.0]]	1	1
33	1625	21	1604	9587	378249	[[21.0, 1604.0], [9587.0, 378249.0]]	0.999699	1
34	1582	16	1566	9592	378287	[[16.0, 1566.0], [9592.0, 378287.0]]	0.999992	1
35	1533	14	1519	9594	378334	[[14.0, 1519.0], [9594.0, 378334.0]]	0.999998	1
36	1488	10	1478	9598	378375	[[10.0, 1478.0], [9598.0, 378375.0]]	1	1
37	1439	8	1431	9600	378422	[[8.0, 1431.0], [9600.0, 378422.0]]	1	1
38	1399	6	1393	9602	378460	[[6.0, 1393.0], [9602.0, 378460.0]]	1	1
39	1357	6	1351	9602	378502	[[6.0, 1351.0], [9602.0, 378502.0]]	1	1
40	1319	12	1307	9596	378546	[[12.0, 1307.0], [9596.0, 378546.0]]	0.99999	1
41	1281	7	1274	9601	378579	[[7.0, 1274.0], [9601.0, 378579.0]]	1	1
42	1242	5	1237	9603	378616	[[5.0, 1237.0], [9603.0, 378616.0]]	1	1
43	1200	6	1194	9602	378659	[[6.0, 1194.0], [9602.0, 378659.0]]	1	1
44	1161	6	1155	9602	378698	[[6.0, 1155.0], [9602.0, 378698.0]]	1	1
45	1118	5	1113	9603	378740	[[5.0, 1113.0], [9603.0, 378740.0]]	1	1
46	1081	4	1077	9604	378776	[[4.0, 1077.0], [9604.0, 378776.0]]	1	1
47	1043	5	1038	9603	378815	[[5.0, 1038.0], [9603.0, 378815.0]]	1	1
48	1013	8	1005	9600	378848	[[8.0, 1005.0], [9600.0, 378848.0]]	0.999981	1
49	982	2	980	9606	378873	[[2.0, 980.0], [9606.0, 378873.0]]	1	1
50	941	5	936	9603	378917	[[5.0, 936.0], [9603.0, 378917.0]]	0.999999	1
51	911	6	905	9602	378948	[[6.0, 905.0], [9602.0, 378948.0]]	0.999991	1
52	882	4	878	9604	378975	[[4.0, 878.0], [9604.0, 378975.0]]	0.999999	1
53	843	2	841	9606	379012	[[2.0, 841.0], [9606.0, 379012.0]]	1	1
54	820	1	819	9607	379034	[[1.0, 819.0], [9607.0, 379034.0]]	1	1
55	792	5	787	9603	379066	[[5.0, 787.0], [9603.0, 379066.0]]	0.999979	1
56	762	1	761	9607	379092	[[1.0, 761.0], [9607.0, 379092.0]]	1	1
57	737	0	737	9608	379116	[[0.0, 737.0], [9608.0, 379116.0]]	1	1
58	712	2	710	9606	379143	[[2.0, 710.0], [9606.0, 379143.0]]	1	1
59	689	2	687	9606	379166	[[2.0, 687.0], [9606.0, 379166.0]]	0.999999	1
60	669	1	668	9607	379185	[[1.0, 668.0], [9607.0, 379185.0]]	1	1
61	639	3	636	9605	379217	[[3.0, 636.0], [9605.0, 379217.0]]	0.999983	1
62	628	3	625	9605	379228	[[3.0, 625.0], [9605.0, 379228.0]]	0.999978	1
63	609	1	608	9607	379245	[[1.0, 608.0], [9607.0, 379245.0]]	1	1
64	592	1	591	9607	379262	[[1.0, 591.0], [9607.0, 379262.0]]	1	1
65	574	2	572	9606	379281	[[2.0, 572.0], [9606.0, 379281.0]]	0.999991	1
66	554	1	553	9607	379300	[[1.0, 553.0], [9607.0, 379300.0]]	0.999999	1
67	538	0	538	9608	379315	[[0.0, 538.0], [9608.0, 379315.0]]	1	1
68	531	0	531	9608	379322	[[0.0, 531.0], [9608.0, 379322.0]]	1	1
69	512	0	512	9608	379341	[[0.0, 512.0], [9608.0, 379341.0]]	1	1
70	498	2	496	9606	379357	[[2.0, 496.0], [9606.0, 379357.0]]	0.999947	1
71	478	2	476	9606	379377	[[2.0, 476.0], [9606.0, 379377.0]]	0.999915	1
72	463	1	462	9607	379391	[[1.0, 462.0], [9607.0, 379391.0]]	0.999991	1
73	451	2	449	9606	379404	[[2.0, 449.0], [9606.0, 379404.0]]	0.999842	1
74	439	2	437	9606	379416	[[2.0, 437.0], [9606.0, 379416.0]]	0.999792	1
75	427	0	427	9608	379426	[[0.0, 427.0], [9608.0, 379426.0]]	1	1
76	414	0	414	9608	379439	[[0.0, 414.0], [9608.0, 379439.0]]	1	1
77	399	0	399	9608	379454	[[0.0, 399.0], [9608.0, 379454.0]]	1	1
78	384	0	384	9608	379469	[[0.0, 384.0], [9608.0, 379469.0]]	1	1
79	375	0	375	9608	379478	[[0.0, 375.0], [9608.0, 379478.0]]	1	1
80	364	1	363	9607	379490	[[1.0, 363.0], [9607.0, 379490.0]]	0.999888	1
81	356	1	355	9607	379498	[[1.0, 355.0], [9607.0, 379498.0]]	0.999863	1
82	350	1	349	9607	379504	[[1.0, 349.0], [9607.0, 379504.0]]	0.999841	1
83	340	0	340	9608	379513	[[0.0, 340.0], [9608.0, 379513.0]]	1	1
84	328	0	328	9608	379525	[[0.0, 328.0], [9608.0, 379525.0]]	1	1
85	322	1	321	9607	379532	[[1.0, 321.0], [9607.0, 379532.0]]	0.99968	1
86	316	1	315	9607	379538	[[1.0, 315.0], [9607.0, 379538.0]]	0.999628	1
87	311	1	310	9607	379543	[[1.0, 310.0], [9607.0, 379543.0]]	0.999579	1
88	306	2	304	9606	379549	[[2.0, 304.0], [9606.0, 379549.0]]	0.995823	1
89	301	1	300	9607	379553	[[1.0, 300.0], [9607.0, 379553.0]]	0.999459	1
90	295	0	295	9608	379558	[[0.0, 295.0], [9608.0, 379558.0]]	1	1
91	290	1	289	9607	379564	[[1.0, 289.0], [9607.0, 379564.0]]	0.999288	1
92	284	0	284	9608	379569	[[0.0, 284.0], [9608.0, 379569.0]]	1	1
93	280	0	280	9608	379573	[[0.0, 280.0], [9608.0, 379573.0]]	1	1
94	277	0	277	9608	379576	[[0.0, 277.0], [9608.0, 379576.0]]	1	1
95	275	0	275	9608	379578	[[0.0, 275.0], [9608.0, 379578.0]]	1	1
96	268	0	268	9608	379585	[[0.0, 268.0], [9608.0, 379585.0]]	1	1
97	256	0	256	9608	379597	[[0.0, 256.0], [9608.0, 379597.0]]	1	1
98	250	1	249	9607	379604	[[1.0, 249.0], [9607.0, 379604.0]]	0.998063	1
99	245	1	244	9607	379609	[[1.0, 244.0], [9607.0, 379609.0]]	0.997806	1
100	238	0	238	9608	379615	[[0.0, 238.0], [9608.0, 379615.0]]	1	1
101	231	0	231	9608	379622	[[0.0, 231.0], [9608.0, 379622.0]]	1	1
102	229	0	229	9608	379624	[[0.0, 229.0], [9608.0, 379624.0]]	1	1
103	224	0	224	9608	379629	[[0.0, 224.0], [9608.0, 379629.0]]	1	1
104	216	0	216	9608	379637	[[0.0, 216.0], [9608.0, 379637.0]]	1	1
105	212	0	212	9608	379641	[[0.0, 212.0], [9608.0, 379641.0]]	1	1
106	208	0	208	9608	379645	[[0.0, 208.0], [9608.0, 379645.0]]	1	1
107	203	0	203	9608	379650	[[0.0, 203.0], [9608.0, 379650.0]]	1	1
108	199	0	199	9608	379654	[[0.0, 199.0], [9608.0, 379654.0]]	1	1
109	196	0	196	9608	379657	[[0.0, 196.0], [9608.0, 379657.0]]	1	1
110	190	1	189	9607	379664	[[1.0, 189.0], [9607.0, 379664.0]]	0.991324	1
111	187	0	187	9608	379666	[[0.0, 187.0], [9608.0, 379666.0]]	1	1
112	184	0	184	9608	379669	[[0.0, 184.0], [9608.0, 379669.0]]	1	1
113	181	1	180	9607	379673	[[1.0, 180.0], [9607.0, 379673.0]]	0.989136	1
114	180	0	180	9608	379673	[[0.0, 180.0], [9608.0, 379673.0]]	1	1
115	178	0	178	9608	379675	[[0.0, 178.0], [9608.0, 379675.0]]	1	1
116	173	0	173	9608	379680	[[0.0, 173.0], [9608.0, 379680.0]]	1	1
117	170	0	170	9608	379683	[[0.0, 170.0], [9608.0, 379683.0]]	1	1
118	168	0	168	9608	379685	[[0.0, 168.0], [9608.0, 379685.0]]	1	1
119	164	0	164	9608	379689	[[0.0, 164.0], [9608.0, 379689.0]]	1	1
120	163	0	163	9608	379690	[[0.0, 163.0], [9608.0, 379690.0]]	1	1
121	160	0	160	9608	379693	[[0.0, 160.0], [9608.0, 379693.0]]	1	1
122	158	0	158	9608	379695	[[0.0, 158.0], [9608.0, 379695.0]]	1	1
123	158	0	158	9608	379695	[[0.0, 158.0], [9608.0, 379695.0]]	1	1
124	155	0	155	9608	379698	[[0.0, 155.0], [9608.0, 379698.0]]	1	1
125	153	0	153	9608	379700	[[0.0, 153.0], [9608.0, 379700.0]]	1	1
126	149	0	149	9608	379704	[[0.0, 149.0], [9608.0, 379704.0]]	1	1
127	147	0	147	9608	379706	[[0.0, 147.0], [9608.0, 379706.0]]	1	1
128	144	0	144	9608	379709	[[0.0, 144.0], [9608.0, 379709.0]]	1	1
129	141	0	141	9608	379712	[[0.0, 141.0], [9608.0, 379712.0]]	1	1
130	139	0	139	9608	379714	[[0.0, 139.0], [9608.0, 379714.0]]	1	1
131	137	0	137	9608	379716	[[0.0, 137.0], [9608.0, 379716.0]]	1	1
132	136	0	136	9608	379717	[[0.0, 136.0], [9608.0, 379717.0]]	1	1
133	133	0	133	9608	379720	[[0.0, 133.0], [9608.0, 379720.0]]	1	1
134	132	1	131	9607	379722	[[1.0, 131.0], [9607.0, 379722.0]]	0.963037	1
135	128	1	127	9607	379726	[[1.0, 127.0], [9607.0, 379726.0]]	0.959152	1
136	126	0	126	9608	379727	[[0.0, 126.0], [9608.0, 379727.0]]	1	1
137	123	0	123	9608	379730	[[0.0, 123.0], [9608.0, 379730.0]]	1	1
138	122	1	121	9607	379732	[[1.0, 121.0], [9607.0, 379732.0]]	0.952545	1
139	121	1	120	9607	379733	[[1.0, 120.0], [9607.0, 379733.0]]	0.951344	1
140	120	0	120	9608	379733	[[0.0, 120.0], [9608.0, 379733.0]]	1	1
141	119	0	119	9608	379734	[[0.0, 119.0], [9608.0, 379734.0]]	1	1
142	116	0	116	9608	379737	[[0.0, 116.0], [9608.0, 379737.0]]	1	1
143	112	0	112	9608	379741	[[0.0, 112.0], [9608.0, 379741.0]]	1	1
144	111	0	111	9608	379742	[[0.0, 111.0], [9608.0, 379742.0]]	1	1
145	109	0	109	9608	379744	[[0.0, 109.0], [9608.0, 379744.0]]	1	1
146	108	0	108	9608	379745	[[0.0, 108.0], [9608.0, 379745.0]]	1	1
147	106	1	105	9607	379748	[[1.0, 105.0], [9607.0, 379748.0]]	0.92922	1
148	106	1	105	9607	379748	[[1.0, 105.0], [9607.0, 379748.0]]	0.92922	1
149	104	1	103	9607	379750	[[1.0, 103.0], [9607.0, 379750.0]]	0.925593	1
150	102	0	102	9608	379751	[[0.0, 102.0], [9608.0, 379751.0]]	1	1
151	100	0	100	9608	379753	[[0.0, 100.0], [9608.0, 379753.0]]	1	1
152	99	0	99	9608	379754	[[0.0, 99.0], [9608.0, 379754.0]]	1	1
153	98	0	98	9608	379755	[[0.0, 98.0], [9608.0, 379755.0]]	1	1
154	97	0	97	9608	379756	[[0.0, 97.0], [9608.0, 379756.0]]	1	1
155	96	0	96	9608	379757	[[0.0, 96.0], [9608.0, 379757.0]]	1	1
156	96	1	95	9607	379758	[[1.0, 95.0], [9607.0, 379758.0]]	0.909129	1
157	94	0	94	9608	379759	[[0.0, 94.0], [9608.0, 379759.0]]	1	1
158	92	1	91	9607	379762	[[1.0, 91.0], [9607.0, 379762.0]]	0.899578	1
159	90	0	90	9608	379763	[[0.0, 90.0], [9608.0, 379763.0]]	1	1
160	87	0	87	9608	379766	[[0.0, 87.0], [9608.0, 379766.0]]	1	1
161	84	0	84	9608	379769	[[0.0, 84.0], [9608.0, 379769.0]]	1	1
162	84	0	84	9608	379769	[[0.0, 84.0], [9608.0, 379769.0]]	1	1
163	82	0	82	9608	379771	[[0.0, 82.0], [9608.0, 379771.0]]	1	1
164	80	0	80	9608	379773	[[0.0, 80.0], [9608.0, 379773.0]]	1	1
165	76	0	76	9608	379777	[[0.0, 76.0], [9608.0, 379777.0]]	1	1
166	75	0	75	9608	379778	[[0.0, 75.0], [9608.0, 379778.0]]	1	1
167	75	0	75	9608	379778	[[0.0, 75.0], [9608.0, 379778.0]]	1	1
168	72	0	72	9608	379781	[[0.0, 72.0], [9608.0, 379781.0]]	1	1
169	72	0	72	9608	379781	[[0.0, 72.0], [9608.0, 379781.0]]	1	1
170	71	0	71	9608	379782	[[0.0, 71.0], [9608.0, 379782.0]]	1	1
171	67	0	67	9608	379786	[[0.0, 67.0], [9608.0, 379786.0]]	1	1
172	66	0	66	9608	379787	[[0.0, 66.0], [9608.0, 379787.0]]	1	1
173	65	0	65	9608	379788	[[0.0, 65.0], [9608.0, 379788.0]]	1	1
174	62	0	62	9608	379791	[[0.0, 62.0], [9608.0, 379791.0]]	1	1
175	60	0	60	9608	379793	[[0.0, 60.0], [9608.0, 379793.0]]	1	1
176	59	0	59	9608	379794	[[0.0, 59.0], [9608.0, 379794.0]]	1	1
177	58	0	58	9608	379795	[[0.0, 58.0], [9608.0, 379795.0]]	1	1
178	57	0	57	9608	379796	[[0.0, 57.0], [9608.0, 379796.0]]	1	1
179	56	0	56	9608	379797	[[0.0, 56.0], [9608.0, 379797.0]]	1	1
180	55	0	55	9608	379798	[[0.0, 55.0], [9608.0, 379798.0]]	1	1
181	55	0	55	9608	379798	[[0.0, 55.0], [9608.0, 379798.0]]	1	1
182	54	0	54	9608	379799	[[0.0, 54.0], [9608.0, 379799.0]]	1	1
183	53	0	53	9608	379800	[[0.0, 53.0], [9608.0, 379800.0]]	1	1
184	53	0	53	9608	379800	[[0.0, 53.0], [9608.0, 379800.0]]	1	1
185	53	0	53	9608	379800	[[0.0, 53.0], [9608.0, 379800.0]]	1	1
186	53	0	53	9608	379800	[[0.0, 53.0], [9608.0, 379800.0]]	1	1
187	53	0	53	9608	379800	[[0.0, 53.0], [9608.0, 379800.0]]	1	1
188	52	0	52	9608	379801	[[0.0, 52.0], [9608.0, 379801.0]]	1	1
189	52	0	52	9608	379801	[[0.0, 52.0], [9608.0, 379801.0]]	1	1
190	52	0	52	9608	379801	[[0.0, 52.0], [9608.0, 379801.0]]	1	1
191	51	0	51	9608	379802	[[0.0, 51.0], [9608.0, 379802.0]]	1	1
192	50	0	50	9608	379803	[[0.0, 50.0], [9608.0, 379803.0]]	1	1
193	50	1	49	9607	379804	[[1.0, 49.0], [9607.0, 379804.0]]	0.713223	1
194	50	0	50	9608	379803	[[0.0, 50.0], [9608.0, 379803.0]]	1	1

## Sheet: Mob_P1 26,327 elements
Position	Total ORFs count	Anti-defense count	In position + not anti-defense	not in position + anti-defense	not in position + not anti-defense	Fisher’s exact table	P-value	P-value after FDR
-1673	50	0	50	8153	773159	[[0.0, 50.0], [8153.0, 773159.0]]	1	1
-1672	50	0	50	8153	773159	[[0.0, 50.0], [8153.0, 773159.0]]	1	1
-1671	50	0	50	8153	773159	[[0.0, 50.0], [8153.0, 773159.0]]	1	1
-1670	50	0	50	8153	773159	[[0.0, 50.0], [8153.0, 773159.0]]	1	1
-1669	50	0	50	8153	773159	[[0.0, 50.0], [8153.0, 773159.0]]	1	1
-1668	50	0	50	8153	773159	[[0.0, 50.0], [8153.0, 773159.0]]	1	1
-1667	50	0	50	8153	773159	[[0.0, 50.0], [8153.0, 773159.0]]	1	1
-1666	50	0	50	8153	773159	[[0.0, 50.0], [8153.0, 773159.0]]	1	1
-1665	50	0	50	8153	773159	[[0.0, 50.0], [8153.0, 773159.0]]	1	1
-1664	50	0	50	8153	773159	[[0.0, 50.0], [8153.0, 773159.0]]	1	1
-1663	50	0	50	8153	773159	[[0.0, 50.0], [8153.0, 773159.0]]	1	1
-1662	50	0	50	8153	773159	[[0.0, 50.0], [8153.0, 773159.0]]	1	1
-1661	50	0	50	8153	773159	[[0.0, 50.0], [8153.0, 773159.0]]	1	1
-1660	50	0	50	8153	773159	[[0.0, 50.0], [8153.0, 773159.0]]	1	1
-1659	50	0	50	8153	773159	[[0.0, 50.0], [8153.0, 773159.0]]	1	1
-1658	50	0	50	8153	773159	[[0.0, 50.0], [8153.0, 773159.0]]	1	1
-1657	50	0	50	8153	773159	[[0.0, 50.0], [8153.0, 773159.0]]	1	1
-1656	50	0	50	8153	773159	[[0.0, 50.0], [8153.0, 773159.0]]	1	1
-1655	50	0	50	8153	773159	[[0.0, 50.0], [8153.0, 773159.0]]	1	1
-1654	50	0	50	8153	773159	[[0.0, 50.0], [8153.0, 773159.0]]	1	1
-1653	50	0	50	8153	773159	[[0.0, 50.0], [8153.0, 773159.0]]	1	1
-1652	50	0	50	8153	773159	[[0.0, 50.0], [8153.0, 773159.0]]	1	1
-1651	50	0	50	8153	773159	[[0.0, 50.0], [8153.0, 773159.0]]	1	1
-1650	50	0	50	8153	773159	[[0.0, 50.0], [8153.0, 773159.0]]	1	1
-1649	50	0	50	8153	773159	[[0.0, 50.0], [8153.0, 773159.0]]	1	1
-1648	50	0	50	8153	773159	[[0.0, 50.0], [8153.0, 773159.0]]	1	1
-1647	50	0	50	8153	773159	[[0.0, 50.0], [8153.0, 773159.0]]	1	1
-1646	51	0	51	8153	773158	[[0.0, 51.0], [8153.0, 773158.0]]	1	1
-1645	52	0	52	8153	773157	[[0.0, 52.0], [8153.0, 773157.0]]	1	1
-1644	52	0	52	8153	773157	[[0.0, 52.0], [8153.0, 773157.0]]	1	1
-1643	52	0	52	8153	773157	[[0.0, 52.0], [8153.0, 773157.0]]	1	1
-1642	52	0	52	8153	773157	[[0.0, 52.0], [8153.0, 773157.0]]	1	1
-1641	52	0	52	8153	773157	[[0.0, 52.0], [8153.0, 773157.0]]	1	1
-1640	52	0	52	8153	773157	[[0.0, 52.0], [8153.0, 773157.0]]	1	1
-1639	52	0	52	8153	773157	[[0.0, 52.0], [8153.0, 773157.0]]	1	1
-1638	52	0	52	8153	773157	[[0.0, 52.0], [8153.0, 773157.0]]	1	1
-1637	52	0	52	8153	773157	[[0.0, 52.0], [8153.0, 773157.0]]	1	1
-1636	52	0	52	8153	773157	[[0.0, 52.0], [8153.0, 773157.0]]	1	1
-1635	52	0	52	8153	773157	[[0.0, 52.0], [8153.0, 773157.0]]	1	1
-1634	52	0	52	8153	773157	[[0.0, 52.0], [8153.0, 773157.0]]	1	1
-1633	52	0	52	8153	773157	[[0.0, 52.0], [8153.0, 773157.0]]	1	1
-1632	52	0	52	8153	773157	[[0.0, 52.0], [8153.0, 773157.0]]	1	1
-1631	52	0	52	8153	773157	[[0.0, 52.0], [8153.0, 773157.0]]	1	1
-1630	52	0	52	8153	773157	[[0.0, 52.0], [8153.0, 773157.0]]	1	1
-1629	52	0	52	8153	773157	[[0.0, 52.0], [8153.0, 773157.0]]	1	1
-1628	52	0	52	8153	773157	[[0.0, 52.0], [8153.0, 773157.0]]	1	1
-1627	52	0	52	8153	773157	[[0.0, 52.0], [8153.0, 773157.0]]	1	1
-1626	52	0	52	8153	773157	[[0.0, 52.0], [8153.0, 773157.0]]	1	1
-1625	52	0	52	8153	773157	[[0.0, 52.0], [8153.0, 773157.0]]	1	1
-1624	52	0	52	8153	773157	[[0.0, 52.0], [8153.0, 773157.0]]	1	1
-1623	52	0	52	8153	773157	[[0.0, 52.0], [8153.0, 773157.0]]	1	1
-1622	52	0	52	8153	773157	[[0.0, 52.0], [8153.0, 773157.0]]	1	1
-1621	52	0	52	8153	773157	[[0.0, 52.0], [8153.0, 773157.0]]	1	1
-1620	52	0	52	8153	773157	[[0.0, 52.0], [8153.0, 773157.0]]	1	1
-1619	52	0	52	8153	773157	[[0.0, 52.0], [8153.0, 773157.0]]	1	1
-1618	52	0	52	8153	773157	[[0.0, 52.0], [8153.0, 773157.0]]	1	1
-1617	52	0	52	8153	773157	[[0.0, 52.0], [8153.0, 773157.0]]	1	1
-1616	52	0	52	8153	773157	[[0.0, 52.0], [8153.0, 773157.0]]	1	1
-1615	52	0	52	8153	773157	[[0.0, 52.0], [8153.0, 773157.0]]	1	1
-1614	52	0	52	8153	773157	[[0.0, 52.0], [8153.0, 773157.0]]	1	1
-1613	52	0	52	8153	773157	[[0.0, 52.0], [8153.0, 773157.0]]	1	1
-1612	52	0	52	8153	773157	[[0.0, 52.0], [8153.0, 773157.0]]	1	1
-1611	52	0	52	8153	773157	[[0.0, 52.0], [8153.0, 773157.0]]	1	1
-1610	52	0	52	8153	773157	[[0.0, 52.0], [8153.0, 773157.0]]	1	1
-1609	52	0	52	8153	773157	[[0.0, 52.0], [8153.0, 773157.0]]	1	1
-1608	52	0	52	8153	773157	[[0.0, 52.0], [8153.0, 773157.0]]	1	1
-1607	52	0	52	8153	773157	[[0.0, 52.0], [8153.0, 773157.0]]	1	1
-1606	52	0	52	8153	773157	[[0.0, 52.0], [8153.0, 773157.0]]	1	1
-1605	52	0	52	8153	773157	[[0.0, 52.0], [8153.0, 773157.0]]	1	1
-1604	52	0	52	8153	773157	[[0.0, 52.0], [8153.0, 773157.0]]	1	1
-1603	52	0	52	8153	773157	[[0.0, 52.0], [8153.0, 773157.0]]	1	1
-1602	52	0	52	8153	773157	[[0.0, 52.0], [8153.0, 773157.0]]	1	1
-1601	52	0	52	8153	773157	[[0.0, 52.0], [8153.0, 773157.0]]	1	1
-1600	52	0	52	8153	773157	[[0.0, 52.0], [8153.0, 773157.0]]	1	1
-1599	52	0	52	8153	773157	[[0.0, 52.0], [8153.0, 773157.0]]	1	1
-1598	52	0	52	8153	773157	[[0.0, 52.0], [8153.0, 773157.0]]	1	1
-1597	52	0	52	8153	773157	[[0.0, 52.0], [8153.0, 773157.0]]	1	1
-1596	53	0	53	8153	773156	[[0.0, 53.0], [8153.0, 773156.0]]	1	1
-1595	53	0	53	8153	773156	[[0.0, 53.0], [8153.0, 773156.0]]	1	1
-1594	53	0	53	8153	773156	[[0.0, 53.0], [8153.0, 773156.0]]	1	1
-1593	53	0	53	8153	773156	[[0.0, 53.0], [8153.0, 773156.0]]	1	1
-1592	53	0	53	8153	773156	[[0.0, 53.0], [8153.0, 773156.0]]	1	1
-1591	53	0	53	8153	773156	[[0.0, 53.0], [8153.0, 773156.0]]	1	1
-1590	53	0	53	8153	773156	[[0.0, 53.0], [8153.0, 773156.0]]	1	1
-1589	53	0	53	8153	773156	[[0.0, 53.0], [8153.0, 773156.0]]	1	1
-1588	53	0	53	8153	773156	[[0.0, 53.0], [8153.0, 773156.0]]	1	1
-1587	53	0	53	8153	773156	[[0.0, 53.0], [8153.0, 773156.0]]	1	1
-1586	53	0	53	8153	773156	[[0.0, 53.0], [8153.0, 773156.0]]	1	1
-1585	53	0	53	8153	773156	[[0.0, 53.0], [8153.0, 773156.0]]	1	1
-1584	53	0	53	8153	773156	[[0.0, 53.0], [8153.0, 773156.0]]	1	1
-1583	53	0	53	8153	773156	[[0.0, 53.0], [8153.0, 773156.0]]	1	1
-1582	53	0	53	8153	773156	[[0.0, 53.0], [8153.0, 773156.0]]	1	1
-1581	53	0	53	8153	773156	[[0.0, 53.0], [8153.0, 773156.0]]	1	1
-1580	53	0	53	8153	773156	[[0.0, 53.0], [8153.0, 773156.0]]	1	1
-1579	53	0	53	8153	773156	[[0.0, 53.0], [8153.0, 773156.0]]	1	1
-1578	53	0	53	8153	773156	[[0.0, 53.0], [8153.0, 773156.0]]	1	1
-1577	53	0	53	8153	773156	[[0.0, 53.0], [8153.0, 773156.0]]	1	1
-1576	53	0	53	8153	773156	[[0.0, 53.0], [8153.0, 773156.0]]	1	1
-1575	53	0	53	8153	773156	[[0.0, 53.0], [8153.0, 773156.0]]	1	1
-1574	53	0	53	8153	773156	[[0.0, 53.0], [8153.0, 773156.0]]	1	1
-1573	53	0	53	8153	773156	[[0.0, 53.0], [8153.0, 773156.0]]	1	1
-1572	53	0	53	8153	773156	[[0.0, 53.0], [8153.0, 773156.0]]	1	1
-1571	53	0	53	8153	773156	[[0.0, 53.0], [8153.0, 773156.0]]	1	1
-1570	53	0	53	8153	773156	[[0.0, 53.0], [8153.0, 773156.0]]	1	1
-1569	53	0	53	8153	773156	[[0.0, 53.0], [8153.0, 773156.0]]	1	1
-1568	53	0	53	8153	773156	[[0.0, 53.0], [8153.0, 773156.0]]	1	1
-1567	53	0	53	8153	773156	[[0.0, 53.0], [8153.0, 773156.0]]	1	1
-1566	53	0	53	8153	773156	[[0.0, 53.0], [8153.0, 773156.0]]	1	1
-1565	53	0	53	8153	773156	[[0.0, 53.0], [8153.0, 773156.0]]	1	1
-1564	53	0	53	8153	773156	[[0.0, 53.0], [8153.0, 773156.0]]	1	1
-1563	53	0	53	8153	773156	[[0.0, 53.0], [8153.0, 773156.0]]	1	1
-1562	53	0	53	8153	773156	[[0.0, 53.0], [8153.0, 773156.0]]	1	1
-1561	53	0	53	8153	773156	[[0.0, 53.0], [8153.0, 773156.0]]	1	1
-1560	53	0	53	8153	773156	[[0.0, 53.0], [8153.0, 773156.0]]	1	1
-1559	53	0	53	8153	773156	[[0.0, 53.0], [8153.0, 773156.0]]	1	1
-1558	53	0	53	8153	773156	[[0.0, 53.0], [8153.0, 773156.0]]	1	1
-1557	53	0	53	8153	773156	[[0.0, 53.0], [8153.0, 773156.0]]	1	1
-1556	53	0	53	8153	773156	[[0.0, 53.0], [8153.0, 773156.0]]	1	1
-1555	54	0	54	8153	773155	[[0.0, 54.0], [8153.0, 773155.0]]	1	1
-1554	54	0	54	8153	773155	[[0.0, 54.0], [8153.0, 773155.0]]	1	1
-1553	54	0	54	8153	773155	[[0.0, 54.0], [8153.0, 773155.0]]	1	1
-1552	54	0	54	8153	773155	[[0.0, 54.0], [8153.0, 773155.0]]	1	1
-1551	54	0	54	8153	773155	[[0.0, 54.0], [8153.0, 773155.0]]	1	1
-1550	54	0	54	8153	773155	[[0.0, 54.0], [8153.0, 773155.0]]	1	1
-1549	54	0	54	8153	773155	[[0.0, 54.0], [8153.0, 773155.0]]	1	1
-1548	54	0	54	8153	773155	[[0.0, 54.0], [8153.0, 773155.0]]	1	1
-1547	55	0	55	8153	773154	[[0.0, 55.0], [8153.0, 773154.0]]	1	1
-1546	55	0	55	8153	773154	[[0.0, 55.0], [8153.0, 773154.0]]	1	1
-1545	55	0	55	8153	773154	[[0.0, 55.0], [8153.0, 773154.0]]	1	1
-1544	55	0	55	8153	773154	[[0.0, 55.0], [8153.0, 773154.0]]	1	1
-1543	55	0	55	8153	773154	[[0.0, 55.0], [8153.0, 773154.0]]	1	1
-1542	55	0	55	8153	773154	[[0.0, 55.0], [8153.0, 773154.0]]	1	1
-1541	55	0	55	8153	773154	[[0.0, 55.0], [8153.0, 773154.0]]	1	1
-1540	55	0	55	8153	773154	[[0.0, 55.0], [8153.0, 773154.0]]	1	1
-1539	55	0	55	8153	773154	[[0.0, 55.0], [8153.0, 773154.0]]	1	1
-1538	55	0	55	8153	773154	[[0.0, 55.0], [8153.0, 773154.0]]	1	1
-1537	55	0	55	8153	773154	[[0.0, 55.0], [8153.0, 773154.0]]	1	1
-1536	55	0	55	8153	773154	[[0.0, 55.0], [8153.0, 773154.0]]	1	1
-1535	55	0	55	8153	773154	[[0.0, 55.0], [8153.0, 773154.0]]	1	1
-1534	55	0	55	8153	773154	[[0.0, 55.0], [8153.0, 773154.0]]	1	1
-1533	55	0	55	8153	773154	[[0.0, 55.0], [8153.0, 773154.0]]	1	1
-1532	55	0	55	8153	773154	[[0.0, 55.0], [8153.0, 773154.0]]	1	1
-1531	55	0	55	8153	773154	[[0.0, 55.0], [8153.0, 773154.0]]	1	1
-1530	55	0	55	8153	773154	[[0.0, 55.0], [8153.0, 773154.0]]	1	1
-1529	55	0	55	8153	773154	[[0.0, 55.0], [8153.0, 773154.0]]	1	1
-1528	55	0	55	8153	773154	[[0.0, 55.0], [8153.0, 773154.0]]	1	1
-1527	55	0	55	8153	773154	[[0.0, 55.0], [8153.0, 773154.0]]	1	1
-1526	55	0	55	8153	773154	[[0.0, 55.0], [8153.0, 773154.0]]	1	1
-1525	55	0	55	8153	773154	[[0.0, 55.0], [8153.0, 773154.0]]	1	1
-1524	55	0	55	8153	773154	[[0.0, 55.0], [8153.0, 773154.0]]	1	1
-1523	55	0	55	8153	773154	[[0.0, 55.0], [8153.0, 773154.0]]	1	1
-1522	55	0	55	8153	773154	[[0.0, 55.0], [8153.0, 773154.0]]	1	1
-1521	55	0	55	8153	773154	[[0.0, 55.0], [8153.0, 773154.0]]	1	1
-1520	55	0	55	8153	773154	[[0.0, 55.0], [8153.0, 773154.0]]	1	1
-1519	55	0	55	8153	773154	[[0.0, 55.0], [8153.0, 773154.0]]	1	1
-1518	55	0	55	8153	773154	[[0.0, 55.0], [8153.0, 773154.0]]	1	1
-1517	55	0	55	8153	773154	[[0.0, 55.0], [8153.0, 773154.0]]	1	1
-1516	55	0	55	8153	773154	[[0.0, 55.0], [8153.0, 773154.0]]	1	1
-1515	55	0	55	8153	773154	[[0.0, 55.0], [8153.0, 773154.0]]	1	1
-1514	55	0	55	8153	773154	[[0.0, 55.0], [8153.0, 773154.0]]	1	1
-1513	55	0	55	8153	773154	[[0.0, 55.0], [8153.0, 773154.0]]	1	1
-1512	55	0	55	8153	773154	[[0.0, 55.0], [8153.0, 773154.0]]	1	1
-1511	55	0	55	8153	773154	[[0.0, 55.0], [8153.0, 773154.0]]	1	1
-1510	55	0	55	8153	773154	[[0.0, 55.0], [8153.0, 773154.0]]	1	1
-1509	55	0	55	8153	773154	[[0.0, 55.0], [8153.0, 773154.0]]	1	1
-1508	56	0	56	8153	773153	[[0.0, 56.0], [8153.0, 773153.0]]	1	1
-1507	56	0	56	8153	773153	[[0.0, 56.0], [8153.0, 773153.0]]	1	1
-1506	56	0	56	8153	773153	[[0.0, 56.0], [8153.0, 773153.0]]	1	1
-1505	56	0	56	8153	773153	[[0.0, 56.0], [8153.0, 773153.0]]	1	1
-1504	56	0	56	8153	773153	[[0.0, 56.0], [8153.0, 773153.0]]	1	1
-1503	56	0	56	8153	773153	[[0.0, 56.0], [8153.0, 773153.0]]	1	1
-1502	56	0	56	8153	773153	[[0.0, 56.0], [8153.0, 773153.0]]	1	1
-1501	56	0	56	8153	773153	[[0.0, 56.0], [8153.0, 773153.0]]	1	1
-1500	56	0	56	8153	773153	[[0.0, 56.0], [8153.0, 773153.0]]	1	1
-1499	56	0	56	8153	773153	[[0.0, 56.0], [8153.0, 773153.0]]	1	1
-1498	56	0	56	8153	773153	[[0.0, 56.0], [8153.0, 773153.0]]	1	1
-1497	56	0	56	8153	773153	[[0.0, 56.0], [8153.0, 773153.0]]	1	1
-1496	57	0	57	8153	773152	[[0.0, 57.0], [8153.0, 773152.0]]	1	1
-1495	57	0	57	8153	773152	[[0.0, 57.0], [8153.0, 773152.0]]	1	1
-1494	57	0	57	8153	773152	[[0.0, 57.0], [8153.0, 773152.0]]	1	1
-1493	57	0	57	8153	773152	[[0.0, 57.0], [8153.0, 773152.0]]	1	1
-1492	57	0	57	8153	773152	[[0.0, 57.0], [8153.0, 773152.0]]	1	1
-1491	57	0	57	8153	773152	[[0.0, 57.0], [8153.0, 773152.0]]	1	1
-1490	57	0	57	8153	773152	[[0.0, 57.0], [8153.0, 773152.0]]	1	1
-1489	57	0	57	8153	773152	[[0.0, 57.0], [8153.0, 773152.0]]	1	1
-1488	57	0	57	8153	773152	[[0.0, 57.0], [8153.0, 773152.0]]	1	1
-1487	57	0	57	8153	773152	[[0.0, 57.0], [8153.0, 773152.0]]	1	1
-1486	57	0	57	8153	773152	[[0.0, 57.0], [8153.0, 773152.0]]	1	1
-1485	57	0	57	8153	773152	[[0.0, 57.0], [8153.0, 773152.0]]	1	1
-1484	57	0	57	8153	773152	[[0.0, 57.0], [8153.0, 773152.0]]	1	1
-1483	57	0	57	8153	773152	[[0.0, 57.0], [8153.0, 773152.0]]	1	1
-1482	57	0	57	8153	773152	[[0.0, 57.0], [8153.0, 773152.0]]	1	1
-1481	57	0	57	8153	773152	[[0.0, 57.0], [8153.0, 773152.0]]	1	1
-1480	57	0	57	8153	773152	[[0.0, 57.0], [8153.0, 773152.0]]	1	1
-1479	57	0	57	8153	773152	[[0.0, 57.0], [8153.0, 773152.0]]	1	1
-1478	57	0	57	8153	773152	[[0.0, 57.0], [8153.0, 773152.0]]	1	1
-1477	57	0	57	8153	773152	[[0.0, 57.0], [8153.0, 773152.0]]	1	1
-1476	57	0	57	8153	773152	[[0.0, 57.0], [8153.0, 773152.0]]	1	1
-1475	57	0	57	8153	773152	[[0.0, 57.0], [8153.0, 773152.0]]	1	1
-1474	57	0	57	8153	773152	[[0.0, 57.0], [8153.0, 773152.0]]	1	1
-1473	57	0	57	8153	773152	[[0.0, 57.0], [8153.0, 773152.0]]	1	1
-1472	57	0	57	8153	773152	[[0.0, 57.0], [8153.0, 773152.0]]	1	1
-1471	57	0	57	8153	773152	[[0.0, 57.0], [8153.0, 773152.0]]	1	1
-1470	57	0	57	8153	773152	[[0.0, 57.0], [8153.0, 773152.0]]	1	1
-1469	57	0	57	8153	773152	[[0.0, 57.0], [8153.0, 773152.0]]	1	1
-1468	57	0	57	8153	773152	[[0.0, 57.0], [8153.0, 773152.0]]	1	1
-1467	57	0	57	8153	773152	[[0.0, 57.0], [8153.0, 773152.0]]	1	1
-1466	57	0	57	8153	773152	[[0.0, 57.0], [8153.0, 773152.0]]	1	1
-1465	57	0	57	8153	773152	[[0.0, 57.0], [8153.0, 773152.0]]	1	1
-1464	57	0	57	8153	773152	[[0.0, 57.0], [8153.0, 773152.0]]	1	1
-1463	57	0	57	8153	773152	[[0.0, 57.0], [8153.0, 773152.0]]	1	1
-1462	57	0	57	8153	773152	[[0.0, 57.0], [8153.0, 773152.0]]	1	1
-1461	57	0	57	8153	773152	[[0.0, 57.0], [8153.0, 773152.0]]	1	1
-1460	57	0	57	8153	773152	[[0.0, 57.0], [8153.0, 773152.0]]	1	1
-1459	57	0	57	8153	773152	[[0.0, 57.0], [8153.0, 773152.0]]	1	1
-1458	57	0	57	8153	773152	[[0.0, 57.0], [8153.0, 773152.0]]	1	1
-1457	57	0	57	8153	773152	[[0.0, 57.0], [8153.0, 773152.0]]	1	1
-1456	57	0	57	8153	773152	[[0.0, 57.0], [8153.0, 773152.0]]	1	1
-1455	57	0	57	8153	773152	[[0.0, 57.0], [8153.0, 773152.0]]	1	1
-1454	57	0	57	8153	773152	[[0.0, 57.0], [8153.0, 773152.0]]	1	1
-1453	57	0	57	8153	773152	[[0.0, 57.0], [8153.0, 773152.0]]	1	1
-1452	57	0	57	8153	773152	[[0.0, 57.0], [8153.0, 773152.0]]	1	1
-1451	57	0	57	8153	773152	[[0.0, 57.0], [8153.0, 773152.0]]	1	1
-1450	57	0	57	8153	773152	[[0.0, 57.0], [8153.0, 773152.0]]	1	1
-1449	57	0	57	8153	773152	[[0.0, 57.0], [8153.0, 773152.0]]	1	1
-1448	57	0	57	8153	773152	[[0.0, 57.0], [8153.0, 773152.0]]	1	1
-1447	57	0	57	8153	773152	[[0.0, 57.0], [8153.0, 773152.0]]	1	1
-1446	57	0	57	8153	773152	[[0.0, 57.0], [8153.0, 773152.0]]	1	1
-1445	57	0	57	8153	773152	[[0.0, 57.0], [8153.0, 773152.0]]	1	1
-1444	57	0	57	8153	773152	[[0.0, 57.0], [8153.0, 773152.0]]	1	1
-1443	57	0	57	8153	773152	[[0.0, 57.0], [8153.0, 773152.0]]	1	1
-1442	57	0	57	8153	773152	[[0.0, 57.0], [8153.0, 773152.0]]	1	1
-1441	57	0	57	8153	773152	[[0.0, 57.0], [8153.0, 773152.0]]	1	1
-1440	57	0	57	8153	773152	[[0.0, 57.0], [8153.0, 773152.0]]	1	1
-1439	57	0	57	8153	773152	[[0.0, 57.0], [8153.0, 773152.0]]	1	1
-1438	57	0	57	8153	773152	[[0.0, 57.0], [8153.0, 773152.0]]	1	1
-1437	57	0	57	8153	773152	[[0.0, 57.0], [8153.0, 773152.0]]	1	1
-1436	57	0	57	8153	773152	[[0.0, 57.0], [8153.0, 773152.0]]	1	1
-1435	57	0	57	8153	773152	[[0.0, 57.0], [8153.0, 773152.0]]	1	1
-1434	57	0	57	8153	773152	[[0.0, 57.0], [8153.0, 773152.0]]	1	1
-1433	57	0	57	8153	773152	[[0.0, 57.0], [8153.0, 773152.0]]	1	1
-1432	57	0	57	8153	773152	[[0.0, 57.0], [8153.0, 773152.0]]	1	1
-1431	57	0	57	8153	773152	[[0.0, 57.0], [8153.0, 773152.0]]	1	1
-1430	57	0	57	8153	773152	[[0.0, 57.0], [8153.0, 773152.0]]	1	1
-1429	57	0	57	8153	773152	[[0.0, 57.0], [8153.0, 773152.0]]	1	1
-1428	57	0	57	8153	773152	[[0.0, 57.0], [8153.0, 773152.0]]	1	1
-1427	57	0	57	8153	773152	[[0.0, 57.0], [8153.0, 773152.0]]	1	1
-1426	57	0	57	8153	773152	[[0.0, 57.0], [8153.0, 773152.0]]	1	1
-1425	57	0	57	8153	773152	[[0.0, 57.0], [8153.0, 773152.0]]	1	1
-1424	57	0	57	8153	773152	[[0.0, 57.0], [8153.0, 773152.0]]	1	1
-1423	57	0	57	8153	773152	[[0.0, 57.0], [8153.0, 773152.0]]	1	1
-1422	57	0	57	8153	773152	[[0.0, 57.0], [8153.0, 773152.0]]	1	1
-1421	57	0	57	8153	773152	[[0.0, 57.0], [8153.0, 773152.0]]	1	1
-1420	57	0	57	8153	773152	[[0.0, 57.0], [8153.0, 773152.0]]	1	1
-1419	57	0	57	8153	773152	[[0.0, 57.0], [8153.0, 773152.0]]	1	1
-1418	57	0	57	8153	773152	[[0.0, 57.0], [8153.0, 773152.0]]	1	1
-1417	57	0	57	8153	773152	[[0.0, 57.0], [8153.0, 773152.0]]	1	1
-1416	57	0	57	8153	773152	[[0.0, 57.0], [8153.0, 773152.0]]	1	1
-1415	57	0	57	8153	773152	[[0.0, 57.0], [8153.0, 773152.0]]	1	1
-1414	57	0	57	8153	773152	[[0.0, 57.0], [8153.0, 773152.0]]	1	1
-1413	57	0	57	8153	773152	[[0.0, 57.0], [8153.0, 773152.0]]	1	1
-1412	57	0	57	8153	773152	[[0.0, 57.0], [8153.0, 773152.0]]	1	1
-1411	57	0	57	8153	773152	[[0.0, 57.0], [8153.0, 773152.0]]	1	1
-1410	57	0	57	8153	773152	[[0.0, 57.0], [8153.0, 773152.0]]	1	1
-1409	57	0	57	8153	773152	[[0.0, 57.0], [8153.0, 773152.0]]	1	1
-1408	57	0	57	8153	773152	[[0.0, 57.0], [8153.0, 773152.0]]	1	1
-1407	57	0	57	8153	773152	[[0.0, 57.0], [8153.0, 773152.0]]	1	1
-1406	57	0	57	8153	773152	[[0.0, 57.0], [8153.0, 773152.0]]	1	1
-1405	57	0	57	8153	773152	[[0.0, 57.0], [8153.0, 773152.0]]	1	1
-1404	57	0	57	8153	773152	[[0.0, 57.0], [8153.0, 773152.0]]	1	1
-1403	57	0	57	8153	773152	[[0.0, 57.0], [8153.0, 773152.0]]	1	1
-1402	57	0	57	8153	773152	[[0.0, 57.0], [8153.0, 773152.0]]	1	1
-1401	57	0	57	8153	773152	[[0.0, 57.0], [8153.0, 773152.0]]	1	1
-1400	57	0	57	8153	773152	[[0.0, 57.0], [8153.0, 773152.0]]	1	1
-1399	57	0	57	8153	773152	[[0.0, 57.0], [8153.0, 773152.0]]	1	1
-1398	57	0	57	8153	773152	[[0.0, 57.0], [8153.0, 773152.0]]	1	1
-1397	57	0	57	8153	773152	[[0.0, 57.0], [8153.0, 773152.0]]	1	1
-1396	57	0	57	8153	773152	[[0.0, 57.0], [8153.0, 773152.0]]	1	1
-1395	57	0	57	8153	773152	[[0.0, 57.0], [8153.0, 773152.0]]	1	1
-1394	58	0	58	8153	773151	[[0.0, 58.0], [8153.0, 773151.0]]	1	1
-1393	58	0	58	8153	773151	[[0.0, 58.0], [8153.0, 773151.0]]	1	1
-1392	58	0	58	8153	773151	[[0.0, 58.0], [8153.0, 773151.0]]	1	1
-1391	58	0	58	8153	773151	[[0.0, 58.0], [8153.0, 773151.0]]	1	1
-1390	58	0	58	8153	773151	[[0.0, 58.0], [8153.0, 773151.0]]	1	1
-1389	59	0	59	8153	773150	[[0.0, 59.0], [8153.0, 773150.0]]	1	1
-1388	59	0	59	8153	773150	[[0.0, 59.0], [8153.0, 773150.0]]	1	1
-1387	59	0	59	8153	773150	[[0.0, 59.0], [8153.0, 773150.0]]	1	1
-1386	59	0	59	8153	773150	[[0.0, 59.0], [8153.0, 773150.0]]	1	1
-1385	59	0	59	8153	773150	[[0.0, 59.0], [8153.0, 773150.0]]	1	1
-1384	59	0	59	8153	773150	[[0.0, 59.0], [8153.0, 773150.0]]	1	1
-1383	59	0	59	8153	773150	[[0.0, 59.0], [8153.0, 773150.0]]	1	1
-1382	59	0	59	8153	773150	[[0.0, 59.0], [8153.0, 773150.0]]	1	1
-1381	59	0	59	8153	773150	[[0.0, 59.0], [8153.0, 773150.0]]	1	1
-1380	59	0	59	8153	773150	[[0.0, 59.0], [8153.0, 773150.0]]	1	1
-1379	59	0	59	8153	773150	[[0.0, 59.0], [8153.0, 773150.0]]	1	1
-1378	59	0	59	8153	773150	[[0.0, 59.0], [8153.0, 773150.0]]	1	1
-1377	59	0	59	8153	773150	[[0.0, 59.0], [8153.0, 773150.0]]	1	1
-1376	59	0	59	8153	773150	[[0.0, 59.0], [8153.0, 773150.0]]	1	1
-1375	59	0	59	8153	773150	[[0.0, 59.0], [8153.0, 773150.0]]	1	1
-1374	59	0	59	8153	773150	[[0.0, 59.0], [8153.0, 773150.0]]	1	1
-1373	59	0	59	8153	773150	[[0.0, 59.0], [8153.0, 773150.0]]	1	1
-1372	59	0	59	8153	773150	[[0.0, 59.0], [8153.0, 773150.0]]	1	1
-1371	59	0	59	8153	773150	[[0.0, 59.0], [8153.0, 773150.0]]	1	1
-1370	59	0	59	8153	773150	[[0.0, 59.0], [8153.0, 773150.0]]	1	1
-1369	59	0	59	8153	773150	[[0.0, 59.0], [8153.0, 773150.0]]	1	1
-1368	59	0	59	8153	773150	[[0.0, 59.0], [8153.0, 773150.0]]	1	1
-1367	59	0	59	8153	773150	[[0.0, 59.0], [8153.0, 773150.0]]	1	1
-1366	59	0	59	8153	773150	[[0.0, 59.0], [8153.0, 773150.0]]	1	1
-1365	59	0	59	8153	773150	[[0.0, 59.0], [8153.0, 773150.0]]	1	1
-1364	59	0	59	8153	773150	[[0.0, 59.0], [8153.0, 773150.0]]	1	1
-1363	59	0	59	8153	773150	[[0.0, 59.0], [8153.0, 773150.0]]	1	1
-1362	59	0	59	8153	773150	[[0.0, 59.0], [8153.0, 773150.0]]	1	1
-1361	59	0	59	8153	773150	[[0.0, 59.0], [8153.0, 773150.0]]	1	1
-1360	59	0	59	8153	773150	[[0.0, 59.0], [8153.0, 773150.0]]	1	1
-1359	59	0	59	8153	773150	[[0.0, 59.0], [8153.0, 773150.0]]	1	1
-1358	59	0	59	8153	773150	[[0.0, 59.0], [8153.0, 773150.0]]	1	1
-1357	60	0	60	8153	773149	[[0.0, 60.0], [8153.0, 773149.0]]	1	1
-1356	60	0	60	8153	773149	[[0.0, 60.0], [8153.0, 773149.0]]	1	1
-1355	60	0	60	8153	773149	[[0.0, 60.0], [8153.0, 773149.0]]	1	1
-1354	60	0	60	8153	773149	[[0.0, 60.0], [8153.0, 773149.0]]	1	1
-1353	60	0	60	8153	773149	[[0.0, 60.0], [8153.0, 773149.0]]	1	1
-1352	60	0	60	8153	773149	[[0.0, 60.0], [8153.0, 773149.0]]	1	1
-1351	60	0	60	8153	773149	[[0.0, 60.0], [8153.0, 773149.0]]	1	1
-1350	60	0	60	8153	773149	[[0.0, 60.0], [8153.0, 773149.0]]	1	1
-1349	60	0	60	8153	773149	[[0.0, 60.0], [8153.0, 773149.0]]	1	1
-1348	60	0	60	8153	773149	[[0.0, 60.0], [8153.0, 773149.0]]	1	1
-1347	60	0	60	8153	773149	[[0.0, 60.0], [8153.0, 773149.0]]	1	1
-1346	60	0	60	8153	773149	[[0.0, 60.0], [8153.0, 773149.0]]	1	1
-1345	60	0	60	8153	773149	[[0.0, 60.0], [8153.0, 773149.0]]	1	1
-1344	60	0	60	8153	773149	[[0.0, 60.0], [8153.0, 773149.0]]	1	1
-1343	60	0	60	8153	773149	[[0.0, 60.0], [8153.0, 773149.0]]	1	1
-1342	60	0	60	8153	773149	[[0.0, 60.0], [8153.0, 773149.0]]	1	1
-1341	60	0	60	8153	773149	[[0.0, 60.0], [8153.0, 773149.0]]	1	1
-1340	60	0	60	8153	773149	[[0.0, 60.0], [8153.0, 773149.0]]	1	1
-1339	60	0	60	8153	773149	[[0.0, 60.0], [8153.0, 773149.0]]	1	1
-1338	60	0	60	8153	773149	[[0.0, 60.0], [8153.0, 773149.0]]	1	1
-1337	60	0	60	8153	773149	[[0.0, 60.0], [8153.0, 773149.0]]	1	1
-1336	60	0	60	8153	773149	[[0.0, 60.0], [8153.0, 773149.0]]	1	1
-1335	60	0	60	8153	773149	[[0.0, 60.0], [8153.0, 773149.0]]	1	1
-1334	60	0	60	8153	773149	[[0.0, 60.0], [8153.0, 773149.0]]	1	1
-1333	60	0	60	8153	773149	[[0.0, 60.0], [8153.0, 773149.0]]	1	1
-1332	60	0	60	8153	773149	[[0.0, 60.0], [8153.0, 773149.0]]	1	1
-1331	60	0	60	8153	773149	[[0.0, 60.0], [8153.0, 773149.0]]	1	1
-1330	60	0	60	8153	773149	[[0.0, 60.0], [8153.0, 773149.0]]	1	1
-1329	61	0	61	8153	773148	[[0.0, 61.0], [8153.0, 773148.0]]	1	1
-1328	61	0	61	8153	773148	[[0.0, 61.0], [8153.0, 773148.0]]	1	1
-1327	61	0	61	8153	773148	[[0.0, 61.0], [8153.0, 773148.0]]	1	1
-1326	61	0	61	8153	773148	[[0.0, 61.0], [8153.0, 773148.0]]	1	1
-1325	61	0	61	8153	773148	[[0.0, 61.0], [8153.0, 773148.0]]	1	1
-1324	61	0	61	8153	773148	[[0.0, 61.0], [8153.0, 773148.0]]	1	1
-1323	61	0	61	8153	773148	[[0.0, 61.0], [8153.0, 773148.0]]	1	1
-1322	61	0	61	8153	773148	[[0.0, 61.0], [8153.0, 773148.0]]	1	1
-1321	61	0	61	8153	773148	[[0.0, 61.0], [8153.0, 773148.0]]	1	1
-1320	62	0	62	8153	773147	[[0.0, 62.0], [8153.0, 773147.0]]	1	1
-1319	62	0	62	8153	773147	[[0.0, 62.0], [8153.0, 773147.0]]	1	1
-1318	62	0	62	8153	773147	[[0.0, 62.0], [8153.0, 773147.0]]	1	1
-1317	62	0	62	8153	773147	[[0.0, 62.0], [8153.0, 773147.0]]	1	1
-1316	62	0	62	8153	773147	[[0.0, 62.0], [8153.0, 773147.0]]	1	1
-1315	62	0	62	8153	773147	[[0.0, 62.0], [8153.0, 773147.0]]	1	1
-1314	62	0	62	8153	773147	[[0.0, 62.0], [8153.0, 773147.0]]	1	1
-1313	62	0	62	8153	773147	[[0.0, 62.0], [8153.0, 773147.0]]	1	1
-1312	62	0	62	8153	773147	[[0.0, 62.0], [8153.0, 773147.0]]	1	1
-1311	62	0	62	8153	773147	[[0.0, 62.0], [8153.0, 773147.0]]	1	1
-1310	63	0	63	8153	773146	[[0.0, 63.0], [8153.0, 773146.0]]	1	1
-1309	63	0	63	8153	773146	[[0.0, 63.0], [8153.0, 773146.0]]	1	1
-1308	63	0	63	8153	773146	[[0.0, 63.0], [8153.0, 773146.0]]	1	1
-1307	63	0	63	8153	773146	[[0.0, 63.0], [8153.0, 773146.0]]	1	1
-1306	63	0	63	8153	773146	[[0.0, 63.0], [8153.0, 773146.0]]	1	1
-1305	63	0	63	8153	773146	[[0.0, 63.0], [8153.0, 773146.0]]	1	1
-1304	63	0	63	8153	773146	[[0.0, 63.0], [8153.0, 773146.0]]	1	1
-1303	63	0	63	8153	773146	[[0.0, 63.0], [8153.0, 773146.0]]	1	1
-1302	63	0	63	8153	773146	[[0.0, 63.0], [8153.0, 773146.0]]	1	1
-1301	63	0	63	8153	773146	[[0.0, 63.0], [8153.0, 773146.0]]	1	1
-1300	64	0	64	8153	773145	[[0.0, 64.0], [8153.0, 773145.0]]	1	1
-1299	64	0	64	8153	773145	[[0.0, 64.0], [8153.0, 773145.0]]	1	1
-1298	64	0	64	8153	773145	[[0.0, 64.0], [8153.0, 773145.0]]	1	1
-1297	64	0	64	8153	773145	[[0.0, 64.0], [8153.0, 773145.0]]	1	1
-1296	64	0	64	8153	773145	[[0.0, 64.0], [8153.0, 773145.0]]	1	1
-1295	64	0	64	8153	773145	[[0.0, 64.0], [8153.0, 773145.0]]	1	1
-1294	64	0	64	8153	773145	[[0.0, 64.0], [8153.0, 773145.0]]	1	1
-1293	64	0	64	8153	773145	[[0.0, 64.0], [8153.0, 773145.0]]	1	1
-1292	64	0	64	8153	773145	[[0.0, 64.0], [8153.0, 773145.0]]	1	1
-1291	64	0	64	8153	773145	[[0.0, 64.0], [8153.0, 773145.0]]	1	1
-1290	64	0	64	8153	773145	[[0.0, 64.0], [8153.0, 773145.0]]	1	1
-1289	64	0	64	8153	773145	[[0.0, 64.0], [8153.0, 773145.0]]	1	1
-1288	64	0	64	8153	773145	[[0.0, 64.0], [8153.0, 773145.0]]	1	1
-1287	64	0	64	8153	773145	[[0.0, 64.0], [8153.0, 773145.0]]	1	1
-1286	64	0	64	8153	773145	[[0.0, 64.0], [8153.0, 773145.0]]	1	1
-1285	64	0	64	8153	773145	[[0.0, 64.0], [8153.0, 773145.0]]	1	1
-1284	64	0	64	8153	773145	[[0.0, 64.0], [8153.0, 773145.0]]	1	1
-1283	64	0	64	8153	773145	[[0.0, 64.0], [8153.0, 773145.0]]	1	1
-1282	64	0	64	8153	773145	[[0.0, 64.0], [8153.0, 773145.0]]	1	1
-1281	64	0	64	8153	773145	[[0.0, 64.0], [8153.0, 773145.0]]	1	1
-1280	64	0	64	8153	773145	[[0.0, 64.0], [8153.0, 773145.0]]	1	1
-1279	64	0	64	8153	773145	[[0.0, 64.0], [8153.0, 773145.0]]	1	1
-1278	64	0	64	8153	773145	[[0.0, 64.0], [8153.0, 773145.0]]	1	1
-1277	64	0	64	8153	773145	[[0.0, 64.0], [8153.0, 773145.0]]	1	1
-1276	64	0	64	8153	773145	[[0.0, 64.0], [8153.0, 773145.0]]	1	1
-1275	64	0	64	8153	773145	[[0.0, 64.0], [8153.0, 773145.0]]	1	1
-1274	64	0	64	8153	773145	[[0.0, 64.0], [8153.0, 773145.0]]	1	1
-1273	64	0	64	8153	773145	[[0.0, 64.0], [8153.0, 773145.0]]	1	1
-1272	64	0	64	8153	773145	[[0.0, 64.0], [8153.0, 773145.0]]	1	1
-1271	64	0	64	8153	773145	[[0.0, 64.0], [8153.0, 773145.0]]	1	1
-1270	64	0	64	8153	773145	[[0.0, 64.0], [8153.0, 773145.0]]	1	1
-1269	64	0	64	8153	773145	[[0.0, 64.0], [8153.0, 773145.0]]	1	1
-1268	64	0	64	8153	773145	[[0.0, 64.0], [8153.0, 773145.0]]	1	1
-1267	64	0	64	8153	773145	[[0.0, 64.0], [8153.0, 773145.0]]	1	1
-1266	64	0	64	8153	773145	[[0.0, 64.0], [8153.0, 773145.0]]	1	1
-1265	64	0	64	8153	773145	[[0.0, 64.0], [8153.0, 773145.0]]	1	1
-1264	64	0	64	8153	773145	[[0.0, 64.0], [8153.0, 773145.0]]	1	1
-1263	64	0	64	8153	773145	[[0.0, 64.0], [8153.0, 773145.0]]	1	1
-1262	64	0	64	8153	773145	[[0.0, 64.0], [8153.0, 773145.0]]	1	1
-1261	64	0	64	8153	773145	[[0.0, 64.0], [8153.0, 773145.0]]	1	1
-1260	64	0	64	8153	773145	[[0.0, 64.0], [8153.0, 773145.0]]	1	1
-1259	64	0	64	8153	773145	[[0.0, 64.0], [8153.0, 773145.0]]	1	1
-1258	64	0	64	8153	773145	[[0.0, 64.0], [8153.0, 773145.0]]	1	1
-1257	64	0	64	8153	773145	[[0.0, 64.0], [8153.0, 773145.0]]	1	1
-1256	64	0	64	8153	773145	[[0.0, 64.0], [8153.0, 773145.0]]	1	1
-1255	64	0	64	8153	773145	[[0.0, 64.0], [8153.0, 773145.0]]	1	1
-1254	64	0	64	8153	773145	[[0.0, 64.0], [8153.0, 773145.0]]	1	1
-1253	64	0	64	8153	773145	[[0.0, 64.0], [8153.0, 773145.0]]	1	1
-1252	64	0	64	8153	773145	[[0.0, 64.0], [8153.0, 773145.0]]	1	1
-1251	64	0	64	8153	773145	[[0.0, 64.0], [8153.0, 773145.0]]	1	1
-1250	64	0	64	8153	773145	[[0.0, 64.0], [8153.0, 773145.0]]	1	1
-1249	64	0	64	8153	773145	[[0.0, 64.0], [8153.0, 773145.0]]	1	1
-1248	64	0	64	8153	773145	[[0.0, 64.0], [8153.0, 773145.0]]	1	1
-1247	65	0	65	8153	773144	[[0.0, 65.0], [8153.0, 773144.0]]	1	1
-1246	65	0	65	8153	773144	[[0.0, 65.0], [8153.0, 773144.0]]	1	1
-1245	65	0	65	8153	773144	[[0.0, 65.0], [8153.0, 773144.0]]	1	1
-1244	66	0	66	8153	773143	[[0.0, 66.0], [8153.0, 773143.0]]	1	1
-1243	66	0	66	8153	773143	[[0.0, 66.0], [8153.0, 773143.0]]	1	1
-1242	66	0	66	8153	773143	[[0.0, 66.0], [8153.0, 773143.0]]	1	1
-1241	66	0	66	8153	773143	[[0.0, 66.0], [8153.0, 773143.0]]	1	1
-1240	66	0	66	8153	773143	[[0.0, 66.0], [8153.0, 773143.0]]	1	1
-1239	66	0	66	8153	773143	[[0.0, 66.0], [8153.0, 773143.0]]	1	1
-1238	66	0	66	8153	773143	[[0.0, 66.0], [8153.0, 773143.0]]	1	1
-1237	66	0	66	8153	773143	[[0.0, 66.0], [8153.0, 773143.0]]	1	1
-1236	66	0	66	8153	773143	[[0.0, 66.0], [8153.0, 773143.0]]	1	1
-1235	66	0	66	8153	773143	[[0.0, 66.0], [8153.0, 773143.0]]	1	1
-1234	66	0	66	8153	773143	[[0.0, 66.0], [8153.0, 773143.0]]	1	1
-1233	66	0	66	8153	773143	[[0.0, 66.0], [8153.0, 773143.0]]	1	1
-1232	66	0	66	8153	773143	[[0.0, 66.0], [8153.0, 773143.0]]	1	1
-1231	66	0	66	8153	773143	[[0.0, 66.0], [8153.0, 773143.0]]	1	1
-1230	66	0	66	8153	773143	[[0.0, 66.0], [8153.0, 773143.0]]	1	1
-1229	66	0	66	8153	773143	[[0.0, 66.0], [8153.0, 773143.0]]	1	1
-1228	66	0	66	8153	773143	[[0.0, 66.0], [8153.0, 773143.0]]	1	1
-1227	66	0	66	8153	773143	[[0.0, 66.0], [8153.0, 773143.0]]	1	1
-1226	66	0	66	8153	773143	[[0.0, 66.0], [8153.0, 773143.0]]	1	1
-1225	66	0	66	8153	773143	[[0.0, 66.0], [8153.0, 773143.0]]	1	1
-1224	66	0	66	8153	773143	[[0.0, 66.0], [8153.0, 773143.0]]	1	1
-1223	66	0	66	8153	773143	[[0.0, 66.0], [8153.0, 773143.0]]	1	1
-1222	66	0	66	8153	773143	[[0.0, 66.0], [8153.0, 773143.0]]	1	1
-1221	66	0	66	8153	773143	[[0.0, 66.0], [8153.0, 773143.0]]	1	1
-1220	66	0	66	8153	773143	[[0.0, 66.0], [8153.0, 773143.0]]	1	1
-1219	66	0	66	8153	773143	[[0.0, 66.0], [8153.0, 773143.0]]	1	1
-1218	66	0	66	8153	773143	[[0.0, 66.0], [8153.0, 773143.0]]	1	1
-1217	66	0	66	8153	773143	[[0.0, 66.0], [8153.0, 773143.0]]	1	1
-1216	66	0	66	8153	773143	[[0.0, 66.0], [8153.0, 773143.0]]	1	1
-1215	66	0	66	8153	773143	[[0.0, 66.0], [8153.0, 773143.0]]	1	1
-1214	66	0	66	8153	773143	[[0.0, 66.0], [8153.0, 773143.0]]	1	1
-1213	67	0	67	8153	773142	[[0.0, 67.0], [8153.0, 773142.0]]	1	1
-1212	67	0	67	8153	773142	[[0.0, 67.0], [8153.0, 773142.0]]	1	1
-1211	67	0	67	8153	773142	[[0.0, 67.0], [8153.0, 773142.0]]	1	1
-1210	67	0	67	8153	773142	[[0.0, 67.0], [8153.0, 773142.0]]	1	1
-1209	67	0	67	8153	773142	[[0.0, 67.0], [8153.0, 773142.0]]	1	1
-1208	67	0	67	8153	773142	[[0.0, 67.0], [8153.0, 773142.0]]	1	1
-1207	67	0	67	8153	773142	[[0.0, 67.0], [8153.0, 773142.0]]	1	1
-1206	67	0	67	8153	773142	[[0.0, 67.0], [8153.0, 773142.0]]	1	1
-1205	67	0	67	8153	773142	[[0.0, 67.0], [8153.0, 773142.0]]	1	1
-1204	67	0	67	8153	773142	[[0.0, 67.0], [8153.0, 773142.0]]	1	1
-1203	67	0	67	8153	773142	[[0.0, 67.0], [8153.0, 773142.0]]	1	1
-1202	67	0	67	8153	773142	[[0.0, 67.0], [8153.0, 773142.0]]	1	1
-1201	67	0	67	8153	773142	[[0.0, 67.0], [8153.0, 773142.0]]	1	1
-1200	67	0	67	8153	773142	[[0.0, 67.0], [8153.0, 773142.0]]	1	1
-1199	67	0	67	8153	773142	[[0.0, 67.0], [8153.0, 773142.0]]	1	1
-1198	67	0	67	8153	773142	[[0.0, 67.0], [8153.0, 773142.0]]	1	1
-1197	67	0	67	8153	773142	[[0.0, 67.0], [8153.0, 773142.0]]	1	1
-1196	67	0	67	8153	773142	[[0.0, 67.0], [8153.0, 773142.0]]	1	1
-1195	67	0	67	8153	773142	[[0.0, 67.0], [8153.0, 773142.0]]	1	1
-1194	67	0	67	8153	773142	[[0.0, 67.0], [8153.0, 773142.0]]	1	1
-1193	67	0	67	8153	773142	[[0.0, 67.0], [8153.0, 773142.0]]	1	1
-1192	67	0	67	8153	773142	[[0.0, 67.0], [8153.0, 773142.0]]	1	1
-1191	67	0	67	8153	773142	[[0.0, 67.0], [8153.0, 773142.0]]	1	1
-1190	67	0	67	8153	773142	[[0.0, 67.0], [8153.0, 773142.0]]	1	1
-1189	67	0	67	8153	773142	[[0.0, 67.0], [8153.0, 773142.0]]	1	1
-1188	67	0	67	8153	773142	[[0.0, 67.0], [8153.0, 773142.0]]	1	1
-1187	67	0	67	8153	773142	[[0.0, 67.0], [8153.0, 773142.0]]	1	1
-1186	67	0	67	8153	773142	[[0.0, 67.0], [8153.0, 773142.0]]	1	1
-1185	67	0	67	8153	773142	[[0.0, 67.0], [8153.0, 773142.0]]	1	1
-1184	67	0	67	8153	773142	[[0.0, 67.0], [8153.0, 773142.0]]	1	1
-1183	67	0	67	8153	773142	[[0.0, 67.0], [8153.0, 773142.0]]	1	1
-1182	67	0	67	8153	773142	[[0.0, 67.0], [8153.0, 773142.0]]	1	1
-1181	67	0	67	8153	773142	[[0.0, 67.0], [8153.0, 773142.0]]	1	1
-1180	67	0	67	8153	773142	[[0.0, 67.0], [8153.0, 773142.0]]	1	1
-1179	67	0	67	8153	773142	[[0.0, 67.0], [8153.0, 773142.0]]	1	1
-1178	67	0	67	8153	773142	[[0.0, 67.0], [8153.0, 773142.0]]	1	1
-1177	67	0	67	8153	773142	[[0.0, 67.0], [8153.0, 773142.0]]	1	1
-1176	67	0	67	8153	773142	[[0.0, 67.0], [8153.0, 773142.0]]	1	1
-1175	67	0	67	8153	773142	[[0.0, 67.0], [8153.0, 773142.0]]	1	1
-1174	67	2	65	8151	773144	[[2.0, 65.0], [8151.0, 773144.0]]	0.154934	1
-1173	67	0	67	8153	773142	[[0.0, 67.0], [8153.0, 773142.0]]	1	1
-1172	67	0	67	8153	773142	[[0.0, 67.0], [8153.0, 773142.0]]	1	1
-1171	67	0	67	8153	773142	[[0.0, 67.0], [8153.0, 773142.0]]	1	1
-1170	67	0	67	8153	773142	[[0.0, 67.0], [8153.0, 773142.0]]	1	1
-1169	67	0	67	8153	773142	[[0.0, 67.0], [8153.0, 773142.0]]	1	1
-1168	67	0	67	8153	773142	[[0.0, 67.0], [8153.0, 773142.0]]	1	1
-1167	67	0	67	8153	773142	[[0.0, 67.0], [8153.0, 773142.0]]	1	1
-1166	67	0	67	8153	773142	[[0.0, 67.0], [8153.0, 773142.0]]	1	1
-1165	67	0	67	8153	773142	[[0.0, 67.0], [8153.0, 773142.0]]	1	1
-1164	67	0	67	8153	773142	[[0.0, 67.0], [8153.0, 773142.0]]	1	1
-1163	67	0	67	8153	773142	[[0.0, 67.0], [8153.0, 773142.0]]	1	1
-1162	67	0	67	8153	773142	[[0.0, 67.0], [8153.0, 773142.0]]	1	1
-1161	67	0	67	8153	773142	[[0.0, 67.0], [8153.0, 773142.0]]	1	1
-1160	67	0	67	8153	773142	[[0.0, 67.0], [8153.0, 773142.0]]	1	1
-1159	67	0	67	8153	773142	[[0.0, 67.0], [8153.0, 773142.0]]	1	1
-1158	67	0	67	8153	773142	[[0.0, 67.0], [8153.0, 773142.0]]	1	1
-1157	67	0	67	8153	773142	[[0.0, 67.0], [8153.0, 773142.0]]	1	1
-1156	67	0	67	8153	773142	[[0.0, 67.0], [8153.0, 773142.0]]	1	1
-1155	67	0	67	8153	773142	[[0.0, 67.0], [8153.0, 773142.0]]	1	1
-1154	67	0	67	8153	773142	[[0.0, 67.0], [8153.0, 773142.0]]	1	1
-1153	67	0	67	8153	773142	[[0.0, 67.0], [8153.0, 773142.0]]	1	1
-1152	67	0	67	8153	773142	[[0.0, 67.0], [8153.0, 773142.0]]	1	1
-1151	67	0	67	8153	773142	[[0.0, 67.0], [8153.0, 773142.0]]	1	1
-1150	67	0	67	8153	773142	[[0.0, 67.0], [8153.0, 773142.0]]	1	1
-1149	67	0	67	8153	773142	[[0.0, 67.0], [8153.0, 773142.0]]	1	1
-1148	67	0	67	8153	773142	[[0.0, 67.0], [8153.0, 773142.0]]	1	1
-1147	67	0	67	8153	773142	[[0.0, 67.0], [8153.0, 773142.0]]	1	1
-1146	67	0	67	8153	773142	[[0.0, 67.0], [8153.0, 773142.0]]	1	1
-1145	67	0	67	8153	773142	[[0.0, 67.0], [8153.0, 773142.0]]	1	1
-1144	67	0	67	8153	773142	[[0.0, 67.0], [8153.0, 773142.0]]	1	1
-1143	67	0	67	8153	773142	[[0.0, 67.0], [8153.0, 773142.0]]	1	1
-1142	67	0	67	8153	773142	[[0.0, 67.0], [8153.0, 773142.0]]	1	1
-1141	67	0	67	8153	773142	[[0.0, 67.0], [8153.0, 773142.0]]	1	1
-1140	67	0	67	8153	773142	[[0.0, 67.0], [8153.0, 773142.0]]	1	1
-1139	67	0	67	8153	773142	[[0.0, 67.0], [8153.0, 773142.0]]	1	1
-1138	67	0	67	8153	773142	[[0.0, 67.0], [8153.0, 773142.0]]	1	1
-1137	67	0	67	8153	773142	[[0.0, 67.0], [8153.0, 773142.0]]	1	1
-1136	67	0	67	8153	773142	[[0.0, 67.0], [8153.0, 773142.0]]	1	1
-1135	67	0	67	8153	773142	[[0.0, 67.0], [8153.0, 773142.0]]	1	1
-1134	67	0	67	8153	773142	[[0.0, 67.0], [8153.0, 773142.0]]	1	1
-1133	67	0	67	8153	773142	[[0.0, 67.0], [8153.0, 773142.0]]	1	1
-1132	67	0	67	8153	773142	[[0.0, 67.0], [8153.0, 773142.0]]	1	1
-1131	67	0	67	8153	773142	[[0.0, 67.0], [8153.0, 773142.0]]	1	1
-1130	67	0	67	8153	773142	[[0.0, 67.0], [8153.0, 773142.0]]	1	1
-1129	67	0	67	8153	773142	[[0.0, 67.0], [8153.0, 773142.0]]	1	1
-1128	67	0	67	8153	773142	[[0.0, 67.0], [8153.0, 773142.0]]	1	1
-1127	67	0	67	8153	773142	[[0.0, 67.0], [8153.0, 773142.0]]	1	1
-1126	67	1	66	8152	773143	[[1.0, 66.0], [8152.0, 773143.0]]	0.504805	1
-1125	67	0	67	8153	773142	[[0.0, 67.0], [8153.0, 773142.0]]	1	1
-1124	67	0	67	8153	773142	[[0.0, 67.0], [8153.0, 773142.0]]	1	1
-1123	67	0	67	8153	773142	[[0.0, 67.0], [8153.0, 773142.0]]	1	1
-1122	67	0	67	8153	773142	[[0.0, 67.0], [8153.0, 773142.0]]	1	1
-1121	67	0	67	8153	773142	[[0.0, 67.0], [8153.0, 773142.0]]	1	1
-1120	67	0	67	8153	773142	[[0.0, 67.0], [8153.0, 773142.0]]	1	1
-1119	67	0	67	8153	773142	[[0.0, 67.0], [8153.0, 773142.0]]	1	1
-1118	67	0	67	8153	773142	[[0.0, 67.0], [8153.0, 773142.0]]	1	1
-1117	67	0	67	8153	773142	[[0.0, 67.0], [8153.0, 773142.0]]	1	1
-1116	67	0	67	8153	773142	[[0.0, 67.0], [8153.0, 773142.0]]	1	1
-1115	67	0	67	8153	773142	[[0.0, 67.0], [8153.0, 773142.0]]	1	1
-1114	68	0	68	8153	773141	[[0.0, 68.0], [8153.0, 773141.0]]	1	1
-1113	68	0	68	8153	773141	[[0.0, 68.0], [8153.0, 773141.0]]	1	1
-1112	68	0	68	8153	773141	[[0.0, 68.0], [8153.0, 773141.0]]	1	1
-1111	68	1	67	8152	773142	[[1.0, 67.0], [8152.0, 773142.0]]	0.509973	1
-1110	68	1	67	8152	773142	[[1.0, 67.0], [8152.0, 773142.0]]	0.509973	1
-1109	68	0	68	8153	773141	[[0.0, 68.0], [8153.0, 773141.0]]	1	1
-1108	68	0	68	8153	773141	[[0.0, 68.0], [8153.0, 773141.0]]	1	1
-1107	68	0	68	8153	773141	[[0.0, 68.0], [8153.0, 773141.0]]	1	1
-1106	68	0	68	8153	773141	[[0.0, 68.0], [8153.0, 773141.0]]	1	1
-1105	69	0	69	8153	773140	[[0.0, 69.0], [8153.0, 773140.0]]	1	1
-1104	69	0	69	8153	773140	[[0.0, 69.0], [8153.0, 773140.0]]	1	1
-1103	69	0	69	8153	773140	[[0.0, 69.0], [8153.0, 773140.0]]	1	1
-1102	69	0	69	8153	773140	[[0.0, 69.0], [8153.0, 773140.0]]	1	1
-1101	69	0	69	8153	773140	[[0.0, 69.0], [8153.0, 773140.0]]	1	1
-1100	69	0	69	8153	773140	[[0.0, 69.0], [8153.0, 773140.0]]	1	1
-1099	69	0	69	8153	773140	[[0.0, 69.0], [8153.0, 773140.0]]	1	1
-1098	69	0	69	8153	773140	[[0.0, 69.0], [8153.0, 773140.0]]	1	1
-1097	69	0	69	8153	773140	[[0.0, 69.0], [8153.0, 773140.0]]	1	1
-1096	69	0	69	8153	773140	[[0.0, 69.0], [8153.0, 773140.0]]	1	1
-1095	69	0	69	8153	773140	[[0.0, 69.0], [8153.0, 773140.0]]	1	1
-1094	69	0	69	8153	773140	[[0.0, 69.0], [8153.0, 773140.0]]	1	1
-1093	69	0	69	8153	773140	[[0.0, 69.0], [8153.0, 773140.0]]	1	1
-1092	69	0	69	8153	773140	[[0.0, 69.0], [8153.0, 773140.0]]	1	1
-1091	70	1	69	8152	773140	[[1.0, 69.0], [8152.0, 773140.0]]	0.520146	1
-1090	70	0	70	8153	773139	[[0.0, 70.0], [8153.0, 773139.0]]	1	1
-1089	70	0	70	8153	773139	[[0.0, 70.0], [8153.0, 773139.0]]	1	1
-1088	70	0	70	8153	773139	[[0.0, 70.0], [8153.0, 773139.0]]	1	1
-1087	70	0	70	8153	773139	[[0.0, 70.0], [8153.0, 773139.0]]	1	1
-1086	70	0	70	8153	773139	[[0.0, 70.0], [8153.0, 773139.0]]	1	1
-1085	70	0	70	8153	773139	[[0.0, 70.0], [8153.0, 773139.0]]	1	1
-1084	70	0	70	8153	773139	[[0.0, 70.0], [8153.0, 773139.0]]	1	1
-1083	70	0	70	8153	773139	[[0.0, 70.0], [8153.0, 773139.0]]	1	1
-1082	70	0	70	8153	773139	[[0.0, 70.0], [8153.0, 773139.0]]	1	1
-1081	70	0	70	8153	773139	[[0.0, 70.0], [8153.0, 773139.0]]	1	1
-1080	70	0	70	8153	773139	[[0.0, 70.0], [8153.0, 773139.0]]	1	1
-1079	70	0	70	8153	773139	[[0.0, 70.0], [8153.0, 773139.0]]	1	1
-1078	70	0	70	8153	773139	[[0.0, 70.0], [8153.0, 773139.0]]	1	1
-1077	70	0	70	8153	773139	[[0.0, 70.0], [8153.0, 773139.0]]	1	1
-1076	70	0	70	8153	773139	[[0.0, 70.0], [8153.0, 773139.0]]	1	1
-1075	70	0	70	8153	773139	[[0.0, 70.0], [8153.0, 773139.0]]	1	1
-1074	70	0	70	8153	773139	[[0.0, 70.0], [8153.0, 773139.0]]	1	1
-1073	70	0	70	8153	773139	[[0.0, 70.0], [8153.0, 773139.0]]	1	1
-1072	70	0	70	8153	773139	[[0.0, 70.0], [8153.0, 773139.0]]	1	1
-1071	70	0	70	8153	773139	[[0.0, 70.0], [8153.0, 773139.0]]	1	1
-1070	70	0	70	8153	773139	[[0.0, 70.0], [8153.0, 773139.0]]	1	1
-1069	71	0	71	8153	773138	[[0.0, 71.0], [8153.0, 773138.0]]	1	1
-1068	71	0	71	8153	773138	[[0.0, 71.0], [8153.0, 773138.0]]	1	1
-1067	71	0	71	8153	773138	[[0.0, 71.0], [8153.0, 773138.0]]	1	1
-1066	71	0	71	8153	773138	[[0.0, 71.0], [8153.0, 773138.0]]	1	1
-1065	71	0	71	8153	773138	[[0.0, 71.0], [8153.0, 773138.0]]	1	1
-1064	71	0	71	8153	773138	[[0.0, 71.0], [8153.0, 773138.0]]	1	1
-1063	71	0	71	8153	773138	[[0.0, 71.0], [8153.0, 773138.0]]	1	1
-1062	71	0	71	8153	773138	[[0.0, 71.0], [8153.0, 773138.0]]	1	1
-1061	71	0	71	8153	773138	[[0.0, 71.0], [8153.0, 773138.0]]	1	1
-1060	71	0	71	8153	773138	[[0.0, 71.0], [8153.0, 773138.0]]	1	1
-1059	71	0	71	8153	773138	[[0.0, 71.0], [8153.0, 773138.0]]	1	1
-1058	71	0	71	8153	773138	[[0.0, 71.0], [8153.0, 773138.0]]	1	1
-1057	71	0	71	8153	773138	[[0.0, 71.0], [8153.0, 773138.0]]	1	1
-1056	71	0	71	8153	773138	[[0.0, 71.0], [8153.0, 773138.0]]	1	1
-1055	71	0	71	8153	773138	[[0.0, 71.0], [8153.0, 773138.0]]	1	1
-1054	71	0	71	8153	773138	[[0.0, 71.0], [8153.0, 773138.0]]	1	1
-1053	71	0	71	8153	773138	[[0.0, 71.0], [8153.0, 773138.0]]	1	1
-1052	71	0	71	8153	773138	[[0.0, 71.0], [8153.0, 773138.0]]	1	1
-1051	71	0	71	8153	773138	[[0.0, 71.0], [8153.0, 773138.0]]	1	1
-1050	71	0	71	8153	773138	[[0.0, 71.0], [8153.0, 773138.0]]	1	1
-1049	71	0	71	8153	773138	[[0.0, 71.0], [8153.0, 773138.0]]	1	1
-1048	71	0	71	8153	773138	[[0.0, 71.0], [8153.0, 773138.0]]	1	1
-1047	71	0	71	8153	773138	[[0.0, 71.0], [8153.0, 773138.0]]	1	1
-1046	71	0	71	8153	773138	[[0.0, 71.0], [8153.0, 773138.0]]	1	1
-1045	71	0	71	8153	773138	[[0.0, 71.0], [8153.0, 773138.0]]	1	1
-1044	71	0	71	8153	773138	[[0.0, 71.0], [8153.0, 773138.0]]	1	1
-1043	71	0	71	8153	773138	[[0.0, 71.0], [8153.0, 773138.0]]	1	1
-1042	71	0	71	8153	773138	[[0.0, 71.0], [8153.0, 773138.0]]	1	1
-1041	71	0	71	8153	773138	[[0.0, 71.0], [8153.0, 773138.0]]	1	1
-1040	71	0	71	8153	773138	[[0.0, 71.0], [8153.0, 773138.0]]	1	1
-1039	71	0	71	8153	773138	[[0.0, 71.0], [8153.0, 773138.0]]	1	1
-1038	71	0	71	8153	773138	[[0.0, 71.0], [8153.0, 773138.0]]	1	1
-1037	71	0	71	8153	773138	[[0.0, 71.0], [8153.0, 773138.0]]	1	1
-1036	71	0	71	8153	773138	[[0.0, 71.0], [8153.0, 773138.0]]	1	1
-1035	71	0	71	8153	773138	[[0.0, 71.0], [8153.0, 773138.0]]	1	1
-1034	71	0	71	8153	773138	[[0.0, 71.0], [8153.0, 773138.0]]	1	1
-1033	71	0	71	8153	773138	[[0.0, 71.0], [8153.0, 773138.0]]	1	1
-1032	71	0	71	8153	773138	[[0.0, 71.0], [8153.0, 773138.0]]	1	1
-1031	71	0	71	8153	773138	[[0.0, 71.0], [8153.0, 773138.0]]	1	1
-1030	71	0	71	8153	773138	[[0.0, 71.0], [8153.0, 773138.0]]	1	1
-1029	71	0	71	8153	773138	[[0.0, 71.0], [8153.0, 773138.0]]	1	1
-1028	71	0	71	8153	773138	[[0.0, 71.0], [8153.0, 773138.0]]	1	1
-1027	71	0	71	8153	773138	[[0.0, 71.0], [8153.0, 773138.0]]	1	1
-1026	71	0	71	8153	773138	[[0.0, 71.0], [8153.0, 773138.0]]	1	1
-1025	71	0	71	8153	773138	[[0.0, 71.0], [8153.0, 773138.0]]	1	1
-1024	71	0	71	8153	773138	[[0.0, 71.0], [8153.0, 773138.0]]	1	1
-1023	71	0	71	8153	773138	[[0.0, 71.0], [8153.0, 773138.0]]	1	1
-1022	71	0	71	8153	773138	[[0.0, 71.0], [8153.0, 773138.0]]	1	1
-1021	71	0	71	8153	773138	[[0.0, 71.0], [8153.0, 773138.0]]	1	1
-1020	71	0	71	8153	773138	[[0.0, 71.0], [8153.0, 773138.0]]	1	1
-1019	71	0	71	8153	773138	[[0.0, 71.0], [8153.0, 773138.0]]	1	1
-1018	71	0	71	8153	773138	[[0.0, 71.0], [8153.0, 773138.0]]	1	1
-1017	71	0	71	8153	773138	[[0.0, 71.0], [8153.0, 773138.0]]	1	1
-1016	71	0	71	8153	773138	[[0.0, 71.0], [8153.0, 773138.0]]	1	1
-1015	71	0	71	8153	773138	[[0.0, 71.0], [8153.0, 773138.0]]	1	1
-1014	71	0	71	8153	773138	[[0.0, 71.0], [8153.0, 773138.0]]	1	1
-1013	71	0	71	8153	773138	[[0.0, 71.0], [8153.0, 773138.0]]	1	1
-1012	71	0	71	8153	773138	[[0.0, 71.0], [8153.0, 773138.0]]	1	1
-1011	71	0	71	8153	773138	[[0.0, 71.0], [8153.0, 773138.0]]	1	1
-1010	71	0	71	8153	773138	[[0.0, 71.0], [8153.0, 773138.0]]	1	1
-1009	71	0	71	8153	773138	[[0.0, 71.0], [8153.0, 773138.0]]	1	1
-1008	71	0	71	8153	773138	[[0.0, 71.0], [8153.0, 773138.0]]	1	1
-1007	71	0	71	8153	773138	[[0.0, 71.0], [8153.0, 773138.0]]	1	1
-1006	71	0	71	8153	773138	[[0.0, 71.0], [8153.0, 773138.0]]	1	1
-1005	71	0	71	8153	773138	[[0.0, 71.0], [8153.0, 773138.0]]	1	1
-1004	71	0	71	8153	773138	[[0.0, 71.0], [8153.0, 773138.0]]	1	1
-1003	72	0	72	8153	773137	[[0.0, 72.0], [8153.0, 773137.0]]	1	1
-1002	72	0	72	8153	773137	[[0.0, 72.0], [8153.0, 773137.0]]	1	1
-1001	73	0	73	8153	773136	[[0.0, 73.0], [8153.0, 773136.0]]	1	1
-1000	73	0	73	8153	773136	[[0.0, 73.0], [8153.0, 773136.0]]	1	1
-999	73	0	73	8153	773136	[[0.0, 73.0], [8153.0, 773136.0]]	1	1
-998	73	0	73	8153	773136	[[0.0, 73.0], [8153.0, 773136.0]]	1	1
-997	73	0	73	8153	773136	[[0.0, 73.0], [8153.0, 773136.0]]	1	1
-996	74	0	74	8153	773135	[[0.0, 74.0], [8153.0, 773135.0]]	1	1
-995	74	0	74	8153	773135	[[0.0, 74.0], [8153.0, 773135.0]]	1	1
-994	74	0	74	8153	773135	[[0.0, 74.0], [8153.0, 773135.0]]	1	1
-993	74	0	74	8153	773135	[[0.0, 74.0], [8153.0, 773135.0]]	1	1
-992	74	0	74	8153	773135	[[0.0, 74.0], [8153.0, 773135.0]]	1	1
-991	75	0	75	8153	773134	[[0.0, 75.0], [8153.0, 773134.0]]	1	1
-990	75	0	75	8153	773134	[[0.0, 75.0], [8153.0, 773134.0]]	1	1
-989	75	0	75	8153	773134	[[0.0, 75.0], [8153.0, 773134.0]]	1	1
-988	75	0	75	8153	773134	[[0.0, 75.0], [8153.0, 773134.0]]	1	1
-987	75	0	75	8153	773134	[[0.0, 75.0], [8153.0, 773134.0]]	1	1
-986	75	0	75	8153	773134	[[0.0, 75.0], [8153.0, 773134.0]]	1	1
-985	75	0	75	8153	773134	[[0.0, 75.0], [8153.0, 773134.0]]	1	1
-984	75	0	75	8153	773134	[[0.0, 75.0], [8153.0, 773134.0]]	1	1
-983	75	0	75	8153	773134	[[0.0, 75.0], [8153.0, 773134.0]]	1	1
-982	75	0	75	8153	773134	[[0.0, 75.0], [8153.0, 773134.0]]	1	1
-981	75	0	75	8153	773134	[[0.0, 75.0], [8153.0, 773134.0]]	1	1
-980	75	0	75	8153	773134	[[0.0, 75.0], [8153.0, 773134.0]]	1	1
-979	75	0	75	8153	773134	[[0.0, 75.0], [8153.0, 773134.0]]	1	1
-978	75	0	75	8153	773134	[[0.0, 75.0], [8153.0, 773134.0]]	1	1
-977	75	0	75	8153	773134	[[0.0, 75.0], [8153.0, 773134.0]]	1	1
-976	75	0	75	8153	773134	[[0.0, 75.0], [8153.0, 773134.0]]	1	1
-975	75	0	75	8153	773134	[[0.0, 75.0], [8153.0, 773134.0]]	1	1
-974	75	0	75	8153	773134	[[0.0, 75.0], [8153.0, 773134.0]]	1	1
-973	75	0	75	8153	773134	[[0.0, 75.0], [8153.0, 773134.0]]	1	1
-972	75	0	75	8153	773134	[[0.0, 75.0], [8153.0, 773134.0]]	1	1
-971	75	0	75	8153	773134	[[0.0, 75.0], [8153.0, 773134.0]]	1	1
-970	75	0	75	8153	773134	[[0.0, 75.0], [8153.0, 773134.0]]	1	1
-969	75	1	74	8152	773135	[[1.0, 74.0], [8152.0, 773135.0]]	0.544666	1
-968	75	0	75	8153	773134	[[0.0, 75.0], [8153.0, 773134.0]]	1	1
-967	75	0	75	8153	773134	[[0.0, 75.0], [8153.0, 773134.0]]	1	1
-966	75	0	75	8153	773134	[[0.0, 75.0], [8153.0, 773134.0]]	1	1
-965	75	0	75	8153	773134	[[0.0, 75.0], [8153.0, 773134.0]]	1	1
-964	75	0	75	8153	773134	[[0.0, 75.0], [8153.0, 773134.0]]	1	1
-963	75	0	75	8153	773134	[[0.0, 75.0], [8153.0, 773134.0]]	1	1
-962	75	0	75	8153	773134	[[0.0, 75.0], [8153.0, 773134.0]]	1	1
-961	75	0	75	8153	773134	[[0.0, 75.0], [8153.0, 773134.0]]	1	1
-960	75	0	75	8153	773134	[[0.0, 75.0], [8153.0, 773134.0]]	1	1
-959	75	0	75	8153	773134	[[0.0, 75.0], [8153.0, 773134.0]]	1	1
-958	75	0	75	8153	773134	[[0.0, 75.0], [8153.0, 773134.0]]	1	1
-957	75	0	75	8153	773134	[[0.0, 75.0], [8153.0, 773134.0]]	1	1
-956	75	0	75	8153	773134	[[0.0, 75.0], [8153.0, 773134.0]]	1	1
-955	75	0	75	8153	773134	[[0.0, 75.0], [8153.0, 773134.0]]	1	1
-954	75	0	75	8153	773134	[[0.0, 75.0], [8153.0, 773134.0]]	1	1
-953	75	0	75	8153	773134	[[0.0, 75.0], [8153.0, 773134.0]]	1	1
-952	75	0	75	8153	773134	[[0.0, 75.0], [8153.0, 773134.0]]	1	1
-951	75	0	75	8153	773134	[[0.0, 75.0], [8153.0, 773134.0]]	1	1
-950	75	0	75	8153	773134	[[0.0, 75.0], [8153.0, 773134.0]]	1	1
-949	75	0	75	8153	773134	[[0.0, 75.0], [8153.0, 773134.0]]	1	1
-948	75	0	75	8153	773134	[[0.0, 75.0], [8153.0, 773134.0]]	1	1
-947	75	0	75	8153	773134	[[0.0, 75.0], [8153.0, 773134.0]]	1	1
-946	75	0	75	8153	773134	[[0.0, 75.0], [8153.0, 773134.0]]	1	1
-945	75	0	75	8153	773134	[[0.0, 75.0], [8153.0, 773134.0]]	1	1
-944	75	0	75	8153	773134	[[0.0, 75.0], [8153.0, 773134.0]]	1	1
-943	75	0	75	8153	773134	[[0.0, 75.0], [8153.0, 773134.0]]	1	1
-942	75	0	75	8153	773134	[[0.0, 75.0], [8153.0, 773134.0]]	1	1
-941	75	0	75	8153	773134	[[0.0, 75.0], [8153.0, 773134.0]]	1	1
-940	75	0	75	8153	773134	[[0.0, 75.0], [8153.0, 773134.0]]	1	1
-939	75	0	75	8153	773134	[[0.0, 75.0], [8153.0, 773134.0]]	1	1
-938	75	0	75	8153	773134	[[0.0, 75.0], [8153.0, 773134.0]]	1	1
-937	75	0	75	8153	773134	[[0.0, 75.0], [8153.0, 773134.0]]	1	1
-936	75	0	75	8153	773134	[[0.0, 75.0], [8153.0, 773134.0]]	1	1
-935	75	0	75	8153	773134	[[0.0, 75.0], [8153.0, 773134.0]]	1	1
-934	75	0	75	8153	773134	[[0.0, 75.0], [8153.0, 773134.0]]	1	1
-933	75	0	75	8153	773134	[[0.0, 75.0], [8153.0, 773134.0]]	1	1
-932	76	0	76	8153	773133	[[0.0, 76.0], [8153.0, 773133.0]]	1	1
-931	76	0	76	8153	773133	[[0.0, 76.0], [8153.0, 773133.0]]	1	1
-930	76	0	76	8153	773133	[[0.0, 76.0], [8153.0, 773133.0]]	1	1
-929	76	0	76	8153	773133	[[0.0, 76.0], [8153.0, 773133.0]]	1	1
-928	76	0	76	8153	773133	[[0.0, 76.0], [8153.0, 773133.0]]	1	1
-927	76	0	76	8153	773133	[[0.0, 76.0], [8153.0, 773133.0]]	1	1
-926	76	0	76	8153	773133	[[0.0, 76.0], [8153.0, 773133.0]]	1	1
-925	76	0	76	8153	773133	[[0.0, 76.0], [8153.0, 773133.0]]	1	1
-924	76	0	76	8153	773133	[[0.0, 76.0], [8153.0, 773133.0]]	1	1
-923	76	0	76	8153	773133	[[0.0, 76.0], [8153.0, 773133.0]]	1	1
-922	76	0	76	8153	773133	[[0.0, 76.0], [8153.0, 773133.0]]	1	1
-921	76	0	76	8153	773133	[[0.0, 76.0], [8153.0, 773133.0]]	1	1
-920	76	0	76	8153	773133	[[0.0, 76.0], [8153.0, 773133.0]]	1	1
-919	76	0	76	8153	773133	[[0.0, 76.0], [8153.0, 773133.0]]	1	1
-918	76	0	76	8153	773133	[[0.0, 76.0], [8153.0, 773133.0]]	1	1
-917	77	0	77	8153	773132	[[0.0, 77.0], [8153.0, 773132.0]]	1	1
-916	77	0	77	8153	773132	[[0.0, 77.0], [8153.0, 773132.0]]	1	1
-915	77	0	77	8153	773132	[[0.0, 77.0], [8153.0, 773132.0]]	1	1
-914	77	0	77	8153	773132	[[0.0, 77.0], [8153.0, 773132.0]]	1	1
-913	77	0	77	8153	773132	[[0.0, 77.0], [8153.0, 773132.0]]	1	1
-912	77	0	77	8153	773132	[[0.0, 77.0], [8153.0, 773132.0]]	1	1
-911	77	0	77	8153	773132	[[0.0, 77.0], [8153.0, 773132.0]]	1	1
-910	77	0	77	8153	773132	[[0.0, 77.0], [8153.0, 773132.0]]	1	1
-909	77	0	77	8153	773132	[[0.0, 77.0], [8153.0, 773132.0]]	1	1
-908	77	0	77	8153	773132	[[0.0, 77.0], [8153.0, 773132.0]]	1	1
-907	77	0	77	8153	773132	[[0.0, 77.0], [8153.0, 773132.0]]	1	1
-906	77	0	77	8153	773132	[[0.0, 77.0], [8153.0, 773132.0]]	1	1
-905	77	0	77	8153	773132	[[0.0, 77.0], [8153.0, 773132.0]]	1	1
-904	77	0	77	8153	773132	[[0.0, 77.0], [8153.0, 773132.0]]	1	1
-903	77	0	77	8153	773132	[[0.0, 77.0], [8153.0, 773132.0]]	1	1
-902	77	0	77	8153	773132	[[0.0, 77.0], [8153.0, 773132.0]]	1	1
-901	77	0	77	8153	773132	[[0.0, 77.0], [8153.0, 773132.0]]	1	1
-900	77	0	77	8153	773132	[[0.0, 77.0], [8153.0, 773132.0]]	1	1
-899	77	0	77	8153	773132	[[0.0, 77.0], [8153.0, 773132.0]]	1	1
-898	77	0	77	8153	773132	[[0.0, 77.0], [8153.0, 773132.0]]	1	1
-897	77	0	77	8153	773132	[[0.0, 77.0], [8153.0, 773132.0]]	1	1
-896	77	0	77	8153	773132	[[0.0, 77.0], [8153.0, 773132.0]]	1	1
-895	77	0	77	8153	773132	[[0.0, 77.0], [8153.0, 773132.0]]	1	1
-894	77	0	77	8153	773132	[[0.0, 77.0], [8153.0, 773132.0]]	1	1
-893	77	0	77	8153	773132	[[0.0, 77.0], [8153.0, 773132.0]]	1	1
-892	77	0	77	8153	773132	[[0.0, 77.0], [8153.0, 773132.0]]	1	1
-891	77	0	77	8153	773132	[[0.0, 77.0], [8153.0, 773132.0]]	1	1
-890	77	0	77	8153	773132	[[0.0, 77.0], [8153.0, 773132.0]]	1	1
-889	77	1	76	8152	773133	[[1.0, 76.0], [8152.0, 773133.0]]	0.55412	1
-888	77	0	77	8153	773132	[[0.0, 77.0], [8153.0, 773132.0]]	1	1
-887	77	0	77	8153	773132	[[0.0, 77.0], [8153.0, 773132.0]]	1	1
-886	77	0	77	8153	773132	[[0.0, 77.0], [8153.0, 773132.0]]	1	1
-885	77	0	77	8153	773132	[[0.0, 77.0], [8153.0, 773132.0]]	1	1
-884	77	0	77	8153	773132	[[0.0, 77.0], [8153.0, 773132.0]]	1	1
-883	77	0	77	8153	773132	[[0.0, 77.0], [8153.0, 773132.0]]	1	1
-882	77	0	77	8153	773132	[[0.0, 77.0], [8153.0, 773132.0]]	1	1
-881	77	0	77	8153	773132	[[0.0, 77.0], [8153.0, 773132.0]]	1	1
-880	77	0	77	8153	773132	[[0.0, 77.0], [8153.0, 773132.0]]	1	1
-879	77	0	77	8153	773132	[[0.0, 77.0], [8153.0, 773132.0]]	1	1
-878	77	0	77	8153	773132	[[0.0, 77.0], [8153.0, 773132.0]]	1	1
-877	77	0	77	8153	773132	[[0.0, 77.0], [8153.0, 773132.0]]	1	1
-876	77	0	77	8153	773132	[[0.0, 77.0], [8153.0, 773132.0]]	1	1
-875	77	0	77	8153	773132	[[0.0, 77.0], [8153.0, 773132.0]]	1	1
-874	77	0	77	8153	773132	[[0.0, 77.0], [8153.0, 773132.0]]	1	1
-873	77	0	77	8153	773132	[[0.0, 77.0], [8153.0, 773132.0]]	1	1
-872	77	0	77	8153	773132	[[0.0, 77.0], [8153.0, 773132.0]]	1	1
-871	77	0	77	8153	773132	[[0.0, 77.0], [8153.0, 773132.0]]	1	1
-870	77	0	77	8153	773132	[[0.0, 77.0], [8153.0, 773132.0]]	1	1
-869	77	0	77	8153	773132	[[0.0, 77.0], [8153.0, 773132.0]]	1	1
-868	77	0	77	8153	773132	[[0.0, 77.0], [8153.0, 773132.0]]	1	1
-867	77	0	77	8153	773132	[[0.0, 77.0], [8153.0, 773132.0]]	1	1
-866	77	0	77	8153	773132	[[0.0, 77.0], [8153.0, 773132.0]]	1	1
-865	77	0	77	8153	773132	[[0.0, 77.0], [8153.0, 773132.0]]	1	1
-864	77	0	77	8153	773132	[[0.0, 77.0], [8153.0, 773132.0]]	1	1
-863	77	0	77	8153	773132	[[0.0, 77.0], [8153.0, 773132.0]]	1	1
-862	77	0	77	8153	773132	[[0.0, 77.0], [8153.0, 773132.0]]	1	1
-861	77	0	77	8153	773132	[[0.0, 77.0], [8153.0, 773132.0]]	1	1
-860	77	0	77	8153	773132	[[0.0, 77.0], [8153.0, 773132.0]]	1	1
-859	77	0	77	8153	773132	[[0.0, 77.0], [8153.0, 773132.0]]	1	1
-858	77	0	77	8153	773132	[[0.0, 77.0], [8153.0, 773132.0]]	1	1
-857	77	0	77	8153	773132	[[0.0, 77.0], [8153.0, 773132.0]]	1	1
-856	77	0	77	8153	773132	[[0.0, 77.0], [8153.0, 773132.0]]	1	1
-855	77	0	77	8153	773132	[[0.0, 77.0], [8153.0, 773132.0]]	1	1
-854	77	0	77	8153	773132	[[0.0, 77.0], [8153.0, 773132.0]]	1	1
-853	77	0	77	8153	773132	[[0.0, 77.0], [8153.0, 773132.0]]	1	1
-852	77	0	77	8153	773132	[[0.0, 77.0], [8153.0, 773132.0]]	1	1
-851	77	0	77	8153	773132	[[0.0, 77.0], [8153.0, 773132.0]]	1	1
-850	77	0	77	8153	773132	[[0.0, 77.0], [8153.0, 773132.0]]	1	1
-849	77	0	77	8153	773132	[[0.0, 77.0], [8153.0, 773132.0]]	1	1
-848	77	0	77	8153	773132	[[0.0, 77.0], [8153.0, 773132.0]]	1	1
-847	77	0	77	8153	773132	[[0.0, 77.0], [8153.0, 773132.0]]	1	1
-846	77	0	77	8153	773132	[[0.0, 77.0], [8153.0, 773132.0]]	1	1
-845	77	0	77	8153	773132	[[0.0, 77.0], [8153.0, 773132.0]]	1	1
-844	77	0	77	8153	773132	[[0.0, 77.0], [8153.0, 773132.0]]	1	1
-843	77	0	77	8153	773132	[[0.0, 77.0], [8153.0, 773132.0]]	1	1
-842	77	0	77	8153	773132	[[0.0, 77.0], [8153.0, 773132.0]]	1	1
-841	77	0	77	8153	773132	[[0.0, 77.0], [8153.0, 773132.0]]	1	1
-840	77	1	76	8152	773133	[[1.0, 76.0], [8152.0, 773133.0]]	0.55412	1
-839	78	0	78	8153	773131	[[0.0, 78.0], [8153.0, 773131.0]]	1	1
-838	78	0	78	8153	773131	[[0.0, 78.0], [8153.0, 773131.0]]	1	1
-837	78	0	78	8153	773131	[[0.0, 78.0], [8153.0, 773131.0]]	1	1
-836	78	0	78	8153	773131	[[0.0, 78.0], [8153.0, 773131.0]]	1	1
-835	78	0	78	8153	773131	[[0.0, 78.0], [8153.0, 773131.0]]	1	1
-834	78	0	78	8153	773131	[[0.0, 78.0], [8153.0, 773131.0]]	1	1
-833	78	0	78	8153	773131	[[0.0, 78.0], [8153.0, 773131.0]]	1	1
-832	78	0	78	8153	773131	[[0.0, 78.0], [8153.0, 773131.0]]	1	1
-831	78	0	78	8153	773131	[[0.0, 78.0], [8153.0, 773131.0]]	1	1
-830	78	0	78	8153	773131	[[0.0, 78.0], [8153.0, 773131.0]]	1	1
-829	78	0	78	8153	773131	[[0.0, 78.0], [8153.0, 773131.0]]	1	1
-828	78	0	78	8153	773131	[[0.0, 78.0], [8153.0, 773131.0]]	1	1
-827	79	0	79	8153	773130	[[0.0, 79.0], [8153.0, 773130.0]]	1	1
-826	79	0	79	8153	773130	[[0.0, 79.0], [8153.0, 773130.0]]	1	1
-825	79	0	79	8153	773130	[[0.0, 79.0], [8153.0, 773130.0]]	1	1
-824	79	0	79	8153	773130	[[0.0, 79.0], [8153.0, 773130.0]]	1	1
-823	79	0	79	8153	773130	[[0.0, 79.0], [8153.0, 773130.0]]	1	1
-822	79	0	79	8153	773130	[[0.0, 79.0], [8153.0, 773130.0]]	1	1
-821	79	0	79	8153	773130	[[0.0, 79.0], [8153.0, 773130.0]]	1	1
-820	79	0	79	8153	773130	[[0.0, 79.0], [8153.0, 773130.0]]	1	1
-819	79	0	79	8153	773130	[[0.0, 79.0], [8153.0, 773130.0]]	1	1
-818	79	0	79	8153	773130	[[0.0, 79.0], [8153.0, 773130.0]]	1	1
-817	79	0	79	8153	773130	[[0.0, 79.0], [8153.0, 773130.0]]	1	1
-816	79	0	79	8153	773130	[[0.0, 79.0], [8153.0, 773130.0]]	1	1
-815	79	0	79	8153	773130	[[0.0, 79.0], [8153.0, 773130.0]]	1	1
-814	79	0	79	8153	773130	[[0.0, 79.0], [8153.0, 773130.0]]	1	1
-813	80	0	80	8153	773129	[[0.0, 80.0], [8153.0, 773129.0]]	1	1
-812	80	0	80	8153	773129	[[0.0, 80.0], [8153.0, 773129.0]]	1	1
-811	80	0	80	8153	773129	[[0.0, 80.0], [8153.0, 773129.0]]	1	1
-810	80	0	80	8153	773129	[[0.0, 80.0], [8153.0, 773129.0]]	1	1
-809	80	0	80	8153	773129	[[0.0, 80.0], [8153.0, 773129.0]]	1	1
-808	80	0	80	8153	773129	[[0.0, 80.0], [8153.0, 773129.0]]	1	1
-807	80	0	80	8153	773129	[[0.0, 80.0], [8153.0, 773129.0]]	1	1
-806	80	0	80	8153	773129	[[0.0, 80.0], [8153.0, 773129.0]]	1	1
-805	80	0	80	8153	773129	[[0.0, 80.0], [8153.0, 773129.0]]	1	1
-804	80	0	80	8153	773129	[[0.0, 80.0], [8153.0, 773129.0]]	1	1
-803	80	0	80	8153	773129	[[0.0, 80.0], [8153.0, 773129.0]]	1	1
-802	80	0	80	8153	773129	[[0.0, 80.0], [8153.0, 773129.0]]	1	1
-801	80	0	80	8153	773129	[[0.0, 80.0], [8153.0, 773129.0]]	1	1
-800	80	0	80	8153	773129	[[0.0, 80.0], [8153.0, 773129.0]]	1	1
-799	80	0	80	8153	773129	[[0.0, 80.0], [8153.0, 773129.0]]	1	1
-798	80	0	80	8153	773129	[[0.0, 80.0], [8153.0, 773129.0]]	1	1
-797	80	0	80	8153	773129	[[0.0, 80.0], [8153.0, 773129.0]]	1	1
-796	80	0	80	8153	773129	[[0.0, 80.0], [8153.0, 773129.0]]	1	1
-795	80	0	80	8153	773129	[[0.0, 80.0], [8153.0, 773129.0]]	1	1
-794	80	0	80	8153	773129	[[0.0, 80.0], [8153.0, 773129.0]]	1	1
-793	80	0	80	8153	773129	[[0.0, 80.0], [8153.0, 773129.0]]	1	1
-792	80	0	80	8153	773129	[[0.0, 80.0], [8153.0, 773129.0]]	1	1
-791	80	0	80	8153	773129	[[0.0, 80.0], [8153.0, 773129.0]]	1	1
-790	80	0	80	8153	773129	[[0.0, 80.0], [8153.0, 773129.0]]	1	1
-789	80	0	80	8153	773129	[[0.0, 80.0], [8153.0, 773129.0]]	1	1
-788	80	0	80	8153	773129	[[0.0, 80.0], [8153.0, 773129.0]]	1	1
-787	80	0	80	8153	773129	[[0.0, 80.0], [8153.0, 773129.0]]	1	1
-786	80	0	80	8153	773129	[[0.0, 80.0], [8153.0, 773129.0]]	1	1
-785	80	0	80	8153	773129	[[0.0, 80.0], [8153.0, 773129.0]]	1	1
-784	80	1	79	8152	773130	[[1.0, 79.0], [8152.0, 773130.0]]	0.567933	1
-783	80	0	80	8153	773129	[[0.0, 80.0], [8153.0, 773129.0]]	1	1
-782	80	0	80	8153	773129	[[0.0, 80.0], [8153.0, 773129.0]]	1	1
-781	80	0	80	8153	773129	[[0.0, 80.0], [8153.0, 773129.0]]	1	1
-780	80	0	80	8153	773129	[[0.0, 80.0], [8153.0, 773129.0]]	1	1
-779	80	0	80	8153	773129	[[0.0, 80.0], [8153.0, 773129.0]]	1	1
-778	80	0	80	8153	773129	[[0.0, 80.0], [8153.0, 773129.0]]	1	1
-777	80	0	80	8153	773129	[[0.0, 80.0], [8153.0, 773129.0]]	1	1
-776	80	0	80	8153	773129	[[0.0, 80.0], [8153.0, 773129.0]]	1	1
-775	81	0	81	8153	773128	[[0.0, 81.0], [8153.0, 773128.0]]	1	1
-774	82	0	82	8153	773127	[[0.0, 82.0], [8153.0, 773127.0]]	1	1
-773	82	0	82	8153	773127	[[0.0, 82.0], [8153.0, 773127.0]]	1	1
-772	82	0	82	8153	773127	[[0.0, 82.0], [8153.0, 773127.0]]	1	1
-771	82	0	82	8153	773127	[[0.0, 82.0], [8153.0, 773127.0]]	1	1
-770	82	0	82	8153	773127	[[0.0, 82.0], [8153.0, 773127.0]]	1	1
-769	83	0	83	8153	773126	[[0.0, 83.0], [8153.0, 773126.0]]	1	1
-768	83	0	83	8153	773126	[[0.0, 83.0], [8153.0, 773126.0]]	1	1
-767	83	0	83	8153	773126	[[0.0, 83.0], [8153.0, 773126.0]]	1	1
-766	83	0	83	8153	773126	[[0.0, 83.0], [8153.0, 773126.0]]	1	1
-765	83	0	83	8153	773126	[[0.0, 83.0], [8153.0, 773126.0]]	1	1
-764	83	0	83	8153	773126	[[0.0, 83.0], [8153.0, 773126.0]]	1	1
-763	83	0	83	8153	773126	[[0.0, 83.0], [8153.0, 773126.0]]	1	1
-762	83	0	83	8153	773126	[[0.0, 83.0], [8153.0, 773126.0]]	1	1
-761	83	0	83	8153	773126	[[0.0, 83.0], [8153.0, 773126.0]]	1	1
-760	83	0	83	8153	773126	[[0.0, 83.0], [8153.0, 773126.0]]	1	1
-759	83	0	83	8153	773126	[[0.0, 83.0], [8153.0, 773126.0]]	1	1
-758	83	0	83	8153	773126	[[0.0, 83.0], [8153.0, 773126.0]]	1	1
-757	84	0	84	8153	773125	[[0.0, 84.0], [8153.0, 773125.0]]	1	1
-756	84	0	84	8153	773125	[[0.0, 84.0], [8153.0, 773125.0]]	1	1
-755	84	0	84	8153	773125	[[0.0, 84.0], [8153.0, 773125.0]]	1	1
-754	84	0	84	8153	773125	[[0.0, 84.0], [8153.0, 773125.0]]	1	1
-753	84	0	84	8153	773125	[[0.0, 84.0], [8153.0, 773125.0]]	1	1
-752	84	0	84	8153	773125	[[0.0, 84.0], [8153.0, 773125.0]]	1	1
-751	84	0	84	8153	773125	[[0.0, 84.0], [8153.0, 773125.0]]	1	1
-750	84	0	84	8153	773125	[[0.0, 84.0], [8153.0, 773125.0]]	1	1
-749	84	0	84	8153	773125	[[0.0, 84.0], [8153.0, 773125.0]]	1	1
-748	84	0	84	8153	773125	[[0.0, 84.0], [8153.0, 773125.0]]	1	1
-747	84	0	84	8153	773125	[[0.0, 84.0], [8153.0, 773125.0]]	1	1
-746	84	0	84	8153	773125	[[0.0, 84.0], [8153.0, 773125.0]]	1	1
-745	84	0	84	8153	773125	[[0.0, 84.0], [8153.0, 773125.0]]	1	1
-744	84	0	84	8153	773125	[[0.0, 84.0], [8153.0, 773125.0]]	1	1
-743	84	0	84	8153	773125	[[0.0, 84.0], [8153.0, 773125.0]]	1	1
-742	84	0	84	8153	773125	[[0.0, 84.0], [8153.0, 773125.0]]	1	1
-741	84	0	84	8153	773125	[[0.0, 84.0], [8153.0, 773125.0]]	1	1
-740	84	0	84	8153	773125	[[0.0, 84.0], [8153.0, 773125.0]]	1	1
-739	84	0	84	8153	773125	[[0.0, 84.0], [8153.0, 773125.0]]	1	1
-738	84	0	84	8153	773125	[[0.0, 84.0], [8153.0, 773125.0]]	1	1
-737	84	0	84	8153	773125	[[0.0, 84.0], [8153.0, 773125.0]]	1	1
-736	84	0	84	8153	773125	[[0.0, 84.0], [8153.0, 773125.0]]	1	1
-735	84	0	84	8153	773125	[[0.0, 84.0], [8153.0, 773125.0]]	1	1
-734	84	0	84	8153	773125	[[0.0, 84.0], [8153.0, 773125.0]]	1	1
-733	84	0	84	8153	773125	[[0.0, 84.0], [8153.0, 773125.0]]	1	1
-732	84	0	84	8153	773125	[[0.0, 84.0], [8153.0, 773125.0]]	1	1
-731	84	0	84	8153	773125	[[0.0, 84.0], [8153.0, 773125.0]]	1	1
-730	84	0	84	8153	773125	[[0.0, 84.0], [8153.0, 773125.0]]	1	1
-729	84	0	84	8153	773125	[[0.0, 84.0], [8153.0, 773125.0]]	1	1
-728	85	0	85	8153	773124	[[0.0, 85.0], [8153.0, 773124.0]]	1	1
-727	85	0	85	8153	773124	[[0.0, 85.0], [8153.0, 773124.0]]	1	1
-726	85	0	85	8153	773124	[[0.0, 85.0], [8153.0, 773124.0]]	1	1
-725	85	0	85	8153	773124	[[0.0, 85.0], [8153.0, 773124.0]]	1	1
-724	85	0	85	8153	773124	[[0.0, 85.0], [8153.0, 773124.0]]	1	1
-723	85	0	85	8153	773124	[[0.0, 85.0], [8153.0, 773124.0]]	1	1
-722	85	0	85	8153	773124	[[0.0, 85.0], [8153.0, 773124.0]]	1	1
-721	85	0	85	8153	773124	[[0.0, 85.0], [8153.0, 773124.0]]	1	1
-720	85	0	85	8153	773124	[[0.0, 85.0], [8153.0, 773124.0]]	1	1
-719	85	0	85	8153	773124	[[0.0, 85.0], [8153.0, 773124.0]]	1	1
-718	85	0	85	8153	773124	[[0.0, 85.0], [8153.0, 773124.0]]	1	1
-717	86	0	86	8153	773123	[[0.0, 86.0], [8153.0, 773123.0]]	1	1
-716	87	0	87	8153	773122	[[0.0, 87.0], [8153.0, 773122.0]]	1	1
-715	88	0	88	8153	773121	[[0.0, 88.0], [8153.0, 773121.0]]	1	1
-714	88	0	88	8153	773121	[[0.0, 88.0], [8153.0, 773121.0]]	1	1
-713	88	0	88	8153	773121	[[0.0, 88.0], [8153.0, 773121.0]]	1	1
-712	88	0	88	8153	773121	[[0.0, 88.0], [8153.0, 773121.0]]	1	1
-711	88	0	88	8153	773121	[[0.0, 88.0], [8153.0, 773121.0]]	1	1
-710	88	0	88	8153	773121	[[0.0, 88.0], [8153.0, 773121.0]]	1	1
-709	88	0	88	8153	773121	[[0.0, 88.0], [8153.0, 773121.0]]	1	1
-708	88	0	88	8153	773121	[[0.0, 88.0], [8153.0, 773121.0]]	1	1
-707	88	0	88	8153	773121	[[0.0, 88.0], [8153.0, 773121.0]]	1	1
-706	88	0	88	8153	773121	[[0.0, 88.0], [8153.0, 773121.0]]	1	1
-705	88	0	88	8153	773121	[[0.0, 88.0], [8153.0, 773121.0]]	1	1
-704	88	0	88	8153	773121	[[0.0, 88.0], [8153.0, 773121.0]]	1	1
-703	88	0	88	8153	773121	[[0.0, 88.0], [8153.0, 773121.0]]	1	1
-702	89	0	89	8153	773120	[[0.0, 89.0], [8153.0, 773120.0]]	1	1
-701	89	0	89	8153	773120	[[0.0, 89.0], [8153.0, 773120.0]]	1	1
-700	89	0	89	8153	773120	[[0.0, 89.0], [8153.0, 773120.0]]	1	1
-699	89	0	89	8153	773120	[[0.0, 89.0], [8153.0, 773120.0]]	1	1
-698	89	0	89	8153	773120	[[0.0, 89.0], [8153.0, 773120.0]]	1	1
-697	89	0	89	8153	773120	[[0.0, 89.0], [8153.0, 773120.0]]	1	1
-696	89	0	89	8153	773120	[[0.0, 89.0], [8153.0, 773120.0]]	1	1
-695	89	0	89	8153	773120	[[0.0, 89.0], [8153.0, 773120.0]]	1	1
-694	89	0	89	8153	773120	[[0.0, 89.0], [8153.0, 773120.0]]	1	1
-693	89	0	89	8153	773120	[[0.0, 89.0], [8153.0, 773120.0]]	1	1
-692	89	0	89	8153	773120	[[0.0, 89.0], [8153.0, 773120.0]]	1	1
-691	90	0	90	8153	773119	[[0.0, 90.0], [8153.0, 773119.0]]	1	1
-690	90	0	90	8153	773119	[[0.0, 90.0], [8153.0, 773119.0]]	1	1
-689	90	0	90	8153	773119	[[0.0, 90.0], [8153.0, 773119.0]]	1	1
-688	90	0	90	8153	773119	[[0.0, 90.0], [8153.0, 773119.0]]	1	1
-687	90	0	90	8153	773119	[[0.0, 90.0], [8153.0, 773119.0]]	1	1
-686	90	0	90	8153	773119	[[0.0, 90.0], [8153.0, 773119.0]]	1	1
-685	90	0	90	8153	773119	[[0.0, 90.0], [8153.0, 773119.0]]	1	1
-684	90	0	90	8153	773119	[[0.0, 90.0], [8153.0, 773119.0]]	1	1
-683	90	0	90	8153	773119	[[0.0, 90.0], [8153.0, 773119.0]]	1	1
-682	90	0	90	8153	773119	[[0.0, 90.0], [8153.0, 773119.0]]	1	1
-681	90	0	90	8153	773119	[[0.0, 90.0], [8153.0, 773119.0]]	1	1
-680	90	0	90	8153	773119	[[0.0, 90.0], [8153.0, 773119.0]]	1	1
-679	91	0	91	8153	773118	[[0.0, 91.0], [8153.0, 773118.0]]	1	1
-678	91	0	91	8153	773118	[[0.0, 91.0], [8153.0, 773118.0]]	1	1
-677	91	0	91	8153	773118	[[0.0, 91.0], [8153.0, 773118.0]]	1	1
-676	91	0	91	8153	773118	[[0.0, 91.0], [8153.0, 773118.0]]	1	1
-675	92	0	92	8153	773117	[[0.0, 92.0], [8153.0, 773117.0]]	1	1
-674	92	0	92	8153	773117	[[0.0, 92.0], [8153.0, 773117.0]]	1	1
-673	92	0	92	8153	773117	[[0.0, 92.0], [8153.0, 773117.0]]	1	1
-672	92	0	92	8153	773117	[[0.0, 92.0], [8153.0, 773117.0]]	1	1
-671	92	0	92	8153	773117	[[0.0, 92.0], [8153.0, 773117.0]]	1	1
-670	92	0	92	8153	773117	[[0.0, 92.0], [8153.0, 773117.0]]	1	1
-669	92	0	92	8153	773117	[[0.0, 92.0], [8153.0, 773117.0]]	1	1
-668	92	0	92	8153	773117	[[0.0, 92.0], [8153.0, 773117.0]]	1	1
-667	92	0	92	8153	773117	[[0.0, 92.0], [8153.0, 773117.0]]	1	1
-666	92	0	92	8153	773117	[[0.0, 92.0], [8153.0, 773117.0]]	1	1
-665	92	0	92	8153	773117	[[0.0, 92.0], [8153.0, 773117.0]]	1	1
-664	92	0	92	8153	773117	[[0.0, 92.0], [8153.0, 773117.0]]	1	1
-663	92	0	92	8153	773117	[[0.0, 92.0], [8153.0, 773117.0]]	1	1
-662	93	0	93	8153	773116	[[0.0, 93.0], [8153.0, 773116.0]]	1	1
-661	93	0	93	8153	773116	[[0.0, 93.0], [8153.0, 773116.0]]	1	1
-660	93	0	93	8153	773116	[[0.0, 93.0], [8153.0, 773116.0]]	1	1
-659	93	0	93	8153	773116	[[0.0, 93.0], [8153.0, 773116.0]]	1	1
-658	93	0	93	8153	773116	[[0.0, 93.0], [8153.0, 773116.0]]	1	1
-657	93	0	93	8153	773116	[[0.0, 93.0], [8153.0, 773116.0]]	1	1
-656	93	0	93	8153	773116	[[0.0, 93.0], [8153.0, 773116.0]]	1	1
-655	93	0	93	8153	773116	[[0.0, 93.0], [8153.0, 773116.0]]	1	1
-654	93	0	93	8153	773116	[[0.0, 93.0], [8153.0, 773116.0]]	1	1
-653	93	0	93	8153	773116	[[0.0, 93.0], [8153.0, 773116.0]]	1	1
-652	93	0	93	8153	773116	[[0.0, 93.0], [8153.0, 773116.0]]	1	1
-651	93	0	93	8153	773116	[[0.0, 93.0], [8153.0, 773116.0]]	1	1
-650	93	0	93	8153	773116	[[0.0, 93.0], [8153.0, 773116.0]]	1	1
-649	93	0	93	8153	773116	[[0.0, 93.0], [8153.0, 773116.0]]	1	1
-648	93	0	93	8153	773116	[[0.0, 93.0], [8153.0, 773116.0]]	1	1
-647	93	0	93	8153	773116	[[0.0, 93.0], [8153.0, 773116.0]]	1	1
-646	93	0	93	8153	773116	[[0.0, 93.0], [8153.0, 773116.0]]	1	1
-645	93	0	93	8153	773116	[[0.0, 93.0], [8153.0, 773116.0]]	1	1
-644	93	0	93	8153	773116	[[0.0, 93.0], [8153.0, 773116.0]]	1	1
-643	93	0	93	8153	773116	[[0.0, 93.0], [8153.0, 773116.0]]	1	1
-642	93	0	93	8153	773116	[[0.0, 93.0], [8153.0, 773116.0]]	1	1
-641	93	0	93	8153	773116	[[0.0, 93.0], [8153.0, 773116.0]]	1	1
-640	93	0	93	8153	773116	[[0.0, 93.0], [8153.0, 773116.0]]	1	1
-639	93	0	93	8153	773116	[[0.0, 93.0], [8153.0, 773116.0]]	1	1
-638	93	0	93	8153	773116	[[0.0, 93.0], [8153.0, 773116.0]]	1	1
-637	93	0	93	8153	773116	[[0.0, 93.0], [8153.0, 773116.0]]	1	1
-636	93	0	93	8153	773116	[[0.0, 93.0], [8153.0, 773116.0]]	1	1
-635	93	0	93	8153	773116	[[0.0, 93.0], [8153.0, 773116.0]]	1	1
-634	93	0	93	8153	773116	[[0.0, 93.0], [8153.0, 773116.0]]	1	1
-633	93	0	93	8153	773116	[[0.0, 93.0], [8153.0, 773116.0]]	1	1
-632	93	0	93	8153	773116	[[0.0, 93.0], [8153.0, 773116.0]]	1	1
-631	93	0	93	8153	773116	[[0.0, 93.0], [8153.0, 773116.0]]	1	1
-630	93	0	93	8153	773116	[[0.0, 93.0], [8153.0, 773116.0]]	1	1
-629	93	0	93	8153	773116	[[0.0, 93.0], [8153.0, 773116.0]]	1	1
-628	93	0	93	8153	773116	[[0.0, 93.0], [8153.0, 773116.0]]	1	1
-627	93	0	93	8153	773116	[[0.0, 93.0], [8153.0, 773116.0]]	1	1
-626	93	0	93	8153	773116	[[0.0, 93.0], [8153.0, 773116.0]]	1	1
-625	93	0	93	8153	773116	[[0.0, 93.0], [8153.0, 773116.0]]	1	1
-624	93	0	93	8153	773116	[[0.0, 93.0], [8153.0, 773116.0]]	1	1
-623	93	0	93	8153	773116	[[0.0, 93.0], [8153.0, 773116.0]]	1	1
-622	93	0	93	8153	773116	[[0.0, 93.0], [8153.0, 773116.0]]	1	1
-621	93	0	93	8153	773116	[[0.0, 93.0], [8153.0, 773116.0]]	1	1
-620	93	0	93	8153	773116	[[0.0, 93.0], [8153.0, 773116.0]]	1	1
-619	93	0	93	8153	773116	[[0.0, 93.0], [8153.0, 773116.0]]	1	1
-618	93	0	93	8153	773116	[[0.0, 93.0], [8153.0, 773116.0]]	1	1
-617	94	0	94	8153	773115	[[0.0, 94.0], [8153.0, 773115.0]]	1	1
-616	94	0	94	8153	773115	[[0.0, 94.0], [8153.0, 773115.0]]	1	1
-615	94	0	94	8153	773115	[[0.0, 94.0], [8153.0, 773115.0]]	1	1
-614	95	0	95	8153	773114	[[0.0, 95.0], [8153.0, 773114.0]]	1	1
-613	95	0	95	8153	773114	[[0.0, 95.0], [8153.0, 773114.0]]	1	1
-612	96	0	96	8153	773113	[[0.0, 96.0], [8153.0, 773113.0]]	1	1
-611	96	0	96	8153	773113	[[0.0, 96.0], [8153.0, 773113.0]]	1	1
-610	96	0	96	8153	773113	[[0.0, 96.0], [8153.0, 773113.0]]	1	1
-609	96	0	96	8153	773113	[[0.0, 96.0], [8153.0, 773113.0]]	1	1
-608	96	0	96	8153	773113	[[0.0, 96.0], [8153.0, 773113.0]]	1	1
-607	96	0	96	8153	773113	[[0.0, 96.0], [8153.0, 773113.0]]	1	1
-606	97	0	97	8153	773112	[[0.0, 97.0], [8153.0, 773112.0]]	1	1
-605	99	0	99	8153	773110	[[0.0, 99.0], [8153.0, 773110.0]]	1	1
-604	99	0	99	8153	773110	[[0.0, 99.0], [8153.0, 773110.0]]	1	1
-603	99	0	99	8153	773110	[[0.0, 99.0], [8153.0, 773110.0]]	1	1
-602	99	0	99	8153	773110	[[0.0, 99.0], [8153.0, 773110.0]]	1	1
-601	99	0	99	8153	773110	[[0.0, 99.0], [8153.0, 773110.0]]	1	1
-600	99	0	99	8153	773110	[[0.0, 99.0], [8153.0, 773110.0]]	1	1
-599	99	0	99	8153	773110	[[0.0, 99.0], [8153.0, 773110.0]]	1	1
-598	99	0	99	8153	773110	[[0.0, 99.0], [8153.0, 773110.0]]	1	1
-597	100	0	100	8153	773109	[[0.0, 100.0], [8153.0, 773109.0]]	1	1
-596	100	0	100	8153	773109	[[0.0, 100.0], [8153.0, 773109.0]]	1	1
-595	100	0	100	8153	773109	[[0.0, 100.0], [8153.0, 773109.0]]	1	1
-594	100	0	100	8153	773109	[[0.0, 100.0], [8153.0, 773109.0]]	1	1
-593	100	0	100	8153	773109	[[0.0, 100.0], [8153.0, 773109.0]]	1	1
-592	100	0	100	8153	773109	[[0.0, 100.0], [8153.0, 773109.0]]	1	1
-591	100	0	100	8153	773109	[[0.0, 100.0], [8153.0, 773109.0]]	1	1
-590	100	0	100	8153	773109	[[0.0, 100.0], [8153.0, 773109.0]]	1	1
-589	100	0	100	8153	773109	[[0.0, 100.0], [8153.0, 773109.0]]	1	1
-588	100	0	100	8153	773109	[[0.0, 100.0], [8153.0, 773109.0]]	1	1
-587	100	1	99	8152	773110	[[1.0, 99.0], [8152.0, 773110.0]]	0.649706	1
-586	100	0	100	8153	773109	[[0.0, 100.0], [8153.0, 773109.0]]	1	1
-585	100	0	100	8153	773109	[[0.0, 100.0], [8153.0, 773109.0]]	1	1
-584	100	0	100	8153	773109	[[0.0, 100.0], [8153.0, 773109.0]]	1	1
-583	100	0	100	8153	773109	[[0.0, 100.0], [8153.0, 773109.0]]	1	1
-582	100	0	100	8153	773109	[[0.0, 100.0], [8153.0, 773109.0]]	1	1
-581	100	0	100	8153	773109	[[0.0, 100.0], [8153.0, 773109.0]]	1	1
-580	100	0	100	8153	773109	[[0.0, 100.0], [8153.0, 773109.0]]	1	1
-579	100	0	100	8153	773109	[[0.0, 100.0], [8153.0, 773109.0]]	1	1
-578	100	0	100	8153	773109	[[0.0, 100.0], [8153.0, 773109.0]]	1	1
-577	101	0	101	8153	773108	[[0.0, 101.0], [8153.0, 773108.0]]	1	1
-576	101	0	101	8153	773108	[[0.0, 101.0], [8153.0, 773108.0]]	1	1
-575	101	0	101	8153	773108	[[0.0, 101.0], [8153.0, 773108.0]]	1	1
-574	101	0	101	8153	773108	[[0.0, 101.0], [8153.0, 773108.0]]	1	1
-573	102	0	102	8153	773107	[[0.0, 102.0], [8153.0, 773107.0]]	1	1
-572	102	0	102	8153	773107	[[0.0, 102.0], [8153.0, 773107.0]]	1	1
-571	102	0	102	8153	773107	[[0.0, 102.0], [8153.0, 773107.0]]	1	1
-570	102	0	102	8153	773107	[[0.0, 102.0], [8153.0, 773107.0]]	1	1
-569	102	0	102	8153	773107	[[0.0, 102.0], [8153.0, 773107.0]]	1	1
-568	102	0	102	8153	773107	[[0.0, 102.0], [8153.0, 773107.0]]	1	1
-567	102	0	102	8153	773107	[[0.0, 102.0], [8153.0, 773107.0]]	1	1
-566	102	0	102	8153	773107	[[0.0, 102.0], [8153.0, 773107.0]]	1	1
-565	102	0	102	8153	773107	[[0.0, 102.0], [8153.0, 773107.0]]	1	1
-564	102	0	102	8153	773107	[[0.0, 102.0], [8153.0, 773107.0]]	1	1
-563	103	0	103	8153	773106	[[0.0, 103.0], [8153.0, 773106.0]]	1	1
-562	103	0	103	8153	773106	[[0.0, 103.0], [8153.0, 773106.0]]	1	1
-561	103	0	103	8153	773106	[[0.0, 103.0], [8153.0, 773106.0]]	1	1
-560	104	0	104	8153	773105	[[0.0, 104.0], [8153.0, 773105.0]]	1	1
-559	104	0	104	8153	773105	[[0.0, 104.0], [8153.0, 773105.0]]	1	1
-558	104	0	104	8153	773105	[[0.0, 104.0], [8153.0, 773105.0]]	1	1
-557	104	0	104	8153	773105	[[0.0, 104.0], [8153.0, 773105.0]]	1	1
-556	104	0	104	8153	773105	[[0.0, 104.0], [8153.0, 773105.0]]	1	1
-555	106	0	106	8153	773103	[[0.0, 106.0], [8153.0, 773103.0]]	1	1
-554	106	0	106	8153	773103	[[0.0, 106.0], [8153.0, 773103.0]]	1	1
-553	107	0	107	8153	773102	[[0.0, 107.0], [8153.0, 773102.0]]	1	1
-552	107	0	107	8153	773102	[[0.0, 107.0], [8153.0, 773102.0]]	1	1
-551	107	0	107	8153	773102	[[0.0, 107.0], [8153.0, 773102.0]]	1	1
-550	108	0	108	8153	773101	[[0.0, 108.0], [8153.0, 773101.0]]	1	1
-549	108	0	108	8153	773101	[[0.0, 108.0], [8153.0, 773101.0]]	1	1
-548	108	0	108	8153	773101	[[0.0, 108.0], [8153.0, 773101.0]]	1	1
-547	108	0	108	8153	773101	[[0.0, 108.0], [8153.0, 773101.0]]	1	1
-546	108	0	108	8153	773101	[[0.0, 108.0], [8153.0, 773101.0]]	1	1
-545	109	0	109	8153	773100	[[0.0, 109.0], [8153.0, 773100.0]]	1	1
-544	109	0	109	8153	773100	[[0.0, 109.0], [8153.0, 773100.0]]	1	1
-543	109	0	109	8153	773100	[[0.0, 109.0], [8153.0, 773100.0]]	1	1
-542	109	0	109	8153	773100	[[0.0, 109.0], [8153.0, 773100.0]]	1	1
-541	109	0	109	8153	773100	[[0.0, 109.0], [8153.0, 773100.0]]	1	1
-540	109	0	109	8153	773100	[[0.0, 109.0], [8153.0, 773100.0]]	1	1
-539	109	0	109	8153	773100	[[0.0, 109.0], [8153.0, 773100.0]]	1	1
-538	110	0	110	8153	773099	[[0.0, 110.0], [8153.0, 773099.0]]	1	1
-537	111	0	111	8153	773098	[[0.0, 111.0], [8153.0, 773098.0]]	1	1
-536	111	0	111	8153	773098	[[0.0, 111.0], [8153.0, 773098.0]]	1	1
-535	111	0	111	8153	773098	[[0.0, 111.0], [8153.0, 773098.0]]	1	1
-534	111	0	111	8153	773098	[[0.0, 111.0], [8153.0, 773098.0]]	1	1
-533	111	0	111	8153	773098	[[0.0, 111.0], [8153.0, 773098.0]]	1	1
-532	112	0	112	8153	773097	[[0.0, 112.0], [8153.0, 773097.0]]	1	1
-531	112	0	112	8153	773097	[[0.0, 112.0], [8153.0, 773097.0]]	1	1
-530	112	0	112	8153	773097	[[0.0, 112.0], [8153.0, 773097.0]]	1	1
-529	112	0	112	8153	773097	[[0.0, 112.0], [8153.0, 773097.0]]	1	1
-528	112	0	112	8153	773097	[[0.0, 112.0], [8153.0, 773097.0]]	1	1
-527	112	0	112	8153	773097	[[0.0, 112.0], [8153.0, 773097.0]]	1	1
-526	113	0	113	8153	773096	[[0.0, 113.0], [8153.0, 773096.0]]	1	1
-525	113	0	113	8153	773096	[[0.0, 113.0], [8153.0, 773096.0]]	1	1
-524	114	0	114	8153	773095	[[0.0, 114.0], [8153.0, 773095.0]]	1	1
-523	114	0	114	8153	773095	[[0.0, 114.0], [8153.0, 773095.0]]	1	1
-522	114	0	114	8153	773095	[[0.0, 114.0], [8153.0, 773095.0]]	1	1
-521	114	0	114	8153	773095	[[0.0, 114.0], [8153.0, 773095.0]]	1	1
-520	115	0	115	8153	773094	[[0.0, 115.0], [8153.0, 773094.0]]	1	1
-519	115	0	115	8153	773094	[[0.0, 115.0], [8153.0, 773094.0]]	1	1
-518	115	0	115	8153	773094	[[0.0, 115.0], [8153.0, 773094.0]]	1	1
-517	115	0	115	8153	773094	[[0.0, 115.0], [8153.0, 773094.0]]	1	1
-516	116	0	116	8153	773093	[[0.0, 116.0], [8153.0, 773093.0]]	1	1
-515	116	0	116	8153	773093	[[0.0, 116.0], [8153.0, 773093.0]]	1	1
-514	116	0	116	8153	773093	[[0.0, 116.0], [8153.0, 773093.0]]	1	1
-513	116	0	116	8153	773093	[[0.0, 116.0], [8153.0, 773093.0]]	1	1
-512	116	0	116	8153	773093	[[0.0, 116.0], [8153.0, 773093.0]]	1	1
-511	116	0	116	8153	773093	[[0.0, 116.0], [8153.0, 773093.0]]	1	1
-510	116	0	116	8153	773093	[[0.0, 116.0], [8153.0, 773093.0]]	1	1
-509	116	0	116	8153	773093	[[0.0, 116.0], [8153.0, 773093.0]]	1	1
-508	117	0	117	8153	773092	[[0.0, 117.0], [8153.0, 773092.0]]	1	1
-507	117	0	117	8153	773092	[[0.0, 117.0], [8153.0, 773092.0]]	1	1
-506	117	0	117	8153	773092	[[0.0, 117.0], [8153.0, 773092.0]]	1	1
-505	117	0	117	8153	773092	[[0.0, 117.0], [8153.0, 773092.0]]	1	1
-504	117	0	117	8153	773092	[[0.0, 117.0], [8153.0, 773092.0]]	1	1
-503	117	0	117	8153	773092	[[0.0, 117.0], [8153.0, 773092.0]]	1	1
-502	117	0	117	8153	773092	[[0.0, 117.0], [8153.0, 773092.0]]	1	1
-501	117	0	117	8153	773092	[[0.0, 117.0], [8153.0, 773092.0]]	1	1
-500	117	0	117	8153	773092	[[0.0, 117.0], [8153.0, 773092.0]]	1	1
-499	117	0	117	8153	773092	[[0.0, 117.0], [8153.0, 773092.0]]	1	1
-498	117	0	117	8153	773092	[[0.0, 117.0], [8153.0, 773092.0]]	1	1
-497	117	0	117	8153	773092	[[0.0, 117.0], [8153.0, 773092.0]]	1	1
-496	117	0	117	8153	773092	[[0.0, 117.0], [8153.0, 773092.0]]	1	1
-495	117	0	117	8153	773092	[[0.0, 117.0], [8153.0, 773092.0]]	1	1
-494	117	0	117	8153	773092	[[0.0, 117.0], [8153.0, 773092.0]]	1	1
-493	117	0	117	8153	773092	[[0.0, 117.0], [8153.0, 773092.0]]	1	1
-492	117	0	117	8153	773092	[[0.0, 117.0], [8153.0, 773092.0]]	1	1
-491	117	0	117	8153	773092	[[0.0, 117.0], [8153.0, 773092.0]]	1	1
-490	117	0	117	8153	773092	[[0.0, 117.0], [8153.0, 773092.0]]	1	1
-489	117	0	117	8153	773092	[[0.0, 117.0], [8153.0, 773092.0]]	1	1
-488	118	0	118	8153	773091	[[0.0, 118.0], [8153.0, 773091.0]]	1	1
-487	118	0	118	8153	773091	[[0.0, 118.0], [8153.0, 773091.0]]	1	1
-486	118	0	118	8153	773091	[[0.0, 118.0], [8153.0, 773091.0]]	1	1
-485	118	0	118	8153	773091	[[0.0, 118.0], [8153.0, 773091.0]]	1	1
-484	118	0	118	8153	773091	[[0.0, 118.0], [8153.0, 773091.0]]	1	1
-483	118	0	118	8153	773091	[[0.0, 118.0], [8153.0, 773091.0]]	1	1
-482	118	0	118	8153	773091	[[0.0, 118.0], [8153.0, 773091.0]]	1	1
-481	119	0	119	8153	773090	[[0.0, 119.0], [8153.0, 773090.0]]	1	1
-480	119	0	119	8153	773090	[[0.0, 119.0], [8153.0, 773090.0]]	1	1
-479	119	0	119	8153	773090	[[0.0, 119.0], [8153.0, 773090.0]]	1	1
-478	119	0	119	8153	773090	[[0.0, 119.0], [8153.0, 773090.0]]	1	1
-477	119	0	119	8153	773090	[[0.0, 119.0], [8153.0, 773090.0]]	1	1
-476	119	0	119	8153	773090	[[0.0, 119.0], [8153.0, 773090.0]]	1	1
-475	119	0	119	8153	773090	[[0.0, 119.0], [8153.0, 773090.0]]	1	1
-474	119	0	119	8153	773090	[[0.0, 119.0], [8153.0, 773090.0]]	1	1
-473	119	0	119	8153	773090	[[0.0, 119.0], [8153.0, 773090.0]]	1	1
-472	119	0	119	8153	773090	[[0.0, 119.0], [8153.0, 773090.0]]	1	1
-471	119	0	119	8153	773090	[[0.0, 119.0], [8153.0, 773090.0]]	1	1
-470	120	0	120	8153	773089	[[0.0, 120.0], [8153.0, 773089.0]]	1	1
-469	120	0	120	8153	773089	[[0.0, 120.0], [8153.0, 773089.0]]	1	1
-468	121	0	121	8153	773088	[[0.0, 121.0], [8153.0, 773088.0]]	1	1
-467	121	0	121	8153	773088	[[0.0, 121.0], [8153.0, 773088.0]]	1	1
-466	121	0	121	8153	773088	[[0.0, 121.0], [8153.0, 773088.0]]	1	1
-465	121	0	121	8153	773088	[[0.0, 121.0], [8153.0, 773088.0]]	1	1
-464	121	0	121	8153	773088	[[0.0, 121.0], [8153.0, 773088.0]]	1	1
-463	121	0	121	8153	773088	[[0.0, 121.0], [8153.0, 773088.0]]	1	1
-462	121	0	121	8153	773088	[[0.0, 121.0], [8153.0, 773088.0]]	1	1
-461	122	0	122	8153	773087	[[0.0, 122.0], [8153.0, 773087.0]]	1	1
-460	122	0	122	8153	773087	[[0.0, 122.0], [8153.0, 773087.0]]	1	1
-459	122	0	122	8153	773087	[[0.0, 122.0], [8153.0, 773087.0]]	1	1
-458	122	0	122	8153	773087	[[0.0, 122.0], [8153.0, 773087.0]]	1	1
-457	122	0	122	8153	773087	[[0.0, 122.0], [8153.0, 773087.0]]	1	1
-456	122	0	122	8153	773087	[[0.0, 122.0], [8153.0, 773087.0]]	1	1
-455	124	0	124	8153	773085	[[0.0, 124.0], [8153.0, 773085.0]]	1	1
-454	124	0	124	8153	773085	[[0.0, 124.0], [8153.0, 773085.0]]	1	1
-453	126	0	126	8153	773083	[[0.0, 126.0], [8153.0, 773083.0]]	1	1
-452	126	0	126	8153	773083	[[0.0, 126.0], [8153.0, 773083.0]]	1	1
-451	126	0	126	8153	773083	[[0.0, 126.0], [8153.0, 773083.0]]	1	1
-450	127	0	127	8153	773082	[[0.0, 127.0], [8153.0, 773082.0]]	1	1
-449	127	0	127	8153	773082	[[0.0, 127.0], [8153.0, 773082.0]]	1	1
-448	127	0	127	8153	773082	[[0.0, 127.0], [8153.0, 773082.0]]	1	1
-447	128	0	128	8153	773081	[[0.0, 128.0], [8153.0, 773081.0]]	1	1
-446	129	0	129	8153	773080	[[0.0, 129.0], [8153.0, 773080.0]]	1	1
-445	129	0	129	8153	773080	[[0.0, 129.0], [8153.0, 773080.0]]	1	1
-444	129	0	129	8153	773080	[[0.0, 129.0], [8153.0, 773080.0]]	1	1
-443	129	0	129	8153	773080	[[0.0, 129.0], [8153.0, 773080.0]]	1	1
-442	129	0	129	8153	773080	[[0.0, 129.0], [8153.0, 773080.0]]	1	1
-441	130	0	130	8153	773079	[[0.0, 130.0], [8153.0, 773079.0]]	1	1
-440	130	0	130	8153	773079	[[0.0, 130.0], [8153.0, 773079.0]]	1	1
-439	130	0	130	8153	773079	[[0.0, 130.0], [8153.0, 773079.0]]	1	1
-438	131	0	131	8153	773078	[[0.0, 131.0], [8153.0, 773078.0]]	1	1
-437	131	0	131	8153	773078	[[0.0, 131.0], [8153.0, 773078.0]]	1	1
-436	131	0	131	8153	773078	[[0.0, 131.0], [8153.0, 773078.0]]	1	1
-435	132	0	132	8153	773077	[[0.0, 132.0], [8153.0, 773077.0]]	1	1
-434	132	0	132	8153	773077	[[0.0, 132.0], [8153.0, 773077.0]]	1	1
-433	132	0	132	8153	773077	[[0.0, 132.0], [8153.0, 773077.0]]	1	1
-432	132	0	132	8153	773077	[[0.0, 132.0], [8153.0, 773077.0]]	1	1
-431	133	0	133	8153	773076	[[0.0, 133.0], [8153.0, 773076.0]]	1	1
-430	134	0	134	8153	773075	[[0.0, 134.0], [8153.0, 773075.0]]	1	1
-429	134	0	134	8153	773075	[[0.0, 134.0], [8153.0, 773075.0]]	1	1
-428	134	0	134	8153	773075	[[0.0, 134.0], [8153.0, 773075.0]]	1	1
-427	134	0	134	8153	773075	[[0.0, 134.0], [8153.0, 773075.0]]	1	1
-426	134	0	134	8153	773075	[[0.0, 134.0], [8153.0, 773075.0]]	1	1
-425	134	0	134	8153	773075	[[0.0, 134.0], [8153.0, 773075.0]]	1	1
-424	134	0	134	8153	773075	[[0.0, 134.0], [8153.0, 773075.0]]	1	1
-423	134	0	134	8153	773075	[[0.0, 134.0], [8153.0, 773075.0]]	1	1
-422	134	0	134	8153	773075	[[0.0, 134.0], [8153.0, 773075.0]]	1	1
-421	134	0	134	8153	773075	[[0.0, 134.0], [8153.0, 773075.0]]	1	1
-420	134	0	134	8153	773075	[[0.0, 134.0], [8153.0, 773075.0]]	1	1
-419	134	0	134	8153	773075	[[0.0, 134.0], [8153.0, 773075.0]]	1	1
-418	134	0	134	8153	773075	[[0.0, 134.0], [8153.0, 773075.0]]	1	1
-417	134	1	133	8152	773076	[[1.0, 133.0], [8152.0, 773076.0]]	0.754797	1
-416	134	0	134	8153	773075	[[0.0, 134.0], [8153.0, 773075.0]]	1	1
-415	134	0	134	8153	773075	[[0.0, 134.0], [8153.0, 773075.0]]	1	1
-414	136	0	136	8153	773073	[[0.0, 136.0], [8153.0, 773073.0]]	1	1
-413	136	0	136	8153	773073	[[0.0, 136.0], [8153.0, 773073.0]]	1	1
-412	136	0	136	8153	773073	[[0.0, 136.0], [8153.0, 773073.0]]	1	1
-411	136	0	136	8153	773073	[[0.0, 136.0], [8153.0, 773073.0]]	1	1
-410	136	0	136	8153	773073	[[0.0, 136.0], [8153.0, 773073.0]]	1	1
-409	137	0	137	8153	773072	[[0.0, 137.0], [8153.0, 773072.0]]	1	1
-408	137	0	137	8153	773072	[[0.0, 137.0], [8153.0, 773072.0]]	1	1
-407	137	0	137	8153	773072	[[0.0, 137.0], [8153.0, 773072.0]]	1	1
-406	137	0	137	8153	773072	[[0.0, 137.0], [8153.0, 773072.0]]	1	1
-405	137	0	137	8153	773072	[[0.0, 137.0], [8153.0, 773072.0]]	1	1
-404	137	0	137	8153	773072	[[0.0, 137.0], [8153.0, 773072.0]]	1	1
-403	139	0	139	8153	773070	[[0.0, 139.0], [8153.0, 773070.0]]	1	1
-402	140	0	140	8153	773069	[[0.0, 140.0], [8153.0, 773069.0]]	1	1
-401	141	0	141	8153	773068	[[0.0, 141.0], [8153.0, 773068.0]]	1	1
-400	141	0	141	8153	773068	[[0.0, 141.0], [8153.0, 773068.0]]	1	1
-399	141	0	141	8153	773068	[[0.0, 141.0], [8153.0, 773068.0]]	1	1
-398	142	0	142	8153	773067	[[0.0, 142.0], [8153.0, 773067.0]]	1	1
-397	142	0	142	8153	773067	[[0.0, 142.0], [8153.0, 773067.0]]	1	1
-396	142	0	142	8153	773067	[[0.0, 142.0], [8153.0, 773067.0]]	1	1
-395	143	0	143	8153	773066	[[0.0, 143.0], [8153.0, 773066.0]]	1	1
-394	143	0	143	8153	773066	[[0.0, 143.0], [8153.0, 773066.0]]	1	1
-393	143	0	143	8153	773066	[[0.0, 143.0], [8153.0, 773066.0]]	1	1
-392	143	0	143	8153	773066	[[0.0, 143.0], [8153.0, 773066.0]]	1	1
-391	143	0	143	8153	773066	[[0.0, 143.0], [8153.0, 773066.0]]	1	1
-390	143	0	143	8153	773066	[[0.0, 143.0], [8153.0, 773066.0]]	1	1
-389	143	0	143	8153	773066	[[0.0, 143.0], [8153.0, 773066.0]]	1	1
-388	143	1	142	8152	773067	[[1.0, 142.0], [8152.0, 773067.0]]	0.776889	1
-387	143	0	143	8153	773066	[[0.0, 143.0], [8153.0, 773066.0]]	1	1
-386	143	0	143	8153	773066	[[0.0, 143.0], [8153.0, 773066.0]]	1	1
-385	143	0	143	8153	773066	[[0.0, 143.0], [8153.0, 773066.0]]	1	1
-384	143	0	143	8153	773066	[[0.0, 143.0], [8153.0, 773066.0]]	1	1
-383	143	0	143	8153	773066	[[0.0, 143.0], [8153.0, 773066.0]]	1	1
-382	143	0	143	8153	773066	[[0.0, 143.0], [8153.0, 773066.0]]	1	1
-381	143	0	143	8153	773066	[[0.0, 143.0], [8153.0, 773066.0]]	1	1
-380	143	0	143	8153	773066	[[0.0, 143.0], [8153.0, 773066.0]]	1	1
-379	144	0	144	8153	773065	[[0.0, 144.0], [8153.0, 773065.0]]	1	1
-378	144	0	144	8153	773065	[[0.0, 144.0], [8153.0, 773065.0]]	1	1
-377	144	0	144	8153	773065	[[0.0, 144.0], [8153.0, 773065.0]]	1	1
-376	144	0	144	8153	773065	[[0.0, 144.0], [8153.0, 773065.0]]	1	1
-375	144	0	144	8153	773065	[[0.0, 144.0], [8153.0, 773065.0]]	1	1
-374	144	0	144	8153	773065	[[0.0, 144.0], [8153.0, 773065.0]]	1	1
-373	144	0	144	8153	773065	[[0.0, 144.0], [8153.0, 773065.0]]	1	1
-372	145	0	145	8153	773064	[[0.0, 145.0], [8153.0, 773064.0]]	1	1
-371	146	0	146	8153	773063	[[0.0, 146.0], [8153.0, 773063.0]]	1	1
-370	146	0	146	8153	773063	[[0.0, 146.0], [8153.0, 773063.0]]	1	1
-369	146	0	146	8153	773063	[[0.0, 146.0], [8153.0, 773063.0]]	1	1
-368	146	0	146	8153	773063	[[0.0, 146.0], [8153.0, 773063.0]]	1	1
-367	147	0	147	8153	773062	[[0.0, 147.0], [8153.0, 773062.0]]	1	1
-366	147	0	147	8153	773062	[[0.0, 147.0], [8153.0, 773062.0]]	1	1
-365	147	0	147	8153	773062	[[0.0, 147.0], [8153.0, 773062.0]]	1	1
-364	148	0	148	8153	773061	[[0.0, 148.0], [8153.0, 773061.0]]	1	1
-363	148	0	148	8153	773061	[[0.0, 148.0], [8153.0, 773061.0]]	1	1
-362	149	0	149	8153	773060	[[0.0, 149.0], [8153.0, 773060.0]]	1	1
-361	149	0	149	8153	773060	[[0.0, 149.0], [8153.0, 773060.0]]	1	1
-360	149	0	149	8153	773060	[[0.0, 149.0], [8153.0, 773060.0]]	1	1
-359	149	0	149	8153	773060	[[0.0, 149.0], [8153.0, 773060.0]]	1	1
-358	149	0	149	8153	773060	[[0.0, 149.0], [8153.0, 773060.0]]	1	1
-357	149	0	149	8153	773060	[[0.0, 149.0], [8153.0, 773060.0]]	1	1
-356	149	0	149	8153	773060	[[0.0, 149.0], [8153.0, 773060.0]]	1	1
-355	149	0	149	8153	773060	[[0.0, 149.0], [8153.0, 773060.0]]	1	1
-354	149	0	149	8153	773060	[[0.0, 149.0], [8153.0, 773060.0]]	1	1
-353	149	0	149	8153	773060	[[0.0, 149.0], [8153.0, 773060.0]]	1	1
-352	149	0	149	8153	773060	[[0.0, 149.0], [8153.0, 773060.0]]	1	1
-351	149	0	149	8153	773060	[[0.0, 149.0], [8153.0, 773060.0]]	1	1
-350	150	0	150	8153	773059	[[0.0, 150.0], [8153.0, 773059.0]]	1	1
-349	151	0	151	8153	773058	[[0.0, 151.0], [8153.0, 773058.0]]	1	1
-348	152	0	152	8153	773057	[[0.0, 152.0], [8153.0, 773057.0]]	1	1
-347	154	0	154	8153	773055	[[0.0, 154.0], [8153.0, 773055.0]]	1	1
-346	155	0	155	8153	773054	[[0.0, 155.0], [8153.0, 773054.0]]	1	1
-345	158	0	158	8153	773051	[[0.0, 158.0], [8153.0, 773051.0]]	1	1
-344	160	0	160	8153	773049	[[0.0, 160.0], [8153.0, 773049.0]]	1	1
-343	161	0	161	8153	773048	[[0.0, 161.0], [8153.0, 773048.0]]	1	1
-342	161	0	161	8153	773048	[[0.0, 161.0], [8153.0, 773048.0]]	1	1
-341	162	0	162	8153	773047	[[0.0, 162.0], [8153.0, 773047.0]]	1	1
-340	163	0	163	8153	773046	[[0.0, 163.0], [8153.0, 773046.0]]	1	1
-339	164	0	164	8153	773045	[[0.0, 164.0], [8153.0, 773045.0]]	1	1
-338	164	0	164	8153	773045	[[0.0, 164.0], [8153.0, 773045.0]]	1	1
-337	164	0	164	8153	773045	[[0.0, 164.0], [8153.0, 773045.0]]	1	1
-336	164	0	164	8153	773045	[[0.0, 164.0], [8153.0, 773045.0]]	1	1
-335	164	0	164	8153	773045	[[0.0, 164.0], [8153.0, 773045.0]]	1	1
-334	164	0	164	8153	773045	[[0.0, 164.0], [8153.0, 773045.0]]	1	1
-333	165	0	165	8153	773044	[[0.0, 165.0], [8153.0, 773044.0]]	1	1
-332	165	0	165	8153	773044	[[0.0, 165.0], [8153.0, 773044.0]]	1	1
-331	166	0	166	8153	773043	[[0.0, 166.0], [8153.0, 773043.0]]	1	1
-330	166	0	166	8153	773043	[[0.0, 166.0], [8153.0, 773043.0]]	1	1
-329	166	0	166	8153	773043	[[0.0, 166.0], [8153.0, 773043.0]]	1	1
-328	166	0	166	8153	773043	[[0.0, 166.0], [8153.0, 773043.0]]	1	1
-327	166	0	166	8153	773043	[[0.0, 166.0], [8153.0, 773043.0]]	1	1
-326	167	0	167	8153	773042	[[0.0, 167.0], [8153.0, 773042.0]]	1	1
-325	168	0	168	8153	773041	[[0.0, 168.0], [8153.0, 773041.0]]	1	1
-324	170	0	170	8153	773039	[[0.0, 170.0], [8153.0, 773039.0]]	1	1
-323	170	0	170	8153	773039	[[0.0, 170.0], [8153.0, 773039.0]]	1	1
-322	170	0	170	8153	773039	[[0.0, 170.0], [8153.0, 773039.0]]	1	1
-321	170	0	170	8153	773039	[[0.0, 170.0], [8153.0, 773039.0]]	1	1
-320	172	0	172	8153	773037	[[0.0, 172.0], [8153.0, 773037.0]]	1	1
-319	172	0	172	8153	773037	[[0.0, 172.0], [8153.0, 773037.0]]	1	1
-318	172	0	172	8153	773037	[[0.0, 172.0], [8153.0, 773037.0]]	1	1
-317	172	0	172	8153	773037	[[0.0, 172.0], [8153.0, 773037.0]]	1	1
-316	173	0	173	8153	773036	[[0.0, 173.0], [8153.0, 773036.0]]	1	1
-315	173	0	173	8153	773036	[[0.0, 173.0], [8153.0, 773036.0]]	1	1
-314	174	0	174	8153	773035	[[0.0, 174.0], [8153.0, 773035.0]]	1	1
-313	175	0	175	8153	773034	[[0.0, 175.0], [8153.0, 773034.0]]	1	1
-312	175	0	175	8153	773034	[[0.0, 175.0], [8153.0, 773034.0]]	1	1
-311	176	0	176	8153	773033	[[0.0, 176.0], [8153.0, 773033.0]]	1	1
-310	178	0	178	8153	773031	[[0.0, 178.0], [8153.0, 773031.0]]	1	1
-309	178	0	178	8153	773031	[[0.0, 178.0], [8153.0, 773031.0]]	1	1
-308	178	0	178	8153	773031	[[0.0, 178.0], [8153.0, 773031.0]]	1	1
-307	178	0	178	8153	773031	[[0.0, 178.0], [8153.0, 773031.0]]	1	1
-306	178	0	178	8153	773031	[[0.0, 178.0], [8153.0, 773031.0]]	1	1
-305	180	0	180	8153	773029	[[0.0, 180.0], [8153.0, 773029.0]]	1	1
-304	180	0	180	8153	773029	[[0.0, 180.0], [8153.0, 773029.0]]	1	1
-303	180	0	180	8153	773029	[[0.0, 180.0], [8153.0, 773029.0]]	1	1
-302	181	0	181	8153	773028	[[0.0, 181.0], [8153.0, 773028.0]]	1	1
-301	181	0	181	8153	773028	[[0.0, 181.0], [8153.0, 773028.0]]	1	1
-300	181	0	181	8153	773028	[[0.0, 181.0], [8153.0, 773028.0]]	1	1
-299	182	0	182	8153	773027	[[0.0, 182.0], [8153.0, 773027.0]]	1	1
-298	183	0	183	8153	773026	[[0.0, 183.0], [8153.0, 773026.0]]	1	1
-297	183	0	183	8153	773026	[[0.0, 183.0], [8153.0, 773026.0]]	1	1
-296	184	0	184	8153	773025	[[0.0, 184.0], [8153.0, 773025.0]]	1	1
-295	184	0	184	8153	773025	[[0.0, 184.0], [8153.0, 773025.0]]	1	1
-294	185	0	185	8153	773024	[[0.0, 185.0], [8153.0, 773024.0]]	1	1
-293	185	0	185	8153	773024	[[0.0, 185.0], [8153.0, 773024.0]]	1	1
-292	185	1	184	8152	773025	[[1.0, 184.0], [8152.0, 773025.0]]	0.8564	1
-291	185	0	185	8153	773024	[[0.0, 185.0], [8153.0, 773024.0]]	1	1
-290	185	1	184	8152	773025	[[1.0, 184.0], [8152.0, 773025.0]]	0.8564	1
-289	186	0	186	8153	773023	[[0.0, 186.0], [8153.0, 773023.0]]	1	1
-288	186	1	185	8152	773024	[[1.0, 185.0], [8152.0, 773024.0]]	0.857899	1
-287	186	0	186	8153	773023	[[0.0, 186.0], [8153.0, 773023.0]]	1	1
-286	186	0	186	8153	773023	[[0.0, 186.0], [8153.0, 773023.0]]	1	1
-285	187	0	187	8153	773022	[[0.0, 187.0], [8153.0, 773022.0]]	1	1
-284	187	0	187	8153	773022	[[0.0, 187.0], [8153.0, 773022.0]]	1	1
-283	187	0	187	8153	773022	[[0.0, 187.0], [8153.0, 773022.0]]	1	1
-282	189	0	189	8153	773020	[[0.0, 189.0], [8153.0, 773020.0]]	1	1
-281	189	0	189	8153	773020	[[0.0, 189.0], [8153.0, 773020.0]]	1	1
-280	189	0	189	8153	773020	[[0.0, 189.0], [8153.0, 773020.0]]	1	1
-279	191	1	190	8152	773019	[[1.0, 190.0], [8152.0, 773019.0]]	0.865161	1
-278	192	1	191	8152	773018	[[1.0, 191.0], [8152.0, 773018.0]]	0.866568	1
-277	192	0	192	8153	773017	[[0.0, 192.0], [8153.0, 773017.0]]	1	1
-276	192	0	192	8153	773017	[[0.0, 192.0], [8153.0, 773017.0]]	1	1
-275	192	0	192	8153	773017	[[0.0, 192.0], [8153.0, 773017.0]]	1	1
-274	193	0	193	8153	773016	[[0.0, 193.0], [8153.0, 773016.0]]	1	1
-273	193	1	192	8152	773017	[[1.0, 192.0], [8152.0, 773017.0]]	0.867961	1
-272	193	0	193	8153	773016	[[0.0, 193.0], [8153.0, 773016.0]]	1	1
-271	193	0	193	8153	773016	[[0.0, 193.0], [8153.0, 773016.0]]	1	1
-270	193	0	193	8153	773016	[[0.0, 193.0], [8153.0, 773016.0]]	1	1
-269	195	0	195	8153	773014	[[0.0, 195.0], [8153.0, 773014.0]]	1	1
-268	196	0	196	8153	773013	[[0.0, 196.0], [8153.0, 773013.0]]	1	1
-267	197	0	197	8153	773012	[[0.0, 197.0], [8153.0, 773012.0]]	1	1
-266	197	0	197	8153	773012	[[0.0, 197.0], [8153.0, 773012.0]]	1	1
-265	199	0	199	8153	773010	[[0.0, 199.0], [8153.0, 773010.0]]	1	1
-264	199	0	199	8153	773010	[[0.0, 199.0], [8153.0, 773010.0]]	1	1
-263	199	0	199	8153	773010	[[0.0, 199.0], [8153.0, 773010.0]]	1	1
-262	199	0	199	8153	773010	[[0.0, 199.0], [8153.0, 773010.0]]	1	1
-261	200	1	199	8152	773010	[[1.0, 199.0], [8152.0, 773010.0]]	0.877311	1
-260	200	0	200	8153	773009	[[0.0, 200.0], [8153.0, 773009.0]]	1	1
-259	200	0	200	8153	773009	[[0.0, 200.0], [8153.0, 773009.0]]	1	1
-258	201	0	201	8153	773008	[[0.0, 201.0], [8153.0, 773008.0]]	1	1
-257	203	0	203	8153	773006	[[0.0, 203.0], [8153.0, 773006.0]]	1	1
-256	204	0	204	8153	773005	[[0.0, 204.0], [8153.0, 773005.0]]	1	1
-255	206	0	206	8153	773003	[[0.0, 206.0], [8153.0, 773003.0]]	1	1
-254	206	0	206	8153	773003	[[0.0, 206.0], [8153.0, 773003.0]]	1	1
-253	207	0	207	8153	773002	[[0.0, 207.0], [8153.0, 773002.0]]	1	1
-252	208	0	208	8153	773001	[[0.0, 208.0], [8153.0, 773001.0]]	1	1
-251	208	0	208	8153	773001	[[0.0, 208.0], [8153.0, 773001.0]]	1	1
-250	208	0	208	8153	773001	[[0.0, 208.0], [8153.0, 773001.0]]	1	1
-249	209	0	209	8153	773000	[[0.0, 209.0], [8153.0, 773000.0]]	1	1
-248	209	0	209	8153	773000	[[0.0, 209.0], [8153.0, 773000.0]]	1	1
-247	209	0	209	8153	773000	[[0.0, 209.0], [8153.0, 773000.0]]	1	1
-246	210	1	209	8152	773000	[[1.0, 209.0], [8152.0, 773000.0]]	0.889531	1
-245	211	0	211	8153	772998	[[0.0, 211.0], [8153.0, 772998.0]]	1	1
-244	211	0	211	8153	772998	[[0.0, 211.0], [8153.0, 772998.0]]	1	1
-243	212	0	212	8153	772997	[[0.0, 212.0], [8153.0, 772997.0]]	1	1
-242	214	0	214	8153	772995	[[0.0, 214.0], [8153.0, 772995.0]]	1	1
-241	214	0	214	8153	772995	[[0.0, 214.0], [8153.0, 772995.0]]	1	1
-240	214	0	214	8153	772995	[[0.0, 214.0], [8153.0, 772995.0]]	1	1
-239	215	0	215	8153	772994	[[0.0, 215.0], [8153.0, 772994.0]]	1	1
-238	216	0	216	8153	772993	[[0.0, 216.0], [8153.0, 772993.0]]	1	1
-237	217	0	217	8153	772992	[[0.0, 217.0], [8153.0, 772992.0]]	1	1
-236	221	0	221	8153	772988	[[0.0, 221.0], [8153.0, 772988.0]]	1	1
-235	225	0	225	8153	772984	[[0.0, 225.0], [8153.0, 772984.0]]	1	1
-234	227	0	227	8153	772982	[[0.0, 227.0], [8153.0, 772982.0]]	1	1
-233	227	0	227	8153	772982	[[0.0, 227.0], [8153.0, 772982.0]]	1	1
-232	230	0	230	8153	772979	[[0.0, 230.0], [8153.0, 772979.0]]	1	1
-231	231	0	231	8153	772978	[[0.0, 231.0], [8153.0, 772978.0]]	1	1
-230	232	0	232	8153	772977	[[0.0, 232.0], [8153.0, 772977.0]]	1	1
-229	234	0	234	8153	772975	[[0.0, 234.0], [8153.0, 772975.0]]	1	1
-228	234	1	233	8152	772976	[[1.0, 233.0], [8152.0, 772976.0]]	0.914122	1
-227	235	0	235	8153	772974	[[0.0, 235.0], [8153.0, 772974.0]]	1	1
-226	237	0	237	8153	772972	[[0.0, 237.0], [8153.0, 772972.0]]	1	1
-225	238	0	238	8153	772971	[[0.0, 238.0], [8153.0, 772971.0]]	1	1
-224	242	0	242	8153	772967	[[0.0, 242.0], [8153.0, 772967.0]]	1	1
-223	243	0	243	8153	772966	[[0.0, 243.0], [8153.0, 772966.0]]	1	1
-222	244	0	244	8153	772965	[[0.0, 244.0], [8153.0, 772965.0]]	1	1
-221	245	0	245	8153	772964	[[0.0, 245.0], [8153.0, 772964.0]]	1	1
-220	246	0	246	8153	772963	[[0.0, 246.0], [8153.0, 772963.0]]	1	1
-219	247	0	247	8153	772962	[[0.0, 247.0], [8153.0, 772962.0]]	1	1
-218	247	0	247	8153	772962	[[0.0, 247.0], [8153.0, 772962.0]]	1	1
-217	247	0	247	8153	772962	[[0.0, 247.0], [8153.0, 772962.0]]	1	1
-216	247	0	247	8153	772962	[[0.0, 247.0], [8153.0, 772962.0]]	1	1
-215	248	0	248	8153	772961	[[0.0, 248.0], [8153.0, 772961.0]]	1	1
-214	251	0	251	8153	772958	[[0.0, 251.0], [8153.0, 772958.0]]	1	1
-213	253	0	253	8153	772956	[[0.0, 253.0], [8153.0, 772956.0]]	1	1
-212	254	1	253	8152	772956	[[1.0, 253.0], [8152.0, 772956.0]]	0.930378	1
-211	258	0	258	8153	772951	[[0.0, 258.0], [8153.0, 772951.0]]	1	1
-210	259	0	259	8153	772950	[[0.0, 259.0], [8153.0, 772950.0]]	1	1
-209	259	0	259	8153	772950	[[0.0, 259.0], [8153.0, 772950.0]]	1	1
-208	260	0	260	8153	772949	[[0.0, 260.0], [8153.0, 772949.0]]	1	1
-207	262	0	262	8153	772947	[[0.0, 262.0], [8153.0, 772947.0]]	1	1
-206	262	0	262	8153	772947	[[0.0, 262.0], [8153.0, 772947.0]]	1	1
-205	262	0	262	8153	772947	[[0.0, 262.0], [8153.0, 772947.0]]	1	1
-204	262	0	262	8153	772947	[[0.0, 262.0], [8153.0, 772947.0]]	1	1
-203	263	0	263	8153	772946	[[0.0, 263.0], [8153.0, 772946.0]]	1	1
-202	266	0	266	8153	772943	[[0.0, 266.0], [8153.0, 772943.0]]	1	1
-201	267	0	267	8153	772942	[[0.0, 267.0], [8153.0, 772942.0]]	1	1
-200	269	0	269	8153	772940	[[0.0, 269.0], [8153.0, 772940.0]]	1	1
-199	274	0	274	8153	772935	[[0.0, 274.0], [8153.0, 772935.0]]	1	1
-198	276	0	276	8153	772933	[[0.0, 276.0], [8153.0, 772933.0]]	1	1
-197	276	1	275	8152	772934	[[1.0, 275.0], [8152.0, 772934.0]]	0.94473	1
-196	278	0	278	8153	772931	[[0.0, 278.0], [8153.0, 772931.0]]	1	1
-195	279	0	279	8153	772930	[[0.0, 279.0], [8153.0, 772930.0]]	1	1
-194	280	0	280	8153	772929	[[0.0, 280.0], [8153.0, 772929.0]]	1	1
-193	284	0	284	8153	772925	[[0.0, 284.0], [8153.0, 772925.0]]	1	1
-192	287	0	287	8153	772922	[[0.0, 287.0], [8153.0, 772922.0]]	1	1
-191	288	0	288	8153	772921	[[0.0, 288.0], [8153.0, 772921.0]]	1	1
-190	288	0	288	8153	772921	[[0.0, 288.0], [8153.0, 772921.0]]	1	1
-189	291	0	291	8153	772918	[[0.0, 291.0], [8153.0, 772918.0]]	1	1
-188	292	0	292	8153	772917	[[0.0, 292.0], [8153.0, 772917.0]]	1	1
-187	293	0	293	8153	772916	[[0.0, 293.0], [8153.0, 772916.0]]	1	1
-186	293	0	293	8153	772916	[[0.0, 293.0], [8153.0, 772916.0]]	1	1
-185	293	0	293	8153	772916	[[0.0, 293.0], [8153.0, 772916.0]]	1	1
-184	293	0	293	8153	772916	[[0.0, 293.0], [8153.0, 772916.0]]	1	1
-183	296	0	296	8153	772913	[[0.0, 296.0], [8153.0, 772913.0]]	1	1
-182	297	0	297	8153	772912	[[0.0, 297.0], [8153.0, 772912.0]]	1	1
-181	298	0	298	8153	772911	[[0.0, 298.0], [8153.0, 772911.0]]	1	1
-180	299	1	298	8152	772911	[[1.0, 298.0], [8152.0, 772911.0]]	0.956581	1
-179	302	1	301	8152	772908	[[1.0, 301.0], [8152.0, 772908.0]]	0.957927	1
-178	304	0	304	8153	772905	[[0.0, 304.0], [8153.0, 772905.0]]	1	1
-177	304	1	303	8152	772906	[[1.0, 303.0], [8152.0, 772906.0]]	0.9588	1
-176	305	0	305	8153	772904	[[0.0, 305.0], [8153.0, 772904.0]]	1	1
-175	308	0	308	8153	772901	[[0.0, 308.0], [8153.0, 772901.0]]	1	1
-174	308	0	308	8153	772901	[[0.0, 308.0], [8153.0, 772901.0]]	1	1
-173	308	0	308	8153	772901	[[0.0, 308.0], [8153.0, 772901.0]]	1	1
-172	309	0	309	8153	772900	[[0.0, 309.0], [8153.0, 772900.0]]	1	1
-171	310	1	309	8152	772900	[[1.0, 309.0], [8152.0, 772900.0]]	0.961314	1
-170	310	0	310	8153	772899	[[0.0, 310.0], [8153.0, 772899.0]]	1	1
-169	313	2	311	8151	772898	[[2.0, 311.0], [8151.0, 772898.0]]	0.838742	1
-168	315	0	315	8153	772894	[[0.0, 315.0], [8153.0, 772894.0]]	1	1
-167	315	1	314	8152	772895	[[1.0, 314.0], [8152.0, 772895.0]]	0.963292	1
-166	315	1	314	8152	772895	[[1.0, 314.0], [8152.0, 772895.0]]	0.963292	1
-165	316	1	315	8152	772894	[[1.0, 315.0], [8152.0, 772894.0]]	0.963675	1
-164	318	1	317	8152	772892	[[1.0, 317.0], [8152.0, 772892.0]]	0.964429	1
-163	319	0	319	8153	772890	[[0.0, 319.0], [8153.0, 772890.0]]	1	1
-162	321	0	321	8153	772888	[[0.0, 321.0], [8153.0, 772888.0]]	1	1
-161	322	0	322	8153	772887	[[0.0, 322.0], [8153.0, 772887.0]]	1	1
-160	322	0	322	8153	772887	[[0.0, 322.0], [8153.0, 772887.0]]	1	1
-159	325	0	325	8153	772884	[[0.0, 325.0], [8153.0, 772884.0]]	1	1
-158	327	0	327	8153	772882	[[0.0, 327.0], [8153.0, 772882.0]]	1	1
-157	329	0	329	8153	772880	[[0.0, 329.0], [8153.0, 772880.0]]	1	1
-156	332	1	331	8152	772878	[[1.0, 331.0], [8152.0, 772878.0]]	0.969289	1
-155	335	1	334	8152	772875	[[1.0, 334.0], [8152.0, 772875.0]]	0.970241	1
-154	338	0	338	8153	772871	[[0.0, 338.0], [8153.0, 772871.0]]	1	1
-153	340	1	339	8152	772870	[[1.0, 339.0], [8152.0, 772870.0]]	0.971762	1
-152	345	0	345	8153	772864	[[0.0, 345.0], [8153.0, 772864.0]]	1	1
-151	346	1	345	8152	772864	[[1.0, 345.0], [8152.0, 772864.0]]	0.973485	1
-150	349	0	349	8153	772860	[[0.0, 349.0], [8153.0, 772860.0]]	1	1
-149	349	0	349	8153	772860	[[0.0, 349.0], [8153.0, 772860.0]]	1	1
-148	349	3	346	8150	772863	[[3.0, 346.0], [8150.0, 772863.0]]	0.706108	1
-147	350	1	349	8152	772860	[[1.0, 349.0], [8152.0, 772860.0]]	0.974575	1
-146	354	0	354	8153	772855	[[0.0, 354.0], [8153.0, 772855.0]]	1	1
-145	357	0	357	8153	772852	[[0.0, 357.0], [8153.0, 772852.0]]	1	1
-144	359	0	359	8153	772850	[[0.0, 359.0], [8153.0, 772850.0]]	1	1
-143	360	0	360	8153	772849	[[0.0, 360.0], [8153.0, 772849.0]]	1	1
-142	362	1	361	8152	772848	[[1.0, 361.0], [8152.0, 772848.0]]	0.977584	1
-141	366	0	366	8153	772843	[[0.0, 366.0], [8153.0, 772843.0]]	1	1
-140	367	1	366	8152	772843	[[1.0, 366.0], [8152.0, 772843.0]]	0.978729	1
-139	370	0	370	8153	772839	[[0.0, 370.0], [8153.0, 772839.0]]	1	1
-138	374	1	373	8152	772836	[[1.0, 373.0], [8152.0, 772836.0]]	0.980236	1
-137	376	2	374	8151	772835	[[2.0, 374.0], [8151.0, 772835.0]]	0.903878	1
-136	380	0	380	8153	772829	[[0.0, 380.0], [8153.0, 772829.0]]	1	1
-135	387	1	386	8152	772823	[[1.0, 386.0], [8152.0, 772823.0]]	0.982756	1
-134	391	0	391	8153	772818	[[0.0, 391.0], [8153.0, 772818.0]]	1	1
-133	396	0	396	8153	772813	[[0.0, 396.0], [8153.0, 772813.0]]	1	1
-132	399	1	398	8152	772811	[[1.0, 398.0], [8152.0, 772811.0]]	0.984797	1
-131	402	2	400	8151	772809	[[2.0, 400.0], [8151.0, 772809.0]]	0.922789	1
-130	404	1	403	8152	772806	[[1.0, 403.0], [8152.0, 772806.0]]	0.985574	1
-129	408	3	405	8150	772804	[[3.0, 405.0], [8150.0, 772804.0]]	0.798809	1
-128	410	1	409	8152	772800	[[1.0, 409.0], [8152.0, 772800.0]]	0.986454	1
-127	414	1	413	8152	772796	[[1.0, 413.0], [8152.0, 772796.0]]	0.987011	1
-126	416	0	416	8153	772793	[[0.0, 416.0], [8153.0, 772793.0]]	1	1
-125	418	1	417	8152	772792	[[1.0, 417.0], [8152.0, 772792.0]]	0.987545	1
-124	423	2	421	8151	772788	[[2.0, 421.0], [8151.0, 772788.0]]	0.935441	1
-123	427	3	424	8150	772785	[[3.0, 424.0], [8150.0, 772785.0]]	0.82291	1
-122	432	0	432	8153	772777	[[0.0, 432.0], [8153.0, 772777.0]]	1	1
-121	437	3	434	8150	772775	[[3.0, 434.0], [8150.0, 772775.0]]	0.834573	1
-120	441	2	439	8151	772770	[[2.0, 439.0], [8151.0, 772770.0]]	0.944695	1
-119	449	1	448	8152	772761	[[1.0, 448.0], [8152.0, 772761.0]]	0.991004	1
-118	454	1	453	8152	772756	[[1.0, 453.0], [8152.0, 772756.0]]	0.991464	1
-117	458	3	455	8150	772754	[[3.0, 455.0], [8150.0, 772754.0]]	0.856924	1
-116	464	1	463	8152	772746	[[1.0, 463.0], [8152.0, 772746.0]]	0.992315	1
-115	470	3	467	8150	772742	[[3.0, 467.0], [8150.0, 772742.0]]	0.868471	1
-114	475	1	474	8152	772735	[[1.0, 474.0], [8152.0, 772735.0]]	0.993153	1
-113	479	1	478	8152	772731	[[1.0, 478.0], [8152.0, 772731.0]]	0.993434	1
-112	482	4	478	8149	772731	[[4.0, 478.0], [8149.0, 772731.0]]	0.740633	1
-111	487	1	486	8152	772723	[[1.0, 486.0], [8152.0, 772723.0]]	0.993963	1
-110	494	3	491	8150	772718	[[3.0, 491.0], [8150.0, 772718.0]]	0.889118	1
-109	501	1	500	8152	772709	[[1.0, 500.0], [8152.0, 772709.0]]	0.994788	1
-108	509	3	506	8150	772703	[[3.0, 506.0], [8150.0, 772703.0]]	0.9005	1
-107	519	3	516	8150	772693	[[3.0, 516.0], [8150.0, 772693.0]]	0.90749	1
-106	526	6	520	8147	772689	[[6.0, 520.0], [8147.0, 772689.0]]	0.46957	1
-105	531	8	523	8145	772686	[[8.0, 523.0], [8145.0, 772686.0]]	0.194538	1
-104	540	8	532	8145	772677	[[8.0, 532.0], [8145.0, 772677.0]]	0.206442	1
-103	550	6	544	8147	772665	[[6.0, 544.0], [8147.0, 772665.0]]	0.512214	1
-102	555	5	550	8148	772659	[[5.0, 550.0], [8148.0, 772659.0]]	0.68744	1
-101	566	6	560	8147	772649	[[6.0, 560.0], [8147.0, 772649.0]]	0.539908	1
-100	581	7	574	8146	772635	[[7.0, 574.0], [8146.0, 772635.0]]	0.403766	1
-99	588	5	583	8148	772626	[[5.0, 583.0], [8148.0, 772626.0]]	0.734191	1
-98	600	6	594	8147	772615	[[6.0, 594.0], [8147.0, 772615.0]]	0.596308	1
-97	607	13	594	8140	772615	[[13.0, 594.0], [8140.0, 772615.0]]	0.0127719	1
-96	612	7	605	8146	772604	[[7.0, 605.0], [8146.0, 772604.0]]	0.455765	1
-95	628	8	620	8145	772589	[[8.0, 620.0], [8145.0, 772589.0]]	0.3346	1
-94	639	11	628	8142	772581	[[11.0, 628.0], [8142.0, 772581.0]]	0.0754621	1
-93	650	7	643	8146	772566	[[7.0, 643.0], [8146.0, 772566.0]]	0.518056	1
-92	666	9	657	8144	772552	[[9.0, 657.0], [8144.0, 772552.0]]	0.263545	1
-91	676	12	664	8141	772545	[[12.0, 664.0], [8141.0, 772545.0]]	0.054768	1
-90	689	7	682	8146	772527	[[7.0, 682.0], [8146.0, 772527.0]]	0.579071	1
-89	709	7	702	8146	772507	[[7.0, 702.0], [8146.0, 772507.0]]	0.608864	1
-88	716	11	705	8142	772504	[[11.0, 705.0], [8142.0, 772504.0]]	0.134056	1
-87	726	7	719	8146	772490	[[7.0, 719.0], [8146.0, 772490.0]]	0.633278	1
-86	746	9	737	8144	772472	[[9.0, 737.0], [8144.0, 772472.0]]	0.37716	1
-85	760	13	747	8140	772462	[[13.0, 747.0], [8140.0, 772462.0]]	0.0594106	1
-84	775	9	766	8144	772443	[[9.0, 766.0], [8144.0, 772443.0]]	0.419609	1
-83	798	8	790	8145	772419	[[8.0, 790.0], [8145.0, 772419.0]]	0.592645	1
-82	814	11	803	8142	772406	[[11.0, 803.0], [8142.0, 772406.0]]	0.234966	1
-81	831	8	823	8145	772386	[[8.0, 823.0], [8145.0, 772386.0]]	0.637396	1
-80	850	6	844	8147	772365	[[6.0, 844.0], [8147.0, 772365.0]]	0.877569	1
-79	865	7	858	8146	772351	[[7.0, 858.0], [8146.0, 772351.0]]	0.797134	1
-78	882	8	874	8145	772335	[[8.0, 874.0], [8145.0, 772335.0]]	0.700777	1
-77	917	7	910	8146	772299	[[7.0, 910.0], [8146.0, 772299.0]]	0.841752	1
-76	937	7	930	8146	772279	[[7.0, 930.0], [8146.0, 772279.0]]	0.856674	1
-75	958	3	955	8150	772254	[[3.0, 955.0], [8150.0, 772254.0]]	0.997327	1
-74	975	5	970	8148	772239	[[5.0, 970.0], [8148.0, 772239.0]]	0.974475	1
-73	998	2	996	8151	772213	[[2.0, 996.0], [8151.0, 772213.0]]	0.999674	1
-72	1021	2	1019	8151	772190	[[2.0, 1019.0], [8151.0, 772190.0]]	0.999739	1
-71	1061	6	1055	8147	772154	[[6.0, 1055.0], [8147.0, 772154.0]]	0.964808	1
-70	1096	2	1094	8151	772115	[[2.0, 1094.0], [8151.0, 772115.0]]	0.999873	1
-69	1117	1	1116	8152	772093	[[1.0, 1116.0], [8152.0, 772093.0]]	0.999992	1
-68	1143	3	1140	8150	772069	[[3.0, 1140.0], [8150.0, 772069.0]]	0.999471	1
-67	1171	0	1171	8153	772038	[[0.0, 1171.0], [8153.0, 772038.0]]	1	1
-66	1200	5	1195	8148	772014	[[5.0, 1195.0], [8148.0, 772014.0]]	0.994923	1
-65	1231	2	1229	8151	771980	[[2.0, 1229.0], [8151.0, 771980.0]]	0.999966	1
-64	1254	4	1250	8149	771959	[[4.0, 1250.0], [8149.0, 771959.0]]	0.999064	1
-63	1294	7	1287	8146	771922	[[7.0, 1287.0], [8146.0, 771922.0]]	0.981289	1
-62	1320	6	1314	8147	771895	[[6.0, 1314.0], [8147.0, 771895.0]]	0.993786	1
-61	1350	6	1344	8147	771865	[[6.0, 1344.0], [8147.0, 771865.0]]	0.994974	1
-60	1379	6	1373	8147	771836	[[6.0, 1373.0], [8147.0, 771836.0]]	0.995914	1
-59	1419	9	1410	8144	771799	[[9.0, 1410.0], [8144.0, 771799.0]]	0.959498	1
-58	1448	12	1436	8141	771773	[[12.0, 1436.0], [8141.0, 771773.0]]	0.823995	1
-57	1484	13	1471	8140	771738	[[13.0, 1471.0], [8140.0, 771738.0]]	0.772192	1
-56	1508	12	1496	8141	771713	[[12.0, 1496.0], [8141.0, 771713.0]]	0.86089	1
-55	1542	6	1536	8147	771673	[[6.0, 1536.0], [8147.0, 771673.0]]	0.998764	1
-54	1570	7	1563	8146	771646	[[7.0, 1563.0], [8146.0, 771646.0]]	0.997016	1
-53	1596	7	1589	8146	771620	[[7.0, 1589.0], [8146.0, 771620.0]]	0.997512	1
-52	1633	3	1630	8150	771579	[[3.0, 1630.0], [8150.0, 771579.0]]	0.999994	1
-51	1664	4	1660	8149	771549	[[4.0, 1660.0], [8149.0, 771549.0]]	0.999972	1
-50	1691	2	1689	8151	771520	[[2.0, 1689.0], [8151.0, 771520.0]]	1	1
-49	1724	2	1722	8151	771487	[[2.0, 1722.0], [8151.0, 771487.0]]	1	1
-48	1766	1	1765	8152	771444	[[1.0, 1765.0], [8152.0, 771444.0]]	1	1
-47	1807	2	1805	8151	771404	[[2.0, 1805.0], [8151.0, 771404.0]]	1	1
-46	1832	3	1829	8150	771380	[[3.0, 1829.0], [8150.0, 771380.0]]	0.999999	1
-45	1866	0	1866	8153	771343	[[0.0, 1866.0], [8153.0, 771343.0]]	1	1
-44	1897	1	1896	8152	771313	[[1.0, 1896.0], [8152.0, 771313.0]]	1	1
-43	1926	1	1925	8152	771284	[[1.0, 1925.0], [8152.0, 771284.0]]	1	1
-42	1967	2	1965	8151	771244	[[2.0, 1965.0], [8151.0, 771244.0]]	1	1
-41	2007	3	2004	8150	771205	[[3.0, 2004.0], [8150.0, 771205.0]]	1	1
-40	2067	4	2063	8149	771146	[[4.0, 2063.0], [8149.0, 771146.0]]	0.999999	1
-39	2131	5	2126	8148	771083	[[5.0, 2126.0], [8148.0, 771083.0]]	0.999998	1
-38	2206	3	2203	8150	771006	[[3.0, 2203.0], [8150.0, 771006.0]]	1	1
-37	2298	1	2297	8152	770912	[[1.0, 2297.0], [8152.0, 770912.0]]	1	1
-36	2424	3	2421	8150	770788	[[3.0, 2421.0], [8150.0, 770788.0]]	1	1
-35	2561	1	2560	8152	770649	[[1.0, 2560.0], [8152.0, 770649.0]]	1	1
-34	2712	4	2708	8149	770501	[[4.0, 2708.0], [8149.0, 770501.0]]	1	1
-33	2789	4	2785	8149	770424	[[4.0, 2785.0], [8149.0, 770424.0]]	1	1
-32	2845	0	2845	8153	770364	[[0.0, 2845.0], [8153.0, 770364.0]]	1	1
-31	2880	0	2880	8153	770329	[[0.0, 2880.0], [8153.0, 770329.0]]	1	1
-30	2934	3	2931	8150	770278	[[3.0, 2931.0], [8150.0, 770278.0]]	1	1
-29	2988	2	2986	8151	770223	[[2.0, 2986.0], [8151.0, 770223.0]]	1	1
-28	3043	7	3036	8146	770173	[[7.0, 3036.0], [8146.0, 770173.0]]	1	1
-27	3100	2	3098	8151	770111	[[2.0, 3098.0], [8151.0, 770111.0]]	1	1
-26	3159	3	3156	8150	770053	[[3.0, 3156.0], [8150.0, 770053.0]]	1	1
-25	3224	1	3223	8152	769986	[[1.0, 3223.0], [8152.0, 769986.0]]	1	1
-24	3291	1	3290	8152	769919	[[1.0, 3290.0], [8152.0, 769919.0]]	1	1
-23	3378	1	3377	8152	769832	[[1.0, 3377.0], [8152.0, 769832.0]]	1	1
-22	3445	3	3442	8150	769767	[[3.0, 3442.0], [8150.0, 769767.0]]	1	1
-21	3515	1	3514	8152	769695	[[1.0, 3514.0], [8152.0, 769695.0]]	1	1
-20	3615	2	3613	8151	769596	[[2.0, 3613.0], [8151.0, 769596.0]]	1	1
-19	3733	2	3731	8151	769478	[[2.0, 3731.0], [8151.0, 769478.0]]	1	1
-18	3841	3	3838	8150	769371	[[3.0, 3838.0], [8150.0, 769371.0]]	1	1
-17	3975	3	3972	8150	769237	[[3.0, 3972.0], [8150.0, 769237.0]]	1	1
-16	4117	1	4116	8152	769093	[[1.0, 4116.0], [8152.0, 769093.0]]	1	1
-15	4297	3	4294	8150	768915	[[3.0, 4294.0], [8150.0, 768915.0]]	1	1
-14	4451	5	4446	8148	768763	[[5.0, 4446.0], [8148.0, 768763.0]]	1	1
-13	4644	2	4642	8151	768567	[[2.0, 4642.0], [8151.0, 768567.0]]	1	1
-12	4833	5	4828	8148	768381	[[5.0, 4828.0], [8148.0, 768381.0]]	1	1
-11	5082	4	5078	8149	768131	[[4.0, 5078.0], [8149.0, 768131.0]]	1	1
-10	5351	8	5343	8145	767866	[[8.0, 5343.0], [8145.0, 767866.0]]	1	1
-9	5592	8	5584	8145	767625	[[8.0, 5584.0], [8145.0, 767625.0]]	1	1
-8	5815	16	5799	8137	767410	[[16.0, 5799.0], [8137.0, 767410.0]]	1	1
-7	6108	32	6076	8121	767133	[[32.0, 6076.0], [8121.0, 767133.0]]	0.999996	1
-6	6368	30	6338	8123	766871	[[30.0, 6338.0], [8123.0, 766871.0]]	1	1
-5	6659	79	6580	8074	766629	[[79.0, 6580.0], [8074.0, 766629.0]]	0.138027	1
-4	6900	14	6886	8139	766323	[[14.0, 6886.0], [8139.0, 766323.0]]	1	1
-3	7112	29	7083	8124	766126	[[29.0, 7083.0], [8124.0, 766126.0]]	1	1
-2	7356	33	7323	8120	765886	[[33.0, 7323.0], [8120.0, 765886.0]]	1	1
-1	7379	0	7379	8153	765830	[[0.0, 7379.0], [8153.0, 765830.0]]	1	1
0	7393	0	7393	8153	765816	[[0.0, 7393.0], [8153.0, 765816.0]]	1	1
1	7114	4	7110	8149	766099	[[4.0, 7110.0], [8149.0, 766099.0]]	1	1
2	6863	6	6857	8147	766352	[[6.0, 6857.0], [8147.0, 766352.0]]	1	1
3	6637	9	6628	8144	766581	[[9.0, 6628.0], [8144.0, 766581.0]]	1	1
4	6440	45	6395	8108	766814	[[45.0, 6395.0], [8108.0, 766814.0]]	0.998438	1
5	6238	75	6163	8078	767046	[[75.0, 6163.0], [8078.0, 767046.0]]	0.120872	1
6	6024	95	5929	8058	767280	[[95.0, 5929.0], [8058.0, 767280.0]]	8.16058e-05	0.0165762
7	5803	854	4949	7299	768260	[[854.0, 4949.0], [7299.0, 768260.0]]	0	0
8	5501	672	4829	7481	768380	[[672.0, 4829.0], [7481.0, 768380.0]]	0	0
9	5247	886	4361	7267	768848	[[886.0, 4361.0], [7267.0, 768848.0]]	0	0
10	5033	1260	3773	6893	769436	[[1260.0, 3773.0], [6893.0, 769436.0]]	0	0
11	4842	821	4021	7332	769188	[[821.0, 4021.0], [7332.0, 769188.0]]	0	0
12	4660	373	4287	7780	768922	[[373.0, 4287.0], [7780.0, 768922.0]]	1.80666e-199	7.33955e-197
13	4469	157	4312	7996	768897	[[157.0, 4312.0], [7996.0, 768897.0]]	7.64242e-38	2.25799e-35
14	4314	95	4219	8058	768990	[[95.0, 4219.0], [8058.0, 768990.0]]	3.81329e-11	9.53323e-09
15	4158	91	4067	8062	769142	[[91.0, 4067.0], [8062.0, 769142.0]]	1.31251e-10	3.0469e-08
16	4030	430	3600	7723	769609	[[430.0, 3600.0], [7723.0, 769609.0]]	1.14854e-280	6.22125e-278
17	3905	372	3533	7781	769676	[[372.0, 3533.0], [7781.0, 769676.0]]	4.01424e-225	1.86376e-222
18	3790	287	3503	7866	769706	[[287.0, 3503.0], [7866.0, 769706.0]]	3.80109e-147	1.37262e-144
19	3670	188	3482	7965	769727	[[188.0, 3482.0], [7965.0, 769727.0]]	5.08899e-69	1.65392e-66
20	3590	119	3471	8034	769738	[[119.0, 3471.0], [8034.0, 769738.0]]	6.53071e-27	1.76873e-24
21	3506	61	3445	8092	769764	[[61.0, 3445.0], [8092.0, 769764.0]]	0.000122318	0.0228653
22	3437	60	3377	8093	769832	[[60.0, 3377.0], [8093.0, 769832.0]]	0.000126639	0.0228653
23	3354	71	3283	8082	769926	[[71.0, 3283.0], [8082.0, 769926.0]]	4.59e-08	9.945e-06
24	3269	45	3224	8108	769985	[[45.0, 3224.0], [8108.0, 769985.0]]	0.0410202	1
25	3185	29	3156	8124	770053	[[29.0, 3156.0], [8124.0, 770053.0]]	0.793475	1
26	3101	36	3065	8117	770144	[[36.0, 3065.0], [8117.0, 770144.0]]	0.282196	1
27	3038	21	3017	8132	770192	[[21.0, 3017.0], [8132.0, 770192.0]]	0.982575	1
28	2973	22	2951	8131	770258	[[22.0, 2951.0], [8131.0, 770258.0]]	0.963339	1
29	2922	10	2912	8143	770297	[[10.0, 2912.0], [8143.0, 770297.0]]	0.999996	1
30	2878	12	2866	8141	770343	[[12.0, 2866.0], [8141.0, 770343.0]]	0.999943	1
31	2825	6	2819	8147	770390	[[6.0, 2819.0], [8147.0, 770390.0]]	1	1
32	2756	9	2747	8144	770462	[[9.0, 2747.0], [8144.0, 770462.0]]	0.999995	1
33	2698	4	2694	8149	770515	[[4.0, 2694.0], [8149.0, 770515.0]]	1	1
34	2637	1	2636	8152	770573	[[1.0, 2636.0], [8152.0, 770573.0]]	1	1
35	2562	4	2558	8149	770651	[[4.0, 2558.0], [8149.0, 770651.0]]	1	1
36	2501	3	2498	8150	770711	[[3.0, 2498.0], [8150.0, 770711.0]]	1	1
37	2456	3	2453	8150	770756	[[3.0, 2453.0], [8150.0, 770756.0]]	1	1
38	2410	2	2408	8151	770801	[[2.0, 2408.0], [8151.0, 770801.0]]	1	1
39	2356	1	2355	8152	770854	[[1.0, 2355.0], [8152.0, 770854.0]]	1	1
40	2307	0	2307	8153	770902	[[0.0, 2307.0], [8153.0, 770902.0]]	1	1
41	2268	2	2266	8151	770943	[[2.0, 2266.0], [8151.0, 770943.0]]	1	1
42	2223	1	2222	8152	770987	[[1.0, 2222.0], [8152.0, 770987.0]]	1	1
43	2180	0	2180	8153	771029	[[0.0, 2180.0], [8153.0, 771029.0]]	1	1
44	2131	4	2127	8149	771082	[[4.0, 2127.0], [8149.0, 771082.0]]	1	1
45	2088	2	2086	8151	771123	[[2.0, 2086.0], [8151.0, 771123.0]]	1	1
46	2056	1	2055	8152	771154	[[1.0, 2055.0], [8152.0, 771154.0]]	1	1
47	2009	1	2008	8152	771201	[[1.0, 2008.0], [8152.0, 771201.0]]	1	1
48	1965	1	1964	8152	771245	[[1.0, 1964.0], [8152.0, 771245.0]]	1	1
49	1926	3	1923	8150	771286	[[3.0, 1923.0], [8150.0, 771286.0]]	1	1
50	1896	2	1894	8151	771315	[[2.0, 1894.0], [8151.0, 771315.0]]	1	1
51	1862	1	1861	8152	771348	[[1.0, 1861.0], [8152.0, 771348.0]]	1	1
52	1818	1	1817	8152	771392	[[1.0, 1817.0], [8152.0, 771392.0]]	1	1
53	1780	0	1780	8153	771429	[[0.0, 1780.0], [8153.0, 771429.0]]	1	1
54	1728	3	1725	8150	771484	[[3.0, 1725.0], [8150.0, 771484.0]]	0.999998	1
55	1688	2	1686	8151	771523	[[2.0, 1686.0], [8151.0, 771523.0]]	1	1
56	1653	0	1653	8153	771556	[[0.0, 1653.0], [8153.0, 771556.0]]	1	1
57	1615	4	1611	8149	771598	[[4.0, 1611.0], [8149.0, 771598.0]]	0.999957	1
58	1569	1	1568	8152	771641	[[1.0, 1568.0], [8152.0, 771641.0]]	1	1
59	1537	0	1537	8153	771672	[[0.0, 1537.0], [8153.0, 771672.0]]	1	1
60	1498	0	1498	8153	771711	[[0.0, 1498.0], [8153.0, 771711.0]]	1	1
61	1452	2	1450	8151	771759	[[2.0, 1450.0], [8151.0, 771759.0]]	0.999996	1
62	1391	0	1391	8153	771818	[[0.0, 1391.0], [8153.0, 771818.0]]	1	1
63	1332	1	1331	8152	771878	[[1.0, 1331.0], [8152.0, 771878.0]]	0.999999	1
64	1280	2	1278	8151	771931	[[2.0, 1278.0], [8151.0, 771931.0]]	0.999979	1
65	1224	0	1224	8153	771985	[[0.0, 1224.0], [8153.0, 771985.0]]	1	1
66	1173	2	1171	8151	772038	[[2.0, 1171.0], [8151.0, 772038.0]]	0.99994	1
67	1126	0	1126	8153	772083	[[0.0, 1126.0], [8153.0, 772083.0]]	1	1
68	1081	0	1081	8153	772128	[[0.0, 1081.0], [8153.0, 772128.0]]	1	1
69	1035	1	1034	8152	772175	[[1.0, 1034.0], [8152.0, 772175.0]]	0.999981	1
70	1001	1	1000	8152	772209	[[1.0, 1000.0], [8152.0, 772209.0]]	0.999973	1
71	972	0	972	8153	772237	[[0.0, 972.0], [8153.0, 772237.0]]	1	1
72	951	0	951	8153	772258	[[0.0, 951.0], [8153.0, 772258.0]]	1	1
73	924	1	923	8152	772286	[[1.0, 923.0], [8152.0, 772286.0]]	0.999939	1
74	900	0	900	8153	772309	[[0.0, 900.0], [8153.0, 772309.0]]	1	1
75	870	0	870	8153	772339	[[0.0, 870.0], [8153.0, 772339.0]]	1	1
76	851	1	850	8152	772359	[[1.0, 850.0], [8152.0, 772359.0]]	0.999868	1
77	818	1	817	8152	772392	[[1.0, 817.0], [8152.0, 772392.0]]	0.999813	1
78	799	0	799	8153	772410	[[0.0, 799.0], [8153.0, 772410.0]]	1	1
79	775	0	775	8153	772434	[[0.0, 775.0], [8153.0, 772434.0]]	1	1
80	755	1	754	8152	772455	[[1.0, 754.0], [8152.0, 772455.0]]	0.999638	1
81	738	0	738	8153	772471	[[0.0, 738.0], [8153.0, 772471.0]]	1	1
82	723	2	721	8151	772488	[[2.0, 721.0], [8151.0, 772488.0]]	0.995625	1
83	710	0	710	8153	772499	[[0.0, 710.0], [8153.0, 772499.0]]	1	1
84	694	3	691	8150	772518	[[3.0, 691.0], [8150.0, 772518.0]]	0.975872	1
85	685	1	684	8152	772525	[[1.0, 684.0], [8152.0, 772525.0]]	0.999245	1
86	664	4	660	8149	772549	[[4.0, 660.0], [8149.0, 772549.0]]	0.91563	1
87	655	3	652	8150	772557	[[3.0, 652.0], [8150.0, 772557.0]]	0.967123	1
88	642	1	641	8152	772568	[[1.0, 641.0], [8152.0, 772568.0]]	0.998814	1
89	627	2	625	8151	772584	[[2.0, 625.0], [8151.0, 772584.0]]	0.989422	1
90	613	1	612	8152	772597	[[1.0, 612.0], [8152.0, 772597.0]]	0.998391	1
91	599	1	598	8152	772611	[[1.0, 598.0], [8152.0, 772611.0]]	0.998137	1
92	575	0	575	8153	772634	[[0.0, 575.0], [8153.0, 772634.0]]	1	1
93	558	0	558	8153	772651	[[0.0, 558.0], [8153.0, 772651.0]]	1	1
94	545	0	545	8153	772664	[[0.0, 545.0], [8153.0, 772664.0]]	1	1
95	532	0	532	8153	772677	[[0.0, 532.0], [8153.0, 772677.0]]	1	1
96	523	1	522	8152	772687	[[1.0, 522.0], [8152.0, 772687.0]]	0.995863	1
97	515	1	514	8152	772695	[[1.0, 514.0], [8152.0, 772695.0]]	0.9955	1
98	507	0	507	8153	772702	[[0.0, 507.0], [8153.0, 772702.0]]	1	1
99	500	0	500	8153	772709	[[0.0, 500.0], [8153.0, 772709.0]]	1	1
100	486	0	486	8153	772723	[[0.0, 486.0], [8153.0, 772723.0]]	1	1
101	476	0	476	8153	772733	[[0.0, 476.0], [8153.0, 772733.0]]	1	1
102	466	0	466	8153	772743	[[0.0, 466.0], [8153.0, 772743.0]]	1	1
103	456	0	456	8153	772753	[[0.0, 456.0], [8153.0, 772753.0]]	1	1
104	451	0	451	8153	772758	[[0.0, 451.0], [8153.0, 772758.0]]	1	1
105	449	0	449	8153	772760	[[0.0, 449.0], [8153.0, 772760.0]]	1	1
106	443	0	443	8153	772766	[[0.0, 443.0], [8153.0, 772766.0]]	1	1
107	441	0	441	8153	772768	[[0.0, 441.0], [8153.0, 772768.0]]	1	1
108	435	0	435	8153	772774	[[0.0, 435.0], [8153.0, 772774.0]]	1	1
109	431	0	431	8153	772778	[[0.0, 431.0], [8153.0, 772778.0]]	1	1
110	424	0	424	8153	772785	[[0.0, 424.0], [8153.0, 772785.0]]	1	1
111	420	0	420	8153	772789	[[0.0, 420.0], [8153.0, 772789.0]]	1	1
112	415	0	415	8153	772794	[[0.0, 415.0], [8153.0, 772794.0]]	1	1
113	408	0	408	8153	772801	[[0.0, 408.0], [8153.0, 772801.0]]	1	1
114	405	0	405	8153	772804	[[0.0, 405.0], [8153.0, 772804.0]]	1	1
115	399	0	399	8153	772810	[[0.0, 399.0], [8153.0, 772810.0]]	1	1
116	397	0	397	8153	772812	[[0.0, 397.0], [8153.0, 772812.0]]	1	1
117	394	0	394	8153	772815	[[0.0, 394.0], [8153.0, 772815.0]]	1	1
118	388	1	387	8152	772822	[[1.0, 387.0], [8152.0, 772822.0]]	0.982936	1
119	386	1	385	8152	772824	[[1.0, 385.0], [8152.0, 772824.0]]	0.982574	1
120	379	1	378	8152	772831	[[1.0, 378.0], [8152.0, 772831.0]]	0.981246	1
121	375	0	375	8153	772834	[[0.0, 375.0], [8153.0, 772834.0]]	1	1
122	373	1	372	8152	772837	[[1.0, 372.0], [8152.0, 772837.0]]	0.980027	1
123	369	2	367	8151	772842	[[2.0, 367.0], [8151.0, 772842.0]]	0.89809	1
124	362	0	362	8153	772847	[[0.0, 362.0], [8153.0, 772847.0]]	1	1
125	359	0	359	8153	772850	[[0.0, 359.0], [8153.0, 772850.0]]	1	1
126	355	0	355	8153	772854	[[0.0, 355.0], [8153.0, 772854.0]]	1	1
127	352	0	352	8153	772857	[[0.0, 352.0], [8153.0, 772857.0]]	1	1
128	347	0	347	8153	772862	[[0.0, 347.0], [8153.0, 772862.0]]	1	1
129	343	1	342	8152	772867	[[1.0, 342.0], [8152.0, 772867.0]]	0.972637	1
130	341	0	341	8153	772868	[[0.0, 341.0], [8153.0, 772868.0]]	1	1
131	337	1	336	8152	772873	[[1.0, 336.0], [8152.0, 772873.0]]	0.970859	1
132	334	0	334	8153	772875	[[0.0, 334.0], [8153.0, 772875.0]]	1	1
133	332	0	332	8153	772877	[[0.0, 332.0], [8153.0, 772877.0]]	1	1
134	328	1	327	8152	772882	[[1.0, 327.0], [8152.0, 772882.0]]	0.967973	1
135	326	1	325	8152	772884	[[1.0, 325.0], [8152.0, 772884.0]]	0.967294	1
136	322	0	322	8153	772887	[[0.0, 322.0], [8153.0, 772887.0]]	1	1
137	320	0	320	8153	772889	[[0.0, 320.0], [8153.0, 772889.0]]	1	1
138	318	0	318	8153	772891	[[0.0, 318.0], [8153.0, 772891.0]]	1	1
139	315	0	315	8153	772894	[[0.0, 315.0], [8153.0, 772894.0]]	1	1
140	315	0	315	8153	772894	[[0.0, 315.0], [8153.0, 772894.0]]	1	1
141	314	0	314	8153	772895	[[0.0, 314.0], [8153.0, 772895.0]]	1	1
142	312	0	312	8153	772897	[[0.0, 312.0], [8153.0, 772897.0]]	1	1
143	312	0	312	8153	772897	[[0.0, 312.0], [8153.0, 772897.0]]	1	1
144	308	1	307	8152	772902	[[1.0, 307.0], [8152.0, 772902.0]]	0.960494	1
145	306	0	306	8153	772903	[[0.0, 306.0], [8153.0, 772903.0]]	1	1
146	303	0	303	8153	772906	[[0.0, 303.0], [8153.0, 772906.0]]	1	1
147	303	1	302	8152	772907	[[1.0, 302.0], [8152.0, 772907.0]]	0.958366	1
148	301	0	301	8153	772908	[[0.0, 301.0], [8153.0, 772908.0]]	1	1
149	297	0	297	8153	772912	[[0.0, 297.0], [8153.0, 772912.0]]	1	1
150	294	1	293	8152	772916	[[1.0, 293.0], [8152.0, 772916.0]]	0.954242	1
151	292	0	292	8153	772917	[[0.0, 292.0], [8153.0, 772917.0]]	1	1
152	290	0	290	8153	772919	[[0.0, 290.0], [8153.0, 772919.0]]	1	1
153	290	0	290	8153	772919	[[0.0, 290.0], [8153.0, 772919.0]]	1	1
154	289	0	289	8153	772920	[[0.0, 289.0], [8153.0, 772920.0]]	1	1
155	288	0	288	8153	772921	[[0.0, 288.0], [8153.0, 772921.0]]	1	1
156	284	0	284	8153	772925	[[0.0, 284.0], [8153.0, 772925.0]]	1	1
157	278	0	278	8153	772931	[[0.0, 278.0], [8153.0, 772931.0]]	1	1
158	274	0	274	8153	772935	[[0.0, 274.0], [8153.0, 772935.0]]	1	1
159	272	0	272	8153	772937	[[0.0, 272.0], [8153.0, 772937.0]]	1	1
160	270	0	270	8153	772939	[[0.0, 270.0], [8153.0, 772939.0]]	1	1
161	264	0	264	8153	772945	[[0.0, 264.0], [8153.0, 772945.0]]	1	1
162	262	0	262	8153	772947	[[0.0, 262.0], [8153.0, 772947.0]]	1	1
163	258	0	258	8153	772951	[[0.0, 258.0], [8153.0, 772951.0]]	1	1
164	255	0	255	8153	772954	[[0.0, 255.0], [8153.0, 772954.0]]	1	1
165	254	0	254	8153	772955	[[0.0, 254.0], [8153.0, 772955.0]]	1	1
166	252	0	252	8153	772957	[[0.0, 252.0], [8153.0, 772957.0]]	1	1
167	251	0	251	8153	772958	[[0.0, 251.0], [8153.0, 772958.0]]	1	1
168	248	0	248	8153	772961	[[0.0, 248.0], [8153.0, 772961.0]]	1	1
169	248	0	248	8153	772961	[[0.0, 248.0], [8153.0, 772961.0]]	1	1
170	247	0	247	8153	772962	[[0.0, 247.0], [8153.0, 772962.0]]	1	1
171	247	0	247	8153	772962	[[0.0, 247.0], [8153.0, 772962.0]]	1	1
172	246	0	246	8153	772963	[[0.0, 246.0], [8153.0, 772963.0]]	1	1
173	246	0	246	8153	772963	[[0.0, 246.0], [8153.0, 772963.0]]	1	1
174	243	0	243	8153	772966	[[0.0, 243.0], [8153.0, 772966.0]]	1	1
175	241	0	241	8153	772968	[[0.0, 241.0], [8153.0, 772968.0]]	1	1
176	239	0	239	8153	772970	[[0.0, 239.0], [8153.0, 772970.0]]	1	1
177	236	0	236	8153	772973	[[0.0, 236.0], [8153.0, 772973.0]]	1	1
178	234	0	234	8153	772975	[[0.0, 234.0], [8153.0, 772975.0]]	1	1
179	233	0	233	8153	772976	[[0.0, 233.0], [8153.0, 772976.0]]	1	1
180	231	0	231	8153	772978	[[0.0, 231.0], [8153.0, 772978.0]]	1	1
181	230	0	230	8153	772979	[[0.0, 230.0], [8153.0, 772979.0]]	1	1
182	226	0	226	8153	772983	[[0.0, 226.0], [8153.0, 772983.0]]	1	1
183	224	0	224	8153	772985	[[0.0, 224.0], [8153.0, 772985.0]]	1	1
184	222	0	222	8153	772987	[[0.0, 222.0], [8153.0, 772987.0]]	1	1
185	220	0	220	8153	772989	[[0.0, 220.0], [8153.0, 772989.0]]	1	1
186	217	0	217	8153	772992	[[0.0, 217.0], [8153.0, 772992.0]]	1	1
187	217	0	217	8153	772992	[[0.0, 217.0], [8153.0, 772992.0]]	1	1
188	215	0	215	8153	772994	[[0.0, 215.0], [8153.0, 772994.0]]	1	1
189	215	0	215	8153	772994	[[0.0, 215.0], [8153.0, 772994.0]]	1	1
190	214	0	214	8153	772995	[[0.0, 214.0], [8153.0, 772995.0]]	1	1
191	213	0	213	8153	772996	[[0.0, 213.0], [8153.0, 772996.0]]	1	1
192	210	0	210	8153	772999	[[0.0, 210.0], [8153.0, 772999.0]]	1	1
193	210	0	210	8153	772999	[[0.0, 210.0], [8153.0, 772999.0]]	1	1
194	209	0	209	8153	773000	[[0.0, 209.0], [8153.0, 773000.0]]	1	1
195	207	0	207	8153	773002	[[0.0, 207.0], [8153.0, 773002.0]]	1	1
196	207	0	207	8153	773002	[[0.0, 207.0], [8153.0, 773002.0]]	1	1
197	205	0	205	8153	773004	[[0.0, 205.0], [8153.0, 773004.0]]	1	1
198	205	0	205	8153	773004	[[0.0, 205.0], [8153.0, 773004.0]]	1	1
199	203	0	203	8153	773006	[[0.0, 203.0], [8153.0, 773006.0]]	1	1
200	203	0	203	8153	773006	[[0.0, 203.0], [8153.0, 773006.0]]	1	1
201	203	0	203	8153	773006	[[0.0, 203.0], [8153.0, 773006.0]]	1	1
202	203	0	203	8153	773006	[[0.0, 203.0], [8153.0, 773006.0]]	1	1
203	200	0	200	8153	773009	[[0.0, 200.0], [8153.0, 773009.0]]	1	1
204	199	0	199	8153	773010	[[0.0, 199.0], [8153.0, 773010.0]]	1	1
205	197	0	197	8153	773012	[[0.0, 197.0], [8153.0, 773012.0]]	1	1
206	196	0	196	8153	773013	[[0.0, 196.0], [8153.0, 773013.0]]	1	1
207	196	0	196	8153	773013	[[0.0, 196.0], [8153.0, 773013.0]]	1	1
208	196	0	196	8153	773013	[[0.0, 196.0], [8153.0, 773013.0]]	1	1
209	196	0	196	8153	773013	[[0.0, 196.0], [8153.0, 773013.0]]	1	1
210	195	0	195	8153	773014	[[0.0, 195.0], [8153.0, 773014.0]]	1	1
211	193	1	192	8152	773017	[[1.0, 192.0], [8152.0, 773017.0]]	0.867961	1
212	193	0	193	8153	773016	[[0.0, 193.0], [8153.0, 773016.0]]	1	1
213	193	0	193	8153	773016	[[0.0, 193.0], [8153.0, 773016.0]]	1	1
214	192	0	192	8153	773017	[[0.0, 192.0], [8153.0, 773017.0]]	1	1
215	191	0	191	8153	773018	[[0.0, 191.0], [8153.0, 773018.0]]	1	1
216	189	0	189	8153	773020	[[0.0, 189.0], [8153.0, 773020.0]]	1	1
217	188	0	188	8153	773021	[[0.0, 188.0], [8153.0, 773021.0]]	1	1
218	186	1	185	8152	773024	[[1.0, 185.0], [8152.0, 773024.0]]	0.857899	1
219	185	0	185	8153	773024	[[0.0, 185.0], [8153.0, 773024.0]]	1	1
220	184	0	184	8153	773025	[[0.0, 184.0], [8153.0, 773025.0]]	1	1
221	184	0	184	8153	773025	[[0.0, 184.0], [8153.0, 773025.0]]	1	1
222	182	0	182	8153	773027	[[0.0, 182.0], [8153.0, 773027.0]]	1	1
223	182	0	182	8153	773027	[[0.0, 182.0], [8153.0, 773027.0]]	1	1
224	179	0	179	8153	773030	[[0.0, 179.0], [8153.0, 773030.0]]	1	1
225	177	0	177	8153	773032	[[0.0, 177.0], [8153.0, 773032.0]]	1	1
226	177	0	177	8153	773032	[[0.0, 177.0], [8153.0, 773032.0]]	1	1
227	177	0	177	8153	773032	[[0.0, 177.0], [8153.0, 773032.0]]	1	1
228	175	0	175	8153	773034	[[0.0, 175.0], [8153.0, 773034.0]]	1	1
229	173	0	173	8153	773036	[[0.0, 173.0], [8153.0, 773036.0]]	1	1
230	170	0	170	8153	773039	[[0.0, 170.0], [8153.0, 773039.0]]	1	1
231	170	0	170	8153	773039	[[0.0, 170.0], [8153.0, 773039.0]]	1	1
232	170	0	170	8153	773039	[[0.0, 170.0], [8153.0, 773039.0]]	1	1
233	167	0	167	8153	773042	[[0.0, 167.0], [8153.0, 773042.0]]	1	1
234	165	0	165	8153	773044	[[0.0, 165.0], [8153.0, 773044.0]]	1	1
235	165	0	165	8153	773044	[[0.0, 165.0], [8153.0, 773044.0]]	1	1
236	164	0	164	8153	773045	[[0.0, 164.0], [8153.0, 773045.0]]	1	1
237	164	0	164	8153	773045	[[0.0, 164.0], [8153.0, 773045.0]]	1	1
238	163	0	163	8153	773046	[[0.0, 163.0], [8153.0, 773046.0]]	1	1
239	163	0	163	8153	773046	[[0.0, 163.0], [8153.0, 773046.0]]	1	1
240	163	0	163	8153	773046	[[0.0, 163.0], [8153.0, 773046.0]]	1	1
241	162	0	162	8153	773047	[[0.0, 162.0], [8153.0, 773047.0]]	1	1
242	162	0	162	8153	773047	[[0.0, 162.0], [8153.0, 773047.0]]	1	1
243	162	0	162	8153	773047	[[0.0, 162.0], [8153.0, 773047.0]]	1	1
244	162	0	162	8153	773047	[[0.0, 162.0], [8153.0, 773047.0]]	1	1
245	161	0	161	8153	773048	[[0.0, 161.0], [8153.0, 773048.0]]	1	1
246	161	0	161	8153	773048	[[0.0, 161.0], [8153.0, 773048.0]]	1	1
247	160	1	159	8152	773050	[[1.0, 159.0], [8152.0, 773050.0]]	0.813335	1
248	157	0	157	8153	773052	[[0.0, 157.0], [8153.0, 773052.0]]	1	1
249	156	0	156	8153	773053	[[0.0, 156.0], [8153.0, 773053.0]]	1	1
250	155	0	155	8153	773054	[[0.0, 155.0], [8153.0, 773054.0]]	1	1
251	154	0	154	8153	773055	[[0.0, 154.0], [8153.0, 773055.0]]	1	1
252	154	0	154	8153	773055	[[0.0, 154.0], [8153.0, 773055.0]]	1	1
253	153	0	153	8153	773056	[[0.0, 153.0], [8153.0, 773056.0]]	1	1
254	153	0	153	8153	773056	[[0.0, 153.0], [8153.0, 773056.0]]	1	1
255	153	1	152	8152	773057	[[1.0, 152.0], [8152.0, 773057.0]]	0.79911	1
256	153	0	153	8153	773056	[[0.0, 153.0], [8153.0, 773056.0]]	1	1
257	153	0	153	8153	773056	[[0.0, 153.0], [8153.0, 773056.0]]	1	1
258	152	0	152	8153	773057	[[0.0, 152.0], [8153.0, 773057.0]]	1	1
259	152	0	152	8153	773057	[[0.0, 152.0], [8153.0, 773057.0]]	1	1
260	151	0	151	8153	773058	[[0.0, 151.0], [8153.0, 773058.0]]	1	1
261	150	0	150	8153	773059	[[0.0, 150.0], [8153.0, 773059.0]]	1	1
262	149	0	149	8153	773060	[[0.0, 149.0], [8153.0, 773060.0]]	1	1
263	149	0	149	8153	773060	[[0.0, 149.0], [8153.0, 773060.0]]	1	1
264	149	0	149	8153	773060	[[0.0, 149.0], [8153.0, 773060.0]]	1	1
265	149	0	149	8153	773060	[[0.0, 149.0], [8153.0, 773060.0]]	1	1
266	149	0	149	8153	773060	[[0.0, 149.0], [8153.0, 773060.0]]	1	1
267	148	0	148	8153	773061	[[0.0, 148.0], [8153.0, 773061.0]]	1	1
268	146	0	146	8153	773063	[[0.0, 146.0], [8153.0, 773063.0]]	1	1
269	145	0	145	8153	773064	[[0.0, 145.0], [8153.0, 773064.0]]	1	1
270	145	0	145	8153	773064	[[0.0, 145.0], [8153.0, 773064.0]]	1	1
271	145	0	145	8153	773064	[[0.0, 145.0], [8153.0, 773064.0]]	1	1
272	144	0	144	8153	773065	[[0.0, 144.0], [8153.0, 773065.0]]	1	1
273	144	0	144	8153	773065	[[0.0, 144.0], [8153.0, 773065.0]]	1	1
274	144	0	144	8153	773065	[[0.0, 144.0], [8153.0, 773065.0]]	1	1
275	142	0	142	8153	773067	[[0.0, 142.0], [8153.0, 773067.0]]	1	1
276	142	0	142	8153	773067	[[0.0, 142.0], [8153.0, 773067.0]]	1	1
277	142	0	142	8153	773067	[[0.0, 142.0], [8153.0, 773067.0]]	1	1
278	142	0	142	8153	773067	[[0.0, 142.0], [8153.0, 773067.0]]	1	1
279	142	0	142	8153	773067	[[0.0, 142.0], [8153.0, 773067.0]]	1	1
280	142	0	142	8153	773067	[[0.0, 142.0], [8153.0, 773067.0]]	1	1
281	142	0	142	8153	773067	[[0.0, 142.0], [8153.0, 773067.0]]	1	1
282	141	0	141	8153	773068	[[0.0, 141.0], [8153.0, 773068.0]]	1	1
283	141	0	141	8153	773068	[[0.0, 141.0], [8153.0, 773068.0]]	1	1
284	141	0	141	8153	773068	[[0.0, 141.0], [8153.0, 773068.0]]	1	1
285	141	0	141	8153	773068	[[0.0, 141.0], [8153.0, 773068.0]]	1	1
286	141	0	141	8153	773068	[[0.0, 141.0], [8153.0, 773068.0]]	1	1
287	141	0	141	8153	773068	[[0.0, 141.0], [8153.0, 773068.0]]	1	1
288	141	0	141	8153	773068	[[0.0, 141.0], [8153.0, 773068.0]]	1	1
289	141	0	141	8153	773068	[[0.0, 141.0], [8153.0, 773068.0]]	1	1
290	140	0	140	8153	773069	[[0.0, 140.0], [8153.0, 773069.0]]	1	1
291	140	0	140	8153	773069	[[0.0, 140.0], [8153.0, 773069.0]]	1	1
292	140	0	140	8153	773069	[[0.0, 140.0], [8153.0, 773069.0]]	1	1
293	140	0	140	8153	773069	[[0.0, 140.0], [8153.0, 773069.0]]	1	1
294	140	0	140	8153	773069	[[0.0, 140.0], [8153.0, 773069.0]]	1	1
295	140	0	140	8153	773069	[[0.0, 140.0], [8153.0, 773069.0]]	1	1
296	140	0	140	8153	773069	[[0.0, 140.0], [8153.0, 773069.0]]	1	1
297	140	0	140	8153	773069	[[0.0, 140.0], [8153.0, 773069.0]]	1	1
298	139	0	139	8153	773070	[[0.0, 139.0], [8153.0, 773070.0]]	1	1
299	139	0	139	8153	773070	[[0.0, 139.0], [8153.0, 773070.0]]	1	1
300	139	0	139	8153	773070	[[0.0, 139.0], [8153.0, 773070.0]]	1	1
301	139	0	139	8153	773070	[[0.0, 139.0], [8153.0, 773070.0]]	1	1
302	139	0	139	8153	773070	[[0.0, 139.0], [8153.0, 773070.0]]	1	1
303	138	0	138	8153	773071	[[0.0, 138.0], [8153.0, 773071.0]]	1	1
304	138	0	138	8153	773071	[[0.0, 138.0], [8153.0, 773071.0]]	1	1
305	137	0	137	8153	773072	[[0.0, 137.0], [8153.0, 773072.0]]	1	1
306	136	0	136	8153	773073	[[0.0, 136.0], [8153.0, 773073.0]]	1	1
307	136	0	136	8153	773073	[[0.0, 136.0], [8153.0, 773073.0]]	1	1
308	134	0	134	8153	773075	[[0.0, 134.0], [8153.0, 773075.0]]	1	1
309	134	0	134	8153	773075	[[0.0, 134.0], [8153.0, 773075.0]]	1	1
310	134	0	134	8153	773075	[[0.0, 134.0], [8153.0, 773075.0]]	1	1
311	133	0	133	8153	773076	[[0.0, 133.0], [8153.0, 773076.0]]	1	1
312	133	0	133	8153	773076	[[0.0, 133.0], [8153.0, 773076.0]]	1	1
313	131	0	131	8153	773078	[[0.0, 131.0], [8153.0, 773078.0]]	1	1
314	131	0	131	8153	773078	[[0.0, 131.0], [8153.0, 773078.0]]	1	1
315	131	0	131	8153	773078	[[0.0, 131.0], [8153.0, 773078.0]]	1	1
316	130	0	130	8153	773079	[[0.0, 130.0], [8153.0, 773079.0]]	1	1
317	130	0	130	8153	773079	[[0.0, 130.0], [8153.0, 773079.0]]	1	1
318	128	0	128	8153	773081	[[0.0, 128.0], [8153.0, 773081.0]]	1	1
319	128	0	128	8153	773081	[[0.0, 128.0], [8153.0, 773081.0]]	1	1
320	128	0	128	8153	773081	[[0.0, 128.0], [8153.0, 773081.0]]	1	1
321	128	0	128	8153	773081	[[0.0, 128.0], [8153.0, 773081.0]]	1	1
322	128	0	128	8153	773081	[[0.0, 128.0], [8153.0, 773081.0]]	1	1
323	128	1	127	8152	773082	[[1.0, 127.0], [8152.0, 773082.0]]	0.738866	1
324	127	1	126	8152	773083	[[1.0, 126.0], [8152.0, 773083.0]]	0.736112	1
325	127	0	127	8153	773082	[[0.0, 127.0], [8153.0, 773082.0]]	1	1
[truncated: 1,251 more rows]

## Sheet: Mob_Q 26,327 elements
Position	Total ORFs count	Anti-defense count	In position + not anti-defense	not in position + anti-defense	not in position + not anti-defense	Fisher’s exact table	P-value	P-value after FDR
-1497	50	0	50	719	510555	[[0.0, 50.0], [719.0, 510555.0]]	1	1
-1496	50	0	50	719	510555	[[0.0, 50.0], [719.0, 510555.0]]	1	1
-1495	50	0	50	719	510555	[[0.0, 50.0], [719.0, 510555.0]]	1	1
-1494	50	0	50	719	510555	[[0.0, 50.0], [719.0, 510555.0]]	1	1
-1493	50	0	50	719	510555	[[0.0, 50.0], [719.0, 510555.0]]	1	1
-1492	50	0	50	719	510555	[[0.0, 50.0], [719.0, 510555.0]]	1	1
-1491	50	0	50	719	510555	[[0.0, 50.0], [719.0, 510555.0]]	1	1
-1490	50	0	50	719	510555	[[0.0, 50.0], [719.0, 510555.0]]	1	1
-1489	50	0	50	719	510555	[[0.0, 50.0], [719.0, 510555.0]]	1	1
-1488	50	0	50	719	510555	[[0.0, 50.0], [719.0, 510555.0]]	1	1
-1487	50	0	50	719	510555	[[0.0, 50.0], [719.0, 510555.0]]	1	1
-1486	50	0	50	719	510555	[[0.0, 50.0], [719.0, 510555.0]]	1	1
-1485	50	0	50	719	510555	[[0.0, 50.0], [719.0, 510555.0]]	1	1
-1484	50	0	50	719	510555	[[0.0, 50.0], [719.0, 510555.0]]	1	1
-1483	50	0	50	719	510555	[[0.0, 50.0], [719.0, 510555.0]]	1	1
-1482	50	0	50	719	510555	[[0.0, 50.0], [719.0, 510555.0]]	1	1
-1481	50	0	50	719	510555	[[0.0, 50.0], [719.0, 510555.0]]	1	1
-1480	50	0	50	719	510555	[[0.0, 50.0], [719.0, 510555.0]]	1	1
-1479	50	0	50	719	510555	[[0.0, 50.0], [719.0, 510555.0]]	1	1
-1478	50	0	50	719	510555	[[0.0, 50.0], [719.0, 510555.0]]	1	1
-1477	50	0	50	719	510555	[[0.0, 50.0], [719.0, 510555.0]]	1	1
-1476	50	0	50	719	510555	[[0.0, 50.0], [719.0, 510555.0]]	1	1
-1475	50	0	50	719	510555	[[0.0, 50.0], [719.0, 510555.0]]	1	1
-1474	50	0	50	719	510555	[[0.0, 50.0], [719.0, 510555.0]]	1	1
-1473	51	0	51	719	510554	[[0.0, 51.0], [719.0, 510554.0]]	1	1
-1472	51	0	51	719	510554	[[0.0, 51.0], [719.0, 510554.0]]	1	1
-1471	51	0	51	719	510554	[[0.0, 51.0], [719.0, 510554.0]]	1	1
-1470	51	0	51	719	510554	[[0.0, 51.0], [719.0, 510554.0]]	1	1
-1469	51	0	51	719	510554	[[0.0, 51.0], [719.0, 510554.0]]	1	1
-1468	51	0	51	719	510554	[[0.0, 51.0], [719.0, 510554.0]]	1	1
-1467	51	0	51	719	510554	[[0.0, 51.0], [719.0, 510554.0]]	1	1
-1466	51	0	51	719	510554	[[0.0, 51.0], [719.0, 510554.0]]	1	1
-1465	51	0	51	719	510554	[[0.0, 51.0], [719.0, 510554.0]]	1	1
-1464	51	0	51	719	510554	[[0.0, 51.0], [719.0, 510554.0]]	1	1
-1463	51	0	51	719	510554	[[0.0, 51.0], [719.0, 510554.0]]	1	1
-1462	51	0	51	719	510554	[[0.0, 51.0], [719.0, 510554.0]]	1	1
-1461	51	0	51	719	510554	[[0.0, 51.0], [719.0, 510554.0]]	1	1
-1460	51	0	51	719	510554	[[0.0, 51.0], [719.0, 510554.0]]	1	1
-1459	51	0	51	719	510554	[[0.0, 51.0], [719.0, 510554.0]]	1	1
-1458	51	0	51	719	510554	[[0.0, 51.0], [719.0, 510554.0]]	1	1
-1457	51	0	51	719	510554	[[0.0, 51.0], [719.0, 510554.0]]	1	1
-1456	51	0	51	719	510554	[[0.0, 51.0], [719.0, 510554.0]]	1	1
-1455	51	0	51	719	510554	[[0.0, 51.0], [719.0, 510554.0]]	1	1
-1454	51	0	51	719	510554	[[0.0, 51.0], [719.0, 510554.0]]	1	1
-1453	51	0	51	719	510554	[[0.0, 51.0], [719.0, 510554.0]]	1	1
-1452	51	0	51	719	510554	[[0.0, 51.0], [719.0, 510554.0]]	1	1
-1451	52	0	52	719	510553	[[0.0, 52.0], [719.0, 510553.0]]	1	1
-1450	52	0	52	719	510553	[[0.0, 52.0], [719.0, 510553.0]]	1	1
-1449	52	0	52	719	510553	[[0.0, 52.0], [719.0, 510553.0]]	1	1
-1448	52	0	52	719	510553	[[0.0, 52.0], [719.0, 510553.0]]	1	1
-1447	52	0	52	719	510553	[[0.0, 52.0], [719.0, 510553.0]]	1	1
-1446	52	0	52	719	510553	[[0.0, 52.0], [719.0, 510553.0]]	1	1
-1445	52	0	52	719	510553	[[0.0, 52.0], [719.0, 510553.0]]	1	1
-1444	52	0	52	719	510553	[[0.0, 52.0], [719.0, 510553.0]]	1	1
-1443	52	0	52	719	510553	[[0.0, 52.0], [719.0, 510553.0]]	1	1
-1442	52	0	52	719	510553	[[0.0, 52.0], [719.0, 510553.0]]	1	1
-1441	52	0	52	719	510553	[[0.0, 52.0], [719.0, 510553.0]]	1	1
-1440	52	0	52	719	510553	[[0.0, 52.0], [719.0, 510553.0]]	1	1
-1439	52	0	52	719	510553	[[0.0, 52.0], [719.0, 510553.0]]	1	1
-1438	52	0	52	719	510553	[[0.0, 52.0], [719.0, 510553.0]]	1	1
-1437	52	0	52	719	510553	[[0.0, 52.0], [719.0, 510553.0]]	1	1
-1436	52	0	52	719	510553	[[0.0, 52.0], [719.0, 510553.0]]	1	1
-1435	52	0	52	719	510553	[[0.0, 52.0], [719.0, 510553.0]]	1	1
-1434	52	0	52	719	510553	[[0.0, 52.0], [719.0, 510553.0]]	1	1
-1433	52	0	52	719	510553	[[0.0, 52.0], [719.0, 510553.0]]	1	1
-1432	52	0	52	719	510553	[[0.0, 52.0], [719.0, 510553.0]]	1	1
-1431	53	0	53	719	510552	[[0.0, 53.0], [719.0, 510552.0]]	1	1
-1430	53	0	53	719	510552	[[0.0, 53.0], [719.0, 510552.0]]	1	1
-1429	53	0	53	719	510552	[[0.0, 53.0], [719.0, 510552.0]]	1	1
-1428	53	0	53	719	510552	[[0.0, 53.0], [719.0, 510552.0]]	1	1
-1427	53	0	53	719	510552	[[0.0, 53.0], [719.0, 510552.0]]	1	1
-1426	53	0	53	719	510552	[[0.0, 53.0], [719.0, 510552.0]]	1	1
-1425	53	0	53	719	510552	[[0.0, 53.0], [719.0, 510552.0]]	1	1
-1424	53	0	53	719	510552	[[0.0, 53.0], [719.0, 510552.0]]	1	1
-1423	53	0	53	719	510552	[[0.0, 53.0], [719.0, 510552.0]]	1	1
-1422	53	0	53	719	510552	[[0.0, 53.0], [719.0, 510552.0]]	1	1
-1421	53	0	53	719	510552	[[0.0, 53.0], [719.0, 510552.0]]	1	1
-1420	53	0	53	719	510552	[[0.0, 53.0], [719.0, 510552.0]]	1	1
-1419	53	0	53	719	510552	[[0.0, 53.0], [719.0, 510552.0]]	1	1
-1418	53	0	53	719	510552	[[0.0, 53.0], [719.0, 510552.0]]	1	1
-1417	53	0	53	719	510552	[[0.0, 53.0], [719.0, 510552.0]]	1	1
-1416	53	0	53	719	510552	[[0.0, 53.0], [719.0, 510552.0]]	1	1
-1415	53	0	53	719	510552	[[0.0, 53.0], [719.0, 510552.0]]	1	1
-1414	53	0	53	719	510552	[[0.0, 53.0], [719.0, 510552.0]]	1	1
-1413	53	0	53	719	510552	[[0.0, 53.0], [719.0, 510552.0]]	1	1
-1412	53	0	53	719	510552	[[0.0, 53.0], [719.0, 510552.0]]	1	1
-1411	53	0	53	719	510552	[[0.0, 53.0], [719.0, 510552.0]]	1	1
-1410	53	0	53	719	510552	[[0.0, 53.0], [719.0, 510552.0]]	1	1
-1409	53	0	53	719	510552	[[0.0, 53.0], [719.0, 510552.0]]	1	1
-1408	53	0	53	719	510552	[[0.0, 53.0], [719.0, 510552.0]]	1	1
-1407	53	0	53	719	510552	[[0.0, 53.0], [719.0, 510552.0]]	1	1
-1406	53	0	53	719	510552	[[0.0, 53.0], [719.0, 510552.0]]	1	1
-1405	53	0	53	719	510552	[[0.0, 53.0], [719.0, 510552.0]]	1	1
-1404	53	0	53	719	510552	[[0.0, 53.0], [719.0, 510552.0]]	1	1
-1403	53	0	53	719	510552	[[0.0, 53.0], [719.0, 510552.0]]	1	1
-1402	53	0	53	719	510552	[[0.0, 53.0], [719.0, 510552.0]]	1	1
-1401	53	0	53	719	510552	[[0.0, 53.0], [719.0, 510552.0]]	1	1
-1400	53	0	53	719	510552	[[0.0, 53.0], [719.0, 510552.0]]	1	1
-1399	53	0	53	719	510552	[[0.0, 53.0], [719.0, 510552.0]]	1	1
-1398	53	0	53	719	510552	[[0.0, 53.0], [719.0, 510552.0]]	1	1
-1397	53	0	53	719	510552	[[0.0, 53.0], [719.0, 510552.0]]	1	1
-1396	53	0	53	719	510552	[[0.0, 53.0], [719.0, 510552.0]]	1	1
-1395	53	0	53	719	510552	[[0.0, 53.0], [719.0, 510552.0]]	1	1
-1394	53	0	53	719	510552	[[0.0, 53.0], [719.0, 510552.0]]	1	1
-1393	53	0	53	719	510552	[[0.0, 53.0], [719.0, 510552.0]]	1	1
-1392	53	0	53	719	510552	[[0.0, 53.0], [719.0, 510552.0]]	1	1
-1391	53	0	53	719	510552	[[0.0, 53.0], [719.0, 510552.0]]	1	1
-1390	53	0	53	719	510552	[[0.0, 53.0], [719.0, 510552.0]]	1	1
-1389	53	0	53	719	510552	[[0.0, 53.0], [719.0, 510552.0]]	1	1
-1388	53	0	53	719	510552	[[0.0, 53.0], [719.0, 510552.0]]	1	1
-1387	53	0	53	719	510552	[[0.0, 53.0], [719.0, 510552.0]]	1	1
-1386	53	0	53	719	510552	[[0.0, 53.0], [719.0, 510552.0]]	1	1
-1385	53	0	53	719	510552	[[0.0, 53.0], [719.0, 510552.0]]	1	1
-1384	53	0	53	719	510552	[[0.0, 53.0], [719.0, 510552.0]]	1	1
-1383	53	0	53	719	510552	[[0.0, 53.0], [719.0, 510552.0]]	1	1
-1382	53	0	53	719	510552	[[0.0, 53.0], [719.0, 510552.0]]	1	1
-1381	53	0	53	719	510552	[[0.0, 53.0], [719.0, 510552.0]]	1	1
-1380	53	0	53	719	510552	[[0.0, 53.0], [719.0, 510552.0]]	1	1
-1379	53	0	53	719	510552	[[0.0, 53.0], [719.0, 510552.0]]	1	1
-1378	53	1	52	718	510553	[[1.0, 52.0], [718.0, 510553.0]]	0.071869	1
-1377	53	0	53	719	510552	[[0.0, 53.0], [719.0, 510552.0]]	1	1
-1376	53	0	53	719	510552	[[0.0, 53.0], [719.0, 510552.0]]	1	1
-1375	53	0	53	719	510552	[[0.0, 53.0], [719.0, 510552.0]]	1	1
-1374	53	0	53	719	510552	[[0.0, 53.0], [719.0, 510552.0]]	1	1
-1373	53	0	53	719	510552	[[0.0, 53.0], [719.0, 510552.0]]	1	1
-1372	53	0	53	719	510552	[[0.0, 53.0], [719.0, 510552.0]]	1	1
-1371	53	0	53	719	510552	[[0.0, 53.0], [719.0, 510552.0]]	1	1
-1370	53	0	53	719	510552	[[0.0, 53.0], [719.0, 510552.0]]	1	1
-1369	53	0	53	719	510552	[[0.0, 53.0], [719.0, 510552.0]]	1	1
-1368	53	0	53	719	510552	[[0.0, 53.0], [719.0, 510552.0]]	1	1
-1367	53	0	53	719	510552	[[0.0, 53.0], [719.0, 510552.0]]	1	1
-1366	53	0	53	719	510552	[[0.0, 53.0], [719.0, 510552.0]]	1	1
-1365	53	0	53	719	510552	[[0.0, 53.0], [719.0, 510552.0]]	1	1
-1364	54	0	54	719	510551	[[0.0, 54.0], [719.0, 510551.0]]	1	1
-1363	54	0	54	719	510551	[[0.0, 54.0], [719.0, 510551.0]]	1	1
-1362	54	0	54	719	510551	[[0.0, 54.0], [719.0, 510551.0]]	1	1
-1361	54	0	54	719	510551	[[0.0, 54.0], [719.0, 510551.0]]	1	1
-1360	54	0	54	719	510551	[[0.0, 54.0], [719.0, 510551.0]]	1	1
-1359	54	0	54	719	510551	[[0.0, 54.0], [719.0, 510551.0]]	1	1
-1358	54	0	54	719	510551	[[0.0, 54.0], [719.0, 510551.0]]	1	1
-1357	54	0	54	719	510551	[[0.0, 54.0], [719.0, 510551.0]]	1	1
-1356	54	0	54	719	510551	[[0.0, 54.0], [719.0, 510551.0]]	1	1
-1355	54	0	54	719	510551	[[0.0, 54.0], [719.0, 510551.0]]	1	1
-1354	54	0	54	719	510551	[[0.0, 54.0], [719.0, 510551.0]]	1	1
-1353	54	0	54	719	510551	[[0.0, 54.0], [719.0, 510551.0]]	1	1
-1352	54	0	54	719	510551	[[0.0, 54.0], [719.0, 510551.0]]	1	1
-1351	54	0	54	719	510551	[[0.0, 54.0], [719.0, 510551.0]]	1	1
-1350	54	0	54	719	510551	[[0.0, 54.0], [719.0, 510551.0]]	1	1
-1349	54	0	54	719	510551	[[0.0, 54.0], [719.0, 510551.0]]	1	1
-1348	54	0	54	719	510551	[[0.0, 54.0], [719.0, 510551.0]]	1	1
-1347	54	0	54	719	510551	[[0.0, 54.0], [719.0, 510551.0]]	1	1
-1346	54	0	54	719	510551	[[0.0, 54.0], [719.0, 510551.0]]	1	1
-1345	54	0	54	719	510551	[[0.0, 54.0], [719.0, 510551.0]]	1	1
-1344	55	0	55	719	510550	[[0.0, 55.0], [719.0, 510550.0]]	1	1
-1343	55	0	55	719	510550	[[0.0, 55.0], [719.0, 510550.0]]	1	1
-1342	55	0	55	719	510550	[[0.0, 55.0], [719.0, 510550.0]]	1	1
-1341	55	0	55	719	510550	[[0.0, 55.0], [719.0, 510550.0]]	1	1
-1340	55	0	55	719	510550	[[0.0, 55.0], [719.0, 510550.0]]	1	1
-1339	55	0	55	719	510550	[[0.0, 55.0], [719.0, 510550.0]]	1	1
-1338	55	0	55	719	510550	[[0.0, 55.0], [719.0, 510550.0]]	1	1
-1337	55	0	55	719	510550	[[0.0, 55.0], [719.0, 510550.0]]	1	1
-1336	55	0	55	719	510550	[[0.0, 55.0], [719.0, 510550.0]]	1	1
-1335	55	0	55	719	510550	[[0.0, 55.0], [719.0, 510550.0]]	1	1
-1334	55	0	55	719	510550	[[0.0, 55.0], [719.0, 510550.0]]	1	1
-1333	55	0	55	719	510550	[[0.0, 55.0], [719.0, 510550.0]]	1	1
-1332	55	0	55	719	510550	[[0.0, 55.0], [719.0, 510550.0]]	1	1
-1331	55	0	55	719	510550	[[0.0, 55.0], [719.0, 510550.0]]	1	1
-1330	55	0	55	719	510550	[[0.0, 55.0], [719.0, 510550.0]]	1	1
-1329	55	0	55	719	510550	[[0.0, 55.0], [719.0, 510550.0]]	1	1
-1328	56	0	56	719	510549	[[0.0, 56.0], [719.0, 510549.0]]	1	1
-1327	56	0	56	719	510549	[[0.0, 56.0], [719.0, 510549.0]]	1	1
-1326	56	0	56	719	510549	[[0.0, 56.0], [719.0, 510549.0]]	1	1
-1325	56	0	56	719	510549	[[0.0, 56.0], [719.0, 510549.0]]	1	1
-1324	56	1	55	718	510550	[[1.0, 55.0], [718.0, 510550.0]]	0.0757792	1
-1323	56	0	56	719	510549	[[0.0, 56.0], [719.0, 510549.0]]	1	1
-1322	56	0	56	719	510549	[[0.0, 56.0], [719.0, 510549.0]]	1	1
-1321	56	0	56	719	510549	[[0.0, 56.0], [719.0, 510549.0]]	1	1
-1320	56	0	56	719	510549	[[0.0, 56.0], [719.0, 510549.0]]	1	1
-1319	56	0	56	719	510549	[[0.0, 56.0], [719.0, 510549.0]]	1	1
-1318	56	0	56	719	510549	[[0.0, 56.0], [719.0, 510549.0]]	1	1
-1317	56	0	56	719	510549	[[0.0, 56.0], [719.0, 510549.0]]	1	1
-1316	56	0	56	719	510549	[[0.0, 56.0], [719.0, 510549.0]]	1	1
-1315	56	0	56	719	510549	[[0.0, 56.0], [719.0, 510549.0]]	1	1
-1314	56	0	56	719	510549	[[0.0, 56.0], [719.0, 510549.0]]	1	1
-1313	56	0	56	719	510549	[[0.0, 56.0], [719.0, 510549.0]]	1	1
-1312	56	0	56	719	510549	[[0.0, 56.0], [719.0, 510549.0]]	1	1
-1311	56	0	56	719	510549	[[0.0, 56.0], [719.0, 510549.0]]	1	1
-1310	57	0	57	719	510548	[[0.0, 57.0], [719.0, 510548.0]]	1	1
-1309	57	0	57	719	510548	[[0.0, 57.0], [719.0, 510548.0]]	1	1
-1308	57	0	57	719	510548	[[0.0, 57.0], [719.0, 510548.0]]	1	1
-1307	57	0	57	719	510548	[[0.0, 57.0], [719.0, 510548.0]]	1	1
-1306	57	0	57	719	510548	[[0.0, 57.0], [719.0, 510548.0]]	1	1
-1305	57	0	57	719	510548	[[0.0, 57.0], [719.0, 510548.0]]	1	1
-1304	57	0	57	719	510548	[[0.0, 57.0], [719.0, 510548.0]]	1	1
-1303	57	0	57	719	510548	[[0.0, 57.0], [719.0, 510548.0]]	1	1
-1302	57	0	57	719	510548	[[0.0, 57.0], [719.0, 510548.0]]	1	1
-1301	57	0	57	719	510548	[[0.0, 57.0], [719.0, 510548.0]]	1	1
-1300	57	0	57	719	510548	[[0.0, 57.0], [719.0, 510548.0]]	1	1
-1299	57	0	57	719	510548	[[0.0, 57.0], [719.0, 510548.0]]	1	1
-1298	57	0	57	719	510548	[[0.0, 57.0], [719.0, 510548.0]]	1	1
-1297	57	0	57	719	510548	[[0.0, 57.0], [719.0, 510548.0]]	1	1
-1296	57	0	57	719	510548	[[0.0, 57.0], [719.0, 510548.0]]	1	1
-1295	57	0	57	719	510548	[[0.0, 57.0], [719.0, 510548.0]]	1	1
-1294	57	0	57	719	510548	[[0.0, 57.0], [719.0, 510548.0]]	1	1
-1293	57	0	57	719	510548	[[0.0, 57.0], [719.0, 510548.0]]	1	1
-1292	57	0	57	719	510548	[[0.0, 57.0], [719.0, 510548.0]]	1	1
-1291	57	0	57	719	510548	[[0.0, 57.0], [719.0, 510548.0]]	1	1
-1290	57	0	57	719	510548	[[0.0, 57.0], [719.0, 510548.0]]	1	1
-1289	57	0	57	719	510548	[[0.0, 57.0], [719.0, 510548.0]]	1	1
-1288	57	0	57	719	510548	[[0.0, 57.0], [719.0, 510548.0]]	1	1
-1287	57	0	57	719	510548	[[0.0, 57.0], [719.0, 510548.0]]	1	1
-1286	57	0	57	719	510548	[[0.0, 57.0], [719.0, 510548.0]]	1	1
-1285	57	0	57	719	510548	[[0.0, 57.0], [719.0, 510548.0]]	1	1
-1284	57	0	57	719	510548	[[0.0, 57.0], [719.0, 510548.0]]	1	1
-1283	57	0	57	719	510548	[[0.0, 57.0], [719.0, 510548.0]]	1	1
-1282	57	0	57	719	510548	[[0.0, 57.0], [719.0, 510548.0]]	1	1
-1281	57	0	57	719	510548	[[0.0, 57.0], [719.0, 510548.0]]	1	1
-1280	57	0	57	719	510548	[[0.0, 57.0], [719.0, 510548.0]]	1	1
-1279	57	0	57	719	510548	[[0.0, 57.0], [719.0, 510548.0]]	1	1
-1278	57	0	57	719	510548	[[0.0, 57.0], [719.0, 510548.0]]	1	1
-1277	58	0	58	719	510547	[[0.0, 58.0], [719.0, 510547.0]]	1	1
-1276	58	0	58	719	510547	[[0.0, 58.0], [719.0, 510547.0]]	1	1
-1275	58	0	58	719	510547	[[0.0, 58.0], [719.0, 510547.0]]	1	1
-1274	58	0	58	719	510547	[[0.0, 58.0], [719.0, 510547.0]]	1	1
-1273	58	0	58	719	510547	[[0.0, 58.0], [719.0, 510547.0]]	1	1
-1272	58	0	58	719	510547	[[0.0, 58.0], [719.0, 510547.0]]	1	1
-1271	58	0	58	719	510547	[[0.0, 58.0], [719.0, 510547.0]]	1	1
-1270	58	0	58	719	510547	[[0.0, 58.0], [719.0, 510547.0]]	1	1
-1269	58	0	58	719	510547	[[0.0, 58.0], [719.0, 510547.0]]	1	1
-1268	58	0	58	719	510547	[[0.0, 58.0], [719.0, 510547.0]]	1	1
-1267	58	0	58	719	510547	[[0.0, 58.0], [719.0, 510547.0]]	1	1
-1266	58	0	58	719	510547	[[0.0, 58.0], [719.0, 510547.0]]	1	1
-1265	58	0	58	719	510547	[[0.0, 58.0], [719.0, 510547.0]]	1	1
-1264	58	0	58	719	510547	[[0.0, 58.0], [719.0, 510547.0]]	1	1
-1263	58	0	58	719	510547	[[0.0, 58.0], [719.0, 510547.0]]	1	1
-1262	58	0	58	719	510547	[[0.0, 58.0], [719.0, 510547.0]]	1	1
-1261	58	0	58	719	510547	[[0.0, 58.0], [719.0, 510547.0]]	1	1
-1260	59	0	59	719	510546	[[0.0, 59.0], [719.0, 510546.0]]	1	1
-1259	59	0	59	719	510546	[[0.0, 59.0], [719.0, 510546.0]]	1	1
-1258	59	0	59	719	510546	[[0.0, 59.0], [719.0, 510546.0]]	1	1
-1257	59	0	59	719	510546	[[0.0, 59.0], [719.0, 510546.0]]	1	1
-1256	59	0	59	719	510546	[[0.0, 59.0], [719.0, 510546.0]]	1	1
-1255	59	0	59	719	510546	[[0.0, 59.0], [719.0, 510546.0]]	1	1
-1254	59	0	59	719	510546	[[0.0, 59.0], [719.0, 510546.0]]	1	1
-1253	59	0	59	719	510546	[[0.0, 59.0], [719.0, 510546.0]]	1	1
-1252	59	0	59	719	510546	[[0.0, 59.0], [719.0, 510546.0]]	1	1
-1251	59	0	59	719	510546	[[0.0, 59.0], [719.0, 510546.0]]	1	1
-1250	59	0	59	719	510546	[[0.0, 59.0], [719.0, 510546.0]]	1	1
-1249	59	0	59	719	510546	[[0.0, 59.0], [719.0, 510546.0]]	1	1
-1248	60	0	60	719	510545	[[0.0, 60.0], [719.0, 510545.0]]	1	1
-1247	61	0	61	719	510544	[[0.0, 61.0], [719.0, 510544.0]]	1	1
-1246	61	0	61	719	510544	[[0.0, 61.0], [719.0, 510544.0]]	1	1
-1245	61	1	60	718	510545	[[1.0, 60.0], [718.0, 510545.0]]	0.0822596	1
-1244	61	0	61	719	510544	[[0.0, 61.0], [719.0, 510544.0]]	1	1
-1243	61	0	61	719	510544	[[0.0, 61.0], [719.0, 510544.0]]	1	1
-1242	61	0	61	719	510544	[[0.0, 61.0], [719.0, 510544.0]]	1	1
-1241	61	0	61	719	510544	[[0.0, 61.0], [719.0, 510544.0]]	1	1
-1240	61	0	61	719	510544	[[0.0, 61.0], [719.0, 510544.0]]	1	1
-1239	61	0	61	719	510544	[[0.0, 61.0], [719.0, 510544.0]]	1	1
-1238	61	0	61	719	510544	[[0.0, 61.0], [719.0, 510544.0]]	1	1
-1237	61	0	61	719	510544	[[0.0, 61.0], [719.0, 510544.0]]	1	1
-1236	61	1	60	718	510545	[[1.0, 60.0], [718.0, 510545.0]]	0.0822596	1
-1235	61	0	61	719	510544	[[0.0, 61.0], [719.0, 510544.0]]	1	1
-1234	61	0	61	719	510544	[[0.0, 61.0], [719.0, 510544.0]]	1	1
-1233	61	0	61	719	510544	[[0.0, 61.0], [719.0, 510544.0]]	1	1
-1232	61	0	61	719	510544	[[0.0, 61.0], [719.0, 510544.0]]	1	1
-1231	61	0	61	719	510544	[[0.0, 61.0], [719.0, 510544.0]]	1	1
-1230	61	0	61	719	510544	[[0.0, 61.0], [719.0, 510544.0]]	1	1
-1229	61	0	61	719	510544	[[0.0, 61.0], [719.0, 510544.0]]	1	1
-1228	61	0	61	719	510544	[[0.0, 61.0], [719.0, 510544.0]]	1	1
-1227	61	0	61	719	510544	[[0.0, 61.0], [719.0, 510544.0]]	1	1
-1226	61	0	61	719	510544	[[0.0, 61.0], [719.0, 510544.0]]	1	1
-1225	61	0	61	719	510544	[[0.0, 61.0], [719.0, 510544.0]]	1	1
-1224	61	0	61	719	510544	[[0.0, 61.0], [719.0, 510544.0]]	1	1
-1223	61	0	61	719	510544	[[0.0, 61.0], [719.0, 510544.0]]	1	1
-1222	61	0	61	719	510544	[[0.0, 61.0], [719.0, 510544.0]]	1	1
-1221	61	0	61	719	510544	[[0.0, 61.0], [719.0, 510544.0]]	1	1
-1220	61	0	61	719	510544	[[0.0, 61.0], [719.0, 510544.0]]	1	1
-1219	61	0	61	719	510544	[[0.0, 61.0], [719.0, 510544.0]]	1	1
-1218	61	0	61	719	510544	[[0.0, 61.0], [719.0, 510544.0]]	1	1
-1217	61	0	61	719	510544	[[0.0, 61.0], [719.0, 510544.0]]	1	1
-1216	61	0	61	719	510544	[[0.0, 61.0], [719.0, 510544.0]]	1	1
-1215	61	0	61	719	510544	[[0.0, 61.0], [719.0, 510544.0]]	1	1
-1214	61	0	61	719	510544	[[0.0, 61.0], [719.0, 510544.0]]	1	1
-1213	61	0	61	719	510544	[[0.0, 61.0], [719.0, 510544.0]]	1	1
-1212	61	0	61	719	510544	[[0.0, 61.0], [719.0, 510544.0]]	1	1
-1211	61	0	61	719	510544	[[0.0, 61.0], [719.0, 510544.0]]	1	1
-1210	61	0	61	719	510544	[[0.0, 61.0], [719.0, 510544.0]]	1	1
-1209	61	0	61	719	510544	[[0.0, 61.0], [719.0, 510544.0]]	1	1
-1208	61	0	61	719	510544	[[0.0, 61.0], [719.0, 510544.0]]	1	1
-1207	62	0	62	719	510543	[[0.0, 62.0], [719.0, 510543.0]]	1	1
-1206	62	0	62	719	510543	[[0.0, 62.0], [719.0, 510543.0]]	1	1
-1205	62	0	62	719	510543	[[0.0, 62.0], [719.0, 510543.0]]	1	1
-1204	62	0	62	719	510543	[[0.0, 62.0], [719.0, 510543.0]]	1	1
-1203	62	0	62	719	510543	[[0.0, 62.0], [719.0, 510543.0]]	1	1
-1202	62	0	62	719	510543	[[0.0, 62.0], [719.0, 510543.0]]	1	1
-1201	62	0	62	719	510543	[[0.0, 62.0], [719.0, 510543.0]]	1	1
-1200	62	0	62	719	510543	[[0.0, 62.0], [719.0, 510543.0]]	1	1
-1199	62	0	62	719	510543	[[0.0, 62.0], [719.0, 510543.0]]	1	1
-1198	62	0	62	719	510543	[[0.0, 62.0], [719.0, 510543.0]]	1	1
-1197	62	0	62	719	510543	[[0.0, 62.0], [719.0, 510543.0]]	1	1
-1196	62	0	62	719	510543	[[0.0, 62.0], [719.0, 510543.0]]	1	1
-1195	62	0	62	719	510543	[[0.0, 62.0], [719.0, 510543.0]]	1	1
-1194	62	0	62	719	510543	[[0.0, 62.0], [719.0, 510543.0]]	1	1
-1193	62	0	62	719	510543	[[0.0, 62.0], [719.0, 510543.0]]	1	1
-1192	62	0	62	719	510543	[[0.0, 62.0], [719.0, 510543.0]]	1	1
-1191	62	0	62	719	510543	[[0.0, 62.0], [719.0, 510543.0]]	1	1
-1190	62	0	62	719	510543	[[0.0, 62.0], [719.0, 510543.0]]	1	1
-1189	62	0	62	719	510543	[[0.0, 62.0], [719.0, 510543.0]]	1	1
-1188	62	0	62	719	510543	[[0.0, 62.0], [719.0, 510543.0]]	1	1
-1187	62	0	62	719	510543	[[0.0, 62.0], [719.0, 510543.0]]	1	1
-1186	62	0	62	719	510543	[[0.0, 62.0], [719.0, 510543.0]]	1	1
-1185	62	0	62	719	510543	[[0.0, 62.0], [719.0, 510543.0]]	1	1
-1184	62	0	62	719	510543	[[0.0, 62.0], [719.0, 510543.0]]	1	1
-1183	62	0	62	719	510543	[[0.0, 62.0], [719.0, 510543.0]]	1	1
-1182	62	0	62	719	510543	[[0.0, 62.0], [719.0, 510543.0]]	1	1
-1181	62	0	62	719	510543	[[0.0, 62.0], [719.0, 510543.0]]	1	1
-1180	62	0	62	719	510543	[[0.0, 62.0], [719.0, 510543.0]]	1	1
-1179	62	0	62	719	510543	[[0.0, 62.0], [719.0, 510543.0]]	1	1
-1178	62	0	62	719	510543	[[0.0, 62.0], [719.0, 510543.0]]	1	1
-1177	62	0	62	719	510543	[[0.0, 62.0], [719.0, 510543.0]]	1	1
-1176	62	0	62	719	510543	[[0.0, 62.0], [719.0, 510543.0]]	1	1
-1175	62	0	62	719	510543	[[0.0, 62.0], [719.0, 510543.0]]	1	1
-1174	62	0	62	719	510543	[[0.0, 62.0], [719.0, 510543.0]]	1	1
-1173	62	0	62	719	510543	[[0.0, 62.0], [719.0, 510543.0]]	1	1
-1172	62	0	62	719	510543	[[0.0, 62.0], [719.0, 510543.0]]	1	1
-1171	62	0	62	719	510543	[[0.0, 62.0], [719.0, 510543.0]]	1	1
-1170	62	0	62	719	510543	[[0.0, 62.0], [719.0, 510543.0]]	1	1
-1169	62	0	62	719	510543	[[0.0, 62.0], [719.0, 510543.0]]	1	1
-1168	62	0	62	719	510543	[[0.0, 62.0], [719.0, 510543.0]]	1	1
-1167	62	0	62	719	510543	[[0.0, 62.0], [719.0, 510543.0]]	1	1
-1166	62	0	62	719	510543	[[0.0, 62.0], [719.0, 510543.0]]	1	1
-1165	62	0	62	719	510543	[[0.0, 62.0], [719.0, 510543.0]]	1	1
-1164	62	0	62	719	510543	[[0.0, 62.0], [719.0, 510543.0]]	1	1
-1163	62	0	62	719	510543	[[0.0, 62.0], [719.0, 510543.0]]	1	1
-1162	62	0	62	719	510543	[[0.0, 62.0], [719.0, 510543.0]]	1	1
-1161	62	0	62	719	510543	[[0.0, 62.0], [719.0, 510543.0]]	1	1
-1160	62	0	62	719	510543	[[0.0, 62.0], [719.0, 510543.0]]	1	1
-1159	62	0	62	719	510543	[[0.0, 62.0], [719.0, 510543.0]]	1	1
-1158	62	0	62	719	510543	[[0.0, 62.0], [719.0, 510543.0]]	1	1
-1157	62	0	62	719	510543	[[0.0, 62.0], [719.0, 510543.0]]	1	1
-1156	62	0	62	719	510543	[[0.0, 62.0], [719.0, 510543.0]]	1	1
-1155	62	0	62	719	510543	[[0.0, 62.0], [719.0, 510543.0]]	1	1
-1154	62	0	62	719	510543	[[0.0, 62.0], [719.0, 510543.0]]	1	1
-1153	62	0	62	719	510543	[[0.0, 62.0], [719.0, 510543.0]]	1	1
-1152	62	0	62	719	510543	[[0.0, 62.0], [719.0, 510543.0]]	1	1
-1151	62	0	62	719	510543	[[0.0, 62.0], [719.0, 510543.0]]	1	1
-1150	62	0	62	719	510543	[[0.0, 62.0], [719.0, 510543.0]]	1	1
-1149	62	0	62	719	510543	[[0.0, 62.0], [719.0, 510543.0]]	1	1
-1148	62	0	62	719	510543	[[0.0, 62.0], [719.0, 510543.0]]	1	1
-1147	62	0	62	719	510543	[[0.0, 62.0], [719.0, 510543.0]]	1	1
-1146	62	0	62	719	510543	[[0.0, 62.0], [719.0, 510543.0]]	1	1
-1145	62	0	62	719	510543	[[0.0, 62.0], [719.0, 510543.0]]	1	1
-1144	63	0	63	719	510542	[[0.0, 63.0], [719.0, 510542.0]]	1	1
-1143	63	0	63	719	510542	[[0.0, 63.0], [719.0, 510542.0]]	1	1
-1142	63	0	63	719	510542	[[0.0, 63.0], [719.0, 510542.0]]	1	1
-1141	63	0	63	719	510542	[[0.0, 63.0], [719.0, 510542.0]]	1	1
-1140	63	0	63	719	510542	[[0.0, 63.0], [719.0, 510542.0]]	1	1
-1139	63	0	63	719	510542	[[0.0, 63.0], [719.0, 510542.0]]	1	1
-1138	63	0	63	719	510542	[[0.0, 63.0], [719.0, 510542.0]]	1	1
-1137	63	0	63	719	510542	[[0.0, 63.0], [719.0, 510542.0]]	1	1
-1136	63	0	63	719	510542	[[0.0, 63.0], [719.0, 510542.0]]	1	1
-1135	63	0	63	719	510542	[[0.0, 63.0], [719.0, 510542.0]]	1	1
-1134	63	0	63	719	510542	[[0.0, 63.0], [719.0, 510542.0]]	1	1
-1133	63	0	63	719	510542	[[0.0, 63.0], [719.0, 510542.0]]	1	1
-1132	63	0	63	719	510542	[[0.0, 63.0], [719.0, 510542.0]]	1	1
-1131	63	0	63	719	510542	[[0.0, 63.0], [719.0, 510542.0]]	1	1
-1130	63	1	62	718	510543	[[1.0, 62.0], [718.0, 510543.0]]	0.0848391	1
-1129	63	0	63	719	510542	[[0.0, 63.0], [719.0, 510542.0]]	1	1
-1128	63	0	63	719	510542	[[0.0, 63.0], [719.0, 510542.0]]	1	1
-1127	63	0	63	719	510542	[[0.0, 63.0], [719.0, 510542.0]]	1	1
-1126	63	0	63	719	510542	[[0.0, 63.0], [719.0, 510542.0]]	1	1
-1125	63	0	63	719	510542	[[0.0, 63.0], [719.0, 510542.0]]	1	1
-1124	63	0	63	719	510542	[[0.0, 63.0], [719.0, 510542.0]]	1	1
-1123	63	0	63	719	510542	[[0.0, 63.0], [719.0, 510542.0]]	1	1
-1122	63	0	63	719	510542	[[0.0, 63.0], [719.0, 510542.0]]	1	1
-1121	63	0	63	719	510542	[[0.0, 63.0], [719.0, 510542.0]]	1	1
-1120	63	0	63	719	510542	[[0.0, 63.0], [719.0, 510542.0]]	1	1
-1119	63	0	63	719	510542	[[0.0, 63.0], [719.0, 510542.0]]	1	1
-1118	63	0	63	719	510542	[[0.0, 63.0], [719.0, 510542.0]]	1	1
-1117	63	0	63	719	510542	[[0.0, 63.0], [719.0, 510542.0]]	1	1
-1116	63	0	63	719	510542	[[0.0, 63.0], [719.0, 510542.0]]	1	1
-1115	63	0	63	719	510542	[[0.0, 63.0], [719.0, 510542.0]]	1	1
-1114	63	0	63	719	510542	[[0.0, 63.0], [719.0, 510542.0]]	1	1
-1113	63	0	63	719	510542	[[0.0, 63.0], [719.0, 510542.0]]	1	1
-1112	63	0	63	719	510542	[[0.0, 63.0], [719.0, 510542.0]]	1	1
-1111	63	0	63	719	510542	[[0.0, 63.0], [719.0, 510542.0]]	1	1
-1110	63	0	63	719	510542	[[0.0, 63.0], [719.0, 510542.0]]	1	1
-1109	63	0	63	719	510542	[[0.0, 63.0], [719.0, 510542.0]]	1	1
-1108	63	0	63	719	510542	[[0.0, 63.0], [719.0, 510542.0]]	1	1
-1107	63	0	63	719	510542	[[0.0, 63.0], [719.0, 510542.0]]	1	1
-1106	63	0	63	719	510542	[[0.0, 63.0], [719.0, 510542.0]]	1	1
-1105	64	0	64	719	510541	[[0.0, 64.0], [719.0, 510541.0]]	1	1
-1104	64	0	64	719	510541	[[0.0, 64.0], [719.0, 510541.0]]	1	1
-1103	64	0	64	719	510541	[[0.0, 64.0], [719.0, 510541.0]]	1	1
-1102	64	0	64	719	510541	[[0.0, 64.0], [719.0, 510541.0]]	1	1
-1101	64	0	64	719	510541	[[0.0, 64.0], [719.0, 510541.0]]	1	1
-1100	64	0	64	719	510541	[[0.0, 64.0], [719.0, 510541.0]]	1	1
-1099	64	0	64	719	510541	[[0.0, 64.0], [719.0, 510541.0]]	1	1
-1098	64	0	64	719	510541	[[0.0, 64.0], [719.0, 510541.0]]	1	1
-1097	64	0	64	719	510541	[[0.0, 64.0], [719.0, 510541.0]]	1	1
-1096	65	0	65	719	510540	[[0.0, 65.0], [719.0, 510540.0]]	1	1
-1095	65	0	65	719	510540	[[0.0, 65.0], [719.0, 510540.0]]	1	1
-1094	65	0	65	719	510540	[[0.0, 65.0], [719.0, 510540.0]]	1	1
-1093	65	0	65	719	510540	[[0.0, 65.0], [719.0, 510540.0]]	1	1
-1092	65	0	65	719	510540	[[0.0, 65.0], [719.0, 510540.0]]	1	1
-1091	65	0	65	719	510540	[[0.0, 65.0], [719.0, 510540.0]]	1	1
-1090	65	0	65	719	510540	[[0.0, 65.0], [719.0, 510540.0]]	1	1
-1089	65	0	65	719	510540	[[0.0, 65.0], [719.0, 510540.0]]	1	1
-1088	65	0	65	719	510540	[[0.0, 65.0], [719.0, 510540.0]]	1	1
-1087	65	0	65	719	510540	[[0.0, 65.0], [719.0, 510540.0]]	1	1
-1086	65	0	65	719	510540	[[0.0, 65.0], [719.0, 510540.0]]	1	1
-1085	65	0	65	719	510540	[[0.0, 65.0], [719.0, 510540.0]]	1	1
-1084	65	0	65	719	510540	[[0.0, 65.0], [719.0, 510540.0]]	1	1
-1083	65	0	65	719	510540	[[0.0, 65.0], [719.0, 510540.0]]	1	1
-1082	65	0	65	719	510540	[[0.0, 65.0], [719.0, 510540.0]]	1	1
-1081	65	0	65	719	510540	[[0.0, 65.0], [719.0, 510540.0]]	1	1
-1080	65	0	65	719	510540	[[0.0, 65.0], [719.0, 510540.0]]	1	1
-1079	65	0	65	719	510540	[[0.0, 65.0], [719.0, 510540.0]]	1	1
-1078	65	0	65	719	510540	[[0.0, 65.0], [719.0, 510540.0]]	1	1
-1077	65	0	65	719	510540	[[0.0, 65.0], [719.0, 510540.0]]	1	1
-1076	65	0	65	719	510540	[[0.0, 65.0], [719.0, 510540.0]]	1	1
-1075	65	0	65	719	510540	[[0.0, 65.0], [719.0, 510540.0]]	1	1
-1074	65	0	65	719	510540	[[0.0, 65.0], [719.0, 510540.0]]	1	1
-1073	65	0	65	719	510540	[[0.0, 65.0], [719.0, 510540.0]]	1	1
-1072	65	0	65	719	510540	[[0.0, 65.0], [719.0, 510540.0]]	1	1
-1071	65	0	65	719	510540	[[0.0, 65.0], [719.0, 510540.0]]	1	1
-1070	65	0	65	719	510540	[[0.0, 65.0], [719.0, 510540.0]]	1	1
-1069	65	0	65	719	510540	[[0.0, 65.0], [719.0, 510540.0]]	1	1
-1068	65	0	65	719	510540	[[0.0, 65.0], [719.0, 510540.0]]	1	1
-1067	65	0	65	719	510540	[[0.0, 65.0], [719.0, 510540.0]]	1	1
-1066	65	0	65	719	510540	[[0.0, 65.0], [719.0, 510540.0]]	1	1
-1065	65	0	65	719	510540	[[0.0, 65.0], [719.0, 510540.0]]	1	1
-1064	65	0	65	719	510540	[[0.0, 65.0], [719.0, 510540.0]]	1	1
-1063	65	0	65	719	510540	[[0.0, 65.0], [719.0, 510540.0]]	1	1
-1062	65	0	65	719	510540	[[0.0, 65.0], [719.0, 510540.0]]	1	1
-1061	65	0	65	719	510540	[[0.0, 65.0], [719.0, 510540.0]]	1	1
-1060	65	0	65	719	510540	[[0.0, 65.0], [719.0, 510540.0]]	1	1
-1059	66	0	66	719	510539	[[0.0, 66.0], [719.0, 510539.0]]	1	1
-1058	66	0	66	719	510539	[[0.0, 66.0], [719.0, 510539.0]]	1	1
-1057	66	0	66	719	510539	[[0.0, 66.0], [719.0, 510539.0]]	1	1
-1056	66	0	66	719	510539	[[0.0, 66.0], [719.0, 510539.0]]	1	1
-1055	66	0	66	719	510539	[[0.0, 66.0], [719.0, 510539.0]]	1	1
-1054	66	0	66	719	510539	[[0.0, 66.0], [719.0, 510539.0]]	1	1
-1053	66	0	66	719	510539	[[0.0, 66.0], [719.0, 510539.0]]	1	1
-1052	66	0	66	719	510539	[[0.0, 66.0], [719.0, 510539.0]]	1	1
-1051	66	0	66	719	510539	[[0.0, 66.0], [719.0, 510539.0]]	1	1
-1050	67	0	67	719	510538	[[0.0, 67.0], [719.0, 510538.0]]	1	1
-1049	67	0	67	719	510538	[[0.0, 67.0], [719.0, 510538.0]]	1	1
-1048	67	0	67	719	510538	[[0.0, 67.0], [719.0, 510538.0]]	1	1
-1047	67	0	67	719	510538	[[0.0, 67.0], [719.0, 510538.0]]	1	1
-1046	67	0	67	719	510538	[[0.0, 67.0], [719.0, 510538.0]]	1	1
-1045	67	0	67	719	510538	[[0.0, 67.0], [719.0, 510538.0]]	1	1
-1044	67	0	67	719	510538	[[0.0, 67.0], [719.0, 510538.0]]	1	1
-1043	67	0	67	719	510538	[[0.0, 67.0], [719.0, 510538.0]]	1	1
-1042	67	0	67	719	510538	[[0.0, 67.0], [719.0, 510538.0]]	1	1
-1041	67	0	67	719	510538	[[0.0, 67.0], [719.0, 510538.0]]	1	1
-1040	67	0	67	719	510538	[[0.0, 67.0], [719.0, 510538.0]]	1	1
-1039	67	0	67	719	510538	[[0.0, 67.0], [719.0, 510538.0]]	1	1
-1038	67	0	67	719	510538	[[0.0, 67.0], [719.0, 510538.0]]	1	1
-1037	67	0	67	719	510538	[[0.0, 67.0], [719.0, 510538.0]]	1	1
-1036	67	0	67	719	510538	[[0.0, 67.0], [719.0, 510538.0]]	1	1
-1035	67	0	67	719	510538	[[0.0, 67.0], [719.0, 510538.0]]	1	1
-1034	67	0	67	719	510538	[[0.0, 67.0], [719.0, 510538.0]]	1	1
-1033	67	0	67	719	510538	[[0.0, 67.0], [719.0, 510538.0]]	1	1
-1032	67	0	67	719	510538	[[0.0, 67.0], [719.0, 510538.0]]	1	1
-1031	67	0	67	719	510538	[[0.0, 67.0], [719.0, 510538.0]]	1	1
-1030	67	0	67	719	510538	[[0.0, 67.0], [719.0, 510538.0]]	1	1
-1029	67	0	67	719	510538	[[0.0, 67.0], [719.0, 510538.0]]	1	1
-1028	67	0	67	719	510538	[[0.0, 67.0], [719.0, 510538.0]]	1	1
-1027	67	0	67	719	510538	[[0.0, 67.0], [719.0, 510538.0]]	1	1
-1026	67	0	67	719	510538	[[0.0, 67.0], [719.0, 510538.0]]	1	1
-1025	67	0	67	719	510538	[[0.0, 67.0], [719.0, 510538.0]]	1	1
-1024	67	0	67	719	510538	[[0.0, 67.0], [719.0, 510538.0]]	1	1
-1023	67	0	67	719	510538	[[0.0, 67.0], [719.0, 510538.0]]	1	1
-1022	67	0	67	719	510538	[[0.0, 67.0], [719.0, 510538.0]]	1	1
-1021	67	0	67	719	510538	[[0.0, 67.0], [719.0, 510538.0]]	1	1
-1020	67	0	67	719	510538	[[0.0, 67.0], [719.0, 510538.0]]	1	1
-1019	67	0	67	719	510538	[[0.0, 67.0], [719.0, 510538.0]]	1	1
-1018	67	0	67	719	510538	[[0.0, 67.0], [719.0, 510538.0]]	1	1
-1017	67	0	67	719	510538	[[0.0, 67.0], [719.0, 510538.0]]	1	1
-1016	67	0	67	719	510538	[[0.0, 67.0], [719.0, 510538.0]]	1	1
-1015	67	0	67	719	510538	[[0.0, 67.0], [719.0, 510538.0]]	1	1
-1014	67	0	67	719	510538	[[0.0, 67.0], [719.0, 510538.0]]	1	1
-1013	67	0	67	719	510538	[[0.0, 67.0], [719.0, 510538.0]]	1	1
-1012	67	0	67	719	510538	[[0.0, 67.0], [719.0, 510538.0]]	1	1
-1011	68	0	68	719	510537	[[0.0, 68.0], [719.0, 510537.0]]	1	1
-1010	68	0	68	719	510537	[[0.0, 68.0], [719.0, 510537.0]]	1	1
-1009	68	0	68	719	510537	[[0.0, 68.0], [719.0, 510537.0]]	1	1
-1008	68	0	68	719	510537	[[0.0, 68.0], [719.0, 510537.0]]	1	1
-1007	68	0	68	719	510537	[[0.0, 68.0], [719.0, 510537.0]]	1	1
-1006	68	0	68	719	510537	[[0.0, 68.0], [719.0, 510537.0]]	1	1
-1005	68	0	68	719	510537	[[0.0, 68.0], [719.0, 510537.0]]	1	1
-1004	69	0	69	719	510536	[[0.0, 69.0], [719.0, 510536.0]]	1	1
-1003	69	0	69	719	510536	[[0.0, 69.0], [719.0, 510536.0]]	1	1
-1002	69	0	69	719	510536	[[0.0, 69.0], [719.0, 510536.0]]	1	1
-1001	69	0	69	719	510536	[[0.0, 69.0], [719.0, 510536.0]]	1	1
-1000	69	0	69	719	510536	[[0.0, 69.0], [719.0, 510536.0]]	1	1
-999	69	0	69	719	510536	[[0.0, 69.0], [719.0, 510536.0]]	1	1
-998	69	0	69	719	510536	[[0.0, 69.0], [719.0, 510536.0]]	1	1
-997	69	0	69	719	510536	[[0.0, 69.0], [719.0, 510536.0]]	1	1
-996	69	0	69	719	510536	[[0.0, 69.0], [719.0, 510536.0]]	1	1
-995	69	0	69	719	510536	[[0.0, 69.0], [719.0, 510536.0]]	1	1
-994	69	0	69	719	510536	[[0.0, 69.0], [719.0, 510536.0]]	1	1
-993	69	0	69	719	510536	[[0.0, 69.0], [719.0, 510536.0]]	1	1
-992	70	0	70	719	510535	[[0.0, 70.0], [719.0, 510535.0]]	1	1
-991	70	0	70	719	510535	[[0.0, 70.0], [719.0, 510535.0]]	1	1
-990	70	0	70	719	510535	[[0.0, 70.0], [719.0, 510535.0]]	1	1
-989	70	0	70	719	510535	[[0.0, 70.0], [719.0, 510535.0]]	1	1
-988	70	0	70	719	510535	[[0.0, 70.0], [719.0, 510535.0]]	1	1
-987	70	0	70	719	510535	[[0.0, 70.0], [719.0, 510535.0]]	1	1
-986	70	0	70	719	510535	[[0.0, 70.0], [719.0, 510535.0]]	1	1
-985	70	0	70	719	510535	[[0.0, 70.0], [719.0, 510535.0]]	1	1
-984	70	0	70	719	510535	[[0.0, 70.0], [719.0, 510535.0]]	1	1
-983	70	0	70	719	510535	[[0.0, 70.0], [719.0, 510535.0]]	1	1
-982	70	0	70	719	510535	[[0.0, 70.0], [719.0, 510535.0]]	1	1
-981	70	0	70	719	510535	[[0.0, 70.0], [719.0, 510535.0]]	1	1
-980	70	0	70	719	510535	[[0.0, 70.0], [719.0, 510535.0]]	1	1
-979	70	0	70	719	510535	[[0.0, 70.0], [719.0, 510535.0]]	1	1
-978	70	0	70	719	510535	[[0.0, 70.0], [719.0, 510535.0]]	1	1
[truncated: 1,945 more rows]

## Sheet: Mob_V 26,327 elements
Position	Total ORFs count	Anti-defense count	In position + not anti-defense	not in position + anti-defense	not in position + not anti-defense	Fisher’s exact table	P-value	P-value after FDR
[truncated: 711 more rows]

[truncated: 3 more sheets: MOB_C 26,327 elements, MOB_P2 26,327 elements, MOB_T 26,327 elements]
